# Supplementary material for: LDIP cooperates with SEIPIN and LDAP to facilitate lipid droplet biogenesis in Arabidopsis
Source: Plant Cell. 2021 Jun 9;33(9):3076–103. doi: 10.1093/plcell/koab179 (PMC8462815; doi:10.1093/plcell/koab179)
Supplement: koab179_Supplementary_Data [file koab179_supplementary_data.zip]

Archive with 14 entries (14 files):
- tpc.00378.2021-s01.pdf
- tpc.00378.2021-s02.xlsx
- tpc.00378.2021-s03.xlsx
- tpc.00378.2021-s04.xlsx
- tpc.00378.2021-s05.txt
- tpc.00378.2021-s06.txt
- tpc.00378.2021-s07.txt
- tpc.00378.2021-s08.txt
- tpc.00378.2021-s09.txt
- tpc.00378.2021-s10.txt
- tpc.00378.2021-s11.txt
- tpc.00378.2021-s12.txt
- tpc.00378.2021-s13.pdf
- tpc.00378.2021-s14.pdf
