# Supplementary material for: LDIP cooperates with SEIPIN and LDAP to facilitate lipid droplet biogenesis in Arabidopsis
Source: Plant Cell. 2021 Jun 9;33(9):3076–103. doi: 10.1093/plcell/koab179 (PMC8462815; doi:10.1093/plcell/koab179)
Supplement: koab179_Supplementary_Data [file koab179_supplementary_data.zip › tpc.00378.2021-s02.xlsx]

## Sheet: Sheet1
Supplemental Data. Pyc and Gidda et al. (2021). Plant Cell.
Supplemental Dataset 1. Reports from statistical tests performed in Graphpad Prism.
Figure 1B
# LDs per area
ANOVA table	SS	DF	MS	F (DFn, DFd)	P value			Repeated measures ANOVA summary
Treatment (between columns)	528248	5	105650	F (5, 10) = 8.448	P=0.0023			Assume sphericity?	Yes
Individual (between rows)	176228	2	88114	F (2, 10) = 7.046	P=0.0123			F	8.448
Residual (random)	125059	10	12506					P value	0.0023
Total	829534	17						P value summary	**
								Statistically significant (P < 0.05)?	Yes
Dunnett's multiple comparisons test	Mean Diff.	95.00% CI of diff.	Below threshold?	Summary	Adjusted P Value			R squared	0.8086
WT vs. ldip	285.6	12.54 to 558.6	Yes	*	0.04
WT vs. LDAP1-Cherry	-59.92	-333.0 to 213.1	No	ns	0.9414
WT vs. LDAP3-Cherry	-164.2	-437.2 to 108.9	No	ns	0.315
WT vs. LDAP1-Cherry x ldip	242.2	-30.88 to 515.2	No	ns	0.0862
WT vs. LDAP3-Cherry x ldip	229.7	-43.38 to 502.7	No	ns	0.1072
Dunnett's multiple comparisons test	Mean Diff.	95.00% CI of diff.	Below threshold?	Summary	Adjusted P Value
ldip vs. WT	-285.6	-558.6 to -12.54	Yes	*	0.04
ldip vs. LDAP1-Cherry	-345.5	-618.5 to -72.46	Yes	*	0.0139
ldip vs. LDAP3-Cherry	-449.8	-722.8 to -176.7	Yes	**	0.0024
ldip vs. LDAP1-Cherry x ldip	-43.42	-316.5 to 229.6	No	ns	0.9836
ldip vs. LDAP3-Cherry x ldip	-55.92	-329.0 to 217.1	No	ns	0.9547
Dunnett's multiple comparisons test	Mean Diff.	95.00% CI of diff.	Below threshold?	Summary	Adjusted P Value
LDAP1-Cherry vs. WT	59.92	-213.1 to 333.0	No	ns	0.9414
LDAP1-Cherry vs. ldip	345.5	72.46 to 618.5	Yes	*	0.0139
LDAP1-Cherry vs. LDAP3-Cherry	-104.3	-377.3 to 168.8	No	ns	0.6864
LDAP1-Cherry vs. LDAP1-Cherry x ldip	302.1	29.04 to 575.1	Yes	*	0.0299
LDAP1-Cherry vs. LDAP3-Cherry x ldip	289.6	16.54 to 562.6	Yes	*	0.0373
Dunnett's multiple comparisons test	Mean Diff.	95.00% CI of diff.	Below threshold?	Summary	Adjusted P Value
LDAP3-Cherry vs. WT	164.2	-108.9 to 437.2	No	ns	0.315
LDAP3-Cherry vs. ldip	449.8	176.7 to 722.8	Yes	**	0.0024
LDAP3-Cherry vs. LDAP1-Cherry	104.3	-168.8 to 377.3	No	ns	0.6864
LDAP3-Cherry vs. LDAP1-Cherry x ldip	406.3	133.3 to 679.4	Yes	**	0.005
LDAP3-Cherry vs. LDAP3-Cherry x ldip	393.8	120.8 to 666.9	Yes	**	0.0061
Dunnett's multiple comparisons test	Mean Diff.	95.00% CI of diff.	Below threshold?	Summary	Adjusted P Value
LDAP1-Cherry x ldip vs. WT	-242.2	-515.2 to 30.88	No	ns	0.0862
LDAP1-Cherry x ldip vs. ldip	43.42	-229.6 to 316.5	No	ns	0.9836
LDAP1-Cherry x ldip vs. LDAP1-Cherry	-302.1	-575.1 to -29.04	Yes	*	0.0299
LDAP1-Cherry x ldip vs. LDAP3-Cherry	-406.3	-679.4 to -133.3	Yes	**	0.005
LDAP1-Cherry x ldip vs. LDAP3-Cherry x ldip	-12.5	-285.5 to 260.5	No	ns	0.9998
Dunnett's multiple comparisons test	Mean Diff.	95.00% CI of diff.	Below threshold?	Summary	Adjusted P Value
LDAP3-Cherry x ldip vs. WT	-229.7	-502.7 to 43.38	No	ns	0.1072
LDAP3-Cherry x ldip vs. ldip	55.92	-217.1 to 329.0	No	ns	0.9547
LDAP3-Cherry x ldip vs. LDAP1-Cherry	-289.6	-562.6 to -16.54	Yes	*	0.0373
LDAP3-Cherry x ldip vs. LDAP3-Cherry	-393.8	-666.9 to -120.8	Yes	**	0.0061
LDAP3-Cherry x ldip vs. LDAP1-Cherry x ldip	12.5	-260.5 to 285.5	No	ns	0.9998
Figure 5C
BiFC quantification
Unpaired t-test with Welch's correction			How big is the difference?					F test to compare variances
P value	0.0221		Mean of column A	0.669				F, DFn, Dfd	1890, 2, 2
P value summary	*		Mean of column B	0.02875				P value	0.0011
Significantly different (P < 0.05)?	Yes		Difference between means (B - A) ± SEM	-0.6402 ± 0.09703				P value summary	**
One- or two-tailed P value?	Two-tailed		95% confidence interval	-1.057 to -0.2231				Significantly different (P < 0.05)?	Yes
Welch-corrected t, df	t=6.598, df=2.002		R squared (eta squared)	0.956
Figure 6A
# LDs per area
ANOVA table	SS	DF	MS	F (DFn, DFd)	P value
Treatment (between columns)	667706	2	333853	F (2, 2) = 24.14	P=0.0398			Repeated measures ANOVA summary
Individual (between rows)	104.2	1	104.2	F (1, 2) = 0.007531	P=0.9388			Assume sphericity?	Yes
Residual (random)	27665	2	13833					F	24.14
Total	695475	5						P value	0.0398
								P value summary	*
Dunnett's multiple comparisons test	Mean Diff.	95.00% CI of diff.	Below threshold?	Summary	Adjusted P Value			Statistically significant (P < 0.05)?	Yes
WT vs. LDIP-1	-684.6	-1322 to -47.32	Yes	*	0.0436			R squared	0.9602
WT vs. LDIP-2	-728.7	-1366 to -91.44	Yes	*	0.0387
Figure 6B
LDs area (µm^2)
ANOVA table	SS	DF	MS	F (DFn, DFd)	P value
Treatment (between columns)	29.51	3	9.837	F (3, 3758) = 19.30	P<0.0001			ANOVA summary
Residual (within columns)	1916	3758	0.5098					F	19.3
Total	1945	3761						P value	<0.0001
								P value summary	****
Tukey's multiple comparisons test	Mean Diff.	95.00% CI of diff.	Below threshold?	Summary	Adjusted P Value			Significant diff. among means (P < 0.05)?	Yes
WT vs. LDIP-1	0.03162	-0.04499 to 0.1082	No	ns	0.7135			R squared	0.01517
WT vs. ldip	-0.1865	-0.2681 to -0.1050	Yes	****	<0.0001
WT vs. SEIPIN1	-0.09445	-0.1930 to 0.004065	No	ns	0.0658
LDIP-1 vs. ldip	-0.2181	-0.2976 to -0.1387	Yes	****	<0.0001
LDIP-1 vs. SEIPIN1	-0.1261	-0.2229 to -0.02926	Yes	**	0.0046
ldip vs. SEIPIN1	0.09206	-0.008694 to 0.1928	No	ns	0.0875
Figure 7
# LDs per area
ANOVA table	SS	DF	MS	F (DFn, DFd)	P value
Treatment (between columns)	14990424	5	2998085	F (5, 72) = 16.06	P<0.0001			ANOVA summary
Residual (within columns)	13441510	72	186688					F	16.06
Total	28431934	77						P value	<0.0001
								P value summary	****
Šídák's multiple comparisons test	Mean Diff.	95.00% CI of diff.	Below threshold?	Summary	Adjusted P Value			Significant diff. among means (P < 0.05)?	Yes
WT vs. WT+SEIPIN1	-576.3	-1092 to -60.92	Yes	*	0.0235			R squared	0.5272
ldip+empty vs. ldip+SEIPIN1	-222.4	-621.6 to 176.9	No	ns	0.4437
SEIPIN1+empty vs. SEIPIN1 +LDIP	-751.1	-1137 to -365.4	Yes	****	<0.0001
WT vs. ldip+empty	116.8	-453.5 to 687.2	No	ns	0.9946
WT+SEIPIN1 vs. ldip+SEIPIN1	470.8	28.98 to 912.6	Yes	*	0.0308
WT+SEIPIN1 vs. SEIPIN1+LDIP	-582.7	-1017 to -148.3	Yes	**	0.0032
Figure 8
# LDs per cell								Average LD diameter (um)
Kruskal-Wallis test								Kruskal-Wallis test
P value	<0.0001							P value	<0.0001
Exact or approximate P value?	Approximate							Exact or approximate P value?	Approximate
P value summary	****							P value summary	****
Do the medians vary signif. (P < 0.05)?	Yes							Do the medians vary signif. (P < 0.05)?	Yes
Number of groups	7							Number of groups	7
Kruskal-Wallis statistic	1769							Kruskal-Wallis statistic	1061
Dunn's multiple comparisons test	Mean rank diff.	Significant?	Summary	Adjusted P Value				Dunn's multiple comparisons test	Mean rank diff.	Significant?	Summary	Adjusted P Value
WT vs. KO	1438	Yes	****	<0.0001				WT vs. KO	-1861	Yes	****	<0.0001
WT vs. KO+SEIPIN1	1163	Yes	****	<0.0001				WT vs. KO+SEIPIN1	-1425	Yes	****	<0.0001
WT vs. KO+LDIP	1503	Yes	****	<0.0001				WT vs. KO+LDIP	-1548	Yes	****	<0.0001
WT vs. KO+SEIPIN1+LDIP	50.24	No	ns	>0.9999				WT vs. KO+SEIPIN1+LDIP	-82.55	No	ns	>0.9999
WT vs. KO+SEIPIN1+LDAP3	1607	Yes	****	<0.0001				WT vs. KO+SEIPIN1+LDAP3	-2126	Yes	****	<0.0001
WT vs. KO+SEIPIN1+LDIP+LDAP3	1327	Yes	****	<0.0001				WT vs. KO+SEIPIN1+LDIP+LDAP3	89.35	No	ns	>0.9999
KO vs. KO+SEIPIN1	-274.9	Yes	****	<0.0001				KO vs. KO+SEIPIN1	435.6	Yes	**	0.0082
KO vs. KO+LDIP	65.11	No	ns	>0.9999				KO vs. KO+LDIP	312.2	No	ns	0.2451
KO vs. KO+SEIPIN1+LDIP	-1387	Yes	****	<0.0001				KO vs. KO+SEIPIN1+LDIP	1778	Yes	****	<0.0001
KO vs. KO+SEIPIN1+LDAP3	169.4	Yes	*	0.043				KO vs. KO+SEIPIN1+LDAP3	-265.5	No	ns	0.9294
KO vs. KO+SEIPIN1+LDIP+LDAP3	-110.5	No	ns	0.8963				KO vs. KO+SEIPIN1+LDIP+LDAP3	1950	Yes	****	<0.0001
KO+SEIPIN1 vs. KO+LDIP	340	No	ns	0.1771				KO+SEIPIN1 vs. KO+LDIP	-123.4	No	ns	>0.9999
KO+SEIPIN1 vs. KO+SEIPIN1+LDIP	-1113	Yes	****	<0.0001				KO+SEIPIN1 vs. KO+SEIPIN1+LDIP	1342	Yes	****	<0.0001
KO+SEIPIN1 vs. KO+SEIPIN1+LDAP3	444.2	Yes	****	<0.0001				KO+SEIPIN1 vs. KO+SEIPIN1+LDAP3	-701.1	Yes	****	<0.0001
KO+SEIPIN1 vs. KO+SEIPIN1+LDIP+LDAP3	164.3	No	ns	0.0532				KO+SEIPIN1 vs. KO+SEIPIN1+LDIP+LDAP3	1514	Yes	****	<0.0001
KO+LDIP vs. KO+SEIPIN1+LDIP	-1453	Yes	****	<0.0001				KO+LDIP vs. KO+SEIPIN1+LDIP	1466	Yes	****	<0.0001
KO+LDIP vs. KO+SEIPIN1+LDAP3	104.3	No	ns	>0.9999				KO+LDIP vs. KO+SEIPIN1+LDAP3	-577.7	Yes	****	<0.0001
KO+LDIP vs. KO+SEIPIN1+LDIP+LDAP3	-175.6	No	ns	>0.9999				KO+LDIP vs. KO+SEIPIN1+LDIP+LDAP3	1638	Yes	****	<0.0001
KO+SEIPIN1+LDIP vs. KO+SEIPIN1+LDAP3	1557	Yes	****	<0.0001				KO+SEIPIN1+LDIP vs. KO+SEIPIN1+LDAP3	-2044	Yes	****	<0.0001
KO+SEIPIN1+LDIP vs. KO+SEIPIN1+LDIP+LDAP3	1277	Yes	****	<0.0001				KO+SEIPIN1+LDIP vs. KO+SEIPIN1+LDIP+LDAP3	171.9	No	ns	>0.9999
KO+SEIPIN1+LDAP3 vs. KO+SEIPIN1+LDIP+LDAP3	-279.9	Yes	****	<0.0001				KO+SEIPIN1+LDAP3 vs. KO+SEIPIN1+LDIP+LDAP3	2215	Yes	****	<0.0001
Supplemental Figure 1A
Average LD diameter (um)
Kruskal-Wallis test
P value	<0.0001
Exact or approximate P value?	Approximate
P value summary	****
Do the medians vary signif. (P < 0.05)?	Yes
Number of groups	6
Kruskal-Wallis statistic	6564
Dunn's multiple comparisons test	Mean rank diff.	Significant?	Summary	Adjusted P Value
WT vs. ldip	-7721	Yes	****	<0.0001
WT vs. LDAP1-Cherry	-5205	Yes	****	<0.0001
WT vs. LDAP3-Cherry	-3974	Yes	****	<0.0001
WT vs. LDAP1-Cherry x ldip	-15501	Yes	****	<0.0001
WT vs. LDAP3-Cherry x ldip	-15581	Yes	****	<0.0001
ldip vs. LDAP1-Cherry	2516	Yes	****	<0.0001
ldip vs. LDAP3-Cherry	3747	Yes	****	<0.0001
ldip vs. LDAP1-Cherry x ldip	-7780	Yes	****	<0.0001
ldip vs. LDAP3-Cherry x ldip	-7860	Yes	****	<0.0001
LDAP1-Cherry vs. LDAP3-Cherry	1231	Yes	****	<0.0001
LDAP1-Cherry vs. LDAP1-Cherry x ldip	-10295	Yes	****	<0.0001
LDAP1-Cherry vs. LDAP3-Cherry x ldip	-10376	Yes	****	<0.0001
LDAP3-Cherry vs. LDAP1-Cherry x ldip	-11527	Yes	****	<0.0001
LDAP3-Cherry vs. LDAP3-Cherry x ldip	-11607	Yes	****	<0.0001
LDAP1-Cherry x ldip vs. LDAP3-Cherry x ldip	-80.54	No	ns	>0.9999
Supplemental Figure 1B
Average LD diameter (um)
Kruskal-Wallis test
P value	<0.0001
Exact or approximate P value?	Approximate
P value summary	****
Do the medians vary signif. (P < 0.05)?	Yes
Number of groups	3
Kruskal-Wallis statistic	4422
Dunn's multiple comparisons test	Mean rank diff.	Significant?	Summary	Adjusted P Value
WT vs. LDIP-1	5900	Yes	****	<0.0001
WT vs. LDIP-2	-4151	Yes	****	<0.0001
Supplemental Figure 1C
Average LD diameter (um)
Kruskal-Wallis test
P value	<0.0001
Exact or approximate P value?	Approximate
P value summary	****
Do the medians vary signif. (P < 0.05)?	Yes
Number of groups	6
Kruskal-Wallis statistic	3255
Dunn's multiple comparisons test	Mean rank diff.	Significant?	Summary	Adjusted P Value
WT vs. WT+SEIPIN1	-4225	Yes	****	<0.0001
WT vs. ldip + empty	-14796	Yes	****	<0.0001
WT vs. ldip+SEIPIN1	-14999	Yes	****	<0.0001
WT vs. SEIPIN1+empty	-10939	Yes	****	<0.0001
WT vs. SEIPIN1+LDIP	-10428	Yes	****	<0.0001
WT + SEIPIN1 vs. ldip+empty	-10571	Yes	****	<0.0001
WT+SEIPIN1 vs. ldip+SEIPIN1	-10775	Yes	****	<0.0001
WT+SEIPIN1 vs. SEIPIN1+empty	-6714	Yes	****	<0.0001
WT + SEIPIN1 vs. SEIPIN1+LDIP	-6203	Yes	****	<0.0001
ldip+empty vs. ldip+SEIPIN1	-203.7	No	ns	>0.9999
ldip+empty vs. SEIPIN1+empty	3857	Yes	****	<0.0001
ldip+empty vs. SEIPIN1+LDIP	4368	Yes	****	<0.0001
ldip+SEIPIN1 vs. SEIPIN1+empty	4061	Yes	****	<0.0001
ldip+SEIPIN1 vs. SEIPIN1+LDIP	4571	Yes	****	<0.0001
SEIPIN1+empty vs. SEIPIN1+ LDIP	510.8	No	ns	0.079
Supplemental Figure 2E
qPCR
Mock vs. LDIP RNAi Unpaired t-test with Welch's correction			How big is the difference?					F test to compare variances
P value	0.0273		Mean of column A	0.4724				F, DFn, Dfd	22.47, 2, 2
P value summary	*		Mean of column B	0.06802				P value	0.0852
Significantly different (P < 0.05)?	Yes		Difference between means (B - A) ± SEM	-0.4044 ± 0.07521				P value summary	ns
One- or two-tailed P value?	Two-tailed		95% confidence interval	-0.7039 to -0.1048				Significantly different (P < 0.05)?	No
t, df	t=5.377, df=2.178		R squared (eta squared)	0.93
OLEO1 vs. OLE1+LDIP RNAi Unpaired t-test with Welch's correction			How big is the difference?					F test to compare variances
P value	0.0408		Mean of column A	0.5596				F, DFn, Dfd	76.03, 2, 2
P value summary	*		Mean of column B	0.06289				P value	0.026
Significantly different (P < 0.05)?	Yes		Difference between means (B - A) ± SEM	-0.4967 ± 0.1064				P value summary	*
One- or two-tailed P value?	Two-tailed		95% confidence interval	-0.9433 to -0.05007				Significantly different (P < 0.05)?	Yes
t, df	t=4.669, df=2.053		R squared (eta squared)	0.914
LDAP3 vs. LDAP3+LDIP RNAi Unpaired t-test with Welch's correction			How big is the difference?					F test to compare variances
P value	0.0143		Mean of column A	0.481				F, DFn, Dfd	551.9, 2, 2
P value summary	*		Mean of column B	0.05312				P value	0.0036
Significantly different (P < 0.05)?	Yes		Difference between means (B - A) ± SEM	-0.4279 ± 0.05192				P value summary	**
One- or two-tailed P value?	Two-tailed		95% confidence interval	-0.6505 to -0.2053				Significantly different (P < 0.05)?	Yes
t, df	t=8.242, df=2.007		R squared (eta squared)	0.9713
END OF THE FILE
