# Supplementary material for: LDIP cooperates with SEIPIN and LDAP to facilitate lipid droplet biogenesis in Arabidopsis
Source: Plant Cell. 2021 Jun 9;33(9):3076–103. doi: 10.1093/plcell/koab179 (PMC8462815; doi:10.1093/plcell/koab179)
Supplement: koab179_Supplementary_Data [file koab179_supplementary_data.zip › tpc.00378.2021-s03.xlsx]

## Sheet: Suppl. Dataset 2
Supplemental Data. Pyc and Gidda et al. (2021). Plant Cell.
Supplemental Dataset 2. Raw quantitative WT and ldip mutant LD proteomics data. Lipid droplet (LD)-enriched fractions were isolated from 40 h-old seedlings of the Col-0 wild-type (WT) or the ldip knockout (KO) or ldip knockdown (KD) mutant lines. The LD-enriched fractions were compared to total extracts (TE) from each line in respect to their protein composition. Proteins were in-gel digested wit…
Single protein IDs	TAIR 10 description	Protein IDs	Majority protein IDs	MS/MS count	Peptides	Unique peptides	Sequence coverage [%]	Unique sequence coverage [%]	Mol. weight [kDa]	Q-value	Score	LFQ total extract									LFQ lipid droplet-enriched extract									iBAQ total extract									iBAQ lipid droplet-enriched extract									GlyGly (K) site positions	Phospho (STY) site positions
												TE WT 1	TE WT 2	TE WT 3	TE KO 1	TE KO 2	TE KO 3	TE KD 1	TE KD 2	TE KD 3	LD WT 1	LD WT 2	LD WT 3	LD KO 1	LD KO 2	LD KO 3	LD KD 1	LD KD 2	LD KD 3	TE WT 1	TE WT 2	TE WT 3	TE KO 1	TE KO 2	TE KO 3	TE KD 1	TE KD 2	TE KD 3	LD WT 1	LD WT 2	LD WT 3	LD KO 1	LD KO 2	LD KO 3	LD KD 1	LD KD 2	LD KD 3
AT1G01090.1	Symbols: PDH-E1 ALPHA | PDH-E1 ALPHA (PYRUVATE DEHYDROGENASE E1 ALPHA); pyruvate dehydrogenase (acetyl-transferring) | chr1:47485-49286 REVERSE	AT1G01090.1	AT1G01090.1	18	4	4	13.8	13.8	47.173	0	9.3473	1420600	923180	990710	1076800	734760	984060	808200	622330	1004500	630280	0	855010	0	0	0	0	0	0	59393	145530	108220	263170	141150	73683	106840	75117	206030	11790	11265	27419	28177	10109	0	0	13079	0	-	-
AT1G01320.2	tetratricopeptide repeat (TPR)-containing protein | chr1:121124-130570 REVERSE	AT1G01320.2;AT1G01320.1	AT1G01320.2;AT1G01320.1	7	4	3	4	3.1	197.5	0	11.892	0	523460	0	0	0	0	0	0	0	0	0	0	0	0	0	0	0	0	0	20519	7426.7	18954	31745	0	11553	0	0	0	5366.3	4675.3	9193.1	1774.4	1975.3	0	5614.5	2952.8	-	-
AT1G01900.1	Symbols: ATSBT1.1, SBTI1.1 | SBTI1.1; serine-type endopeptidase | chr1:310316-313130 FORWARD	AT1G01900.1	AT1G01900.1	28	4	4	11	11	83.246	0	19.286	1912900	1548600	1411500	1203800	1351800	1160500	1585600	1130800	1760200	0	0	949390	0	1027900	0	1196200	1182600	1570800	60916	202660	112940	194680	241370	53934	148880	150190	221060	9353.5	6094.7	51061	0	51224	9492.3	44126	67244	105940	-	-
AT1G01910.5	anion-transporting ATPase, putative | chr1:313215-315902 REVERSE	AT1G01910.5;AT1G01910.3;AT1G01910.4;AT1G01910.2;AT1G01910.1	AT1G01910.5;AT1G01910.3;AT1G01910.4;AT1G01910.2;AT1G01910.1	1	2	2	8.4	8.4	28.898	0	3.1078	0	0	299620	0	0	0	0	0	0	0	0	0	0	0	0	0	0	0	0	0	51080	0	89530	0	85490	0	70545	0	24646	0	40848	0	0	0	34588	0	59	-
AT1G02280.2	Symbols: TOC33, ATTOC33, PPI1 | TOC33 (TRANSLOCON AT THE OUTER ENVELOPE MEMBRANE OF CHLOROPLASTS 33); GTP binding / GTPase/ protein binding | chr1:448463-450425 REVERSE	AT1G02280.2;AT1G02280.1	AT1G02280.2;AT1G02280.1	20	2	2	8.1	8.1	32.925	0	14.173	0	0	1392300	0	901200	0	838510	0	865160	0	0	0	787540	0	1012700	0	0	0	47398	241530	215300	413110	382070	86404	178270	283840	226410	37079	72191	70368	124490	110170	37457	66080	70191	140020	-	-
AT1G02560.1	Symbols: CLPP5, NCLPP5, NCLPP1 | CLPP5 (NUCLEAR ENCODED CLP PROTEASE 5); serine-type endopeptidase | chr1:537860-540109 FORWARD	AT1G02560.1	AT1G02560.1	6	2	2	9.7	9.7	32.356	0	15.943	0	0	579390	0	0	0	0	0	0	0	0	0	0	0	0	0	0	0	23021	0	86429	189300	286960	0	99245	157160	103260	0	30543	0	112200	85243	0	0	101350	0	-	-
AT1G02780.1	Symbols: emb2386 | emb2386 (embryo defective 2386); structural constituent of ribosome | chr1:607808-609465 REVERSE	AT1G02780.1;AT4G02230.1	AT1G02780.1;AT4G02230.1	22	4	3	21.5	17.8	24.606	0	17.24	3408300	0	1916400	3357800	2002900	3108300	2000300	2317500	2208100	0	1962600	0	2990600	0	2168700	0	2161100	0	685980	1504400	832620	1840000	2628300	354810	1562300	800790	1627700	0	440510	37829	1302400	75304	223140	0	688030	57412	-	-
AT1G02920.1	Symbols: ATGSTF7, GST11, ATGSTF8, GSTF7 | GSTF7; copper ion binding / glutathione binding / glutathione transferase | chr1:658657-659771 REVERSE	AT1G02920.1;AT1G02930.2;AT1G02930.1	AT1G02920.1;AT1G02930.2;AT1G02930.1	10	2	2	11	11	23.598	0	3.572	0	0	0	0	0	0	837080	943620	0	0	0	0	0	0	0	0	0	0	0	0	11657	313780	182410	0	186330	492650	118260	0	0	0	0	0	0	0	35941	56200	-	-
AT1G03130.1	Symbols: PSAD-2 | PSAD-2 (photosystem I subunit D-2) | chr1:753307-754198 REVERSE	AT1G03130.1;AT4G02770.1	AT1G03130.1;AT4G02770.1	1	2	2	10.8	10.8	22.306	0.0037425	2.0704	0	0	0	0	0	0	0	161190	0	0	0	0	0	0	0	0	0	0	0	104670	0	57227	0	28699	0	48992	0	28124	0	38876	0	82019	0	0	0	38511	-	-
AT1G03220.1	extracellular dermal glycoprotein, putative / EDGP, putative | chr1:787122-788651 FORWARD	AT1G03220.1	AT1G03220.1	16	3	2	14.1	10.6	45.717	0	18.295	0	760240	787590	290720	378760	0	368650	548990	0	0	875980	587750	412780	390440	0	0	494820	422900	24323	134280	70296	65352	98925	23778	50159	67986	45026	16300	39401	44242	45733	37580	13085	15665	33500	45176	-	-
AT1G03475.1	Symbols: LIN2, HEMF1, ATCPO-I | LIN2 (LESION INITIATION 2); coproporphyrinogen oxidase | chr1:869051-871211 REVERSE	AT1G03475.1;AT4G03205.1;AT4G03205.2	AT1G03475.1	37	7	7	27.5	27.5	43.796	0	12.134	3158700	4144300	5289400	5735900	4432800	4787400	3929900	3278600	4337100	0	2323400	3478300	3522400	4349900	3298800	2492800	0	3899000	127380	723320	458910	1312300	938610	357390	456640	729260	630290	24402	94466	153470	304290	510130	69530	120410	31175	344490	-	-
AT1G03630.2	Symbols: POR C, PORC | POR C (PROTOCHLOROPHYLLIDE OXIDOREDUCTASE); NADPH dehydrogenase/ oxidoreductase/ protochlorophyllide reductase | chr1:907642-909376 FORWARD	AT1G03630.2;AT1G03630.1	AT1G03630.2;AT1G03630.1	13	5	2	13.3	7.8	43.625	0	6.1175	0	0	869860	0	0	0	0	0	0	0	0	0	0	0	0	0	0	0	32275	124290	86507	121980	166040	0	67884	81999	77513	32768	113370	44846	72141	0	37269	38954	44093	42688	87	-
AT1G03880.1	Symbols: CRU2, CRB | CRU2 (CRUCIFERIN 2); nutrient reservoir | chr1:985751-988146 FORWARD	AT1G03880.1	AT1G03880.1	978	35	33	84	83.1	50.558	0	323.31	233510000	215690000	148090000	227780000	236690000	166280000	313800000	495260000	203290000	557470000	477420000	265360000	369140000	387920000	208640000	587920000	557730000	306850000	14200000	35782000	23188000	69565000	87729000	10906000	59215000	91617000	47103000	18532000	33071000	17855000	57401000	43169000	8958600	47573000	53787000	31991000	-	-
AT1G03890.1	cupin family protein | chr1:989198-991020 FORWARD	AT1G03890.1	AT1G03890.1	320	25	25	69.8	69.8	49.674	0	323.31	47909000	39930000	33155000	42973000	49095000	29023000	64465000	86965000	42189000	116100000	98346000	53076000	74528000	58936000	51786000	96052000	100360000	44835000	1698700	4688700	2951700	10713000	13760000	1798600	11168000	13178000	8165700	2273800	5734800	2547000	8708500	5771500	1508300	6998100	8848300	4557800	-	-
AT1G04170.1	Symbols: EIF2 GAMMA | EIF2 GAMMA; translation factor, nucleic acid binding / translation initiation factor | chr1:1096946-1099898 FORWARD	AT1G04170.1;AT4G18330.1;AT4G18330.2	AT1G04170.1	5	3	3	9.9	9.9	50.853	0	3.5193	0	0	699130	0	849440	0	765660	0	690480	0	0	0	0	0	0	0	0	0	18618	0	96026	203470	236240	61117	134960	137920	140010	1505.5	20393	28116	30660	0	8560.1	11551	18407	71328	-	-
AT1G04410.1	malate dehydrogenase, cytosolic, putative | chr1:1189078-1191412 REVERSE	AT1G04410.1;AT5G43330.1;AT5G56720.1	AT1G04410.1	329	19	19	71.1	71.1	35.571	0	197.55	31851000	33156000	35118000	44610000	36984000	43583000	24826000	30929000	33906000	14874000	14640000	30460000	20485000	26018000	19832000	17866000	16475000	32852000	2686200	6122000	6306700	14598000	14363000	4179200	4472700	6454600	8793500	563180	1024600	1997500	2654000	2768400	670880	932480	1182500	3607300	-	-
AT1G04420.1	aldo/keto reductase family protein | chr1:1191608-1193884 FORWARD	AT1G04420.1	AT1G04420.1	2	2	2	5.8	5.8	46.427	0	4.1484	0	0	0	0	0	0	0	446010	0	0	0	0	0	0	0	0	0	0	0	18096	0	65233	0	0	0	76620	0	0	0	7728.7	4697	30932	0	0	0	54019	-	-
AT3G04400.2	Symbols: emb2171 | emb2171 (embryo defective 2171); structural constituent of ribosome | chr3:1167276-1168659 FORWARD	AT3G04400.2;AT3G04400.1;AT2G33370.1;AT1G04480.1	AT3G04400.2;AT3G04400.1;AT2G33370.1;AT1G04480.1	46	7	7	52	52	13.406	0	12.279	4262400	2378000	2832100	4618500	3610000	2919500	5733900	5191100	3328900	4427900	5937500	4748100	7933500	6043100	3388400	11661000	8541800	5883900	282240	833800	911140	2154800	2835000	594000	2162600	2812400	1612800	373990	646260	816820	2337100	1412600	326060	2857200	1765200	1785900	-	-
AT1G04560.1	AWPM-19-like membrane family protein | chr1:1244947-1246059 FORWARD	AT1G04560.1	AT1G04560.1	13	3	3	37.1	37.1	19.846	0	17.31	0	0	0	0	0	0	0	216850	0	0	0	0	0	0	0	0	0	0	0	16504	5957.8	33515	85317	19226	0	145900	30863	0	0	26364	9035.8	43545	0	0	30073	9475.8	148	-
AT1G04690.1	Symbols: KAB1, KV-BETA1 | KAB1 (POTASSIUM CHANNEL BETA SUBUNIT); oxidoreductase/ potassium channel | chr1:1313564-1315750 FORWARD	AT1G04690.1	AT1G04690.1	9	3	3	6.4	6.4	36.538	0	3.2967	0	0	0	0	816130	0	0	0	0	0	909370	0	0	0	0	0	0	0	39152	205380	93983	202210	257570	98028	135690	129600	153050	42111	52870	65845	52018	0	22246	43837	12034	0	-	-
AT1G50010.1	Symbols: TUA2 | TUA2; structural constituent of cytoskeleton | chr1:18517586-18520000 FORWARD	AT1G50010.1;AT1G04820.1;AT4G14960.2;AT4G14960.1	AT1G50010.1;AT1G04820.1;AT4G14960.2;AT4G14960.1	207	20	7	55.6	24.2	49.54	0	117.48	36024000	43347000	39611000	29020000	31937000	36602000	23750000	27380000	31936000	26612000	28293000	30908000	24464000	25462000	31884000	23335000	23181000	34307000	1788900	7391000	5007400	6236100	8636400	2805000	3878700	4591200	5824800	918100	1842300	1754800	2794300	2174900	1117000	1492600	1701800	2496200	-	-
AT1G05190.1	Symbols: emb2394 | emb2394 (embryo defective 2394); structural constituent of ribosome | chr1:1502344-1503830 REVERSE	AT1G05190.1	AT1G05190.1	39	5	5	27.8	27.8	24.705	0	15.134	1371600	1129200	0	1853900	1849100	885950	2001100	2010400	975050	2846300	4034300	1512000	3547300	2866200	1914600	3738500	3636000	1518200	61509	305570	49367	864660	837190	30681	459830	594420	285570	132570	322240	128310	556880	508740	88328	502330	419220	186640	-	-
AT1G05350.1	thiF family protein | chr1:1560678-1564123 REVERSE	AT1G05350.1	AT1G05350.1	3	3	3	8.4	8.4	47.02	0	4.2799	0	0	442400	0	0	0	0	0	0	0	0	0	0	0	0	0	0	0	9847.9	0	58662	38142	120410	37501	15243	12407	95697	0	8832.9	5495.4	0	0	0	0	5994.5	9941.3	-	-
AT1G05510.1	Protein is tyrosine-phosphorylated and its phosphorylation state is modulated in response to ABA in Arabidopsis thaliana seeds. | chr1:1629446-1630863 FORWARD	AT1G05510.1;AT2G31985.1	AT1G05510.1	81	6	6	33.6	33.6	27.293	0	58.473	9322800	7455800	9062300	14145000	10307000	6731900	11916000	18815000	9553100	6489600	5140000	6278500	7619100	9258600	5420300	8005600	10525000	9062100	1173800	1936000	1887600	6621300	4545600	856260	2948100	5644500	2498700	427280	438890	471780	1437000	1532300	196080	897420	1236400	1489200	-	-
AT1G05520.1	transport protein, putative | chr1:1630900-1635711 REVERSE	AT1G05520.1;AT3G23660.1;AT4G14160.2;AT4G14160.1;AT3G23660.2	AT1G05520.1;AT3G23660.1;AT4G14160.2;AT4G14160.1;AT3G23660.2	3	2	2	3.2	3.2	86.356	0	4.0091	0	0	0	0	188350	0	0	0	0	0	0	0	0	0	0	0	0	0	5535.9	28417	14147	41412	45273	10425	18134	25165	27881	6530.4	0	0	0	26428	0	0	0	11138	-	-
AT1G06290.1	Symbols: ACX3, ATACX3 | ACX3 (ACYL-COA OXIDASE 3); acyl-CoA oxidase | chr1:1922352-1926278 FORWARD	AT1G06290.1;AT3G06690.1;AT1G06310.1	AT1G06290.1;AT3G06690.1	31	10	10	16.7	16.7	75.675	0	17.694	1348100	2273000	2850500	2597800	1823400	1968800	1647100	1666700	3375700	1672400	2139200	1634900	1667700	1452700	0	1215500	1717800	2158200	34356	234160	154880	367830	266990	85056	142890	220290	251650	22386	51722	43213	69244	106310	22104	48923	65742	130790	-	-
AT1G06440.1	ubiquitin thiolesterase | chr1:1963380-1965051 REVERSE	AT1G06440.1	AT1G06440.1	0	2	2	10.8	10.8	44.691	0.0044743	2.0628	0	0	0	0	0	0	0	0	0	0	0	0	0	0	0	0	0	0	0	0	0	0	0	0	0	0	0	0	0	0	0	0	0	0	0	0	-	-
AT1G06680.2	Symbols: PSBP-1, OEE2, PSII-P, OE23 | PSBP-1 (PHOTOSYSTEM II SUBUNIT P-1); poly(U) binding | chr1:2047825-2049418 FORWARD	AT1G06680.2;AT1G06680.1	AT1G06680.2;AT1G06680.1	41	4	4	29.7	29.7	23.759	0	31.321	0	3280000	1533600	2563100	2813900	1708000	2249400	2615000	1210900	4338800	5730000	2678800	4139400	3465400	3427700	3497400	3634800	2385500	35197	1249200	266930	1616300	1273200	330860	515210	1363300	319760	335240	381440	399610	454730	922350	127520	734110	409200	595050	-	-
AT1G06950.1	Symbols: ATTIC110, TIC110 | TIC110 (TRANSLOCON AT THE INNER ENVELOPE MEMBRANE OF CHLOROPLASTS 110) | chr1:2130142-2135665 REVERSE	AT1G06950.1	AT1G06950.1	70	16	16	22	22	112.12	0	112.38	3677500	4808900	5326300	3589900	4251900	4582600	3329000	4463000	3675000	3574500	4212700	4880700	3460000	4187200	3220700	3168300	2796200	5100300	47637	305500	271600	378620	610080	100930	198630	343390	360210	35156	132600	90894	181430	196940	51173	83295	81223	225670	-	-
AT3G55750.1	60S ribosomal protein L35a (RPL35aD) | chr3:20698553-20700067 FORWARD	AT3G55750.1;AT1G41880.1;AT1G74270.1;AT1G07070.1	AT3G55750.1;AT1G41880.1;AT1G74270.1;AT1G07070.1	21	3	3	19.8	19.8	12.785	0	6.9576	1736800	1079300	809670	2281500	1066800	1319300	763140	3047200	511160	2474300	0	2109200	845770	1412500	0	2212400	646710	2172900	382340	679030	555420	1980900	1389600	469580	182920	1916900	147580	590730	134090	797200	233170	563180	55801	771730	209170	1667200	-	-
AT1G07080.1	gamma interferon responsive lysosomal thiol reductase family protein / GILT family protein | chr1:2169982-2172194 FORWARD	AT1G07080.1	AT1G07080.1	4	2	2	17	17	29.698	0	5.1699	0	0	0	658230	0	0	0	826330	0	0	0	0	0	0	0	0	0	0	0	30081	61272	303330	0	54136	86873	236560	0	0	21229	0	0	69052	0	0	0	26064	-	-
AT1G07320.4	Symbols: RPL4 | RPL4; poly(U) binding / structural constituent of ribosome | chr1:2249133-2250529 FORWARD	AT1G07320.4;AT1G07320.3;AT1G07320.2;AT1G07320.1	AT1G07320.4;AT1G07320.3;AT1G07320.2;AT1G07320.1	53	3	3	26.3	26.3	30.142	0	19.639	2580300	2527300	1630000	1459800	1370100	1623800	1723200	1520500	1144800	3490500	3300300	2839200	3207300	2470100	3478800	0	3400100	3302200	138710	500130	368970	689660	487030	181090	393960	432210	360960	174070	234860	218340	545890	529680	127470	152370	494420	418860	-	-
AT1G07370.1	Symbols: PCNA1 | PCNA1 (PROLIFERATING CELLULAR NUCLEAR ANTIGEN); DNA binding / DNA polymerase processivity factor/ protein binding | chr1:2263140-2264551 FORWARD	AT1G07370.1;AT2G29570.1	AT1G07370.1;AT2G29570.1	8	2	2	13.7	13.7	29.122	0	11.042	0	0	0	0	0	897750	0	0	0	0	0	0	0	0	0	0	0	0	20509	0	65495	280520	75681	76801	35851	187500	0	0	0	28791	0	107840	0	0	0	107750	-	-
AT1G07645.1	Symbols: ATDSI-1VOC | ATDSI-1VOC (DESSICATION-INDUCED 1VOC SUPERFAMILY PROTEIN); catalytic | chr1:2367437-2368385 REVERSE	AT1G07645.1	AT1G07645.1	22	4	4	24.1	24.1	15.388	0	8.9943	1567800	763850	1115800	1062100	1019800	0	1423600	1721200	889940	1487800	905920	940210	0	873510	0	1132900	1085800	924180	148980	299130	265390	865320	497590	116890	475800	903090	288670	156120	85966	59048	108740	246280	22922	235660	151510	324200	-	-
AT1G07750.1	cupin family protein | chr1:2404037-2405943 REVERSE	AT1G07750.1;AT2G28680.1	AT1G07750.1	11	4	4	16.9	16.9	38.31	0	8.8571	0	593200	0	0	0	883570	0	679760	0	555100	0	0	0	0	0	0	0	856740	21687	126600	0	95952	77053	85197	0	109170	0	13949	0	3463.3	2540.8	33922	0	21044	0	116500	-	-
AT5G59850.1	40S ribosomal protein S15A (RPS15aF) | chr5:24112200-24113617 REVERSE	AT5G59850.1;AT1G07770.2;AT1G07770.1;AT3G46040.1;AT2G39590.1	AT5G59850.1;AT1G07770.2;AT1G07770.1;AT3G46040.1;AT2G39590.1	39	4	4	41.5	41.5	14.804	0	11.661	3345700	2107600	2685500	3982700	4354600	1963700	4407500	6465400	2868800	5132300	5007700	4175800	4081400	4456400	2858400	8641900	7373200	5406100	453510	865910	731550	2684700	2992000	412440	1667700	3298700	1271700	478610	717680	562920	1153900	1438000	245540	1860000	1663300	899690	-	-
AT1G07890.6	Symbols: APX1, CS1 | APX1 (ascorbate peroxidase 1); L-ascorbate peroxidase | chr1:2437725-2439665 FORWARD	AT1G07890.6;AT1G07890.8;AT1G07890.7;AT1G07890.5;AT1G07890.4;AT1G07890.3;AT1G07890.2;AT1G07890.1	AT1G07890.6;AT1G07890.8;AT1G07890.7;AT1G07890.5;AT1G07890.4;AT1G07890.3;AT1G07890.2;AT1G07890.1	49	7	7	41.4	41.4	27.52	0	16.566	6441900	5202000	6303000	7488200	6236200	5512300	5398700	4789300	5264900	2887800	2875300	4942200	4537300	4462300	4350100	3628500	3873700	4860200	325860	1667000	741650	4389800	2268600	732520	953920	2001300	1212700	139330	154800	534020	464840	1048000	73439	493610	337880	883910	-	-
AT5G60390.3	elongation factor 1-alpha / EF-1-alpha | chr5:24288658-24291020 FORWARD	AT5G60390.3;AT5G60390.1;AT1G07940.2;AT1G07940.1;AT1G07930.1;AT1G07920.1;AT1G07930.2;AT5G60390.2	AT5G60390.3;AT5G60390.1;AT1G07940.2;AT1G07940.1;AT1G07930.1;AT1G07920.1;AT1G07930.2;AT5G60390.2	501	21	21	42.3	42.3	49.502	0	80.555	61397000	81867000	82938000	63160000	71586000	76636000	63672000	101910000	75835000	75538000	67246000	89677000	70452000	82417000	71747000	74451000	86407000	93715000	2707000	12149000	9403100	14771000	17256000	5010200	9129300	13898000	12112000	2526000	4212100	4336700	6272000	7550500	2402600	5595500	5416200	8397400	-	-
AT1G07985.1	Expressed protein | chr1:2475405-2476155 FORWARD	AT1G07985.1	AT1G07985.1	13	3	2	16	13.9	16.461	0	7.3671	0	0	0	0	0	0	0	0	0	0	2581300	0	1435900	0	0	0	1715500	0	41676	0	58433	0	0	0	149560	133760	104890	249260	570840	135770	662970	331640	129760	319110	551320	145350	-	-
AT1G08360.1	60S ribosomal protein L10A (RPL10aA) | chr1:2636011-2637915 FORWARD	AT1G08360.1;AT5G22440.2;AT5G22440.1	AT1G08360.1	54	9	6	37.5	30.1	24.469	0	28.541	8872700	4913100	4386600	5662500	5246600	5798100	6597700	3264200	4249800	5647600	7184800	4866200	8769400	4595300	13815000	12365000	7919300	3393900	464340	1578000	1220200	2616500	2741900	836580	1990100	1464500	1445100	428290	414260	511920	2110000	1119200	798860	1493600	1496300	739790	-	-
AT1G09130.2	ATP-dependent Clp protease proteolytic subunit, putative | chr1:2939570-2942267 REVERSE	AT1G09130.2;AT1G09130.1;AT1G09130.3	AT1G09130.2;AT1G09130.1;AT1G09130.3	14	3	3	15.2	15.2	36.307	0	6.4035	1262600	861820	1148800	1099400	817210	935390	579930	976510	496200	0	0	850110	615240	0	691630	0	499560	0	52742	176110	145280	345610	293560	71434	131460	127450	127240	10215	28139	28870	105110	0	12208	11562	67387	35853	-	-
AT1G09210.1	calreticulin 2 (CRT2) | chr1:2972842-2976750 REVERSE	AT1G09210.1	AT1G09210.1	42	6	5	18.6	14.9	48.156	0	14.994	1345200	1708000	1478500	1535800	1429300	1769200	1431900	1564600	1475200	1394100	1547000	1434200	1209800	1236800	1180000	904290	1150600	1829800	56149	256440	138790	392630	329590	84559	171120	265170	183370	26731	49641	64438	81541	62293	20736	31647	60695	162880	-	-
AT1G09310.1	unknown protein | chr1:3009055-3009880 FORWARD	AT1G09310.1	AT1G09310.1	10	5	5	35.2	35.2	19.947	0	8.0037	2485300	796600	1611400	783720	774530	0	820460	921930	522790	0	0	0	518720	653270	0	581940	479100	772910	226190	333460	408020	328680	642190	108180	372120	337480	272200	30374	66993	39881	141550	45087	12470	103810	89837	73598	-	-
AT1G57860.1	60S ribosomal protein L21 | chr1:21429898-21430865 REVERSE	AT1G57860.1;AT1G57660.1;AT1G09690.1;AT1G09590.1	AT1G57860.1;AT1G57660.1;AT1G09690.1;AT1G09590.1	9	4	4	28.7	28.7	18.709	0	5.0758	823150	575640	0	777180	893990	605300	0	1505800	827350	546410	0	694810	1163200	936180	0	1346100	0	0	44572	184000	129360	723290	632650	90754	328010	624370	380630	39768	78374	81541	451100	331050	65228	358150	232040	166690	-	-
AT1G09620.1	ATP binding / aminoacyl-tRNA ligase/ leucine-tRNA ligase/ nucleotide binding | chr1:3112778-3116699 REVERSE	AT1G09620.1	AT1G09620.1	22	8	8	10.8	10.8	123.45	0	31.172	0	757950	1058700	1504000	1076700	1108200	853210	619240	1430600	0	0	0	636600	0	0	0	0	1403700	0	58151	46246	156520	176720	15047	53197	26099	103720	0	2096.7	6490.4	33438	15126	0	6604.4	11238	59350	-	-
AT1G09640.1	elongation factor 1B-gamma, putative / eEF-1B gamma, putative | chr1:3119878-3122526 FORWARD	AT1G09640.1;AT1G09640.2	AT1G09640.1;AT1G09640.2	11	8	5	21.7	12.8	46.66	0	14.252	835810	0	1315900	0	770370	0	690540	0	901150	0	854950	0	630870	0	0	0	0	0	60886	107260	165850	123720	279410	74743	121390	132710	198820	11798	66849	23604	60316	69468	7524.3	29368	25761	48989	-	-
AT1G09780.1	2,3-biphosphoglycerate-independent phosphoglycerate mutase, putative / phosphoglyceromutase, putative | chr1:3165370-3167869 REVERSE	AT1G09780.1	AT1G09780.1	55	9	5	20.3	11.8	60.579	0	21.363	3091800	2327100	4130400	3877000	4088300	4067000	2371100	3075800	3569000	1298700	1308900	3008800	3136800	2713000	2548400	2002800	1855700	3971100	135400	547890	369980	835590	626980	258280	257230	501780	551920	45978	48410	125940	180070	197160	35689	50170	100160	282430	-	-
AT1G09795.1	Symbols: ATATP-PRT2, HISN1B | ATATP-PRT2 (ATP PHOSPHORIBOSYL TRANSFERASE 2); ATP phosphoribosyltransferase | chr1:3173534-3176910 FORWARD	AT1G09795.1	AT1G09795.1	11	2	2	8	8	44.756	0	4.7897	0	871600	0	1015100	0	1080800	0	711290	0	0	0	0	0	814540	0	0	0	738570	0	173130	41644	352330	269700	143590	76675	184710	105930	0	18745	26034	66882	124080	15902	0	25691	100190	-	-
AT1G10670.4	Symbols: ACLA-1 | ACLA-1; ATP citrate synthase | chr1:3535387-3538281 FORWARD	AT1G10670.4;AT1G10670.2;AT1G10670.1;AT1G10670.3;AT1G60810.1;AT1G09430.1	AT1G10670.4;AT1G10670.2;AT1G10670.1;AT1G10670.3;AT1G60810.1;AT1G09430.1	17	4	4	13	13	46.678	0	19.175	0	1137700	0	1094000	0	1117500	0	722030	0	0	0	719840	0	655690	0	0	0	786160	18592	188370	194360	264660	465330	69111	147740	162560	230310	0	6558.8	29470	49610	78959	13099	18414	0	120450	-	-
AT1G10840.2	Symbols: TIF3H1 | TIF3H1; translation initiation factor | chr1:3607631-3610520 REVERSE	AT1G10840.2;AT1G10840.1	AT1G10840.2;AT1G10840.1	6	2	2	12	12	28.887	0	18.499	0	0	371350	0	0	0	0	0	0	0	0	0	0	0	0	0	0	0	28243	147320	73862	139130	141380	0	83455	0	88208	32598	31622	48563	66261	0	32950	0	41060	0	-	-
AT1G60940.2	Symbols: SNRK2-10, SNRK2.10, SRK2B | SNRK2.10 (SNF1-RELATED PROTEIN KINASE 2.10); kinase | chr1:22439123-22442190 REVERSE	AT1G60940.2;AT1G60940.1;AT1G10940.1;AT1G10940.2;AT4G33950.2;AT2G23030.1;AT5G08590.1;AT5G63650.1;AT5G66880.1;AT4G33950.1;AT3G50500.1;AT3G50500.2	AT1G60940.2;AT1G60940.1;AT1G10940.1;AT1G10940.2;AT4G33950.2;AT2G23030.1;AT5G08590.1;AT5G63650.1;AT5G66880.1;AT4G33950.1;AT3G50500.1;AT3G50500.2	9	2	2	8.9	8.9	41.039	0	3.8689	0	0	0	0	0	375710	0	574020	0	0	0	0	0	0	0	0	0	462380	15578	44243	45010	67106	86571	31435	44305	135200	72116	11092	22849	25144	46118	66663	9936.5	20795	0	48948	-	-
AT1G11580.1	Symbols: ATPMEPCRA, PMEPCRA | PMEPCRA (METHYLESTERASE PCR A); enzyme inhibitor/ pectinesterase | chr1:3888690-3890811 FORWARD	AT1G11580.1	AT1G11580.1	17	3	3	6.3	6.3	61.687	0	10.945	0	0	0	355730	627730	0	1125100	386100	1249000	517110	0	0	1307000	358950	1490500	724070	749650	0	0	15467	21535	86572	191850	8699.7	117710	60558	159400	14998	0	7683.2	98469	35075	26066	70380	57822	5665.4	16	-
AT1G11650.1	Symbols: ATRBP45B, RBP45B | RNA-binding protein 45 (RBP45), putative | chr1:3914774-3918176 FORWARD	AT1G11650.1;AT1G11650.2	AT1G11650.1;AT1G11650.2	6	2	2	9.2	9.2	33.43	0	4.5525	0	0	0	0	0	667930	0	0	0	0	0	0	0	0	0	0	0	0	0	58131	63481	142090	133990	88307	64710	44390	66352	14544	31950	17607	35600	0	18249	0	28644	0	-	-
AT1G11840.4	Symbols: ATGLX1 | ATGLX1 (GLYOXALASE I HOMOLOG); lactoylglutathione lyase/ metal ion binding | chr1:3995169-3997864 FORWARD	AT1G11840.4;AT1G11840.3;AT1G11840.2;AT1G11840.1;AT1G11840.6;AT1G11840.5	AT1G11840.4;AT1G11840.3;AT1G11840.2;AT1G11840.1;AT1G11840.6;AT1G11840.5	71	11	11	45.9	45.9	31.928	0	39.597	3824600	4119300	5633200	6874900	8232700	7920400	4045300	4294900	6750400	2670700	1993600	4766300	4672500	4054800	3552300	1984500	2671100	5523300	240390	1399000	860470	4166100	3278100	1390500	729710	2506800	1449400	192030	71944	433830	582620	1231000	91617	504080	275180	1148600	-	-
AT1G11860.3	aminomethyltransferase, putative | chr1:4001280-4003442 FORWARD	AT1G11860.3;AT1G11860.2;AT1G11860.1	AT1G11860.3;AT1G11860.2;AT1G11860.1	26	6	6	21.3	21.3	44.444	0	24.321	1899900	1945600	1657900	1562100	2531800	2177300	1411800	1477100	1775400	0	1594300	2344100	1286600	1632100	1649100	0	1213800	1621200	110470	265680	274370	450450	599720	178690	135120	279480	219140	31800	27215	101740	141780	154450	50910	0	107370	172300	-	-
AT1G11910.1	aspartyl protease family protein | chr1:4016784-4020983 REVERSE	AT1G11910.1	AT1G11910.1	185	13	11	33	26.9	54.613	0	112.25	9299800	9385400	10892000	15396000	14309000	10440000	11806000	20659000	12170000	12937000	12874000	10006000	13515000	11876000	7417800	9572600	18830000	15829000	269670	1458100	1247700	3639800	4019400	730850	1912100	3511200	1952700	340910	539060	449870	1454100	1047900	185520	634530	854510	1603100	-	-
AT1G12000.1	pyrophosphate--fructose-6-phosphate 1-phosphotransferase beta subunit, putative / pyrophosphate-dependent 6-phosphofructose-1-kinase, putative | chr1:4049896-4053835 REVERSE	AT1G12000.1	AT1G12000.1	26	4	4	11.7	11.7	61.459	0	19.61	1293400	1512000	2042000	1584100	1127300	1021000	1046600	672730	1713200	0	0	888200	1014100	746500	1154400	748100	0	957600	27860	184840	196620	303980	232270	64153	117390	98044	274360	11532	14909	35128	95748	69765	25910	31942	16538	94265	-	-
AT1G12230.1	transaldolase, putative | chr1:4148033-4151025 FORWARD	AT1G12230.1;AT1G12230.2	AT1G12230.1;AT1G12230.2	3	2	2	5.7	5.7	43.994	0	3.5884	0	0	0	0	0	642430	0	0	0	0	0	0	0	0	0	0	0	0	0	49883	24920	107860	93187	46715	32330	0	60624	0	0	10276	0	43180	5020.1	0	0	0	-	-
AT1G12410.1	Symbols: CLPR2, NCLPP2, CLP2 | CLP2 (CLP PROTEASE PROTEOLYTIC SUBUNIT 2); serine-type endopeptidase | chr1:4223030-4225124 FORWARD	AT1G12410.1	AT1G12410.1	17	3	3	15.1	15.1	31.208	0	8.065	1289400	1065800	1172000	792640	845070	686210	1127400	804030	632690	842270	567190	668620	603040	724480	690330	641780	680130	622360	135440	239910	198840	360700	390360	68713	252380	268350	190210	28519	22857	30002	115480	71989	16127	47418	43908	98302	-	-
AT1G12780.1	Symbols: UGE1 | UGE1 (UDP-D-glucose/UDP-D-galactose 4-epimerase 1); UDP-glucose 4-epimerase/ protein dimerization | chr1:4355926-4358328 REVERSE	AT1G12780.1;AT1G63180.1	AT1G12780.1	16	4	4	18.8	18.8	39.157	0	8.7339	574510	580010	1076300	937580	510000	905680	516810	691130	537780	0	0	505790	348540	0	339120	0	525740	750760	46886	111620	167940	245000	132480	61806	71134	97421	182540	5062.1	0	19472	31622	25821	7432	12364	59233	58437	-	-
AT1G12840.1	Symbols: DET3, ATVHA-C | DET3 (DE-ETIOLATED 3); proton-transporting ATPase, rotational mechanism | chr1:4375515-4378514 FORWARD	AT1G12840.1	AT1G12840.1	56	10	10	36.8	36.8	42.619	0	69.686	1740700	2218500	4358300	2393000	2711500	3554400	2382600	3184600	3204200	2121600	2086800	3044500	2946800	1670600	2035300	1846100	3300100	2917000	91244	272460	460740	595580	835550	232540	265340	525260	558810	9950.3	33738	128910	277460	127130	56846	26434	205330	258060	-	-
AT1G13060.1	Symbols: PBE1 | PBE1; endopeptidase/ peptidase/ threonine-type endopeptidase | chr1:4452271-4454874 FORWARD	AT1G13060.1;AT1G13060.2;AT3G26340.1	AT1G13060.1;AT1G13060.2;AT3G26340.1	14	3	3	14.2	14.2	29.667	0	6.3308	1548200	579520	1236100	989990	1257400	631820	1006000	1577100	842220	828810	0	691310	987150	680920	0	0	1028600	711750	78656	176920	186810	582360	553220	63712	225220	438820	244330	39198	36228	68671	210860	154980	18744	77895	128090	155280	-	-
AT1G13440.1	Symbols: GAPC-2, GAPC2 | GAPC2 (GLYCERALDEHYDE-3-PHOSPHATE DEHYDROGENASE C2); NAD or NADH binding / binding / catalytic/ glyceraldehyde-3-phosphate dehydrogenase (phosphorylating)/ glyceraldehyde-3-phosphate dehydrogenase | chr1:4608196-4610647 REVERSE	AT1G13440.1;AT1G13440.2	AT1G13440.1;AT1G13440.2	7	24	2	78.1	16.3	36.913	0	8.388	0	0	0	633290	0	635980	0	0	0	0	0	0	0	0	0	0	0	0	30970	129200	31206	190690	62180	74790	0	102110	36931	8716.1	0	24265	0	13486	4440.4	0	0	35996	-	-
AT1G14320.1	Symbols: SAC52 | SAC52 (SUPPRESSOR OF ACAULIS 52); structural constituent of ribosome | chr1:4888214-4889661 FORWARD	AT1G14320.1;AT1G26910.1;AT1G14320.2	AT1G14320.1;AT1G26910.1	57	7	2	34.1	14.5	24.917	0	25.346	2381900	2300900	3514700	3878800	4513400	3580400	4960400	3451400	5438200	2234900	3946700	2514800	10713000	5628800	4151600	8468400	8869300	3710500	230840	935520	785190	2541100	2325100	557860	1387000	1924200	1811500	193110	252690	337320	767570	1292700	259470	1431300	1109600	1084900	-	-
AT1G14410.1	Symbols: ATWHY1, PTAC1, WHY1 | WHY1 (WHIRLY 1); DNA binding / telomeric DNA binding | chr1:4929123-4930904 REVERSE	AT1G14410.1	AT1G14410.1	9	3	3	17.1	17.1	29.058	0	7.0938	0	0	0	0	322910	0	0	613510	0	0	2205200	961680	723620	982020	663630	796390	0	0	15766	55718	27510	44093	110890	9099.5	32151	185570	0	14094	164250	48419	169850	103170	41251	117520	47930	27585	-	-
AT1G14610.1	Symbols: TWN2, VALRS | TWN2 (TWIN 2); ATP binding / aminoacyl-tRNA ligase/ nucleotide binding / valine-tRNA ligase | chr1:5008244-5014533 REVERSE	AT1G14610.1	AT1G14610.1	4	2	2	2	2	125.92	0	3.4508	0	0	0	404880	0	0	0	0	433130	0	0	0	0	0	0	0	0	0	0	9522.3	5919.9	40684	12588	0	9262.3	0	29840	0	0	1846	4997.4	8612.7	0	6682.3	0	7948.2	-	-
AT1G14810.1	semialdehyde dehydrogenase family protein | chr1:5102424-5104695 REVERSE	AT1G14810.1	AT1G14810.1	54	9	9	30.9	30.9	40.745	0	41.704	4123300	3141200	3602800	2841900	3281100	3691200	2054000	1989700	2556200	1792100	1529000	2480900	1287100	1970100	2355700	1586900	1163300	3455300	126060	822680	415320	2025800	724140	383960	312970	615810	348180	93571	56355	260200	326850	469280	74122	181180	105030	493790	-	-
AT1G14830.1	Symbols: ADL1C, ADL5, DRP1C | ADL1C (ARABIDOPSIS DYNAMIN-LIKE PROTEIN 1C); GTP binding / GTPase | chr1:5107421-5111670 REVERSE	AT1G14830.1;AT3G60190.1	AT1G14830.1;AT3G60190.1	2	2	2	4.2	4.2	68.722	0	3.1524	539380	0	0	0	0	0	0	0	0	0	896560	0	0	0	0	0	0	0	14619	19671	17547	32146	64741	10893	24431	26639	48796	0	26670	10445	21986	23357	5822.1	12522	11623	13667	-	-
AT1G14850.1	Symbols: NUP155 | NUP155; nucleocytoplasmic transporter | chr1:5116696-5123259 REVERSE	AT1G14850.1	AT1G14850.1	1	2	2	1.8	1.8	160.01	0.0044183	2.0085	0	1526500	0	0	0	0	0	0	0	0	0	0	0	0	0	0	0	0	0	65424	0	197530	0	6500.7	0	93197	0	25934	0	46495	0	271140	0	247960	0	0	676	675
AT1G14940.1	major latex protein-related / MLP-related | chr1:5154537-5155563 REVERSE	AT1G14940.1;AT1G14940.2	AT1G14940.1;AT1G14940.2	2	3	2	20	15.5	17.879	0	3.31	0	0	0	0	0	0	0	1021800	0	531060	0	0	0	0	0	0	0	0	0	86427	0	0	269100	0	146810	578810	53610	55883	0	0	0	105280	0	128030	0	93689	-	-
AT1G14950.1	major latex protein-related / MLP-related | chr1:5157336-5158269 REVERSE	AT1G14950.1	AT1G14950.1	61	7	6	49	49	17.892	0	46.424	5635700	3720300	6672700	10163000	9240600	6421500	8617200	17363000	7197700	5240600	4440200	4681700	8246900	7987300	3641700	5617600	14200000	7545300	1569500	2622200	2121200	8101300	5928900	1055600	4265100	6329700	3409200	487530	557870	668310	1985800	2281000	262940	1579700	1992400	1674700	-	-
AT1G15500.1	Symbols: ATNTT2 | ATNTT2; ATP:ADP antiporter | chr1:5326290-5328874 FORWARD	AT1G15500.1;AT1G80300.1	AT1G15500.1;AT1G80300.1	22	4	4	11.3	11.3	67.529	0	26.914	0	0	580770	0	1196200	0	833620	0	957680	0	0	0	820720	0	647610	0	1093100	0	0	41041	83275	96084	368460	24749	127010	108340	212110	6955.9	26234	18854	54178	61390	6680.3	12412	54864	76488	-	-
AT1G15690.1	Symbols: AVP1, ATAVP3, AVP-3 | AVP1; ATPase/ hydrogen-translocating pyrophosphatase | chr1:5398990-5402519 FORWARD	AT1G15690.1;AT1G15690.2	AT1G15690.1;AT1G15690.2	29	8	8	11.4	11.4	80.819	0	42.212	0	957810	875420	852970	872220	1036200	1048800	1109700	978350	0	0	0	0	868710	0	910500	1164600	990520	11221	101140	63420	238130	160760	47700	70074	220190	167250	10710	11235	16124	11463	83029	8346.7	52063	58165	103830	-	-
AT1G15930.2	40S ribosomal protein S12 (RPS12A) | chr1:5471400-5473014 FORWARD	AT1G15930.2;AT1G15930.1	AT1G15930.2;AT1G15930.1	11	5	2	32.6	14.6	15.377	0	5.3464	0	0	542510	0	0	0	0	0	0	0	0	0	0	0	0	0	0	0	95321	92112	143870	0	645270	35370	240990	92155	87119	0	38178	53545	165380	70956	19254	0	118820	63267	-	-
AT1G16030.1	Symbols: Hsp70b | Hsp70b (heat shock protein 70B); ATP binding | chr1:5502206-5504535 REVERSE	AT1G16030.1	AT1G16030.1	9	7	2	13.5	3.9	70.914	0	6.8306	0	602970	0	0	0	720910	0	791970	0	453150	0	431500	0	610520	0	0	0	674060	9708.7	57649	35719	96450	101510	27052	35768	85834	71030	8455.5	16503	13339	24232	42066	7504.5	8843.9	20337	40956	-	-
AT1G16350.1	inosine-5'-monophosphate dehydrogenase, putative | chr1:5590951-5593007 FORWARD	AT1G16350.1;AT1G79470.1	AT1G16350.1	7	3	3	9.6	9.6	54.051	0	4.0845	0	1384100	0	1901300	0	0	0	0	0	0	0	0	0	0	0	0	0	1788100	23473	201740	64170	413090	88637	93208	58227	208610	73310	8734.1	13998	33932	0	13400	9374.8	54436	0	161550	-	-
AT1G79210.3	20S proteasome alpha subunit B, putative | chr1:29796081-29798783 REVERSE	AT1G79210.3;AT1G79210.2;AT1G79210.1;AT1G16470.2;AT1G16470.1	AT1G79210.3;AT1G79210.2;AT1G79210.1;AT1G16470.2;AT1G16470.1	21	5	5	34	34	25.733	0	20.636	1847000	1451600	1556200	2449100	2015000	1409500	1612200	3186200	1509000	1116100	1006400	1165800	1459200	1364600	0	1491500	1560600	1754300	104980	335030	233100	979700	1001600	166020	520000	782330	445030	57443	93259	83491	384310	266000	25419	195060	259450	242100	-	-
AT1G17290.1	Symbols: AlaAT1 | AlaAT1 (ALANINE AMINOTRANSFERAS); ATP binding / L-alanine:2-oxoglutarate aminotransferase | chr1:5922630-5926400 FORWARD	AT1G17290.1	AT1G17290.1	37	7	7	13.8	13.8	59.82	0	19.413	3200900	4116600	4008500	3115400	3607000	4389900	3400700	4031600	4740400	0	1686800	3078300	2258500	2686900	2052600	0	2256600	3890000	133170	414940	343060	422470	789380	189520	313330	515590	547420	10382	79393	127430	205100	188180	48041	31378	182460	304370	-	-
AT1G17650.1	Symbols: GLYR2, GR2 | GLYR2 (GLYOXYLATE REDUCTASE 2); glyoxylate reductase (NADP)/ phosphogluconate dehydrogenase (decarboxylating) | chr1:6069477-6072012 REVERSE	AT1G17650.1	AT1G17650.1	12	3	3	15.4	15.4	37.781	0	13.844	2057600	1657900	2291300	1609100	1396000	1125600	1572900	1045800	984580	0	1284200	0	0	939440	1019600	0	1160100	908430	132800	231470	305780	390820	216320	93318	214380	208700	214380	19238	65225	43915	16980	97807	45479	38016	67471	114140	-	-
AT1G17665.1	unknown protein | chr1:6072598-6074484 REVERSE	AT1G17665.1	AT1G17665.1	1	2	2	8.6	8.6	38.918	0.003003	2.0825	0	0	0	0	0	0	0	0	6511000	0	0	0	0	0	0	0	0	0	0	0	0	0	0	0	0	1481800	1687000	0	410620	0	0	0	0	0	399780	0	-	231
AT1G17810.1	Symbols: BETA-TIP | BETA-TIP (BETA-TONOPLAST INTRINSIC PROTEIN); water channel | chr1:6130025-6131627 FORWARD	AT1G17810.1;AT1G73190.1	AT1G17810.1;AT1G73190.1	11	2	2	10.1	10.1	28.182	0	5.5327	0	656400	0	759870	999700	681450	976190	0	777080	2265500	0	0	1171000	0	0	1787200	1567200	959430	33682	261250	88940	645810	1276000	123000	608650	212790	459520	222360	255020	67742	766540	433480	49975	676790	811920	370860	-	-
AT1G17880.1	nascent polypeptide-associated complex (NAC) domain-containing protein / BTF3b-like transcription factor, putative | chr1:6152409-6153982 REVERSE	AT1G17880.1	AT1G17880.1	6	4	3	32.7	28.5	17.946	0	9.1701	1003400	0	930520	0	0	0	0	0	0	0	0	0	0	0	0	0	0	0	177910	145140	234800	0	653740	74599	522590	361630	193820	43470	114470	130770	212570	193220	24856	155040	205500	0	-	-
AT1G17890.3	Symbols: GER2 | GER2; binding / catalytic/ coenzyme binding | chr1:6154268-6155752 REVERSE	AT1G17890.3;AT1G17890.2;AT1G17890.1;AT1G73250.1	AT1G17890.3;AT1G17890.2;AT1G17890.1	9	4	4	10.9	10.9	35.421	0	8.7508	838820	0	0	859180	767290	651890	766000	0	899050	0	670150	0	0	0	734270	0	0	671500	67260	101720	100320	279440	446490	86756	177550	146290	313660	0	53454	15912	63102	22670	33844	0	12134	70772	-	-
AT1G18070.2	EF-1-alpha-related GTP-binding protein, putative | chr1:6213725-6218335 REVERSE	AT1G18070.2;AT1G18070.1;AT1G18070.3	AT1G18070.2;AT1G18070.1;AT1G18070.3	2	2	2	5.3	5.3	59.242	0.00083333	2.7904	0	345660	0	0	0	0	0	0	0	0	0	0	0	0	0	0	0	0	0	39681	0	69863	7235.4	0	0	39093	0	0	0	23160	0	0	0	0	0	27860	-	-
AT1G18080.1	Symbols: ATARCA, RACK1A_AT | ATARCA; nucleotide binding | chr1:6222201-6224151 FORWARD	AT1G18080.1	AT1G18080.1	143	15	11	55.7	47.4	35.747	0	80.598	6099200	7824900	6794400	9504000	11028000	8651300	6619200	11394000	7259500	5553100	5365400	6150600	8848900	7548700	6219900	8731000	8677600	8583700	436470	1646800	754980	3201000	3956600	886480	1253100	2496900	1604800	213770	375080	439390	844670	953920	215970	820160	584630	1124200	-	-
AT1G18500.1	Symbols: MAML-4, IPMS1 | MAML-4 (METHYLTHIOALKYLMALATE SYNTHASE-LIKE 4); 2-isopropylmalate synthase | chr1:6369347-6373025 FORWARD	AT1G18500.1	AT1G18500.1	17	6	3	14.9	7.6	68.675	0	17.092	860020	1026100	1403800	769900	714560	1305100	904200	660570	1056900	0	0	867600	0	668540	880030	0	809950	910690	36906	109340	103000	181520	161160	45768	54861	59484	136130	2521.9	13670	31310	13352	49817	5798.5	12941	16006	51685	-	-
AT1G18540.1	60S ribosomal protein L6 (RPL6A) | chr1:6377321-6378580 REVERSE	AT1G18540.1	AT1G18540.1	16	7	3	27.9	12	26.152	0	4.9406	0	2143200	1505500	0	1343600	1862600	1646100	1285800	0	2211200	2263500	1644100	1778600	0	5503800	3534800	2648900	2273000	31109	539600	430570	717300	760810	281580	612700	514410	469530	111950	190790	147310	438850	47891	198580	451460	350830	344620	-	-
AT1G19140.1	FUNCTIONS IN: molecular_function unknown; INVOLVED IN: ubiquinone biosynthetic process; LOCATED IN: mitochondrion; EXPRESSED IN: 24 plant structures; EXPRESSED DURING: 15 growth stages; CONTAINS InterPro DOMAIN/s: COQ9 (InterPro:IPR013718), Ubiquinone biosynthesis protein COQ9 (InterPro:IPR012762); Has 598 Blast hits to 598 proteins in 175 species: Archae - 0; Bacteria - 149; Metazoa - 114; Fungi…	AT1G19140.1;AT1G19140.2	AT1G19140.1;AT1G19140.2	17	2	2	8.4	8.4	34.341	0	6.0254	0	0	0	0	0	0	0	0	0	0	1207200	0	0	0	0	0	0	0	25414	54934	52385	0	100660	0	47658	134050	55603	0	83189	9384.6	57022	58582	6881.3	0	28465	66483	-	-
AT1G19570.2	Symbols: DHAR1, ATDHAR1 | DHAR1 (dehydroascorbate reductase); copper ion binding / glutathione dehydrogenase (ascorbate) | chr1:6773302-6774528 REVERSE	AT1G19570.2;AT1G19570.1;AT1G19550.1	AT1G19570.2;AT1G19570.1;AT1G19550.1	27	6	6	33.5	33.5	23.455	0	21.201	993810	869600	1176200	2125900	2216400	1288400	2085000	1603500	1262600	988020	553800	500650	1033300	1044300	785830	911090	1685800	1045300	67416	193010	205650	841850	860860	111940	425160	516220	377440	15059	30086	64489	194360	176760	27804	98741	130680	162830	-	-
AT1G20010.1	Symbols: TUB5 | TUB5; structural constituent of cytoskeleton | chr1:6937795-6940582 REVERSE	AT1G20010.1	AT1G20010.1	9	16	2	36.1	4.7	50.342	0	16.404	0	2159700	1796500	0	1577800	1767900	0	0	2267400	1389400	0	1810200	0	0	0	0	0	1838000	42517	278560	219970	169100	390730	216640	169240	169220	385930	58901	57634	95584	122960	141430	50748	116220	107300	99369	-	-
AT1G20200.1	Symbols: EMB2719, HAP15 | EMB2719 (EMBRYO DEFECTIVE 2719); enzyme regulator | chr1:7001201-7004418 REVERSE	AT1G20200.1	AT1G20200.1	55	5	3	12.7	7.6	55.582	0	36.863	1580600	2803900	2945700	3270700	2928400	3704100	2883700	2900200	3338900	929280	1377200	1939400	1565500	2115300	1973800	1487700	1810300	3294600	58955	360970	250790	569110	440710	165440	290090	272290	403540	11054	48383	71082	88333	163590	38068	49063	67188	212840	-	-
AT1G76030.1	vacuolar ATP synthase subunit B / V-ATPase B subunit / vacuolar proton pump B subunit / V-ATPase 57 kDa subunit | chr1:28533798-28537194 FORWARD	AT1G76030.1;AT1G20260.1	AT1G76030.1;AT1G20260.1	146	15	3	39.3	6.4	54.107	0	243.32	11019000	10868000	10245000	8209100	9070600	8923200	6768600	10791000	9677900	7485100	7687600	8957100	6479200	8123200	8394200	7429800	7143200	10362000	439990	1705800	1171300	1760600	2430300	433880	1040400	1795300	1894200	229860	428840	345430	645410	571040	155530	498300	407660	974290	-	-
AT1G20620.1	Symbols: CAT3, SEN2, ATCAT3 | CAT3 (CATALASE 3); catalase | chr1:7143067-7146540 FORWARD	AT1G20620.1;AT1G20620.5;AT1G20620.2;AT1G20620.4	AT1G20620.1;AT1G20620.5;AT1G20620.2;AT1G20620.4	116	20	12	41.1	25.2	56.695	0	100.24	7493600	7122100	7881300	8162900	9733400	6495200	7479700	6566000	10211000	7450900	8896700	6496200	7771900	8416900	6174100	7542200	6816500	10359000	253720	944920	789030	1908600	2473100	494660	799300	1121100	1695700	303190	311210	251170	608500	760130	128470	491560	349240	978140	-	-
AT1G20630.1	Symbols: CAT1 | CAT1 (CATALASE 1); catalase | chr1:7146636-7149977 FORWARD	AT1G20630.1	AT1G20630.1	17	11	3	23.8	8.7	56.761	0	4.4889	891180	1017900	1163800	1232700	896590	1143100	892490	0	1099600	1003700	1144200	1006100	1134900	999090	0	1087400	0	950440	44069	191760	155250	327860	197560	92417	146610	113100	250270	40222	76825	55510	137610	152100	6587.5	96569	22359	108430	-	-
AT1G20950.1	pyrophosphate--fructose-6-phosphate 1-phosphotransferase-related / pyrophosphate-dependent 6-phosphofructose-1-kinase-related | chr1:7297239-7301415 REVERSE	AT1G20950.1;AT1G76550.1	AT1G20950.1	22	7	7	16	16	67.118	0	13.866	965080	1301400	1804000	2030500	1454400	1412500	1165900	1305400	2168400	0	615620	995880	895000	0	1059800	0	0	1432100	34682	87923	141350	382010	312330	46376	115370	128810	226240	0	17650	23914	63210	24081	11247	15245	8217.8	98874	-	-
AT1G21750.2	Symbols: ATPDIL1-1, ATPDI5, PDI5 | ATPDIL1-1 (PDI-LIKE 1-1); protein disulfide isomerase | chr1:7645700-7648841 FORWARD	AT1G21750.2;AT1G21750.1	AT1G21750.2;AT1G21750.1	267	25	21	57.3	51.7	54.158	0	197.08	29150000	24236000	26254000	21670000	21187000	21894000	22311000	19060000	23082000	20666000	23637000	21638000	23945000	17115000	24258000	18661000	18820000	17034000	766530	2687700	1929600	4178900	3050600	1140700	2056500	2419400	2280700	557680	798500	717010	1560900	1314700	466640	893480	839590	1036800	-	-
AT1G22275.1	Symbols: ZYP1b, ZYP1 | ZYP1b | chr1:7867133-7872618 FORWARD	AT1G22275.1	AT1G22275.1	0	2	2	3.4	3.4	99.021	0	2.9724	0	0	223740	0	0	0	0	0	0	0	0	0	0	0	0	0	0	0	9079.8	15168	10898	0	33320	0	28683	20804	0	6445.5	13065	0	23884	0	0	0	0	11903	-	-
AT1G22300.3	Symbols: GRF10, 14-3-3EPSILON, GF14 EPSILON | GRF10 (GENERAL REGULATORY FACTOR 10); ATP binding / protein binding / protein phosphorylated amino acid binding | chr1:7878769-7881219 REVERSE	AT1G22300.3;AT1G22300.2;AT1G22300.1	AT1G22300.3;AT1G22300.2;AT1G22300.1	21	6	6	26.3	26.3	28.568	0	12.858	1580000	1077800	1097300	1788200	1720400	1451200	1721200	861780	1384600	0	804310	0	865180	0	0	0	1452600	954730	139860	217240	183410	433670	826580	119110	412390	286820	225930	19145	27443	0	150780	36483	32058	38663	118390	90231	-	-
AT1G22360.2	Symbols: AtUGT85A2 | AtUGT85A2 (UDP-glucosyl transferase 85A2); UDP-glycosyltransferase/ glucuronosyltransferase/ transferase, transferring glycosyl groups | chr1:7894858-7897591 REVERSE	AT1G22360.2;AT1G22360.1;AT1G22380.1;AT1G22400.1	AT1G22360.2;AT1G22360.1;AT1G22380.1;AT1G22400.1	4	2	2	6.4	6.4	52.939	0	3.2635	0	0	1177300	0	0	0	0	0	0	0	0	0	0	0	0	0	0	0	0	45207	122170	55650	99781	22802	0	39805	0	3851.4	0	13092	0	18846	0	0	0	27217	-	-
AT1G22410.1	2-dehydro-3-deoxyphosphoheptonate aldolase, putative / 3-deoxy-D-arabino-heptulosonate 7-phosphate synthase, putative / DAHP synthetase, putative | chr1:7912046-7915003 FORWARD	AT1G22410.1	AT1G22410.1	0	2	2	4.9	4.9	58.326	0.005102	1.9807	0	149340	0	0	0	0	0	0	0	0	0	0	0	0	0	0	0	0	0	18462	0	0	0	0	19420	11120	0	0	12909	0	13340	0	0	0	0	0	-	-
AT1G22430.2	alcohol dehydrogenase, putative | chr1:7919144-7921832 FORWARD	AT1G22430.2;AT1G22430.1	AT1G22430.2;AT1G22430.1	1	2	2	10.6	10.6	42.529	0	3.0513	0	223820	0	0	0	0	0	0	0	0	0	0	0	0	0	0	0	0	0	34259	10390	50293	28544	0	0	28260	28277	0	0	0	0	0	0	0	0	0	-	-
AT1G22530.1	Symbols: PATL2 | PATL2 (PATELLIN 2); transporter | chr1:7955493-7958442 REVERSE	AT1G22530.1	AT1G22530.1	12	4	2	8.8	5.9	76.007	0	10.947	0	0	0	646920	0	576630	0	0	0	0	0	0	0	0	0	0	0	1558900	4924	19218	0	103740	140990	20978	0	73240	80852	0	0	6355	21579	27874	0	4977.7	0	62390	-	-
AT1G22610.1	C2 domain-containing protein | chr1:7994291-7997588 FORWARD	AT1G22610.1	AT1G22610.1	2	2	2	1.9	1.9	118.36	0.0057929	1.9454	0	0	0	0	0	0	0	0	0	953190	0	0	0	0	0	0	0	0	0	7318.2	0	9659.8	0	4229.3	0	0	0	16067	0	4185.2	0	8150.3	0	11687	0	0	-	-
AT4G09800.1	Symbols: RPS18C | RPS18C (S18 RIBOSOMAL PROTEIN); RNA binding / nucleic acid binding / structural constituent of ribosome | chr4:6173715-6175200 FORWARD	AT4G09800.1;AT1G34030.1;AT1G22780.1	AT4G09800.1;AT1G34030.1;AT1G22780.1	64	6	6	42.8	42.8	17.545	0	54.525	7185500	6269900	7916000	11754000	12067000	4965200	6769200	14186000	7964400	6657400	9736900	7281600	17352000	11839000	7867000	15422000	18754000	11246000	1532100	3963100	2761000	9457800	2846500	1303700	680550	9655600	1239700	1310900	388040	1573600	1526000	4318300	1019200	4790100	1151600	4258900	-	-
AT1G23190.1	phosphoglucomutase, cytoplasmic, putative / glucose phosphomutase, putative | chr1:8219869-8224469 FORWARD	AT1G23190.1	AT1G23190.1	46	11	6	26.4	15.4	63.17	0	41.654	1617900	1680100	2149300	2507100	1848000	1269700	1860200	1824200	2062600	1027300	906080	1280400	1738800	1382500	0	685850	1160600	2586300	39587	126950	112780	452100	188340	85057	199940	219410	273430	13942	22147	37367	73166	86206	7156.4	26513	48000	199210	-	-
AT1G23310.2	Symbols: GGT1, AOAT1 | GGT1 (GLUTAMATE:GLYOXYLATE AMINOTRANSFERASE); L-alanine:2-oxoglutarate aminotransferase/ glycine:2-oxoglutarate aminotransferase | chr1:8268416-8271933 REVERSE	AT1G23310.2;AT1G23310.1;AT1G70580.4;AT1G70580.3;AT1G70580.2;AT1G70580.1	AT1G23310.2;AT1G23310.1;AT1G70580.4;AT1G70580.3;AT1G70580.2;AT1G70580.1	34	5	5	17.2	17.2	48.549	0	14.439	2346200	2244400	2301300	2423000	2614300	2010900	1509100	1203600	1881800	687500	1058600	1153700	1561500	1927200	1325600	908410	0	1354300	96161	291910	217140	557050	694950	107790	145690	230380	311730	28545	34338	52522	175400	157640	38310	71334	39734	141050	-	-
AT1G23820.1	Symbols: SPDS1 | SPDS1 (spermidine synthase 1); spermidine synthase | chr1:8420265-8422985 FORWARD	AT1G23820.1;AT1G23820.2	AT1G23820.1;AT1G23820.2	27	6	3	17.7	14	41.679	0	31.56	1538500	1522800	2069500	2840600	1951100	2477100	1680700	2457900	2282200	1086000	0	1706600	1505300	1913100	1192900	854340	0	1954700	76750	376330	378970	858690	754810	207890	383290	260690	570350	23813	10951	68835	145170	119800	12039	54743	12004	176960	-	-
AT1G24360.1	3-oxoacyl-(acyl-carrier protein) reductase, chloroplast / 3-ketoacyl-acyl carrier protein reductase | chr1:8640582-8643478 FORWARD	AT1G24360.1	AT1G24360.1	7	5	5	20.4	20.4	33.548	0	10.219	405250	0	0	0	981910	0	390930	0	0	0	0	0	484110	0	393670	0	0	0	25569	330600	63442	123830	316420	123840	83944	286420	58074	40199	0	114110	84530	80562	14430	94319	39096	102770	-	-
AT1G24510.1	T-complex protein 1 epsilon subunit, putative / TCP-1-epsilon, putative / chaperonin, putative | chr1:8685271-8688227 REVERSE	AT1G24510.1;AT1G24510.2;AT1G67760.1	AT1G24510.1;AT1G24510.2	80	10	10	24.5	24.5	59.384	0	22.571	3336300	3343200	5880700	4932900	3966900	5504100	2803900	3316100	5563900	1705600	2347700	3122200	2405000	2857300	2468800	1370600	2787700	6207200	156330	612700	340810	765850	800920	388380	217170	585380	580220	26181	61310	141690	172430	257730	30817	50208	118380	372300	-	-
AT1G25490.1	Symbols: RCN1, REGA, ATB BETA BETA, EER1 | RCN1 (ROOTS CURL IN NPA); protein phosphatase type 2A regulator | chr1:8951202-8955107 FORWARD	AT1G25490.1	AT1G25490.1	9	4	2	9.7	6	65.493	0.00079618	2.5015	0	587810	0	622650	0	554000	0	434970	0	273920	0	419360	0	363230	0	305970	0	0	5884.6	70876	21621	157480	60204	45369	27844	88121	36589	8363.4	5868.8	14569	12294	42784	0	14489	7570	73866	-	-
AT1G26630.2	Symbols: FBR12, ATELF5A-2, ELF5A-2 | FBR12 (FUMONISIN B1-RESISTANT12); translation initiation factor | chr1:9205836-9207383 FORWARD	AT1G26630.2;AT1G26630.1	AT1G26630.2;AT1G26630.1	7	4	4	27.5	27.5	15.103	0	5.5084	0	0	1205800	0	923210	809640	1071000	0	1208600	0	0	0	0	0	0	0	0	0	129180	243500	347970	411980	703340	129980	567030	346930	471020	79809	118730	143190	274540	53440	87670	201070	184590	151980	-	-
AT1G26850.2	dehydration-responsive family protein | chr1:9300873-9304139 REVERSE	AT1G26850.2;AT1G26850.1;AT1G26850.3	AT1G26850.2;AT1G26850.1;AT1G26850.3	10	5	5	12.8	12.8	69.622	0	7.5572	0	732010	0	684710	0	1291900	0	710010	0	887690	0	886550	0	718810	0	0	0	882180	0	82407	35965	76442	90625	50299	53263	84130	87515	25612	7135.9	32789	10151	26898	5079.3	15735	6121.3	36019	-	-
AT1G27180.1	disease resistance protein (TIR-NBS-LRR class), putative | chr1:9439859-9446106 FORWARD	AT1G27180.1;AT1G27170.2;AT1G27170.1	AT1G27180.1;AT1G27170.2;AT1G27170.1	8	2	2	1.6	1.6	176.11	0.004415	2.0043	0	1789500	0	0	0	0	0	0	0	0	0	0	0	0	0	0	0	0	13050	71902	0	0	0	0	51775	0	56899	66375	125730	49381	65613	0	0	0	0	0	3	-
AT1G27450.2	Symbols: APT1, ATAPT1 | APT1 (ADENINE PHOSPHORIBOSYL TRANSFERASE 1); adenine phosphoribosyltransferase | chr1:9531839-9534114 FORWARD	AT1G27450.2;AT1G27450.1;AT1G27450.3	AT1G27450.2;AT1G27450.1;AT1G27450.3	31	2	2	16.4	16.4	19.739	0	20.455	1711300	0	1671100	2146800	3084900	1411500	2432800	3194400	1864600	0	0	1070700	1466900	1225300	1456900	0	3402600	2018400	171970	0	423140	963450	1976400	217790	795750	1028200	732520	67068	25885	118670	377760	319060	73478	130720	568770	486020	-	-
AT1G29090.1	peptidase C1A papain family protein | chr1:10162983-10164452 REVERSE	AT1G29090.1	AT1G29090.1	3	2	2	5.4	5.4	39.937	0.000777	2.3235	0	0	1814100	0	0	0	0	0	0	0	0	0	0	0	0	0	0	0	51025	83113	254690	99586	488880	50934	419280	76325	397400	20098	55295	39283	93763	0	39203	0	170720	38475	-	-
AT1G29120.4	unknown protein | chr1:10174281-10178427 FORWARD	AT1G29120.4;AT1G29120.3;AT1G29120.2;AT1G29120.1;AT1G29120.5	AT1G29120.4;AT1G29120.3;AT1G29120.2;AT1G29120.1;AT1G29120.5	2	3	3	13.3	13.3	42.68	0	3.2871	0	0	1322700	0	0	0	0	0	0	0	1594300	0	0	0	0	0	0	0	12930	98003	195990	69746	192310	35297	59840	52957	46239	24740	98646	37498	141090	57110	38422	29279	96309	63320	-	-
AT1G29150.1	Symbols: ATS9, RPN6 | ATS9 (ARABIDOPSIS NON-ATPASE SUBUNIT 9) | chr1:10180518-10182703 FORWARD	AT1G29150.1	AT1G29150.1	14	5	5	14.6	14.6	46.749	0	11.745	711430	817680	942890	1488500	1008000	1109500	725210	994200	1146200	0	0	700680	690490	723690	535320	660450	876250	833110	35169	132700	107570	289520	280420	80713	112110	157120	238540	13971	0	30426	72202	66698	17132	34609	70949	26602	-	-
AT2G34250.2	protein transport protein sec61, putative | chr2:14462059-14464862 FORWARD	AT2G34250.2;AT2G34250.1;AT1G29310.1;AT1G78720.1	AT2G34250.2;AT2G34250.1;AT1G29310.1	20	5	5	17.3	17.3	52.097	0	19.774	0	230780	327260	394430	673510	344510	389650	829390	620460	0	0	0	376080	381360	0	0	560880	791850	6030.4	66175	44508	141130	227280	40732	66723	217150	128230	4749.5	0	8078.8	52648	86709	0	12509	58578	135460	-	-
AT2G34300.2	dehydration-responsive protein-related | chr2:14473703-14477430 REVERSE	AT2G34300.2;AT2G34300.1;AT1G29470.2;AT1G29470.1	AT2G34300.2;AT2G34300.1;AT1G29470.2;AT1G29470.1	4	3	3	4.3	4.3	86.88	0	4.4537	0	0	0	0	0	0	0	222410	0	0	0	0	0	235310	0	0	0	0	0	4960.1	9755.4	9487	39464	2414.7	17948	18976	55469	2720.5	2678.8	2586.9	18798	12117	0	3208.5	21088	13155	-	-
AT1G29670.1	GDSL-motif lipase/hydrolase family protein | chr1:10375763-10377871 FORWARD	AT1G29670.1	AT1G29670.1	13	3	3	12.1	12.1	39.871	0	5.9253	233750	0	231880	0	177060	0	204380	0	185740	0	849440	0	261400	0	0	0	549100	0	16116	82218	37224	31606	63177	8434.4	41240	67490	43769	16200	42973	15520	43364	48172	7133.8	48054	40869	41755	-	-
AT1G29880.1	glycyl-tRNA synthetase / glycine--tRNA ligase | chr1:10459478-10462801 REVERSE	AT1G29880.1;AT3G44740.1	AT1G29880.1	36	10	10	13.2	13.2	81.943	0	29.984	707540	1001700	1479700	1806100	1718600	1785600	1207200	1512200	2101600	0	706140	728680	1177400	1666000	993000	0	927710	2223900	17624	76559	87562	241150	279320	56198	168700	129300	165510	2669.2	7406.7	15224	98142	38655	7255.7	6525.6	29662	129740	-	-
AT1G29900.1	Symbols: CARB | CARB (CARBAMOYL PHOSPHATE SYNTHETASE B); ATP binding / carbamoyl-phosphate synthase/ catalytic | chr1:10468054-10472211 FORWARD	AT1G29900.1	AT1G29900.1	32	6	6	7	7	129.96	0	132.13	1149400	1048300	1061700	1302600	1005600	1135000	0	711100	0	455930	663850	643190	691600	732400	938040	539520	0	985950	18267	64108	37277	133830	98427	28076	27574	39855	31462	3373.7	8005	11051	19568	36834	7187.3	14733	6715.4	35043	-	-
AT2G34420.1	Symbols: LHB1B2, LHCB1.5 | LHB1B2; chlorophyll binding | chr2:14522524-14523568 REVERSE	AT2G34420.1;AT1G29930.1;AT1G29920.1;AT1G29910.1;AT2G34430.1	AT2G34420.1;AT1G29930.1;AT1G29920.1;AT1G29910.1;AT2G34430.1	124	6	3	18.5	11.7	28.054	0	26.071	9930200	8385000	5560800	10229000	15417000	5384100	9903700	12020000	6837400	11411000	17070000	8520800	13030000	19059000	16289000	16810000	15886000	7402200	1185900	3369200	1915100	6848400	12404000	920380	4756300	5791600	3433600	891090	2547400	1020800	3940600	4717000	1779600	2704700	3294200	1952300	-	-
AT1G30230.1	elongation factor 1-beta / EF-1-beta | chr1:10638914-10640782 FORWARD	AT1G30230.1;AT1G30230.2	AT1G30230.1;AT1G30230.2	79	7	5	33.3	27.7	25.132	0	23.04	5896200	4670900	5636000	4120500	4193800	5254500	3531700	4876400	4149900	3663900	4899500	4435600	3496600	4359200	4290000	3063600	4730700	3804800	459880	1678300	1500700	2397800	2529800	746410	1158800	1768600	1780100	215060	286830	262620	849770	855460	266940	532670	501760	944720	-	-
AT1G30580.1	GTP binding | chr1:10831673-10835538 REVERSE	AT1G30580.1	AT1G30580.1	39	7	7	24.4	24.4	44.471	0	19.035	3130700	2934900	4713500	3061400	3329500	4402500	3549000	3299200	3602000	2163100	2826300	2846300	3206400	3270500	2917100	2458900	3521100	3953600	100150	403850	607720	544360	905550	213410	575580	482250	692190	63813	138970	120340	334620	230750	63663	147580	117770	368690	-	-
AT1G30630.1	coatomer protein epsilon subunit family protein / COPE family protein | chr1:10858298-10860261 REVERSE	AT1G30630.1	AT1G30630.1	24	2	2	8.2	8.2	32.602	0	4.1575	1002800	0	593760	540130	529100	0	703470	642160	597880	1576900	1651800	1106700	1320900	1176100	3038200	1531300	1223400	700910	39320	17449	77638	224780	261220	48866	114920	183800	148010	139810	160410	86717	204030	226680	77425	226100	145160	111300	-	-
AT1G31180.1	3-isopropylmalate dehydrogenase, chloroplast, putative | chr1:11142714-11144633 REVERSE	AT1G31180.1;AT5G14200.2;AT5G14200.3;AT1G80560.1;AT5G14200.1	AT1G31180.1;AT5G14200.2;AT5G14200.3;AT1G80560.1;AT5G14200.1	16	2	2	6.7	6.7	43.847	0	16.615	0	1052700	0	0	0	1561500	0	0	0	752380	0	0	0	0	0	0	0	0	38245	210090	136710	373120	0	103250	139150	126320	0	23714	31566	43966	89599	93826	21442	56961	0	135740	-	-
AT1G31230.1	Symbols: AK-HSDH I, AK-HSDH | AK-HSDH I (ASPARTATE KINASE-HOMOSERINE DEHYDROGENASE I); aspartate kinase/ homoserine dehydrogenase | chr1:11158618-11163274 REVERSE	AT1G31230.1;AT4G19710.2	AT1G31230.1;AT4G19710.2	15	2	2	3.7	3.7	99.403	0	25.17	293180	0	463410	361440	523680	494980	279810	408350	360370	0	196160	0	294370	299330	325410	212800	0	543230	5627.9	9741.7	29723	21409	48439	11137	17410	33633	35495	1583.6	3761.9	0	13277	12957	3567.8	6164.6	4281.2	18076	-	-
AT1G32060.1	Symbols: PRK | PRK (PHOSPHORIBULOKINASE); ATP binding / phosphoribulokinase/ protein binding | chr1:11532533-11534639 FORWARD	AT1G32060.1	AT1G32060.1	19	4	4	14.9	14.9	44.463	0	15.722	0	975070	1020100	1911300	1478500	1251800	829880	849290	782000	0	690440	741080	723840	871400	632750	0	809490	750890	0	127450	118680	420770	551140	91198	129880	190790	226940	5543.3	32845	40778	95960	124690	18386	0	73379	84976	-	-
AT1G32200.2	Symbols: ATS1, ACT1 | ATS1; glycerol-3-phosphate O-acyltransferase | chr1:11601781-11605060 REVERSE	AT1G32200.2;AT1G32200.1	AT1G32200.2;AT1G32200.1	21	3	3	8.5	8.5	50.421	0	47.024	1127700	1416600	1350200	962960	1085100	981780	1050100	0	1173500	0	0	846830	0	791090	644560	0	0	768170	44270	234820	133110	170480	266340	79263	130390	29464	189590	0	0	58177	0	78516	17934	0	36070	40855	-	-
AT1G32500.1	Symbols: ATNAP6 | ATNAP6 (NON-INTRINSIC ABC PROTEIN 6); protein binding / transporter | chr1:11749823-11752106 REVERSE	AT1G32500.1	AT1G32500.1	8	2	2	5.1	5.1	52.824	0	8.718	766340	0	772670	0	547360	489040	482110	0	611260	0	434280	0	541830	0	544660	0	449420	322390	42495	37531	78886	69482	151940	33366	71698	33066	102230	4497.3	21404	6272.4	67588	17194	15562	9744.5	35142	30152	-	-
AT1G32990.1	Symbols: PRPL11 | PRPL11 (PLASTID RIBOSOMAL PROTEIN L11); structural constituent of ribosome | chr1:11955785-11957284 FORWARD	AT1G32990.1	AT1G32990.1	8	3	3	23	23	23.148	0	11.184	0	602420	0	0	0	0	0	726470	0	1200700	0	2166800	0	0	0	0	0	736420	12771	64927	29172	74450	0	20997	63231	125900	34286	114640	83776	124920	108040	151440	10260	154670	91645	137800	-	-
AT1G33140.1	Symbols: PGY2 | PGY2 (PIGGYBACK2); structural constituent of ribosome | chr1:12023275-12024783 FORWARD	AT1G33140.1;AT1G33120.1	AT1G33140.1;AT1G33120.1	115	13	10	69.1	59.3	22.017	0	75.149	6176000	6364900	7438400	14725000	10839000	6755000	10766000	17048000	7280600	10224000	11818000	8099200	18965000	15493000	8983700	18123000	17914000	9240500	706650	1486100	1572500	6544500	6677900	1066100	3217100	7165200	2997900	861490	1372400	812600	4385100	3681600	571510	3007800	2743300	2312900	-	-
AT1G33790.2	jacalin lectin family protein | chr1:12256664-12260605 FORWARD	AT1G33790.2;AT1G33790.1	AT1G33790.2;AT1G33790.1	121	12	12	21.9	21.9	81.842	0	94.609	4496900	6726300	6234200	6261200	6442600	5747600	6640700	7226700	7103500	4042300	3870200	4314200	5172400	6406200	4348600	5422800	5442600	8844600	118410	611490	445690	886040	881250	257690	595310	718670	523560	45862	118490	88498	305250	385430	69118	297460	255340	580190	-	-
AT1G35160.1	Symbols: GRF4, 14-3-3PHI, GF14 PHI | GF14 PHI (GF14 PROTEIN PHI CHAIN); protein binding / protein phosphorylated amino acid binding | chr1:12867181-12868793 FORWARD	AT1G35160.1;AT1G35160.2	AT1G35160.1;AT1G35160.2	6	11	3	51.3	19.1	30.194	0	4.022	0	0	0	2487700	0	0	0	0	0	0	0	0	0	0	0	0	0	0	27447	202030	0	771660	132460	170000	201950	346910	103350	13487	15816	70087	28055	170120	9552.6	53381	25236	168580	-	-
AT1G35680.1	50S ribosomal protein L21, chloroplast / CL21 (RPL21) | chr1:13208736-13210418 FORWARD	AT1G35680.1	AT1G35680.1	21	4	4	20.9	20.9	24.038	0	16.271	0	0	0	0	0	685120	0	893730	0	1888300	0	1140600	0	1170500	0	1484100	0	1040900	27053	26941	52194	228230	116260	78750	63249	294010	37784	114730	53817	62753	92372	224770	63086	221400	67069	144890	-	-
AT1G35720.1	Symbols: ANNAT1, OXY5, ATOXY5 | ANNAT1 (ANNEXIN ARABIDOPSIS 1); ATP binding / calcium ion binding / calcium-dependent phospholipid binding / copper ion binding / peroxidase/ protein homodimerization | chr1:13225197-13227195 FORWARD	AT1G35720.1	AT1G35720.1	26	4	4	18.3	18.3	36.203	0	12.399	2550400	1932800	1549800	1823700	1429600	2750700	2223600	1123300	2323400	0	0	0	1475900	1102800	1747300	974920	1359600	1548700	87034	270840	217050	608260	564860	168000	122850	345870	587070	0	41346	7110.7	164690	21767	47320	72027	98409	236900	-	-
AT1G36280.2	adenylosuccinate lyase, putative / adenylosuccinase, putative | chr1:13640508-13643017 FORWARD	AT1G36280.2;AT1G36280.1;AT4G18440.1	AT1G36280.2;AT1G36280.1	4	3	3	10.4	10.4	57.849	0	4.7081	0	410470	0	647990	0	632480	0	0	0	0	0	0	0	0	0	0	0	0	11989	52383	57070	113800	167120	28630	55217	59892	0	0	3182.2	19892	0	23215	2313.6	0	16826	46935	-	-
AT1G42970.1	Symbols: GAPB | GAPB (GLYCERALDEHYDE-3-PHOSPHATE DEHYDROGENASE B SUBUNIT); glyceraldehyde-3-phosphate dehydrogenase (NADP+)/ glyceraldehyde-3-phosphate dehydrogenase | chr1:16127381-16129843 FORWARD	AT1G42970.1	AT1G42970.1	84	17	12	34.5	23.3	47.659	0	42.348	3570000	4299100	5582500	11048000	9402000	6989800	4369200	6341000	4947800	1771400	1566000	4001200	5612100	6070600	2688700	1797000	2988600	4107600	165290	489940	576090	2052900	2273800	364220	463080	814880	719790	34013	52609	122560	542380	457250	46311	90098	172350	304920	-	-
AT1G43170.9	Symbols: ARP1, emb2207, RPL3A | ARP1 (ARABIDOPSIS RIBOSOMAL PROTEIN 1); structural constituent of ribosome | chr1:16266720-16268870 FORWARD	AT1G43170.9;AT1G43170.8;AT1G43170.7;AT1G43170.6;AT1G43170.5;AT1G43170.3;AT1G43170.2;AT1G43170.1;AT1G43170.4;AT1G61580.1	AT1G43170.9;AT1G43170.8;AT1G43170.7;AT1G43170.6;AT1G43170.5;AT1G43170.3;AT1G43170.2;AT1G43170.1;AT1G43170.4	103	14	14	33.7	33.7	44.559	0	35.172	2820500	6378600	4295300	11056000	5237500	6242900	5444200	8047000	7109400	3371300	3649300	5565900	7780400	7004500	5185200	9663500	7304600	6957500	83233	776730	542740	2578600	1406700	329300	739930	1446000	1121600	78715	165670	195220	809620	664960	101070	571280	486030	673870	-	-
AT1G43670.1	fructose-1,6-bisphosphatase, putative / D-fructose-1,6-bisphosphate 1-phosphohydrolase, putative / FBPase, putative | chr1:16468044-16470500 FORWARD	AT1G43670.1	AT1G43670.1	23	5	5	22.9	22.9	37.287	0	39.01	2188200	905970	1537700	1949300	1322400	1120600	1079600	1563100	1544600	0	432930	767350	902900	743730	616090	457190	790860	835940	78121	306860	177560	660500	637880	162160	296400	347020	491990	14209	35433	73739	145050	100040	35666	53100	51413	57300	-	-
AT1G43890.3	Symbols: ATRAB18, ATRABC1, RAB18-1, RABC1, ATRAB-C1 | ATRAB18 (ARABIDOPSIS RAB GTPASE HOMOLOG B18); GTP binding | chr1:16646732-16648639 FORWARD	AT1G43890.3;AT1G43890.2;AT1G43890.1;AT5G03530.1	AT1G43890.3;AT1G43890.2;AT1G43890.1	3	3	3	15.1	15.1	23.53	0	3.3381	0	0	0	0	0	0	0	913660	0	0	0	0	0	0	0	1612900	0	0	29969	81381	85026	224910	269160	14770	83558	268190	63780	81561	13490	0	0	135450	0	186210	85145	65247	-	-
AT1G44575.1	Symbols: NPQ4, PSBS | NPQ4 (NONPHOTOCHEMICAL QUENCHING); chlorophyll binding / xanthophyll binding | chr1:16871696-16873383 FORWARD	AT1G44575.1;AT1G44575.2	AT1G44575.1;AT1G44575.2	49	7	7	29.8	29.8	28.007	0	16.176	0	1842600	1397100	2336700	3453900	1747100	2538400	4041200	1446600	4438400	5165700	2385500	4052600	4398500	2434400	4623500	5257000	1784800	10044	395100	247320	1225900	1660700	146160	756450	1442600	477560	209790	445470	215450	852570	676660	57205	582360	628880	381730	-	-
AT5G43010.1	Symbols: RPT4A | RPT4A; ATPase | chr5:17248290-17251134 REVERSE	AT5G43010.1;AT1G45000.1;AT1G45000.2	AT5G43010.1;AT1G45000.1;AT1G45000.2	52	6	5	20.6	17.5	44.816	0	16.489	2380100	2249400	2819400	3276400	2448700	2102300	2439400	2399600	2958800	0	0	2115600	1784400	1892700	0	0	2208300	2478200	111060	389070	298780	868740	827110	65903	321160	560350	602560	3796.2	31512	51081	165190	68901	11134	0	133520	305130	-	-
AT1G47128.1	Symbols: RD21, RD21A | RD21 (responsive to dehydration 21); cysteine-type endopeptidase/ cysteine-type peptidase | chr1:17282825-17285670 REVERSE	AT1G47128.1	AT1G47128.1	52	3	3	9.7	9.7	50.966	0	9.4192	8461200	8231600	6427000	5401600	4417400	5936000	6694900	4971500	5749200	5525100	8689100	6071000	4440700	5203800	5906200	5372600	5910800	4314200	380120	1500500	805880	1646900	1674200	280530	1010000	1152600	1424500	274250	445250	390780	500570	530970	166300	572480	426210	563220	-	-
AT1G47250.1	Symbols: PAF2 | PAF2; endopeptidase/ peptidase/ threonine-type endopeptidase | chr1:17319177-17321074 FORWARD	AT1G47250.1;AT5G42790.1	AT1G47250.1;AT5G42790.1	43	6	6	28.2	28.2	30.41	0	104.03	2503600	2172600	2579600	3001400	2631800	2402300	2337400	2450000	2504300	1236000	1077400	1342600	1936100	1756000	1503300	1443700	1730800	1990600	146020	660040	356840	1337100	1087100	154190	468940	983810	786860	19097	73686	124570	354000	334100	53438	221990	179640	417670	-	-
AT1G47260.1	Symbols: APFI, GAMMA CA2 | GAMMA CA2 (GAMMA CARBONIC ANHYDRASE 2); carbonate dehydratase | chr1:17321173-17323484 REVERSE	AT1G47260.1;AT5G66510.2;AT1G19580.2;AT1G19580.1	AT1G47260.1	45	8	6	39.9	31.3	30.065	0	23.294	3373600	3267900	3040700	3444700	3217000	3077700	3048100	4115000	2604800	3029800	3429000	3043100	2534700	3604400	2776200	3451300	3591600	3144200	270220	967270	657030	977630	1394900	260260	440800	820520	796810	160700	204520	137900	390280	430420	117190	373540	369010	255840	-	-
AT1G47300.1	F-box family protein | chr1:17339561-17340972 REVERSE	AT1G47300.1	AT1G47300.1	3	2	2	11.4	11.4	36.59	0.0044709	2.0617	0	0	3670900	0	2511200	0	0	0	0	0	0	0	0	0	0	0	0	0	243780	0	505190	0	683310	0	866660	0	470430	0	1263200	0	0	0	822250	0	676320	0	-	-
AT1G48030.2	Symbols: mtLPD1 | mtLPD1 (mitochondrial lipoamide dehydrogenase 1); ATP binding / dihydrolipoyl dehydrogenase | chr1:17717139-17719141 REVERSE	AT1G48030.2;AT1G48030.1	AT1G48030.2;AT1G48030.1	17	8	2	17.8	7.1	53.987	0	7.3483	1938500	1474000	0	1301400	1478800	1006300	1135800	1264500	1071900	809980	0	860820	974330	1014200	0	0	992760	0	64471	184040	69729	246610	316920	62837	171710	183820	168880	19500	0	26536	57094	100680	14626	28834	36311	32946	-	-
AT1G48130.1	Symbols: ATPER1 | ATPER1; antioxidant/ thioredoxin peroxidase | chr1:17780502-17781727 FORWARD	AT1G48130.1	AT1G48130.1	47	5	5	15.3	15.3	24.081	0	12.659	8513500	6371200	6788600	4068400	4414500	5136000	5374700	7999500	4689600	7499000	5042000	5274200	5811000	4779200	5399500	5540900	7130600	4255000	618810	1261400	1174500	1832100	2022900	502480	1303000	1170300	1533300	395700	444650	435920	469760	1003600	221580	901380	929600	771440	-	-
AT1G48470.1	Symbols: GLN1;5 | GLN1;5 (glutamine synthetase 1;5); glutamate-ammonia ligase | chr1:17913711-17916098 FORWARD	AT1G48470.1	AT1G48470.1	16	4	3	12.7	8.2	38.907	0	6.7804	389710	386990	832870	543590	604080	793180	584480	559650	538320	0	0	271730	409210	352250	309740	0	0	567990	25393	92856	117570	164260	227790	61738	136870	120560	132380	0	5271.2	16959	59876	57729	10789	10617	9149.3	87687	-	-
AT1G48520.1	Symbols: GATB | GATB (GLU-ADT SUBUNIT B); carbon-nitrogen ligase, with glutamine as amido-N-donor / glutaminyl-tRNA synthase (glutamine-hydrolyzing)/ ligase | chr1:17940100-17942822 FORWARD	AT1G48520.1;AT1G48520.2;AT1G48520.3	AT1G48520.1;AT1G48520.2;AT1G48520.3	2	2	2	3.5	3.5	60.94	0.00078309	2.396	296240	0	0	0	0	0	0	0	0	0	0	0	0	0	0	0	0	0	8464	0	0	0	44117	0	0	0	20839	0	3940.4	0	0	0	4791	0	0	0	505	501
AT1G48550.2	vacuolar protein sorting-associated protein 26 family protein / VPS26 family protein | chr1:17950579-17952693 REVERSE	AT1G48550.2;AT1G48550.1	AT1G48550.2;AT1G48550.1	0	2	2	9.6	9.6	35.678	0.0078125	1.8837	0	0	0	0	0	0	0	0	0	0	0	0	0	0	0	0	0	0	0	0	0	0	0	0	0	0	0	0	0	0	0	0	0	0	0	0	10	-
AT1G48830.2	40S ribosomal protein S7 (RPS7A) | chr1:18059642-18061302 REVERSE	AT1G48830.2;AT1G48830.1	AT1G48830.2;AT1G48830.1	51	6	6	40.3	40.3	21.922	0	21.074	4249900	1973000	2144500	2675900	2891600	2244500	2761200	3799600	1808200	3137500	2493100	2811300	3328200	3626300	3328000	4645700	3321700	2965200	278860	993830	443150	2732200	1277300	505670	855730	2353900	840930	311260	331250	490480	703350	1285300	209010	1021600	585440	1136800	-	-
AT1G48850.1	Symbols: EMB1144 | EMB1144 (embryo defective 1144); chorismate synthase | chr1:18064905-18068090 REVERSE	AT1G48850.1;AT1G48850.3;AT1G48850.2	AT1G48850.1;AT1G48850.3;AT1G48850.2	3	2	2	6.2	6.2	47.317	0.0064702	1.9294	795260	0	0	0	0	0	597160	0	544470	0	0	0	0	0	0	0	0	0	33255	0	72093	0	171310	0	89018	0	88905	0	23963	0	25174	0	15511	0	23684	0	-	-
AT1G48860.2	3-phosphoshikimate 1-carboxyvinyltransferase, putative / 5-enolpyruvylshikimate-3-phosphate, putative / EPSP synthase, putative | chr1:18068707-18071466 REVERSE	AT1G48860.2;AT1G48860.1;AT2G45300.1	AT1G48860.2;AT1G48860.1;AT2G45300.1	5	2	2	5.5	5.5	52.407	0	4.2402	378780	0	541270	0	395410	0	389540	0	402830	0	0	0	0	0	0	0	0	0	17591	36667	53847	67912	103600	17553	52733	30056	68469	2025.3	0	9431.1	10322	18282	2261.9	5573.1	0	34854	-	-
AT1G48990.1	glycine-rich protein / oleosin | chr1:18121434-18122155 FORWARD	AT1G48990.1	AT1G48990.1	18	3	3	37.9	37.9	18.443	0	4.7794	0	1666900	0	970190	0	1307500	0	910280	0	3960700	0	6269600	0	0	0	3984000	0	2936400	1055500	413550	1141400	639210	1664900	82503	427740	363340	1921800	496230	7709200	1324000	1171800	751250	2397200	1705300	3432800	709170	-	-
AT3G18780.2	Symbols: ACT2, DER1, LSR2, ENL2 | ACT2 (ACTIN 2); structural constituent of cytoskeleton | chr3:6474842-6477204 FORWARD	AT3G18780.2;AT1G49240.1;AT3G18780.1;AT2G42090.1	AT3G18780.2;AT1G49240.1;AT3G18780.1	78	12	5	42.2	25.2	41.876	0	20.195	7368900	9648400	8184000	8081300	8626700	16043000	6133900	7152500	10863000	3953400	2201400	8490200	3374400	6297500	5949800	3065000	4054800	6506100	308930	1328100	975830	2513400	2164400	673530	2382900	2267500	1758500	64724	89414	424570	791390	808860	177060	45267	328700	814560	-	-
AT1G49600.1	Symbols: ATRBP47A | ATRBP47A (Arabidopsis thaliana RNA-binding protein 47a); RNA binding | chr1:18356886-18360150 REVERSE	AT1G49600.1;AT1G47490.2;AT1G47490.1;AT1G47500.1	AT1G49600.1;AT1G47490.2;AT1G47490.1;AT1G47500.1	2	2	2	4.9	4.9	48.483	0	3.5192	0	0	649560	0	0	0	0	0	589140	0	0	0	0	0	0	0	0	0	16905	0	124440	0	204690	0	125330	0	167700	0	73464	0	116310	0	0	0	46533	0	-	-
AT1G49760.2	Symbols: PAB8, PABP8 | PAB8 (POLY(A) BINDING PROTEIN 8); RNA binding / translation initiation factor | chr1:18416480-18420047 FORWARD	AT1G49760.2;AT1G49760.1	AT1G49760.2;AT1G49760.1	48	7	6	14.2	13.1	72.779	0	36.046	3213100	3138100	2922100	2462500	2390700	2123300	2542600	1877200	2544500	3302800	4006900	1999500	2984700	2585600	4275100	3223200	2501100	2317600	80735	271770	200560	457950	411730	160930	188480	354640	267100	70768	117910	76878	198290	276710	60157	217400	107390	255030	-	-
AT1G49820.1	Symbols: ATMTK | ATMTK (ARABIDOPSIS THALIANA S-METHYL-5-THIORIBOSE KINASE); S-methyl-5-thioribose kinase | chr1:18442882-18445098 FORWARD	AT1G49820.1	AT1G49820.1	2	2	2	4.5	4.5	48.07	0.0030303	2.1281	0	0	0	0	0	0	0	0	0	0	0	0	0	0	0	0	1413100	0	0	0	14679	0	67854	0	16632	0	25736	0	11591	0	55878	0	0	0	90752	0	-	-
AT1G49970.1	Symbols: CLPR1, NCLPP5, SVR2 | CLPR1; serine-type endopeptidase | chr1:18501570-18504609 REVERSE	AT1G49970.1	AT1G49970.1	2	2	2	7.8	7.8	42.627	0.00081566	2.6461	1133400	0	0	0	791180	0	0	0	0	0	0	0	0	0	0	0	0	0	43454	0	68082	0	220770	8382.8	76747	0	89678	0	23143	0	61437	0	0	0	32732	0	-	-
AT5G42270.1	Symbols: VAR1, FTSH5 | VAR1 (VARIEGATED 1); ATP-dependent peptidase/ ATPase/ metallopeptidase | chr5:16902486-16905294 FORWARD	AT5G42270.1;AT1G50250.1	AT5G42270.1;AT1G50250.1	48	9	9	17.9	17.9	75.231	0	51.877	2210900	3087000	2515400	1584100	2583200	1779600	2467200	1835700	2111200	3445000	4155800	2109800	2007000	2022500	0	1572300	2599300	2400800	80622	432200	218960	397850	583130	80263	272210	234030	290730	77561	177350	70439	168410	138300	34178	85787	101080	160720	-	-
AT1G50380.1	prolyl oligopeptidase family protein | chr1:18662309-18666478 FORWARD	AT1G50380.1	AT1G50380.1	13	4	4	7.6	7.6	80.938	0	8.3385	0	0	937700	0	919080	0	798900	0	1106200	0	0	0	702350	0	619790	0	574530	0	12239	31842	60774	87644	89752	8123.7	82091	28087	129010	0	17987	0	19975	15393	11662	6623	10466	19932	-	-
AT1G50480.1	Symbols: THFS | THFS (10-FORMYLTETRAHYDROFOLATE SYNTHETASE); ATP binding / copper ion binding / formate-tetrahydrofolate ligase | chr1:18701951-18704938 FORWARD	AT1G50480.1	AT1G50480.1	21	8	8	16.2	16.2	67.801	0	19.402	1141500	1608900	1695600	1319500	1352200	814750	1239500	676460	1733100	796820	1030500	1010400	1068300	794630	0	843780	848600	1063000	38905	190280	146000	262620	293500	53935	146270	166640	189470	14143	34920	32306	76118	73895	9552	28165	60540	109310	-	-
AT1G51710.2	Symbols: UBP6, ATUBP6 | UBP6 (UBIQUITIN-SPECIFIC PROTEASE 6); calmodulin binding / ubiquitin-specific protease | chr1:19175642-19179967 REVERSE	AT1G51710.2;AT1G51710.1	AT1G51710.2;AT1G51710.1	5	2	2	4.7	4.7	49.486	0	3.8876	0	0	460020	0	0	0	0	0	0	0	0	0	0	0	0	0	0	0	18720	46059	54898	76794	100320	37268	57847	48405	73549	16028	22347	21810	41644	46214	9710.4	20987	26382	36314	-	-
AT1G51980.1	mitochondrial processing peptidase alpha subunit, putative | chr1:19323382-19326916 REVERSE	AT1G51980.1;AT1G51980.2	AT1G51980.1;AT1G51980.2	51	12	8	36	27.8	54.401	0	107.97	3675500	4164800	4555200	2025800	3446300	2652800	3403600	2772100	3562600	2270800	2883300	2629100	1718900	2138500	3692500	2685100	2402200	2465600	148080	694810	455670	565100	908990	199880	367530	500660	568110	73310	131940	110160	114430	146980	62937	192460	110490	330310	-	-
AT1G52100.2	jacalin lectin family protein | chr1:19383122-19385533 REVERSE	AT1G52100.2;AT1G52100.1	AT1G52100.2;AT1G52100.1	5	2	2	6	6	41.805	0	5.3389	0	0	541450	0	0	0	0	0	0	0	0	0	0	0	0	0	0	0	31579	0	61539	62928	114260	8242.4	58551	36791	52337	0	25841	0	30491	0	0	0	15488	0	-	-
AT3G15980.1	coatomer protein complex, subunit beta 2 (beta prime), putative | chr3:5411837-5418445 REVERSE	AT3G15980.1;AT3G15980.4;AT3G15980.3;AT3G15980.2;AT1G52360.1;AT1G52360.2;AT1G79990.5;AT1G79990.3;AT3G15980.5;AT1G79990.1	AT3G15980.1;AT3G15980.4;AT3G15980.3;AT3G15980.2;AT1G52360.1;AT1G52360.2;AT1G79990.5;AT1G79990.3;AT3G15980.5;AT1G79990.1	20	4	4	5.5	5.5	102.48	0	7.742	0	627020	576050	462290	703700	611920	656430	821640	969240	2096500	1853200	0	0	1679800	0	1792400	0	1164100	7471.2	58806	34879	95001	116190	21257	56087	105720	52501	24902	34516	0	33872	74407	9037.8	70451	14476	68959	-	-
AT1G53120.1	RNA-binding S4 domain-containing protein | chr1:19792757-19794778 FORWARD	AT1G53120.1	AT1G53120.1	1	2	2	7.8	7.8	34.555	0.0057762	1.9402	0	0	0	0	0	238820	0	0	0	0	0	0	0	0	0	0	0	0	0	0	0	0	0	16539	0	69751	0	32495	0	0	0	58135	0	0	0	0	269	-
AT1G53240.1	malate dehydrogenase (NAD), mitochondrial | chr1:19854615-19856937 REVERSE	AT1G53240.1;AT3G15020.2;AT3G15020.1	AT1G53240.1;AT3G15020.2;AT3G15020.1	242	14	12	55.7	55.7	35.804	0	178.28	32121000	29728000	33234000	26159000	32073000	32870000	27923000	30571000	27119000	17472000	19354000	27498000	18040000	19132000	19451000	13839000	22502000	25762000	2716500	8049900	5863600	11286000	15095000	3578700	6781600	8746500	5424700	910720	1675100	2340300	2122900	3540500	752680	1781300	1613200	4782100	-	-
AT1G53280.1	DJ-1 family protein | chr1:19864770-19867389 REVERSE	AT1G53280.1	AT1G53280.1	5	3	3	9.8	9.8	46.99	0	6.3803	0	0	0	0	1231800	0	643870	0	0	0	391240	0	580480	0	0	0	625250	0	0	42291	66963	101750	318420	0	124490	59638	122910	0	15726	12099	91821	0	3371.8	0	58951	48624	13	-
AT1G53310.3	Symbols: ATPPC1 | ATPPC1 (PHOSPHOENOLPYRUVATE CARBOXYLASE 1); catalytic/ phosphoenolpyruvate carboxylase | chr1:19884027-19888276 REVERSE	AT1G53310.3;AT1G53310.2;AT1G53310.1;AT3G14940.1	AT1G53310.3;AT1G53310.2;AT1G53310.1;AT3G14940.1	28	7	5	9.9	6.9	110.28	0	14.727	1742200	1736500	1988200	2348300	2104900	1386800	1748200	1758300	2548900	0	0	1117100	1388500	1599800	1353700	0	1093500	2534800	28603	78387	76340	263530	285340	24047	115180	84647	204610	2444.5	3803.5	10571	60194	52827	15488	6481	25004	88926	-	-
AT1G53500.1	Symbols: MUM4, RHM2, ATRHM2, ATMUM4 | MUM4 (MUCILAGE-MODIFIED 4); UDP-4-keto-6-deoxy-glucose-3,5-epimerase/ UDP-4-keto-rhamnose-4-keto-reductase/ UDP-L-rhamnose synthase/ UDP-glucose 4,6-dehydratase/ catalytic | chr1:19966944-19969757 REVERSE	AT1G53500.1;AT3G14790.1	AT1G53500.1;AT3G14790.1	36	5	2	8.4	3.3	75.225	0	12.671	895950	1377800	1661800	1461300	1448500	1431000	1298400	1238600	1847400	843290	1056400	1218600	1178800	1254900	0	1129800	994570	1637300	20909	123880	97110	190930	247720	64470	105640	158610	179670	15382	28104	39129	58939	70968	12987	41390	39915	108570	-	-
AT1G53750.1	Symbols: RPT1A | RPT1A (REGULATORY PARTICLE TRIPLE-A 1A); ATPase | chr1:20065714-20068466 REVERSE	AT1G53750.1	AT1G53750.1	47	10	10	27.9	27.9	47.803	0	65.187	2063900	2274000	2729800	2141100	2346600	2907100	2174100	1713500	3030100	1214300	1275500	1439300	1029900	1487600	1092300	1152700	1144200	1657400	88366	222650	294240	432400	614690	156200	284580	249070	456020	20497	39140	47897	88442	102740	22080	41007	51620	112540	-	-
AT1G54000.1	myrosinase-associated protein, putative | chr1:20154169-20156419 REVERSE	AT1G54000.1;AT3G14220.1	AT1G54000.1	60	10	9	37.3	33.2	43.194	0	67.988	3286800	4035400	3705400	4009800	4851400	4173000	4804000	5853800	4668800	4859800	4983100	4500600	4396100	5926700	4036700	3793000	6274800	6505700	160680	736770	501460	1254000	1884700	332990	964560	1265100	1155900	223090	328250	254590	620320	991340	98857	461290	535840	825190	-	-
AT1G54010.1	myrosinase-associated protein, putative | chr1:20158664-20160815 REVERSE	AT1G54010.1	AT1G54010.1	296	18	17	50.5	46.4	43.143	0	170.86	67029000	48805000	52056000	41954000	50762000	48689000	52881000	65219000	47725000	71380000	61665000	54245000	43373000	57906000	58631000	53707000	70131000	61589000	3721100	9918600	7352100	11067000	14699000	4052200	8997800	12678000	9482400	2852100	4010900	3533100	4660500	6903300	2225100	3446000	5606900	7052000	-	-
AT1G54030.1	GDSL-motif lipase, putative | chr1:20167629-20169600 FORWARD	AT1G54030.1	AT1G54030.1	15	2	2	7	7	46.082	0	3.9094	0	740120	0	0	0	0	0	0	0	0	0	0	0	0	0	0	0	0	28222	118950	85476	162270	204320	25315	0	157780	153430	0	31449	21379	55388	73885	7789.6	0	54592	89545	-	-
AT1G54100.2	Symbols: ALDH7B4 | ALDH7B4 (Aldehyde Dehydrogenase 7B4); 3-chloroallyl aldehyde dehydrogenase/ oxidoreductase | chr1:20195264-20199130 REVERSE	AT1G54100.2;AT1G54100.1	AT1G54100.2;AT1G54100.1	55	9	9	20.3	20.3	54.208	0	40.165	4200800	3697500	4406700	4996600	4027600	4808100	4257500	3813300	4715800	1451600	2267900	2596400	3730600	3952700	3147800	2338600	2880900	4424200	188190	541260	586680	942860	992090	297870	611430	734030	681460	41679	53124	119060	300240	412890	68426	147780	178800	439140	-	-
AT1G54270.1	Symbols: EIF4A-2 | EIF4A-2; ATP-dependent helicase/ translation initiation factor | chr1:20259692-20262266 FORWARD	AT1G54270.1;AT1G54270.2	AT1G54270.1;AT1G54270.2	182	15	4	45.4	8.7	46.762	0	146.9	23295000	24584000	26880000	17897000	19853000	21843000	18541000	23107000	19851000	31418000	34382000	30321000	15785000	21301000	20636000	22820000	23401000	20908000	970000	3626100	3090400	3258400	5528800	1251700	2926800	3901900	2388100	1095000	2011400	1279900	1028700	2253100	609080	1816200	1716500	1690400	-	-
AT1G54870.1	binding / catalytic/ oxidoreductase | chr1:20459006-20460647 FORWARD	AT1G54870.1	AT1G54870.1	134	13	13	38.2	38.2	36.764	0	140.18	17781000	10415000	16566000	23502000	18401000	21233000	22274000	29591000	22796000	6625800	7977100	6325900	17340000	14811000	12163000	10332000	25585000	18879000	1322200	2318100	2913400	6355900	8299400	1889700	5478700	4538500	6343500	365380	634370	300920	2570100	785120	491520	791580	2873400	3056800	-	-
AT1G55020.1	Symbols: LOX1 | LOX1; lipoxygenase | chr1:20525708-20530273 FORWARD	AT1G55020.1	AT1G55020.1	22	5	5	9	9	98.044	0	11.392	1099800	1031400	763370	1061100	711260	929910	905520	968690	819660	698470	1148300	753150	0	1011300	931510	692060	958580	952250	13365	104600	40945	135430	114430	38749	72008	75146	77568	12840	20664	15184	23479	40829	6162.6	21731	21442	50156	-	-
AT1G55160.2	unknown protein | chr1:20578406-20580010 FORWARD	AT1G55160.2;AT1G55160.1;AT1G55160.3	AT1G55160.2;AT1G55160.1;AT1G55160.3	5	2	2	19	19	15.423	0	3.8433	0	0	440740	0	386180	0	539570	0	417510	0	570430	0	0	0	507200	0	473900	0	59223	0	191580	0	372680	0	315080	0	282510	0	163430	0	123370	0	62988	0	153870	0	-	-
AT1G55490.2	Symbols: CPN60B, LEN1 | CPN60B (CHAPERONIN 60 BETA); ATP binding / protein binding | chr1:20715563-20719165 REVERSE	AT1G55490.2;AT1G55490.1;AT5G56500.2;AT5G56500.1;AT1G26230.2;AT1G26230.1	AT1G55490.2;AT1G55490.1	475	40	7	65	13.7	63.808	0	320.57	92069000	86341000	96334000	85280000	78013000	94726000	60679000	52380000	74482000	37818000	45821000	67042000	58623000	54394000	50783000	36043000	39677000	58101000	2430400	7622300	7319800	12815000	13924000	4012100	5939800	5648000	8649300	580680	1370900	1919200	3876300	3375600	940000	1474700	1864700	2809600	-	-
AT1G55700.1	DC1 domain-containing protein | chr1:20821601-20823640 FORWARD	AT1G55700.1	AT1G55700.1	1	2	2	4	4	77.83	0.0044085	2.0015	0	0	0	0	0	97194	0	0	0	0	0	0	0	0	0	0	0	0	0	0	0	0	0	4874.2	0	0	0	14227	0	8766.7	0	0	0	0	0	0	236	-
AT1G56050.1	GTP-binding protein-related | chr1:20963719-20966341 FORWARD	AT1G56050.1	AT1G56050.1	2	2	2	7.1	7.1	45.628	0.00082034	2.711	0	0	0	0	0	0	0	0	116530	0	0	0	0	0	0	0	0	0	0	33170	0	40957	0	12237	0	0	20586	7332.9	0	0	10642	20376	0	0	7410.7	26112	-	-
AT1G56070.1	Symbols: LOS1 | LOS1; copper ion binding / translation elongation factor/ translation factor, nucleic acid binding | chr1:20967930-20971742 REVERSE	AT1G56070.1	AT1G56070.1	315	30	17	48.2	24.9	93.89	0	309.54	31062000	36211000	42390000	33195000	38107000	36316000	30167000	31985000	36268000	20454000	27331000	34037000	29519000	30902000	26756000	20191000	28500000	42689000	605710	2647500	2288700	4406100	5668500	1258200	2325900	2749800	3444400	329660	609670	783330	1722000	1591500	342680	826140	1009300	2129000	-	-
AT1G56330.1	Symbols: SAR1, ATSAR1, ATSARA1B, ATSAR1B | ATSAR1B (SECRETION-ASSOCIATED RAS 1 B); GTP binding | chr1:21086555-21088549 REVERSE	AT1G56330.1;AT4G02080.1;AT3G62560.1;AT1G09180.1	AT1G56330.1;AT4G02080.1;AT3G62560.1	53	7	7	41.5	41.5	21.986	0	18.729	1057400	1520100	1182500	2043500	2384000	890520	2457900	3442900	998800	5546500	6537900	3387900	5677300	4543200	1287700	6730100	4507400	1403300	139450	456130	231830	720390	885450	104880	726340	691240	356300	413710	561410	308940	870330	732020	52394	746560	555880	279080	-	-
AT1G56340.2	Symbols: CRT1 | CRT1 (CALRETICULIN 1); calcium ion binding / unfolded protein binding | chr1:21089844-21092660 REVERSE	AT1G56340.2;AT1G56340.1	AT1G56340.2;AT1G56340.1	57	10	9	23.8	20	49.142	0	27.032	4056500	4773600	4269900	4754000	3605700	4298300	4392000	4828500	4491200	3032700	3873600	3508100	3031500	4197200	3884700	2553700	3667500	3767400	144810	542990	439890	1045600	1050200	187050	562830	665970	807830	60210	134930	89065	332920	344710	86665	70979	280650	309150	-	-
AT1G56450.1	Symbols: PBG1 | PBG1; peptidase/ threonine-type endopeptidase | chr1:21141883-21144400 FORWARD	AT1G56450.1	AT1G56450.1	20	4	4	23.2	23.2	27.651	0	34.239	723320	463610	750720	1653500	1261500	756750	917600	1815200	0	0	0	522110	0	764080	0	752700	814290	706960	71091	94199	157910	725650	688100	116480	249980	700910	162680	10166	22358	42007	80885	149340	16713	85903	82832	82062	-	-
AT1G57720.2	elongation factor 1B-gamma, putative / eEF-1B gamma, putative | chr1:21377615-21380378 FORWARD	AT1G57720.2;AT1G57720.1	AT1G57720.2;AT1G57720.1	72	9	6	27.8	18.9	46.4	0	25.003	2339000	1946300	2988300	1915200	2669900	3617900	2631400	2559700	3340000	1508300	2132900	2257100	1672700	1891200	3177800	1664100	2583500	2196200	98419	539350	427320	425060	999180	357520	351180	793000	768270	72536	91026	95963	139480	375220	82893	163490	146220	343280	-	-
AT1G58080.1	Symbols: ATATP-PRT1, HISN1A | ATATP-PRT1 (ATP PHOSPHORIBOSYL TRANSFERASE 1); ATP phosphoribosyltransferase | chr1:21504314-21507540 REVERSE	AT1G58080.1	AT1G58080.1	12	2	2	8	8	44.556	0	5.922	0	0	0	0	1001600	0	0	0	0	0	0	0	0	0	1197000	0	944490	0	29251	136380	111820	231060	482630	0	161110	147490	183400	0	28431	59908	92754	0	52017	0	115150	102160	-	-
AT1G58270.1	Symbols: ZW9 | ZW9 | chr1:21612116-21614117 REVERSE	AT1G58270.1	AT1G58270.1	1	2	2	6.8	6.8	45.035	0.00079681	2.509	0	145460	0	0	0	0	0	0	0	0	0	0	0	0	0	0	0	0	0	25976	23719	58510	51217	0	27802	70148	0	0	0	7524.4	0	41136	7441.3	17042	0	32910	-	-
AT1G59359.1	40S ribosomal protein S2 (RPS2B) | chr1:21842304-21843745 REVERSE	AT1G59359.1;AT1G58983.1;AT1G58684.1;AT1G58380.1	AT1G59359.1;AT1G58983.1;AT1G58684.1;AT1G58380.1	28	13	2	41.9	9.9	30.771	0	7.8097	5127800	4690400	3023600	4491600	3853500	3660400	3815300	3265400	3856800	2794700	3084100	2961300	4401000	3421100	7004500	5677700	5147200	3103400	273110	796850	534180	1495800	1390400	297360	776900	801730	978080	114650	285210	186920	132240	595060	236980	882910	525980	589490	-	-
AT1G59870.1	Symbols: PEN3, PDR8, ATPDR8 | PEN3 (PENETRATION 3); ATPase, coupled to transmembrane movement of substances / cadmium ion transmembrane transporter | chr1:22034506-22040038 FORWARD	AT1G59870.1;AT1G15210.1	AT1G59870.1;AT1G15210.1	1	3	3	2.5	2.5	165.08	0	4.0769	0	0	29886	0	0	0	0	0	0	0	0	0	0	0	0	0	0	0	0	0	951.09	0	0	0	0	0	4815.1	0	0	0	1376.1	0	0	0	0	0	929	941
AT1G59900.1	Symbols: AT-E1 ALPHA | AT-E1 ALPHA; oxidoreductase, acting on the aldehyde or oxo group of donors, disulfide as acceptor / pyruvate dehydrogenase (acetyl-transferring) | chr1:22051295-22053885 FORWARD	AT1G59900.1	AT1G59900.1	5	2	2	7.7	7.7	43.059	0	7.219	565090	0	714830	0	751560	0	622030	0	755290	0	0	0	0	0	0	0	489460	0	19132	0	72716	0	293450	0	132490	0	205990	0	10279	0	24326	0	0	0	19173	0	-	-
AT1G60710.1	Symbols: ATB2 | ATB2; oxidoreductase | chr1:22354753-22356761 REVERSE	AT1G60710.1;AT1G60730.2;AT1G60730.1;AT1G60730.3	AT1G60710.1;AT1G60730.2;AT1G60730.1;AT1G60730.3	21	5	2	13	2.9	37.924	0	22.945	1399300	1538300	2177500	1776100	1939400	1760400	1409100	1658800	2568800	935780	945840	0	1252200	1589500	1423500	0	1204400	2439100	82341	340040	168550	778490	769590	210600	178550	450990	441340	32459	62815	42391	148370	242730	30653	43067	66073	324560	-	-
AT1G60970.1	clathrin adaptor complex small chain family protein | chr1:22447848-22449526 REVERSE	AT1G60970.1	AT1G60970.1	4	2	2	16.9	16.9	19.615	0	5.9284	0	0	0	0	0	0	0	0	0	0	1232200	0	0	462770	502780	0	0	0	0	0	0	0	0	0	0	0	0	90004	302230	171660	120150	275100	91842	0	52260	0	-	-
AT1G62020.1	coatomer protein complex, subunit alpha, putative | chr1:22919534-22924024 FORWARD	AT1G62020.1	AT1G62020.1	17	11	4	12	4.9	136.56	0	9.6435	414960	825720	0	629090	627850	455780	813360	714170	516580	2256200	2341800	0	981920	1198000	504080	1109600	1410600	790790	4843.2	45555	18666	48034	64418	15483	38688	36850	37080	25054	22619	13437	28620	55236	4139.1	30202	19391	39666	-	-
AT1G62290.2	aspartyl protease family protein | chr1:23009911-23013492 REVERSE	AT1G62290.2;AT1G62290.1	AT1G62290.2;AT1G62290.1	68	8	6	20.1	14	55.748	0	30.151	6042400	2754700	3277900	4152900	4141500	4020100	4759800	6644000	4783100	12321000	6396600	5451100	4469900	4683700	2815800	6048600	6026700	2442100	254810	475310	358740	946670	935460	265840	706080	1010000	766180	330170	361060	240310	532920	518600	38978	544600	453110	224490	-	-
AT1G62305.2	unknown protein | chr1:23026776-23029339 REVERSE	AT1G62305.2;AT1G62305.1	AT1G62305.2;AT1G62305.1	1	2	2	9	9	41.403	0.007807	1.8827	0	0	19057000	0	0	0	0	0	0	0	0	0	0	0	0	0	0	0	1753400	3588500	2393900	7481600	8653400	981140	5379700	6014300	5965400	0	4542900	0	9258000	0	1403500	0	6231200	0	-	-
AT1G62380.1	Symbols: ACO2, ATACO2 | ACO2 (ACC OXIDASE 2); 1-aminocyclopropane-1-carboxylate oxidase | chr1:23082170-23084253 FORWARD	AT1G62380.1	AT1G62380.1	17	2	2	9.4	9.4	36.183	0	80.895	698910	914340	474690	599310	0	0	0	331320	490950	0	0	0	0	0	0	0	0	0	59277	201610	108720	240040	29901	0	21596	92781	139680	8922.2	29612	31314	36120	40341	9523.9	22665	17123	76314	-	-
AT1G62640.2	Symbols: KAS III | KAS III (3-KETOACYL-ACYL CARRIER PROTEIN SYNTHASE III); 3-oxoacyl-[acyl-carrier-protein] synthase/ catalytic/ transferase, transferring acyl groups other than amino-acyl groups | chr1:23192228-23195103 FORWARD	AT1G62640.2;AT1G62640.1	AT1G62640.2;AT1G62640.1	16	4	4	15.6	15.6	42.846	0	16.481	871800	0	1001300	817520	886540	0	596760	647570	709760	0	546470	615620	603590	548900	632620	0	0	641000	59751	139520	123690	311010	151520	43789	82821	157110	163490	10241	30762	36364	58919	52033	9109.5	21198	17829	65278	-	-
AT1G62660.1	beta-fructosidase (BFRUCT3) / beta-fructofuranosidase / invertase, vacuolar | chr1:23199718-23203765 FORWARD	AT1G62660.1;AT1G12240.1	AT1G62660.1;AT1G12240.1	14	4	4	7.9	7.9	72.227	0	5.9583	416950	541480	512030	839730	693230	516000	532390	443900	596130	0	406750	392930	497560	514900	444410	520570	448100	661540	10045	62746	39794	180240	127230	35828	54718	52635	79594	2672	10870	10308	37730	54574	6593.5	26645	21566	51883	383	375
AT1G62710.1	Symbols: BETA-VPE, BETAVPE | BETA-VPE (BETA VACUOLAR PROCESSING ENZYME); cysteine-type endopeptidase | chr1:23223874-23226916 REVERSE	AT1G62710.1	AT1G62710.1	3	2	2	5.8	5.8	53.827	0.00085763	2.9692	0	0	0	445970	0	0	0	0	0	0	0	0	0	0	0	0	0	0	6380.2	24769	21323	113180	43675	7604.6	26743	73787	52200	0	0	2824.6	27016	46455	0	9243.1	19075	30401	-	-
AT1G62750.1	Symbols: ATSCO1, ATSCO1/CPEF-G, SCO1 | SCO1 (SNOWY COTYLEDON 1); ATP binding / translation elongation factor/ translation factor, nucleic acid binding | chr1:23233434-23236447 REVERSE	AT1G62750.1	AT1G62750.1	80	11	11	22.3	22.3	86.057	0	36.994	3960200	4142000	3639300	4318400	5074600	3996000	2798800	3254500	3269200	1582300	2369500	2374100	2536900	2445800	1822800	1234300	1752200	3477500	58335	359480	229130	628650	897440	157780	242020	329360	364270	17290	52244	37681	98615	131670	10273	38412	61799	179330	-	-
AT1G63000.1	Symbols: NRS/ER, UER1 | NRS/ER (NUCLEOTIDE-RHAMNOSE SYNTHASE/EPIMERASE-REDUCTASE); UDP-4-keto-6-deoxy-glucose-3,5-epimerase/ UDP-4-keto-rhamnose-4-keto-reductase/ dTDP-4-dehydrorhamnose 3,5-epimerase/ dTDP-4-dehydrorhamnose reductase | chr1:23342393-23344113 FORWARD	AT1G63000.1	AT1G63000.1	26	6	6	22.9	22.9	33.597	0	72.16	1007200	0	759920	1057000	1097000	986780	829500	1004800	1224100	0	672170	1039900	580110	567340	0	0	0	978060	67713	126320	100620	366530	341590	55042	154430	285360	236930	12504	25293	45366	33884	100470	0	0	17400	132250	-	-
AT1G63020.2	Symbols: NRPD1A, POL IVA, SDE4, NRPD1, SMD2 | NRPD1A (NUCLEAR RNA POLYMERASE D 1A); DNA binding / DNA-directed RNA polymerase | chr1:23355017-23362564 REVERSE	AT1G63020.2;AT1G63020.1	AT1G63020.2;AT1G63020.1	0	2	2	2.9	2.9	162.52	0.0022918	2.189	0	0	0	0	0	0	0	0	0	0	0	0	0	0	0	0	0	0	0	0	0	0	0	0	0	0	0	0	0	0	0	0	0	0	0	0	1315	606
AT1G63070.1	pentatricopeptide (PPR) repeat-containing protein | chr1:23385324-23387167 REVERSE	AT1G63070.1	AT1G63070.1	1	2	2	1.9	1.9	66.071	0.00082237	2.7192	0	0	0	0	0	0	0	0	0	0	0	0	0	0	0	196150	0	0	0	0	0	0	0	0	0	0	0	0	0	0	0	0	0	11187	0	0	-	4
AT1G63660.2	GMP synthase (glutamine-hydrolyzing), putative / glutamine amidotransferase, putative | chr1:23603935-23607219 REVERSE	AT1G63660.2;AT1G63660.1	AT1G63660.2;AT1G63660.1	5	2	2	6	6	48.012	0	4.8232	0	432820	0	471410	0	0	0	0	0	0	0	0	0	0	0	0	0	405290	3722.5	61771	29389	116470	86300	12830	16870	46020	49865	0	0	7769.7	16621	16051	3379.1	5626	7777.1	36484	-	-
AT1G63770.4	peptidase M1 family protein | chr1:23657506-23664243 REVERSE	AT1G63770.4;AT1G63770.3;AT1G63770.5;AT1G63770.1;AT1G63770.2	AT1G63770.4;AT1G63770.3;AT1G63770.5;AT1G63770.1;AT1G63770.2	48	15	15	22.1	22.1	100.57	0	31.399	5417900	3866400	4437000	4046900	3592000	5163700	4738000	3014600	4746300	1843900	2070800	2772800	2183800	2271000	2616100	1787600	1941600	4706200	98835	249180	258870	488060	594240	145320	294730	267950	456900	20422	20606	60123	111800	131270	23479	61204	62837	211330	408	-
AT1G63940.4	Symbols: MDAR6 | monodehydroascorbate reductase, putative | chr1:23729979-23733892 FORWARD	AT1G63940.4;AT1G63940.1;AT1G63940.2;AT1G63940.3	AT1G63940.4;AT1G63940.1;AT1G63940.2;AT1G63940.3	156	17	17	46.1	46.1	52.115	0	225.88	11653000	12364000	14913000	13594000	14563000	13095000	11221000	10940000	13761000	5562400	7281200	9456200	8425200	8809200	8950200	5041300	7122400	12082000	382300	1533100	1530700	2380300	3292500	742550	1184500	1166300	1832400	127910	260200	242310	582560	695020	145040	207520	358280	865920	-	-
AT1G64090.1	reticulon family protein (RTNLB3) | chr1:23789309-23790922 FORWARD	AT1G64090.1;AT1G64090.2	AT1G64090.1;AT1G64090.2	4	2	2	10.6	10.6	28.696	0	3.3554	0	0	0	0	156520	0	0	0	0	0	0	0	0	0	0	0	0	0	0	0	0	85268	104510	0	44122	113780	32929	17372	22241	13455	44218	49719	8085.4	47058	0	55946	-	237
AT1G64190.1	6-phosphogluconate dehydrogenase family protein | chr1:23825328-23827136 REVERSE	AT1G64190.1	AT1G64190.1	82	12	4	29.8	10.1	53.377	0	90.072	5490700	7647200	6401700	6846700	6188900	6976200	5744900	4881500	7107300	2523700	2312300	5530000	3598900	4703100	4140400	3393800	3362900	7077400	210910	1163600	698640	1968800	1505500	547070	753940	984400	1056300	57994	88833	225510	338240	429560	112650	222590	247260	729530	-	-
AT1G64520.1	Symbols: RPN12a | RPN12a (Regulatory Particle non-ATPase 12a); peptidase | chr1:23956386-23958322 FORWARD	AT1G64520.1	AT1G64520.1	20	3	3	18.4	18.4	30.706	0	10.201	0	0	1234600	1371900	1384500	0	0	1585300	0	0	0	0	1013100	0	0	0	690490	1058500	58510	197040	208710	448390	479900	123820	127020	400040	256760	45424	31622	77394	183600	118360	20394	51121	67677	185790	-	-
AT1G64550.1	Symbols: ATGCN3 | ATGCN3; transporter | chr1:23968779-23973614 FORWARD	AT1G64550.1	AT1G64550.1	9	2	2	4.1	4.1	79.643	0	6.3375	0	0	466570	0	0	0	0	0	0	0	0	0	0	0	0	0	0	0	0	0	33746	0	66045	11150	26515	0	0	0	35507	13997	31512	0	0	20059	29803	0	-	-
AT1G64970.1	Symbols: G-TMT, TMT1, VTE4 | G-TMT (GAMMA-TOCOPHEROL METHYLTRANSFERASE); tocopherol O-methyltransferase | chr1:24134085-24136109 REVERSE	AT1G64970.1	AT1G64970.1	24	5	5	17.2	17.2	38.075	0	18.892	1114400	1275800	0	719310	787830	772280	639760	651080	1033800	1057800	1043000	0	744960	781320	0	0	869880	743070	107280	95242	33893	108170	321010	44627	201300	66504	241680	27974	79165	20517	118470	48806	30318	33279	89672	51709	-	-
AT1G65820.1	microsomal glutathione s-transferase, putative | chr1:24485101-24486892 FORWARD	AT1G65820.1;AT1G65820.2;AT1G65820.3	AT1G65820.1;AT1G65820.2;AT1G65820.3	1	2	2	11.6	11.6	16.586	0.0090466	1.814	0	0	0	0	0	0	0	0	0	0	0	0	0	0	0	0	0	0	0	0	0	0	0	0	0	0	0	0	0	0	0	0	0	0	0	0	10	-
AT1G65930.1	isocitrate dehydrogenase, putative / NADP+ isocitrate dehydrogenase, putative | chr1:24538886-24542129 FORWARD	AT1G65930.1;AT1G54340.1;AT5G14590.1	AT1G65930.1	124	19	19	49	49	45.746	0	86.111	5984500	6863100	6046100	11568000	9053700	9792800	7664900	10044000	10503000	1214400	1606100	4661700	6029300	7000800	3665000	2941200	5104300	8198800	238290	1033400	516980	2874300	2076700	735060	893710	1548000	1528000	42637	45452	296420	427320	696030	80908	139730	234810	698150	-	-
AT1G65980.1	Symbols: TPX1 | TPX1 (thioredoxin-dependent peroxidase 1); antioxidant/ oxidoreductase | chr1:24559306-24560936 REVERSE	AT1G65980.1;AT1G65980.2	AT1G65980.1;AT1G65980.2	5	2	2	38.9	38.9	17.428	0	3.5583	0	0	0	0	0	0	0	332760	0	0	0	0	0	0	0	0	0	0	142620	0	187280	141330	860640	20167	205340	219130	0	0	0	0	97664	67793	24992	29976	120600	0	-	-
AT1G66270.2	Symbols: BGLU21 | BGLU21; catalytic/ cation binding / hydrolase, hydrolyzing O-glycosyl compounds | chr1:24699990-24703041 REVERSE	AT1G66270.2;AT1G66270.1;AT1G47600.2;AT1G51470.1;AT1G47600.1	AT1G66270.2;AT1G66270.1	28	9	4	21.6	13.4	59.493	0	8.5324	1483100	1593500	1850800	1539900	2176300	1785200	0	2889800	2771400	1412100	1435200	1996200	2151800	2010000	2204400	2132400	2841000	2462200	52248	165900	249180	292020	713540	94223	176820	410450	524030	31635	67320	57475	168270	185520	39943	127330	169400	200430	-	-
AT1G66280.1	Symbols: BGLU22 | BGLU22; catalytic/ cation binding / hydrolase, hydrolyzing O-glycosyl compounds | chr1:24706512-24709785 REVERSE	AT1G66280.1	AT1G66280.1	14	6	2	12.2	5.9	59.78	0	6.7855	0	981130	0	0	0	804160	0	1147000	0	711160	0	0	0	962450	0	886310	0	1282500	24675	153980	82185	0	154410	52241	0	149520	138980	13863	31203	23998	51005	101790	12472	78029	78087	86995	-	-
AT1G66430.1	pfkB-type carbohydrate kinase family protein | chr1:24778271-24780629 FORWARD	AT1G66430.1	AT1G66430.1	13	3	2	6.8	4.2	41.471	0	5.875	1394500	0	1347600	0	921970	0	0	0	0	0	0	0	0	0	0	0	0	0	72264	104790	152600	178560	282430	56427	80548	67695	0	13218	0	22040	55566	45445	14491	26006	28723	33158	-	-
AT1G67090.1	Symbols: RBCS1A | RBCS1A (RIBULOSE BISPHOSPHATE CARBOXYLASE SMALL CHAIN 1A); copper ion binding / ribulose-bisphosphate carboxylase | chr1:25048158-25049424 REVERSE	AT1G67090.1;AT1G67090.2	AT1G67090.1	37	8	4	53.9	27.8	20.216	0	22.547	3161800	2328900	2945700	7719100	8058800	1520100	4501000	7310100	3200000	0	938580	1558600	3973000	0	1362100	0	4774700	0	353190	261780	853440	1658300	5289300	118670	1713100	840470	1268500	11499	133970	55141	1045600	185240	97234	50906	841510	86567	-	-
AT1G67280.1	lactoylglutathione lyase, putative / glyoxalase I, putative | chr1:25188274-25190694 REVERSE	AT1G67280.1;AT1G67280.2	AT1G67280.1;AT1G67280.2	10	4	4	16.9	16.9	39.167	0	6.7937	0	0	0	992290	0	972970	0	718040	0	0	0	0	0	829680	0	0	0	0	24643	80077	44490	212790	84701	81963	69167	119600	65154	0	14624	25510	0	141590	0	0	0	46884	-	-
AT1G67430.1	60S ribosomal protein L17 (RPL17B) | chr1:25262159-25263789 FORWARD	AT1G67430.1;AT1G67430.2	AT1G67430.1;AT1G67430.2	61	10	2	45.1	13.7	19.854	0	19.761	4433600	4059300	4198000	6675900	5607300	4718000	5453200	5192100	5087200	4196100	4427700	5030700	9258600	5998200	5366500	9514600	8565900	6328800	399460	1907800	744180	5030500	2403600	951390	1232100	2381900	1597100	365720	520650	702680	1648200	1699000	192870	1404500	826090	2149600	-	-
AT1G67730.1	Symbols: YBR159, KCR1 | YBR159; ketoreductase/ oxidoreductase | chr1:25391460-25393610 FORWARD	AT1G67730.1	AT1G67730.1	8	4	4	15.4	15.4	35.761	0	21.017	0	0	0	378030	578350	300170	0	756170	280880	0	0	0	0	499340	0	546020	900750	314450	0	50010	14961	147400	163650	35925	24626	151880	37089	15784	0	23813	16939	78702	0	60893	50221	54438	-	-
AT1G68010.1	Symbols: HPR | HPR; glycerate dehydrogenase/ poly(U) binding | chr1:25493218-25495988 FORWARD	AT1G68010.1;AT1G68010.2	AT1G68010.1;AT1G68010.2	9	5	5	19.4	19.4	42.247	0	6.7879	0	0	644480	0	737190	0	538380	0	0	0	0	0	0	0	894730	0	0	0	18293	17355	60365	133160	139510	19561	58116	66121	62264	0	20489	0	52339	35951	21685	0	17475	3476.4	-	-
AT1G68560.1	Symbols: ATXYL1, XYL1 | XYL1 (ALPHA-XYLOSIDASE 1); alpha-N-arabinofuranosidase/ hydrolase, hydrolyzing O-glycosyl compounds / xylan 1,4-beta-xylosidase | chr1:25734182-25738002 REVERSE	AT1G68560.1;AT3G45940.1	AT1G68560.1	27	5	5	7.1	7.1	102.4	0	33.737	0	1118700	0	2876600	3591200	2348900	546670	501770	801240	0	783930	663090	3326300	2994500	3163100	659510	773440	848570	6308	64597	36819	329300	404830	79284	44336	40238	56999	11017	19852	16165	157640	150590	54751	25282	33631	43131	-	-
AT1G69620.1	Symbols: RPL34 | RPL34 (RIBOSOMAL PROTEIN L34); structural constituent of ribosome | chr1:26189836-26191323 FORWARD	AT1G69620.1;AT1G26880.1;AT1G26880.2	AT1G69620.1;AT1G26880.1	14	3	2	31.1	21.8	13.65	0	7.9575	0	842830	0	1300700	0	956720	0	1072900	0	1007800	0	1044700	0	1275000	0	1770500	0	1066700	662050	449860	1439100	1659900	5335300	306840	2789800	1095900	566800	155330	689630	238470	3819000	767370	438410	1084300	2986000	525890	-	-
AT1G69740.2	Symbols: HEMB1 | HEMB1; catalytic/ metal ion binding / porphobilinogen synthase | chr1:26231804-26234963 FORWARD	AT1G69740.2;AT1G69740.1	AT1G69740.2;AT1G69740.1	40	7	7	23.7	23.7	46.69	0	23.379	1678400	2514000	3460400	3103100	2594900	2015600	1882100	1906900	2782700	1025500	1570000	1767400	1769200	1217000	1330300	1312000	1551500	1507600	68248	473550	446830	992340	449350	117900	279720	443870	497250	16047	60788	73265	175370	143390	28349	76021	113090	175980	-	-
AT1G69800.1	CBS domain-containing protein | chr1:26274230-26276329 REVERSE	AT1G69800.1;AT1G69800.2	AT1G69800.1;AT1G69800.2	11	2	2	6	6	47.817	0	36.116	0	0	1133000	0	0	0	0	0	1066600	0	0	0	0	0	0	0	0	0	48096	30349	162070	42621	189550	41173	104410	21205	238950	7112.3	39228	12586	42180	0	12596	0	37411	7145.5	-	-
AT1G70410.3	Symbols: ATBCA4, BCA4 | carbonic anhydrase, putative / carbonate dehydratase, putative | chr1:26533926-26538333 REVERSE	AT1G70410.3;AT1G70410.1;AT1G70410.2	AT1G70410.3;AT1G70410.1;AT1G70410.2	3	2	2	10.9	10.9	28.412	0.002313	2.27	0	1057300	0	0	0	0	0	0	0	0	0	0	0	0	0	0	0	0	0	188810	0	447990	0	78593	0	56816	0	30404	0	43141	0	141690	0	69164	0	152540	-	-
AT1G70730.1	phosphoglucomutase, cytoplasmic, putative / glucose phosphomutase, putative | chr1:26669020-26673166 REVERSE	AT1G70730.1;AT1G70730.3;AT1G70730.2	AT1G70730.1;AT1G70730.3;AT1G70730.2	45	13	8	30.4	19.5	63.481	0	43.847	1024300	2768400	3888000	4141200	3028300	3691700	2118300	2431600	3539800	1859100	2052400	1826200	1895300	2022000	1719500	1339800	2068300	2997500	52217	349140	146470	678330	371580	144820	141730	370310	385580	10516	31990	75199	136530	173930	24331	61702	61486	243630	-	-
AT1G70770.2	unknown protein | chr1:26688230-26691277 REVERSE	AT1G70770.2;AT1G70770.1;AT1G23170.2;AT1G23170.1	AT1G70770.2;AT1G70770.1	45	8	8	14.8	14.8	66.864	0	19.338	2048800	2155900	2162300	1913300	2132100	2032200	2216400	2881200	2307600	2084000	2141200	2264000	2474700	2016000	2052700	3085800	2699600	2761500	31776	284810	148510	281050	477230	102410	212440	391060	292510	35501	99245	48206	217480	147290	38504	130360	120890	242170	-	-
AT1G70830.4	Symbols: MLP28 | MLP28 (MLP-LIKE PROTEIN 28) | chr1:26709947-26711462 REVERSE	AT1G70830.4;AT1G70830.1;AT1G70830.5;AT1G70830.3;AT1G70830.2	AT1G70830.4;AT1G70830.1;AT1G70830.5;AT1G70830.3;AT1G70830.2	17	3	3	17.4	17.4	32.277	0	6.6744	0	0	1090700	0	1173900	0	0	1244700	1823800	0	540130	718240	919960	0	734950	576520	834130	1905600	29127	118500	110980	238840	235420	70194	134260	340070	461820	11360	46080	56147	146650	93909	30998	70454	36669	244150	-	-
AT1G70960.1	F-box family protein | chr1:26756253-26757362 FORWARD	AT1G70960.1	AT1G70960.1	1	2	2	6.5	6.5	43.41	0	2.9832	0	0	0	0	0	193580	0	0	0	0	0	0	0	0	0	0	0	0	0	0	0	16055	0	13406	0	0	0	31276	0	27525	0	7460.7	0	8935.1	0	0	138	133
AT1G71695.1	peroxidase 12 (PER12) (P12) (PRXR6) | chr1:26964249-26966688 FORWARD	AT1G71695.1	AT1G71695.1	98	9	9	33	33	39.559	0	86.022	6494200	7031500	6463700	8070400	8411300	6668400	7197000	11563000	8615200	4592300	5474600	5681300	8300800	8077500	7499500	9416900	12035000	8868300	454640	1601700	1134900	3247200	3376600	647160	1589900	3216800	2224700	173350	439270	406010	1350700	1171500	299840	1156400	940430	1387600	-	-
AT1G72370.2	Symbols: P40, AP40, RP40, RPSAA | P40; structural constituent of ribosome | chr1:27242943-27244931 REVERSE	AT1G72370.2;AT1G72370.1;AT3G04770.2;AT3G04770.1	AT1G72370.2;AT1G72370.1	189	10	10	39.1	39.1	31.981	0	63.937	33139000	42365000	37433000	39080000	32911000	42021000	32340000	38647000	32459000	39109000	38743000	44367000	36390000	35188000	49276000	53005000	42880000	38737000	2492500	11104000	6913400	17088000	15100000	4958300	5397600	12379000	10059000	2180800	2355500	3525800	6783200	6966700	2218900	4657700	5604100	6904100	-	-
AT1G72680.1	Symbols: ATCAD1, CAD1 | cinnamyl-alcohol dehydrogenase, putative | chr1:27359232-27361016 REVERSE	AT1G72680.1	AT1G72680.1	7	4	4	11.5	11.5	38.671	0	8.023	710630	657180	0	1190100	685180	756420	735470	0	0	0	0	0	594020	736890	0	0	0	0	33079	75366	82585	430360	198420	46983	122310	95431	164200	0	0	14979	55408	50510	0	0	0	72464	-	-
AT1G73230.1	nascent polypeptide-associated complex (NAC) domain-containing protein | chr1:27540228-27541944 REVERSE	AT1G73230.1	AT1G73230.1	9	3	2	18.2	13.9	18.004	0	4.8333	0	0	0	832730	0	1112600	0	1576700	0	990700	0	0	0	967930	0	0	0	0	0	306950	594080	750000	1353300	259970	569570	1025500	0	128590	227570	94891	292160	394130	0	124130	190020	273970	-	-
AT1G74030.1	enolase, putative | chr1:27839184-27841939 REVERSE	AT1G74030.1	AT1G74030.1	12	7	7	17.2	17.2	51.474	0	17.107	1148000	0	1843500	0	1071700	0	1406300	0	1243700	0	716140	0	1022100	0	0	0	755290	0	93955	29011	193420	104370	235230	8786.1	187660	0	294570	0	36275	0	72291	0	12145	0	40564	24698	-	-
AT1G74060.1	60S ribosomal protein L6 (RPL6B) | chr1:27849833-27851374 REVERSE	AT1G74060.1;AT1G74050.1	AT1G74060.1;AT1G74050.1	79	10	6	35.6	19.7	26.008	0	74.817	9687100	8911100	11578000	15043000	11938000	9986300	12431000	12533000	12422000	7725700	11092000	8391100	18099000	9119600	15337000	15627000	19274000	7778900	1001800	3027600	2690500	5703200	5311100	1535200	4014000	3974200	3068800	513920	979850	814490	4260700	2216100	875610	2676900	2425300	1884200	-	-
AT1G74100.1	Symbols: SOT16, ATSOT16, CORI-7, ATST5A | SOT16 (SULFOTRANSFERASE 16); desulfoglucosinolate sulfotransferase/ sulfotransferase | chr1:27864345-27865694 REVERSE	AT1G74100.1	AT1G74100.1	16	2	2	5.6	5.6	39.219	0	4.3634	0	489850	0	573520	0	699180	0	509760	0	0	0	324980	0	0	0	0	0	673010	8785.2	82718	29719	177160	53695	51139	32649	104740	35526	15807	11491	19376	47743	0	7148.9	17355	14249	65420	-	-
AT1G74160.1	unknown protein | chr1:27886426-27891431 FORWARD	AT1G74160.1	AT1G74160.1	0	2	2	2.8	2.8	114.38	0.0030349	2.1327	0	0	0	0	0	0	0	0	0	0	0	0	0	0	0	0	0	0	0	0	0	0	0	0	0	0	0	0	0	0	0	0	0	0	0	0	-	434
AT1G74310.1	Symbols: ATHSP101, HSP101, HOT1 | ATHSP101 (ARABIDOPSIS THALIANA HEAT SHOCK PROTEIN 101); ATP binding / ATPase/ nucleoside-triphosphatase/ nucleotide binding / protein binding | chr1:27936508-27940190 REVERSE	AT1G74310.1	AT1G74310.1	10	3	3	4.4	4.4	101.29	0	10.309	1568200	0	1504400	0	1335300	0	1225200	0	0	0	0	0	1267400	0	1485800	0	0	0	41637	28765	101160	20023	153320	14643	94805	20624	105480	6021.3	18482	5112.3	74247	34306	13695	0	6150.2	17428	-	-
AT1G74470.1	geranylgeranyl reductase | chr1:27991165-27993006 FORWARD	AT1G74470.1	AT1G74470.1	55	10	10	28.1	28.1	51.837	0	110.55	4101400	4989500	6537700	5552400	5838700	4811900	3781800	4776900	3258400	5269600	7831100	5684000	4876500	5607200	6181800	3398400	5949200	4295600	253860	772140	865700	721830	1483100	310630	277660	702770	620440	182100	418520	109060	540540	586690	151340	118650	307760	224430	-	-
AT1G74790.1	catalytic | chr1:28098765-28101896 FORWARD	AT1G74790.1	AT1G74790.1	4	2	2	3.6	3.6	75.224	0	4.0589	0	0	719720	0	409930	0	423750	0	0	0	445960	0	0	0	0	0	368390	0	8143.2	0	49028	0	80650	0	47779	0	37758	0	17374	0	14154	0	0	0	18601	0	-	-
AT1G74910.3	ADP-glucose pyrophosphorylase family protein | chr1:28135361-28138768 REVERSE	AT1G74910.3;AT1G74910.2;AT1G74910.1	AT1G74910.3;AT1G74910.2;AT1G74910.1	24	4	4	14.7	14.7	42.896	0	10.734	645480	1162100	1544900	1285900	1267200	1158700	964290	1082200	1499800	649260	980800	828480	695200	1032400	936390	0	680560	1013400	28434	186870	105430	387290	328520	97913	165500	177240	228690	18669	43002	29888	50625	116740	27223	25126	49335	133420	-	-
AT1G74920.2	Symbols: ALDH10A8 | ALDH10A8; 3-chloroallyl aldehyde dehydrogenase/ oxidoreductase | chr1:28139009-28142744 REVERSE	AT1G74920.2;AT1G74920.1	AT1G74920.2;AT1G74920.1	8	4	4	10.3	10.3	53.977	0	13.696	0	0	367930	542080	521870	0	344330	334370	497620	0	0	0	331300	328280	0	0	0	0	6978.4	22201	41557	94468	184440	8866.4	48303	41923	81143	0	0	4086	34069	22927	3149.7	5877.2	13107	10841	-	-
AT1G74960.3	Symbols: FAB1, KAS2 | FAB1 (FATTY ACID BIOSYNTHESIS 1); 3-oxoacyl-[acyl-carrier-protein] synthase/ fatty-acid synthase | chr1:28151978-28156227 REVERSE	AT1G74960.3;AT1G74960.2;AT1G74960.1	AT1G74960.3;AT1G74960.2;AT1G74960.1	5	2	2	5.9	5.9	57.599	0	3.6715	0	0	0	0	0	100890	0	0	0	0	0	0	0	0	0	0	0	0	10582	0	55829	0	0	9781.9	0	49660	0	0	0	0	0	0	0	0	0	23835	-	-
AT1G74970.1	Symbols: RPS9, TWN3 | RPS9 (RIBOSOMAL PROTEIN S9); structural constituent of ribosome | chr1:28157530-28159302 REVERSE	AT1G74970.1	AT1G74970.1	10	2	2	14.4	14.4	22.577	0	5.3772	709760	0	620860	0	0	0	874090	0	0	0	924760	0	0	0	0	0	0	0	68397	128040	129470	347360	390420	0	292750	339630	40822	35389	146340	45918	133290	0	17926	295470	69598	141810	-	-
AT1G75280.1	isoflavone reductase, putative | chr1:28251960-28253619 FORWARD	AT1G75280.1;AT1G75290.1;AT1G75300.1	AT1G75280.1	14	7	7	30.3	30.3	33.736	0	12.837	0	0	1369100	2533300	1174400	1882900	1356100	717530	1281900	0	0	681280	900010	1304600	0	0	0	824290	40382	319340	102810	1453400	216910	254080	119000	197400	203150	40386	0	79442	222840	340740	46589	25945	10866	236660	-	-
AT1G75990.1	26S proteasome regulatory subunit S3, putative (RPN3) | chr1:28524493-28526776 REVERSE	AT1G75990.1	AT1G75990.1	6	4	2	11.1	6	55.591	0	4.5888	0	0	389000	0	0	0	0	0	0	0	0	0	0	0	0	0	0	0	10440	53186	29014	93249	63829	8127.4	39220	40634	53899	0	3936.4	5762.2	0	16761	1882.2	0	0	28404	-	-
AT1G76160.1	Symbols: sks5 | sks5 (SKU5 Similar 5); copper ion binding / oxidoreductase | chr1:28577942-28581133 REVERSE	AT1G76160.1;AT1G21860.1;AT1G21850.1	AT1G76160.1;AT1G21860.1;AT1G21850.1	4	2	2	5.4	5.4	60.04	0	3.0472	0	0	0	0	0	242170	0	784210	0	0	0	0	0	263600	0	0	0	0	3026	10597	16029	75669	0	14840	0	108730	55960	2191.1	0	5406.4	0	27990	0	0	0	22573	-	-
AT1G76680.1	Symbols: OPR1 | OPR1; 12-oxophytodienoate reductase | chr1:28776861-28778467 FORWARD	AT1G76680.1;AT1G76680.2;AT1G18020.1;AT1G17990.1;AT1G76690.1	AT1G76680.1;AT1G76680.2;AT1G18020.1;AT1G17990.1;AT1G76690.1	3	2	2	6.7	6.7	41.167	0.00079239	2.4669	0	692030	0	499290	0	0	0	0	0	0	0	0	0	0	0	0	0	0	0	89359	41766	110850	0	23437	24969	56030	64081	5850.5	0	23325	40746	16020	0	9095.3	0	36902	-	-
AT1G76850.1	Symbols: SEC5A | SEC5A (EXOCYST COMPLEX COMPONENT SEC5) | chr1:28847951-28854499 FORWARD	AT1G76850.1;AT1G21170.1	AT1G76850.1;AT1G21170.1	3	2	2	2.3	2.3	121.9	0.0008058	2.5788	0	0	0	0	0	0	857770	0	0	0	0	0	0	0	0	0	0	0	685.94	6238.1	13965	8846.3	46445	3190.9	44576	7006.9	0	0	19437	0	73714	5477.6	7270.3	5258.6	39623	0	-	-
AT1G77060.1	mutase family protein | chr1:28951685-28953509 REVERSE	AT1G77060.1	AT1G77060.1	13	2	2	11.8	11.8	36.565	0	6.3938	0	0	0	972450	0	658310	0	0	0	0	0	0	0	0	0	0	0	0	0	102170	84055	323160	251650	73938	71119	94334	119140	8751.3	16570	0	0	51415	0	0	0	62845	-	-
AT1G77120.1	Symbols: ADH1, ADH, ATADH, ATADH1 | ADH1 (ALCOHOL DEHYDROGENASE 1); alcohol dehydrogenase | chr1:28975394-28977417 FORWARD	AT1G77120.1	AT1G77120.1	85	16	16	60.7	60.7	41.178	0	36.21	11773000	10604000	8807800	25546000	17830000	31647000	16910000	16381000	17941000	5187500	7834800	10457000	13812000	19726000	13046000	5791800	10719000	17133000	400070	1636300	1034900	7324600	5719400	2282700	2739600	3255700	3747700	174380	321010	565600	1870700	2363100	413120	381310	984950	1890600	-	-
AT1G77510.1	Symbols: ATPDIL1-2, PDI6, ATPDI6 | ATPDIL1-2 (PDI-LIKE 1-2); protein disulfide isomerase | chr1:29126650-29129612 FORWARD	AT1G77510.1	AT1G77510.1	46	18	14	40.6	33.3	56.364	0	42.725	6349300	4722000	4249700	3888400	3145800	4182400	1628700	3116200	3692800	4367800	5158200	4261100	2963400	3864900	5302000	4443600	0	3008900	177120	347200	314540	1030200	379830	177090	220220	404410	379440	103840	145510	188050	124820	328190	64514	251820	45960	236440	-	-
AT1G77940.1	60S ribosomal protein L30 (RPL30B) | chr1:29303897-29305382 REVERSE	AT1G77940.1;AT3G18740.1;AT1G36240.1	AT1G77940.1;AT3G18740.1;AT1G36240.1	29	3	3	35.7	35.7	12.29	0	8.9111	823240	789040	758120	1159200	1280900	665300	1244500	2796500	878170	1074900	1057900	0	1550100	1588400	0	0	1593700	0	165510	232220	340160	1081700	2024700	142150	885050	2814200	807400	111510	234690	146880	921480	1011900	39504	391960	648580	255620	-	-
AT1G78300.1	Symbols: GRF2, 14-3-3OMEGA, GF14 OMEGA | GRF2 (GENERAL REGULATORY FACTOR 2); protein binding / protein phosphorylated amino acid binding | chr1:29461671-29463385 FORWARD	AT1G78300.1	AT1G78300.1	48	13	7	60.2	36.3	29.161	0	18.391	2787100	3240400	4276900	3855600	3124700	4392900	2797700	3284500	3450300	2123100	0	2604300	2566600	2664700	2611100	1863400	1927200	2996200	220160	800260	699280	1688200	1442000	527750	711020	1070400	1102700	59125	0	204510	272430	545910	77778	194770	95024	597350	-	-
AT1G78370.1	Symbols: ATGSTU20 | ATGSTU20 (GLUTATHIONE S-TRANSFERASE TAU 20); glutathione transferase | chr1:29484269-29485290 REVERSE	AT1G78370.1	AT1G78370.1	25	5	5	36.9	36.9	25.006	0	14.744	0	534390	426510	677450	507930	573020	470130	1204000	510330	0	0	631180	521610	554400	0	0	0	428690	9173.8	75736	91318	258430	343000	22990	133520	284560	177980	0	7539.1	17171	86185	74778	0	35711	70185	54504	-	-
AT1G78380.1	Symbols: ATGSTU19, GST8 | ATGSTU19 (GLUTATHIONE S-TRANSFERASE TAU 19); glutathione binding / glutathione transferase | chr1:29486413-29487906 REVERSE	AT1G78380.1;AT1G17170.1;AT1G78320.1	AT1G78380.1	54	6	6	32.9	32.9	25.65	0	24.037	1729300	2026400	2287600	2204000	3461200	2108900	2238700	4924900	1791400	1621300	0	2057500	1534200	2243300	1085500	0	2556000	2254900	144950	464490	457450	601630	1747100	244480	715270	1624900	267880	93492	0	146520	128110	416750	46080	142590	137150	402770	-	-
AT1G78630.1	Symbols: emb1473 | emb1473 (embryo defective 1473); structural constituent of ribosome | chr1:29575956-29577658 FORWARD	AT1G78630.1	AT1G78630.1	18	3	3	16.6	16.6	26.788	0	7.2418	1942500	1190000	1040200	1284700	1072900	811800	1359900	1364200	888870	2076300	2775400	1354600	2879100	2255300	2011200	4309300	2466800	1333700	188310	425990	263600	771630	520550	50610	341300	508260	252070	101280	111910	77961	357690	289720	113460	550990	221170	147460	-	-
AT1G78900.2	Symbols: VHA-A | VHA-A (VACUOLAR ATP SYNTHASE SUBUNIT A); ATP binding / hydrogen ion transporting ATP synthase, rotational mechanism / hydrolase, acting on acid anhydrides, catalyzing transmembrane movement of substances / proton-transporting ATPase, rotational mechanism | chr1:29660184-29664951 FORWARD	AT1G78900.2;AT1G78900.1	AT1G78900.2;AT1G78900.1	146	21	21	47.4	47.4	68.812	0	156.53	21905000	32590000	27729000	21136000	22048000	30090000	20491000	23666000	27534000	24069000	19164000	23001000	15402000	20873000	22010000	19309000	20038000	33070000	253330	2240500	915950	2796300	1566600	1337300	784630	3021900	1429100	1132800	287080	1278000	534200	2313800	168790	1810100	590350	2147300	-	-
AT1G79230.3	Symbols: ST1, ATMST1, MST1, ATRDH1, STR1 | MST1 (MERCAPTOPYRUVATE SULFURTRANSFERASE 1); 3-mercaptopyruvate sulfurtransferase/ sulfurtransferase/ thiosulfate sulfurtransferase | chr1:29800693-29803939 FORWARD	AT1G79230.3;AT1G79230.1;AT1G79230.2	AT1G79230.3;AT1G79230.1;AT1G79230.2	30	5	5	16.8	16.8	35.628	0	119.34	1408600	1990400	1709200	1903800	0	2088600	1552700	1127600	2096700	845430	0	1084700	0	1138000	0	656330	0	1319800	41713	375780	262620	582210	139630	184490	151790	211090	420220	16366	10427	57503	23098	158180	6732.9	39472	12652	150490	-	-
AT1G79440.1	Symbols: ALDH5F1, SSADH1, SSADH | ALDH5F1; 3-chloroallyl aldehyde dehydrogenase/ NAD or NADH binding / succinate-semialdehyde dehydrogenase | chr1:29882210-29887412 REVERSE	AT1G79440.1	AT1G79440.1	12	2	2	6.4	6.4	56.558	0	22.206	705110	0	0	0	989580	0	807680	0	1185200	0	715360	0	0	0	0	0	0	0	19380	0	20888	157250	260940	46146	83321	127800	129540	0	21621	16033	16981	36212	4427.5	0	14317	58798	-	-
AT1G79500.4	2-dehydro-3-deoxyphosphooctonate aldolase / phospho-2-dehydro-3-deoxyoctonate aldolase / 3-deoxy-D-manno-octulosonic acid 8-phosphate synthetase (KDSA) | chr1:29903420-29909437 FORWARD	AT1G79500.4;AT1G79500.3;AT1G79500.2;AT1G79500.1	AT1G79500.4;AT1G79500.3;AT1G79500.2;AT1G79500.1	8	2	2	11.4	11.4	31.656	0	8.3985	1085900	0	1212700	0	0	0	962980	0	0	0	0	0	0	0	0	0	0	0	78644	0	185790	146480	179670	42494	193220	68007	89355	11872	16578	21916	0	50854	8463.9	31927	82793	58358	-	-
AT1G79530.1	Symbols: GAPCP-1 | GAPCP-1 (GLYCERALDEHYDE-3-PHOSPHATE DEHYDROGENASE OF PLASTID 1); NAD or NADH binding / binding / catalytic/ glyceraldehyde-3-phosphate dehydrogenase (phosphorylating)/ glyceraldehyde-3-phosphate dehydrogenase | chr1:29915902-29919234 REVERSE	AT1G79530.1;AT1G16300.1	AT1G79530.1;AT1G16300.1	4	4	3	15.6	13	44.83	0	5.5785	0	0	0	969270	0	0	0	1332600	0	0	0	0	0	747190	0	757240	0	997990	10128	46611	34492	156830	72709	34705	37837	250110	63684	8905.1	0	22516	30270	90549	0	70484	16700	59957	-	-
AT1G79550.2	Symbols: PGK | PGK (PHOSPHOGLYCERATE KINASE); phosphoglycerate kinase | chr1:29924023-29926442 REVERSE	AT1G79550.2;AT1G79550.1	AT1G79550.2;AT1G79550.1	295	28	25	90.3	90.3	42.131	0	205.36	52907000	47614000	50022000	44449000	35310000	46190000	39936000	35725000	39528000	23210000	24613000	36185000	29106000	27540000	27643000	20898000	24798000	37309000	2111500	6145000	5046400	9969200	8551500	2860600	4760400	6558500	6147600	536660	1010900	1661200	2625500	2898200	466250	1399700	1538600	3660000	-	-
AT1G79690.1	Symbols: atnudt3 | atnudt3 (Arabidopsis thaliana Nudix hydrolase homolog 3); hydrolase | chr1:29985176-29990388 FORWARD	AT1G79690.1	AT1G79690.1	89	16	16	21.2	21.2	86.856	0	39.528	12984000	5589100	7098900	6317700	5989800	5696400	5929300	5957100	7065400	3060200	3706900	3976800	4042800	3157200	3107900	2900300	3241300	4062600	155080	565920	385090	871850	1004400	208750	377870	445290	590340	41366	97614	112040	241130	150700	28354	41871	120770	188740	-	-
AT1G79850.1	Symbols: RPS17, CS17, PRPS17 | RPS17 (RIBOSOMAL PROTEIN S17); structural constituent of ribosome | chr1:30041243-30041952 REVERSE	AT1G79850.1	AT1G79850.1	18	2	2	17.4	17.4	16.282	0	5.4191	749640	0	679990	0	731620	0	801340	0	656250	0	1191600	0	1153800	0	0	5045000	1178500	0	80347	138460	163400	227440	468380	47818	291880	228340	238800	90601	224500	129960	441630	185040	93053	631560	318390	198030	-	-
AT1G79870.1	oxidoreductase family protein | chr1:30044746-30046027 FORWARD	AT1G79870.1;AT1G79870.2	AT1G79870.1;AT1G79870.2	6	2	2	7.3	7.3	34.161	0	3.4639	0	587700	0	833610	0	754170	0	563530	0	0	0	592790	0	0	0	0	0	621300	0	128210	65996	306610	0	95330	72233	147030	100670	7509.9	16071	43196	0	34173	10678	25461	0	95410	-	-
AT1G79920.2	ATP binding | chr1:30058632-30062744 REVERSE	AT1G79920.2;AT1G79920.1	AT1G79920.2;AT1G79920.1	108	20	2	33.8	5.8	91.679	0	82.314	8386800	10214000	9304600	6852200	7948000	7023100	5877100	4814900	8378500	2649900	3890300	6721900	4056100	4358300	4803400	4046300	2763800	7118400	182560	634970	629190	1139600	1093800	180130	422590	514570	828910	47417	122780	107190	250870	194790	65983	88744	97441	341160	-	-
AT1G80460.2	Symbols: NHO1, GLI1 | NHO1 (nonhost resistance to P. s. phaseolicola 1); carbohydrate kinase/ glycerol kinase | chr1:30246768-30249253 REVERSE	AT1G80460.2;AT1G80460.1	AT1G80460.2;AT1G80460.1	18	4	4	10.4	10.4	52.483	0	8.7208	308660	707500	554100	1112500	909800	1277900	934330	559570	1085400	0	305750	467990	511210	514330	470630	452130	452740	726760	8526.1	151080	44279	220030	129780	75089	69930	106890	98040	3277.5	9723.1	21441	37553	41558	8350.9	24592	22603	115040	-	-
AT1G80600.1	Symbols: WIN1 | WIN1 (HOPW1-1-INTERACTING 1); N2-acetyl-L-ornithine:2-oxoglutarate 5-aminotransferase/ catalytic/ pyridoxal phosphate binding / transaminase | chr1:30298499-30300553 REVERSE	AT1G80600.1	AT1G80600.1	1	2	2	8.1	8.1	48.826	0.0030098	2.1017	0	0	0	0	0	0	0	161320	0	0	0	0	0	0	0	0	0	0	0	0	0	22496	0	3597.6	0	23608	0	0	0	0	0	3745.4	0	0	0	9550.4	-	-
AT2G01140.1	fructose-bisphosphate aldolase, putative | chr2:94811-96655 REVERSE	AT2G01140.1	AT2G01140.1	39	12	9	31.7	26.9	42.327	0	23.392	2209500	2400100	3991800	4387900	4356300	4599100	3435200	3258800	4074200	1801100	2063400	1987100	3255900	2707300	2414200	2776500	3044700	3073900	205090	354630	320470	994310	1676900	283110	520880	560340	1206800	59041	71275	64715	273130	260730	93824	194320	153340	286280	-	-
AT2G01250.1	60S ribosomal protein L7 (RPL7B) | chr2:132697-134455 REVERSE	AT2G01250.1;AT2G01250.2	AT2G01250.1;AT2G01250.2	87	13	7	56.6	38.8	28.171	0	104.15	7055300	5612500	6623900	8741300	9556800	5124700	8464100	11912000	6567800	4145700	5182700	4668300	9520500	8957600	6188700	11494000	13379000	8300000	467850	1479900	1102100	3808200	3626300	621730	1867500	3691600	1864100	200870	435110	455400	1227900	1754800	118610	1536700	1336100	1450200	-	-
AT2G01470.1	Symbols: STL2P, ATSEC12 | STL2P (SEC12P-LIKE 2 PROTEIN); nucleotide binding | chr2:211970-214472 REVERSE	AT2G01470.1	AT2G01470.1	22	3	3	8.7	8.7	42.793	0	7.8705	0	0	1056700	0	1087100	0	1148900	0	1109700	0	1552700	0	1436800	0	1494800	0	1500300	0	44193	142500	132070	170130	294840	0	69880	137040	167280	34820	69483	28890	161270	83766	53380	87346	92463	96296	-	-
AT2G04030.2	Symbols: CR88, EMB1956, HSP90.5 | CR88; ATP binding | chr2:1281841-1286104 FORWARD	AT2G04030.2;AT2G04030.1	AT2G04030.2;AT2G04030.1	182	17	13	27.9	23.3	88.255	0	187.83	14302000	21612000	22122000	19150000	20238000	21400000	13985000	15602000	19282000	7166500	8127600	16699000	9346600	12436000	9908400	6900700	9094900	16662000	354350	1425200	1252900	2261900	2802100	594220	946050	1603100	1725800	96669	180200	497710	667600	453400	119020	194820	209540	736820	-	-
AT3G10610.1	40S ribosomal protein S17 (RPS17C) | chr3:3319027-3320149 FORWARD	AT3G10610.1;AT2G05220.2;AT2G05220.1;AT5G04800.4;AT5G04800.3;AT5G04800.2;AT5G04800.1;AT2G04390.1	AT3G10610.1;AT2G05220.2;AT2G05220.1;AT5G04800.4;AT5G04800.3;AT5G04800.2;AT5G04800.1;AT2G04390.1	19	4	4	24.3	24.3	16.036	0	9.0789	3982800	1885500	1846500	3745000	2049000	1726800	3049500	5558000	2057000	2793700	0	2091000	5734800	4047100	2790700	6541200	4153600	2822900	708440	1708200	917250	5278600	3732800	743860	2099900	5535300	1554300	683890	623830	670220	2469600	3052700	261330	2756100	1981900	1704500	-	-
AT2G04780.2	Symbols: FLA7 | FLA7 (FASCICLIN-LIKE ARABINOOGALACTAN 7) | chr2:1676742-1678455 FORWARD	AT2G04780.2;AT2G04780.1	AT2G04780.2;AT2G04780.1	7	3	3	14.2	14.2	26.845	0	6.9817	0	0	488410	0	0	0	0	0	1014900	0	0	0	552370	0	0	0	0	0	40608	0	127390	395410	0	48861	216010	209310	528550	0	74127	0	157010	121750	0	103890	81668	150720	-	-
AT2G05710.1	aconitate hydratase, cytoplasmic, putative / citrate hydro-lyase/aconitase, putative | chr2:2141399-2146678 FORWARD	AT2G05710.1	AT2G05710.1	408	38	30	45.7	37.1	108.2	0	309.58	29982000	41678000	41772000	36056000	37466000	39830000	33574000	28929000	42448000	12355000	19746000	31252000	24036000	24280000	26355000	17109000	20743000	39525000	617460	2908400	2579100	4111100	4755700	1512900	2414900	2563300	3930400	149450	338660	577600	1028200	1034600	243320	449310	570680	1517900	-	-
AT2G05990.2	Symbols: MOD1, ENR1 | MOD1 (MOSAIC DEATH 1); enoyl-[acyl-carrier-protein] reductase (NADH)/ enoyl-[acyl-carrier-protein] reductase/ oxidoreductase | chr2:2322258-2325146 FORWARD	AT2G05990.2;AT2G05990.1	AT2G05990.2;AT2G05990.1	75	10	10	30.5	30.5	41.213	0	109.34	7612900	5635200	6105300	7265400	6213100	6083700	6214900	7521500	7370900	3393800	2876600	3427700	4654800	4534900	4012400	4306500	5248400	6400500	437810	941900	710670	2413800	1671600	423800	935370	1183600	1303200	101840	134850	138390	428890	484460	84321	231230	275960	641370	-	-
AT2G07050.1	Symbols: CAS1 | CAS1 (cycloartenol synthase 1); cycloartenol synthase | chr2:2924447-2930672 FORWARD	AT2G07050.1	AT2G07050.1	2	3	3	3.6	3.6	86.032	0	3.8675	0	0	0	0	0	0	0	0	0	0	0	0	0	0	1021700	0	0	0	0	0	11474	0	34419	0	5182.9	0	24643	0	24338	0	33102	0	16921	0	12089	0	-	-
AT2G07698.1	ATP synthase alpha chain, mitochondrial, putative | chr2:3361474-3364127 FORWARD	AT2G07698.1;ATMG01190.1	AT2G07698.1;ATMG01190.1	253	25	25	28.4	28.4	85.932	0	173.85	43654000	48398000	45588000	30281000	34689000	47869000	34921000	41494000	37789000	36746000	37653000	39918000	28704000	35275000	42759000	32684000	38550000	43145000	1286100	5328700	3846100	4110400	6845600	2280100	3658100	4830600	4770400	887840	1438900	1373300	2090500	2557400	821770	1662400	1800300	2968700	-	-
ATMG00220.1	Symbols: COB | Mitochondrial apocytochrome b (cob) gene encodes a subunit of the ubiquinol-cytochrome c oxidoreductase and is part of a 5 kb transcript. The transcript also contains a pseudogene for ribosomal protein S14 called RPS15 and a tRNA(Ser) gene. Both the Cob and RPS15 genes are edited in the transcript. | chrM:60235-61416 FORWARD	ATMG00220.1;AT2G07727.1	ATMG00220.1;AT2G07727.1	6	2	2	5.6	5.6	44.146	0	3.6561	0	0	0	0	0	201800	0	0	0	0	0	0	0	0	0	0	0	0	94781	0	112260	171230	265070	48914	126440	0	219730	28259	49163	29948	54578	97721	11468	67486	29148	113810	-	-
AT2G13360.2	Symbols: AGT, AGT1 | AGT (ALANINE:GLYOXYLATE AMINOTRANSFERASE); alanine-glyoxylate transaminase/ serine-glyoxylate transaminase/ serine-pyruvate transaminase | chr2:5539240-5541358 REVERSE	AT2G13360.2;AT2G13360.1	AT2G13360.2;AT2G13360.1	20	4	4	17.2	17.2	44.207	0	25.122	0	564910	502470	1870600	1863200	662210	560120	511160	903910	0	321950	511380	751990	1444400	411530	0	322400	586990	7876	119290	61961	448000	533420	53224	94167	74370	127570	0	18166	16659	104040	157430	11695	12330	24808	69008	-	-
AT2G14120.2	Symbols: DRP3B | dynamin-like protein 2b (ADL2b) | chr2:5953940-5960108 REVERSE	AT2G14120.2;AT2G14120.1;AT4G33650.1;AT4G33650.2;AT2G14120.3	AT2G14120.2;AT2G14120.1;AT4G33650.1;AT4G33650.2;AT2G14120.3	3	2	2	4	4	86.691	0	3.6074	0	485170	0	0	0	613610	0	0	0	0	0	0	0	0	0	0	0	0	2420.6	28448	7872	33832	22855	16183	8311.7	37497	0	11407	4720.9	11915	5675.3	8401.4	1942.5	8002.8	5056.9	20985	-	-
AT2G14170.2	Symbols: ALDH6B2 | ALDH6B2; 3-chloroallyl aldehyde dehydrogenase/ methylmalonate-semialdehyde dehydrogenase (acylating)/ oxidoreductase | chr2:5977356-5981899 REVERSE	AT2G14170.2;AT2G14170.1;AT2G14170.3	AT2G14170.2;AT2G14170.1;AT2G14170.3	36	7	7	18.7	18.7	53.406	0	20.238	831150	1271800	1720200	1345900	1386400	1306000	1182900	1541700	1298400	503800	754660	1197600	765990	912530	926010	677530	769880	1275600	58184	217320	202550	322930	369240	78012	152830	278470	284700	22109	30005	50169	103590	106110	18644	55049	52186	160270	-	-
AT2G14692.1	unknown protein | chr2:6287640-6287771 FORWARD	AT2G14692.1	AT2G14692.1	0	2	2	48.8	48.8	4.7467	0.0007837	2.3999	0	0	0	0	0	0	0	0	0	0	0	0	0	0	0	0	0	0	0	0	0	0	0	0	0	0	0	0	0	0	0	0	0	0	0	0	-	-
AT2G14880.1	SWIB complex BAF60b domain-containing protein | chr2:6393332-6394938 REVERSE	AT2G14880.1;AT4G34290.1	AT2G14880.1;AT4G34290.1	2	2	2	10.6	10.6	15.902	0	4.162	0	0	0	0	167130	0	0	0	0	0	1155600	0	0	0	0	0	262750	0	15281	0	41097	0	128090	0	58669	0	54598	0	126690	0	57789	0	11762	0	64127	0	-	-
AT2G15490.2	Symbols: UGT73B4 | UGT73B4 (UDP-GLYCOSYLTRANSFERASE 73B4); UDP-glucosyltransferase/ UDP-glycosyltransferase/ quercetin 3-O-glucosyltransferase/ quercetin 7-O-glucosyltransferase/ transferase, transferring glycosyl groups | chr2:6761635-6763500 FORWARD	AT2G15490.2;AT2G15490.3;AT2G15490.1;AT2G15480.1;AT2G15480.2	AT2G15490.2;AT2G15490.3;AT2G15490.1;AT2G15480.1;AT2G15480.2	1	2	2	10.7	10.7	30.278	0.00084034	2.8647	0	306790	0	0	0	0	0	0	0	0	0	0	0	0	0	0	0	0	0	65742	0	108750	0	23826	0	0	0	0	0	18325	0	0	0	0	0	27425	-	-
AT2G15620.1	Symbols: NIR1, NIR, ATHNIR | NIR1 (NITRITE REDUCTASE 1); ferredoxin-nitrate reductase/ nitrite reductase (NO-forming) | chr2:6810476-6812939 FORWARD	AT2G15620.1	AT2G15620.1	16	9	9	20.8	20.8	65.504	0	17.769	1868200	2404000	5304500	4126000	5574100	2499400	2106900	2817300	2394700	3352600	1825500	3171100	2718800	4058700	1714500	0	2077700	3207900	62873	85855	220000	371460	650520	65253	294130	335850	294620	91115	138880	78471	293800	244200	30964	197360	254400	187500	-	-
AT2G16060.1	Symbols: GLB1, AHB1, ARATH GLB1, NSHB1, ATGLB1 | AHB1 (ARABIDOPSIS HEMOGLOBIN 1); oxygen binding / oxygen transporter | chr2:6982531-6983631 REVERSE	AT2G16060.1	AT2G16060.1	6	3	3	23.8	23.8	18.034	0	3.4619	0	0	0	960690	0	0	0	1442800	0	0	0	0	0	785080	0	698920	0	685080	0	80409	65500	631750	247840	71571	156120	547240	122110	12009	0	18019	0	98931	0	106800	39412	124300	-	-
AT2G16600.2	Symbols: ROC3 | ROC3; peptidyl-prolyl cis-trans isomerase | chr2:7200807-7201574 FORWARD	AT2G16600.2;AT2G16600.1	AT2G16600.2;AT2G16600.1	15	5	3	36.4	30.5	15.992	0	5.603	0	0	0	0	0	0	0	4063800	0	1591700	0	0	1117200	0	0	0	0	0	395500	531630	528270	1537000	1224100	222860	931850	1363800	965770	151370	11612	239280	472110	399810	62364	311430	56755	423680	-	-
AT2G16950.2	Symbols: TRN1, ATTRN1 | TRN1 (TRANSPORTIN 1); protein transporter | chr2:7353847-7361202 FORWARD	AT2G16950.2;AT2G16950.1	AT2G16950.2;AT2G16950.1	5	3	3	4.2	4.2	99.108	0	5.8424	0	0	0	870390	0	414300	0	348800	0	321210	0	0	0	316250	0	0	0	0	2361.6	0	0	98948	21980	18343	9411.1	33348	0	5505.8	3611.1	7440.1	7046	18529	2095.4	0	0	17602	-	-
AT2G17320.1	pantothenate kinase-related | chr2:7533480-7535942 REVERSE	AT2G17320.1;AT2G17340.1;AT4G35360.1	AT2G17320.1;AT2G17340.1;AT4G35360.1	6	2	2	11.6	11.6	40.071	0	9.9818	0	212960	0	0	0	530470	0	0	0	0	0	0	0	0	0	0	0	0	4155.4	39767	0	38345	47708	38912	0	42107	0	0	0	0	0	0	0	0	0	69648	-	-
AT5G07090.2	40S ribosomal protein S4 (RPS4B) | chr5:2202380-2204077 FORWARD	AT5G07090.2;AT2G17360.1;AT5G58420.1;AT5G07090.1;AT2G17360.2	AT5G07090.2;AT2G17360.1;AT5G58420.1;AT5G07090.1	131	16	16	54.1	54.1	27.707	0	47.122	12928000	13818000	11629000	19408000	17890000	12238000	16022000	20385000	14875000	10331000	10165000	11641000	22196000	18884000	13159000	26916000	23821000	16651000	716670	2517400	1796000	5904000	4138500	1085300	3751300	5268100	3567600	560350	830860	670560	3617100	2904100	626100	3244000	2626800	2222800	-	-
AT2G17420.1	Symbols: NTRA, ATNTRA, NTR2 | NTRA (NADPH-DEPENDENT THIOREDOXIN REDUCTASE A); thioredoxin-disulfide reductase | chr2:7564345-7566539 FORWARD	AT2G17420.1;AT4G35460.1	AT2G17420.1	23	5	5	24.1	24.1	40.014	0	62.866	1250500	1522100	1545600	2204600	1302700	1512900	1559500	1219400	1656000	0	775730	1070200	1000100	921810	1036700	0	1053000	1455300	92760	444000	396530	568940	928100	222070	542520	409250	691750	0	31355	101450	108540	216540	29102	42905	149180	200130	-	-
AT2G18020.1	Symbols: EMB2296 | EMB2296 (embryo defective 2296); structural constituent of ribosome | chr2:7837102-7838304 FORWARD	AT2G18020.1	AT2G18020.1	60	7	2	23.3	10.5	27.859	0	22.086	2620300	4917700	3924800	8819100	7246000	5951800	8106300	6318500	6473300	4257900	4516100	3817400	12465000	6384800	14458000	10232000	10924000	4112300	82665	1648700	442550	4858200	3996100	733090	1084600	2669300	1081800	231200	189780	358120	1172800	1666600	245310	1546100	1635400	971400	-	-
AT2G18540.1	cupin family protein | chr2:8042382-8045008 REVERSE	AT2G18540.1	AT2G18540.1	21	5	5	8.1	8.1	84.768	0	8.3464	1230000	663810	1016900	840800	993070	746290	1427500	2239100	1236500	1667300	1666000	969590	1599800	1010000	859250	1318400	2397000	1053600	70052	129790	128870	69405	368840	71506	215730	364990	248380	54884	113150	47619	142860	99375	7547	76274	202980	43202	-	-
AT2G18560.1	UDP-glucoronosyl/UDP-glucosyl transferase family protein | chr2:8059288-8061056 FORWARD	AT2G18560.1;AT2G18570.1	AT2G18560.1;AT2G18570.1	2	2	2	7.9	7.9	42.423	0.0030008	2.0821	0	0	0	0	352000	0	0	0	0	0	0	0	0	0	0	0	0	0	0	33359	0	78515	117510	18158	64780	46124	91106	0	0	0	0	0	0	0	0	0	-	-
AT2G18960.1	Symbols: AHA1, PMA, OST2 | AHA1 (ARABIDOPSIS H+ ATPASE 1); ATPase/ hydrogen-exporting ATPase, phosphorylative mechanism / protein binding | chr2:8221631-8227622 FORWARD	AT2G18960.1;AT5G57350.2;AT5G57350.1;AT2G24520.1;AT1G17260.1;AT5G62670.1;AT3G47950.1;AT3G60330.2;AT3G60330.1	AT2G18960.1	8	12	2	17.2	3.3	104.22	0	4.1657	921910	0	1011400	0	1075500	0	958800	0	1784200	0	0	0	0	0	637830	0	785530	0	19890	45888	54592	0	116950	15701	66882	0	127520	0	0	16276	10418	15069	6829.5	16044	25022	29537	-	-
AT2G19480.3	Symbols: NFA02, NFA2, NAP1;2 | NAP1;2 (NUCLEOSOME ASSEMBLY PROTEIN 1;2); DNA binding | chr2:8438456-8441348 FORWARD	AT2G19480.3;AT2G19480.2;AT2G19480.1;AT5G56950.1	AT2G19480.3;AT2G19480.2;AT2G19480.1	17	3	3	9.4	9.4	42.846	0	8.16	847620	0	914230	0	589700	0	658280	0	647510	0	624630	0	579300	0	0	0	569400	0	86242	267600	150610	289900	246580	53615	165050	230250	194560	15341	50205	48348	90960	166860	12478	0	65095	147110	-	-
AT2G19730.3	60S ribosomal protein L28 (RPL28A) | chr2:8511510-8513221 FORWARD	AT2G19730.3;AT2G19730.2;AT2G19730.1	AT2G19730.3;AT2G19730.2;AT2G19730.1	77	7	6	48.3	48.3	15.895	0	29.809	11335000	6248000	7777400	10840000	7709400	5851300	12302000	9549500	6594900	11381000	11559000	11683000	22092000	15056000	10640000	27709000	19958000	11705000	1335500	2754500	2463700	9846300	7492300	990400	4970500	4672400	3330800	1019900	1159500	1851600	8117100	5576400	956470	6740600	5228400	4081200	-	-
AT5G56710.1	60S ribosomal protein L31 (RPL31C) | chr5:22943831-22944971 REVERSE	AT5G56710.1;AT4G26230.1;AT2G19740.1;AT5G56710.2	AT5G56710.1;AT4G26230.1;AT2G19740.1;AT5G56710.2	5	2	2	13.4	13.4	13.803	0.00081235	2.6201	0	255610	0	0	0	0	0	0	0	0	0	0	0	0	0	0	0	0	0	273870	36086	597520	111950	13188	93440	447040	68783	0	34504	0	161940	328970	29023	406120	64328	207930	-	-
AT2G19900.1	Symbols: ATNADP-ME1 | ATNADP-ME1 (NADP-malic enzyme 1); malate dehydrogenase (oxaloacetate-decarboxylating) (NADP+)/ malic enzyme/ oxidoreductase, acting on NADH or NADPH, NAD or NADP as acceptor | chr2:8591899-8595478 REVERSE	AT2G19900.1;AT5G25880.1	AT2G19900.1	96	15	11	33.6	25.3	64.278	0	103.23	4693800	5187700	6456700	8329000	6514700	7132300	5703900	6167800	8183800	1699100	2500000	4096700	4254000	4446100	4759100	2992200	4342700	6591900	126250	530500	578650	1500300	1429100	400240	527100	849020	1075100	28448	39841	133850	323860	378150	51961	168590	194270	535320	-	-
AT2G19940.2	N-acetyl-gamma-glutamyl-phosphate reductase/ NAD or NADH binding / binding / catalytic/ oxidoreductase, acting on the aldehyde or oxo group of donors, NAD or NADP as acceptor / protein dimerization | chr2:8612926-8616018 FORWARD	AT2G19940.2;AT2G19940.1	AT2G19940.2;AT2G19940.1	19	2	2	7	7	44.135	0	7.1959	0	700040	0	1495500	0	1683000	0	1425800	0	476160	0	0	0	622940	0	371020	0	894960	33277	151460	87429	285530	238940	77161	103440	172110	130190	14348	16996	10256	0	69391	15027	29382	32268	98060	-	-
AT4G29040.1	Symbols: RPT2a | RPT2a (regulatory particle AAA-ATPase 2a); ATPase | chr4:14312303-14314600 FORWARD	AT4G29040.1;AT2G20140.1	AT4G29040.1;AT2G20140.1	39	6	6	19	19	49.369	0	25.387	3488300	3750600	0	2409600	2207700	3427700	0	2037400	3519200	1420300	1923100	2149500	2551500	1835700	2373800	1771900	1471700	2949000	145170	491430	140610	408010	482700	211440	153930	433170	460110	55146	59452	91674	184590	211540	60310	74009	105810	325900	-	-
AT2G20360.1	binding / catalytic/ coenzyme binding | chr2:8785988-8789473 FORWARD	AT2G20360.1	AT2G20360.1	36	9	9	26.6	26.6	43.935	0	26.321	1316300	1599300	1393700	1223100	1287800	1810200	1178700	1911300	1411800	1070500	1486700	1651500	774390	1657700	1227100	1441800	1216900	1514600	68350	228710	168130	260630	400320	122150	88933	273980	282230	25177	63443	62720	107130	125630	21020	23456	98852	146240	-	-
AT2G20420.1	succinyl-CoA ligase (GDP-forming) beta-chain, mitochondrial, putative / succinyl-CoA synthetase, beta chain, putative / SCS-beta, putative | chr2:8805453-8808120 FORWARD	AT2G20420.1	AT2G20420.1	42	10	10	30.2	30.2	45.345	0	19.675	1972700	3381400	3018500	2753000	2609900	3341400	2550800	2607300	2990100	1172800	1362600	2218400	1627800	1901400	1725300	1881100	1694300	2308200	46798	367170	338790	547830	565710	153230	314600	372360	297530	36616	63466	93683	157350	170890	23934	62605	146360	203490	-	-
AT2G20530.2	Symbols: ATPHB6 | ATPHB6 (PROHIBITIN 6) | chr2:8841972-8844000 FORWARD	AT2G20530.2;AT2G20530.1	AT2G20530.2;AT2G20530.1	11	3	2	23.1	17.8	31.636	0	7.2486	1062700	933900	901340	1168400	1496900	1189100	1138300	1819300	897400	0	0	843350	0	1173300	0	0	0	789150	112400	197010	290290	457690	725520	102560	229490	428260	380280	13604	32875	56008	0	194470	9791.5	102740	94992	106450	-	-
AT2G20580.1	Symbols: RPN1A, ATRPN1A | RPN1A (26S PROTEASOME REGULATORY SUBUNIT S2 1A); binding / enzyme regulator | chr2:8858988-8864865 FORWARD	AT2G20580.1;AT4G28470.1	AT2G20580.1;AT4G28470.1	79	12	12	18.6	18.6	98.143	0	56.568	6535400	6384400	7076300	4729900	5361400	5519500	6062500	3155200	7927400	2678000	4734300	4102000	4550100	2597600	4808800	2656000	3264400	5835200	117900	390950	402480	559600	512090	189850	277790	314150	477980	31838	92120	87805	184410	142080	50407	69614	99508	167760	436	418
AT2G20890.1	Symbols: PSB29, THF1 | PSB29 | chr2:8987666-8989416 FORWARD	AT2G20890.1	AT2G20890.1	9	2	2	9	9	33.795	0	10.951	0	0	0	0	0	0	0	0	0	0	0	0	0	0	0	0	0	1233500	15541	90457	72888	0	172210	0	90562	79281	0	63515	72110	0	133210	109660	70998	0	89676	177960	-	-
AT2G21160.1	translocon-associated protein alpha (TRAP alpha) family protein | chr2:9068318-9070431 FORWARD	AT2G21160.1;AT2G21160.2	AT2G21160.1;AT2G21160.2	24	3	3	15.1	15.1	28.167	0	198.1	863860	956010	441790	527660	372930	923090	0	575800	0	1100200	0	708340	0	543100	742220	614950	0	376120	155270	512550	164760	501430	439960	221730	172050	428770	258620	171170	59230	95540	81155	236070	66251	102760	49902	113290	-	-
AT2G21170.1	Symbols: TIM | TIM (TRIOSEPHOSPHATE ISOMERASE); catalytic/ triose-phosphate isomerase | chr2:9070754-9073233 REVERSE	AT2G21170.1;AT2G21170.2	AT2G21170.1;AT2G21170.2	36	7	6	37.5	34.9	33.345	0	26.9	3022000	1890500	2594700	4215100	4907200	2505700	1554800	2233500	3210500	0	1239100	1319700	2799500	2109400	1781800	1029400	1671400	2212800	185460	331940	468740	1479000	1414300	204980	222280	572270	801020	20702	76241	71904	476010	265640	54934	107390	165180	228870	-	-
AT2G21250.2	mannose 6-phosphate reductase (NADPH-dependent), putative | chr2:9103207-9105187 REVERSE	AT2G21250.2;AT2G21250.1;AT2G21260.1	AT2G21250.2;AT2G21250.1	13	3	3	17.2	17.2	26.457	0	9.3779	592950	0	0	0	2011800	0	896700	0	0	0	0	0	968970	0	0	0	1440200	0	45509	111410	139340	493060	973240	126220	260440	308360	222480	0	16970	0	228810	82266	14527	0	167660	194610	-	-
AT2G21330.3	fructose-bisphosphate aldolase, putative | chr2:9128151-9130240 REVERSE	AT2G21330.3;AT2G21330.1;AT2G21330.2	AT2G21330.3;AT2G21330.1;AT2G21330.2	15	11	5	31.4	18	41.807	0	10.868	3159000	0	2981900	4064300	4295100	0	2748200	0	2833100	0	0	0	3562300	0	0	0	0	0	87076	341480	189590	1235700	2125700	214020	425980	0	659650	0	0	149920	317150	0	40130	181760	79737	495480	-	-
AT2G21390.1	coatomer protein complex, subunit alpha, putative | chr2:9152006-9156878 FORWARD	AT2G21390.1	AT2G21390.1	89	11	4	12	4.8	136.47	0	68.079	3004600	3844700	3490300	2931600	3688500	3088500	3266400	3230000	4200800	10123000	14454000	5166800	9440700	7431500	8743200	10766000	8691700	5494000	39460	193630	110000	236510	290750	72219	165950	200660	252600	97807	191160	58295	356590	243580	75666	265220	228920	176380	-	-
AT4G39080.1	Symbols: VHA-A3 | VHA-A3 (VACUOLAR PROTON ATPASE A3); ATPase | chr4:18209399-18215056 FORWARD	AT4G39080.1;AT2G21410.1	AT4G39080.1;AT2G21410.1	13	2	2	3.3	3.3	92.832	0	42.597	0	0	547150	438500	620920	447630	455350	536010	666370	389880	482180	475420	0	530850	0	0	0	619800	3472	20432	40639	66571	128070	18023	40545	60888	72912	8104	17569	14103	18254	34718	4105.9	8902.6	17068	39231	-	-
AT2G21660.2	Symbols: ATGRP7, CCR2, GR-RBP7, GRP7 | CCR2 (COLD, CIRCADIAN RHYTHM, AND RNA BINDING 2); RNA binding / double-stranded DNA binding / single-stranded DNA binding | chr2:9265249-9266393 REVERSE	AT2G21660.2;AT2G21660.1	AT2G21660.2;AT2G21660.1	28	5	3	29.6	21.4	15.548	0	59.82	0	1681100	0	1483300	0	1063500	0	1920100	0	5376400	2338600	2583200	2001000	1973200	0	2622600	2480300	948530	31634	324990	60500	676210	164220	158670	81373	581560	86580	281880	261580	230170	370770	825740	7585.7	423350	385730	188480	-	-
AT2G22170.1	lipid-associated family protein | chr2:9426849-9427817 REVERSE	AT2G22170.1	AT2G22170.1	34	4	3	20.2	20.2	20.129	0	11.375	1702100	1608900	1877300	1531900	2360600	1052700	1984900	2728400	1580000	4828400	0	3015100	4717200	0	1546300	2204600	5411900	1857100	152370	946870	754140	1052300	2359600	228250	632020	2077300	945890	663100	485630	465250	2194900	283230	150240	840620	1424200	576420	-	-
AT2G22360.1	DNAJ heat shock family protein | chr2:9497595-9500615 FORWARD	AT2G22360.1;AT4G39960.1	AT2G22360.1;AT4G39960.1	15	2	2	4.8	4.8	47.761	0	3.7896	0	946920	776550	758430	653430	827510	819780	786520	727870	0	0	1933400	0	994590	0	968430	0	777800	0	155400	72638	170740	117620	46604	98526	127490	96430	13006	54550	70328	13742	132980	27246	85187	41209	72949	-	-
AT2G22780.1	Symbols: PMDH1 | PMDH1 (PEROXISOMAL NAD-MALATE DEHYDROGENASE 1); L-malate dehydrogenase/ binding / catalytic/ malate dehydrogenase/ oxidoreductase/ oxidoreductase, acting on the CH-OH group of donors, NAD or NADP as acceptor | chr2:9689415-9692154 REVERSE	AT2G22780.1	AT2G22780.1	177	12	11	58.5	55.1	37.465	0	141.19	13101000	13799000	10933000	10927000	11968000	9938600	13799000	14154000	10454000	32126000	38099000	16355000	16884000	16647000	13821000	20011000	20218000	15900000	787530	3099800	1396000	3678700	3772100	1171700	2505600	3733700	2065500	1697800	2871400	1411000	2320000	2401900	426980	1781600	1919400	2490500	-	-
AT2G23350.1	Symbols: PAB4, PABP4 | PAB4 (POLY(A) BINDING PROTEIN 4); RNA binding / translation initiation factor | chr2:9943053-9946269 FORWARD	AT2G23350.1;AT1G22760.1;AT1G71770.2;AT1G71770.1	AT2G23350.1	20	7	6	13.4	12.4	71.652	0	11.565	1150800	934730	1151500	1393400	1024200	1189600	808140	925330	1024600	1045600	1039500	1473900	939970	1244400	1052400	1031600	940520	1518600	41054	156800	123370	302850	254440	60363	53410	72165	194400	15615	68458	28685	102320	66790	27302	34189	30789	64480	-	-
AT2G23610.1	Symbols: ATMES3, MES3 | MES3 (METHYL ESTERASE 3); hydrolase, acting on ester bonds / methyl indole-3-acetate esterase/ methyl jasmonate esterase | chr2:10044179-10046532 REVERSE	AT2G23610.1;AT2G23550.2;AT2G23580.1;AT2G23550.1	AT2G23610.1;AT2G23550.2;AT2G23580.1;AT2G23550.1	1	2	2	10.3	10.3	29.823	0	3.3943	412250	0	0	0	0	0	0	0	0	0	0	0	0	0	0	0	0	0	25766	0	23402	0	61154	0	70549	0	65198	0	0	0	50999	0	0	0	29458	0	-	-
AT2G24200.2	cytosol aminopeptidase | chr2:10286806-10289555 REVERSE	AT2G24200.2;AT2G24200.1;AT2G24200.3	AT2G24200.2;AT2G24200.1;AT2G24200.3	94	13	9	36.7	27.1	54.509	0	92.199	5286000	5565500	7417500	6872300	6279100	6340100	5666400	5912500	6863300	2170200	2643400	4314300	4342900	4180900	3665900	2732800	4335200	6413500	154560	627820	514860	1571900	1133100	465320	505620	999690	748400	65343	94366	191420	324010	350650	41333	148230	222890	528190	-	-
AT2G24270.3	Symbols: ALDH11A3 | ALDH11A3; 3-chloroallyl aldehyde dehydrogenase/ glyceraldehyde-3-phosphate dehydrogenase (NADP+) | chr2:10327050-10329768 REVERSE	AT2G24270.3;AT2G24270.2;AT2G24270.1;AT2G24270.4	AT2G24270.3;AT2G24270.2;AT2G24270.1;AT2G24270.4	74	9	9	24.2	24.2	53.06	0	105.34	6776200	3952100	6993900	4114100	4554100	4591300	3754200	2729000	3582300	1703300	3620000	3307200	3324700	2945400	3731400	1538500	2943400	3663900	245560	635010	916310	1034300	815250	295210	564670	326460	684120	33429	140890	165580	261590	212000	78293	95366	202600	351900	-	-
AT2G25520.1	phosphate translocator-related | chr2:10860828-10862357 FORWARD	AT2G25520.1	AT2G25520.1	1	2	2	6.3	6.3	38.66	0.0083857	1.8284	0	190680	0	0	0	0	0	0	0	0	0	0	0	0	0	0	0	0	0	51076	0	141960	0	24914	0	61378	0	3357.6	0	13171	0	50355	0	16307	0	42622	-	-
AT2G25890.1	glycine-rich protein / oleosin | chr2:11037380-11038126 FORWARD	AT2G25890.1	AT2G25890.1	25	2	2	24.2	24.2	16.137	0	8.3488	0	1075300	0	0	0	0	0	0	0	0	0	0	0	0	0	0	0	0	0	1018400	403060	669020	803930	197850	846610	874170	34760	2344400	2524600	857060	297740	2575700	2189500	1596300	117850	1160000	-	-
AT2G26040.1	Bet v I allergen family protein | chr2:11094832-11095404 REVERSE	AT2G26040.1	AT2G26040.1	3	2	2	13.2	13.2	21.282	0	3.6027	0	0	0	0	342540	0	399840	0	392720	0	0	0	0	0	0	0	0	0	6754.5	0	57488	0	160950	0	96670	0	116730	0	4133.1	0	0	0	4375.9	0	31746	0	-	-
AT2G26080.1	Symbols: AtGLDP2 | AtGLDP2 (Arabidopsis thaliana glycine decarboxylase P-protein 2); ATP binding / glycine dehydrogenase (decarboxylating) | chr2:11109003-11113828 REVERSE	AT2G26080.1	AT2G26080.1	1	4	2	4.8	2.2	113.77	0.0044577	2.0478	0	0	0	0	0	0	0	0	480620	0	0	0	0	0	0	0	0	0	0	0	0	0	0	0	0	0	43440	0	8623.3	0	19708	0	5418.9	0	0	0	-	-
AT2G26250.1	Symbols: FDH, KCS10 | KCS10 (3-KETOACYL-COA SYNTHASE 10); acyltransferase/ catalytic/ transferase, transferring acyl groups other than amino-acyl groups | chr2:11170418-11173142 REVERSE	AT2G26250.1	AT2G26250.1	44	4	4	10.9	10.9	61.96	0	34.52	2707200	2577100	2887100	1600700	1878900	1528300	2198500	1577400	2458100	2473400	3396700	2282500	3101500	1817900	3235600	3009000	2247600	1928600	111080	480240	175670	280980	341240	110000	142830	205910	296500	57287	76711	151010	417780	130160	32805	161600	72872	141130	-	-
AT2G26740.1	Symbols: ATSEH | ATSEH (Arabidopsis thaliana soluble epoxide hydrolase); epoxide hydrolase | chr2:11392965-11394279 REVERSE	AT2G26740.1;AT4G15955.1;AT4G15955.2;AT4G15955.3	AT2G26740.1	4	3	3	9	9	36.423	0	3.7537	0	366510	0	421940	0	634080	0	0	0	0	0	339180	0	0	0	0	0	0	29821	79884	105860	182120	206800	57485	94013	65342	81982	0	19131	21697	50907	32278	0	0	23418	42971	-	-
AT2G27020.1	Symbols: PAG1 | PAG1; endopeptidase/ peptidase/ threonine-type endopeptidase | chr2:11528348-11530976 REVERSE	AT2G27020.1	AT2G27020.1	26	5	5	23.3	23.3	27.377	0	16.818	1886500	1535800	1340900	1638700	1753900	1520800	1384800	1851200	1403700	0	0	1303400	1736400	2039500	0	1803600	1800500	1802200	184770	192310	385830	470530	1109900	65024	521270	310220	598420	0	23205	32536	182390	221980	18622	164420	93917	155500	-	-
AT2G27530.2	Symbols: PGY1 | PGY1 (PIGGYBACK1); RNA binding / structural constituent of ribosome | chr2:11763217-11764845 REVERSE	AT2G27530.2;AT2G27530.1	AT2G27530.2;AT2G27530.1	20	5	2	25.5	13.9	24.425	0	4.2867	2028000	1509800	1368000	2101000	1591500	0	1858700	1954700	1418600	0	0	1231000	2398000	0	0	4819200	2642800	1283200	171300	521130	321380	934860	750170	154470	555690	815430	515080	13784	112320	146500	468410	0	74273	592060	450770	279620	-	-
AT2G28000.1	Symbols: CPN60A, CH-CPN60A, SLP | CPN60A (CHAPERONIN-60ALPHA); ATP binding / protein binding | chr2:11926449-11929389 FORWARD	AT2G28000.1	AT2G28000.1	487	33	33	63	63	62.071	0	323.31	93407000	86032000	90643000	77174000	73977000	71807000	54079000	57982000	70263000	37582000	35780000	63504000	46986000	47367000	48131000	32767000	37451000	58574000	2776400	8752200	7672400	14438000	14935000	3813700	5807900	7127900	8973500	721490	1576400	2266900	3658700	3413200	983680	1580700	1844700	3761500	-	-
AT2G28490.1	cupin family protein | chr2:12178597-12181012 REVERSE	AT2G28490.1	AT2G28490.1	373	15	15	33.7	33.7	55.704	0	190.96	90254000	78122000	90665000	125210000	120000000	93281000	115680000	159860000	129120000	65186000	63782000	61298000	92569000	99693000	62732000	82085000	128770000	119740000	5162000	14503000	12536000	41429000	39151000	8267800	21573000	35874000	29279000	2703300	4412300	4119300	13110000	14036000	2375100	8069700	12485000	15405000	-	-
AT2G29450.1	Symbols: ATGSTU5, ATGSTU1, AT103-1A | ATGSTU5 (ARABIDOPSIS THALIANA GLUTATHIONE S-TRANSFERASE TAU 5); glutathione binding / glutathione transferase | chr2:12624586-12625637 REVERSE	AT2G29450.1;AT2G29440.1	AT2G29450.1;AT2G29440.1	11	2	2	8	8	26	0	4.8183	0	675160	1143000	0	827210	0	1007600	0	807710	0	0	0	772600	0	0	0	0	1076700	21136	201660	257340	218520	431920	22260	320810	155400	277310	0	0	21766	149600	64105	8880.1	30843	0	203950	-	-
AT2G29560.1	enolase, putative | chr2:12646560-12649906 FORWARD	AT2G29560.1	AT2G29560.1	2	3	3	13.1	13.1	51.599	0	3.6755	0	0	0	0	0	0	0	0	0	0	0	0	0	578530	0	0	0	0	0	0	0	43530	0	15481	0	26322	0	8097.8	0	16048	0	52374	6449.5	41501	0	12237	-	-
AT2G30110.1	Symbols: ATUBA1, MOS5 | ATUBA1; ubiquitin activating enzyme/ ubiquitin-protein ligase | chr2:12852372-12857617 REVERSE	AT2G30110.1	AT2G30110.1	33	10	10	13.4	13.4	120.25	0	25.596	1378400	2447000	2434300	1667600	1823800	1388200	1478900	1278600	2211500	741730	1236400	1232700	1765900	1156300	1173100	1006300	1073100	2277100	9749.6	98134	132440	164180	285250	35340	118160	78204	234620	4720.2	7767.5	12890	72812	41032	14189	11252	30134	69106	-	-
AT2G30200.1	[acyl-carrier-protein] S-malonyltransferase/ binding / catalytic/ transferase | chr2:12882955-12885534 REVERSE	AT2G30200.1;AT2G30200.2	AT2G30200.1;AT2G30200.2	13	6	6	17.6	17.6	41.522	0	19.286	0	1293600	1242100	1184400	1013400	0	0	881250	0	0	0	1143300	0	0	0	0	906610	0	34997	202530	271240	402760	165590	14062	0	107280	39006	0	33711	62086	19459	19787	0	0	34073	33370	356	-
AT2G30490.1	Symbols: ATC4H, C4H, CYP73A5 | C4H (CINNAMATE-4-HYDROXYLASE); trans-cinnamate 4-monooxygenase | chr2:12993663-12995770 REVERSE	AT2G30490.1	AT2G30490.1	29	5	5	11.7	11.7	57.792	0	12.195	516990	915320	790790	805850	726980	768580	1130800	897020	917680	1142900	984530	852550	1135800	897620	0	886700	1855000	2019500	7165.3	157190	44595	240820	284520	63636	101040	150050	112210	20059	50875	45525	111160	81557	10660	35722	92881	114530	-	-
AT2G30505.1	Expressed protein | chr2:13000973-13002563 REVERSE	AT2G30505.1	AT2G30505.1	2	2	2	18.1	18.1	35.202	0.00083822	2.8442	0	0	0	0	0	0	0	0	0	0	0	0	0	0	0	0	5464800	0	5000.6	0	0	0	50878	0	0	0	47349	0	0	0	0	0	0	0	438700	0	-	-
AT2G30860.1	Symbols: ATGSTF9, GLUTTR, ATGSTF7 | ATGSTF9 (GLUTATHIONE S-TRANSFERASE PHI 9); copper ion binding / glutathione binding / glutathione peroxidase/ glutathione transferase | chr2:13138997-13140245 FORWARD	AT2G30860.1;AT2G30860.2	AT2G30860.1;AT2G30860.2	52	7	5	28.8	23.7	24.146	0	34.482	3777100	2128700	3847900	5906400	5929600	3366200	5509800	6768300	3686500	1477900	1569800	2353900	3458600	4270700	2371600	2402000	5688800	5436600	464710	839060	1109100	4556600	4495500	708060	2122100	3638100	1804900	78710	180610	335690	959130	1348700	165460	504280	1030300	1453300	-	-
AT2G30950.1	Symbols: VAR2, FTSH2 | VAR2 (VARIEGATED 2); ATP-dependent peptidase/ ATPase/ metallopeptidase/ zinc ion binding | chr2:13174321-13177223 FORWARD	AT2G30950.1;AT5G15250.1;AT5G15250.2	AT2G30950.1	87	12	3	26	9.4	74.157	0	77.894	5675600	7177000	6752900	4063100	5583400	5865400	4733600	4622300	4037000	7619300	10690000	6545800	5743200	5588400	6345100	5110900	4686400	4632300	243240	646550	457590	694300	1207500	193660	343560	553420	448740	179780	399740	212950	358380	390020	125610	269010	159150	299700	-	-
AT2G30970.2	Symbols: ASP1 | ASP1 (ASPARTATE AMINOTRANSFERASE 1); L-aspartate:2-oxoglutarate aminotransferase | chr2:13178849-13181931 FORWARD	AT2G30970.2;AT2G30970.1	AT2G30970.2;AT2G30970.1	144	17	17	46.5	46.5	47.757	0	122.07	17504000	27579000	22321000	19087000	20401000	24852000	20194000	21104000	25497000	14515000	15886000	18063000	11003000	16659000	12178000	16724000	13204000	21655000	779970	3587000	2158600	3685800	4242100	1456500	2138000	3013200	4017300	299040	540360	679320	897840	1322000	292350	833770	834760	1815500	-	-
AT2G31390.1	pfkB-type carbohydrate kinase family protein | chr2:13383423-13386209 REVERSE	AT2G31390.1;AT1G06030.1;AT1G06020.1;AT3G59480.1;AT1G50390.1	AT2G31390.1	68	12	11	43.7	40.9	35.275	0	32.672	4167800	2550100	4916700	5540600	4754300	4735300	4310700	4952500	5625100	1838800	1880000	2884300	3490200	3083900	2909200	2146500	3648000	4830700	317700	466360	804650	1639200	1878200	484480	920100	647300	1400300	67311	112100	122320	492360	155430	81355	125980	277320	571220	-	-
AT2G32060.3	40S ribosomal protein S12 (RPS12C) | chr2:13639016-13640316 REVERSE	AT2G32060.3;AT2G32060.2;AT2G32060.1	AT2G32060.3;AT2G32060.2;AT2G32060.1	32	6	3	38.9	26.4	15.329	0	13.743	3402800	2776100	2847000	3448000	2612900	2069000	4075200	4618300	2284500	5018200	4499700	4626600	5127900	5009000	1619200	11715000	5402900	5392500	609080	765800	972360	1576400	2505500	330850	1743700	1158900	1323100	344840	703110	411040	1769600	942980	195160	1553100	1271200	920930	-	-
AT2G32120.2	Symbols: HSP70T-2 | HSP70T-2 (HEAT-SHOCK PROTEIN 70T-2); ATP binding | chr2:13651510-13653920 REVERSE	AT2G32120.2;AT2G32120.1	AT2G32120.2;AT2G32120.1	24	6	6	18.8	18.8	60.989	0	59.052	1127300	0	983880	1182200	841350	1187500	687480	1058300	1493200	746950	579050	0	549370	592080	0	642610	602110	1170200	34891	68822	73311	250540	171910	60651	89381	134270	196430	15457	15166	9059.3	33340	78233	5347.1	29020	23959	119900	-	-
AT2G32730.1	26S proteasome regulatory subunit, putative | chr2:13880046-13885736 FORWARD	AT2G32730.1;AT1G04810.1	AT2G32730.1	30	6	6	6.7	6.7	108.98	0	13.411	1794100	4046700	3371000	3244200	2728700	3444200	2450800	2002400	2227900	1117700	1664700	2717400	1473400	1973600	1876400	1531200	1592400	3172000	50520	385750	170290	413170	421990	148910	172960	247120	121520	25091	57019	83060	77097	158370	38679	52851	56672	176150	848	-
AT2G32920.1	Symbols: ATPDIL2-3, PDI9, ATPDI9 | ATPDIL2-3 (PDI-LIKE 2-3); protein disulfide isomerase | chr2:13962318-13965472 REVERSE	AT2G32920.1	AT2G32920.1	10	3	3	11.1	11.1	47.754	0	6.6417	0	809900	0	911480	0	826530	0	0	0	0	0	0	847630	0	0	0	1058200	0	3184.4	122290	0	290680	37500	83235	22373	53344	20449	33724	9389.2	45997	129980	100180	3712.2	65410	70859	90306	-	-
AT2G33040.1	ATP synthase gamma chain, mitochondrial (ATPC) | chr2:14018690-14021183 REVERSE	AT2G33040.1	AT2G33040.1	21	3	3	18.8	18.8	35.448	0	62.135	1979000	0	1830200	0	1382900	1437900	1769000	1748600	1235700	0	1042400	1293900	1298000	0	0	0	2202400	1737300	100340	184700	259680	198090	407480	87922	312310	375310	287360	35828	63015	62596	181140	136700	34116	25236	177100	216880	-	-
AT2G33070.2	Symbols: NSP2, ATNSP2 | NSP2 (NITRILE SPECIFIER PROTEIN 2) | chr2:14029190-14031074 REVERSE	AT2G33070.2;AT2G33070.1;AT2G33070.3	AT2G33070.2;AT2G33070.1;AT2G33070.3	66	13	12	38.2	35.9	51.214	0	52.778	5378200	5463700	5129300	9025300	6879300	8763200	8410500	10408000	8700100	3259100	3314600	4317300	4964100	6109300	6460200	5510200	6771100	7192400	193330	602240	439270	1604700	1256500	433540	962640	1257100	1160600	71881	129620	129580	416010	430020	99943	283460	408660	472970	-	-
AT2G33150.1	Symbols: PKT3, PED1, KAT2 | PKT3 (PEROXISOMAL 3-KETOACYL-COA THIOLASE 3); acetyl-CoA C-acyltransferase | chr2:14047478-14051140 REVERSE	AT2G33150.1;AT1G04710.1	AT2G33150.1	415	23	23	59.7	59.7	48.578	0	198.21	75167000	62531000	50821000	30741000	33595000	42608000	35178000	34747000	38696000	56695000	58513000	61272000	35760000	41434000	58714000	39782000	36576000	39208000	3329300	7595900	6123000	8273200	10019000	3145500	5823900	4798900	7515300	1516500	2919600	3274300	4302700	4668300	1557600	3201300	2922100	4645600	-	-
AT2G33210.2	Symbols: HSP60-2 | HSP60-2 (HEAT SHOCK PROTEIN 60-2); ATP binding | chr2:14074907-14078731 REVERSE	AT2G33210.2;AT2G33210.1	AT2G33210.2;AT2G33210.1	44	16	7	30.3	15.5	61.477	0	56.562	3345100	3694500	4293600	2901800	3419600	3344700	2900400	2924700	3115800	1886000	1549100	2611600	2605800	2493100	2080800	3293300	2626900	3066600	90852	390790	356930	451010	557950	138870	319860	326470	359890	38362	54981	69541	162240	167280	41295	92918	95516	190230	-	-
AT2G33410.1	heterogeneous nuclear ribonucleoprotein, putative / hnRNP, putative | chr2:14155871-14157762 FORWARD	AT2G33410.1	AT2G33410.1	19	3	3	12.4	12.4	41.328	0	5.6086	576260	566690	721910	620000	457590	546190	0	639820	530880	843680	691080	685590	0	567430	0	0	0	0	34832	154810	137390	303850	231130	69428	27028	207850	152140	41427	51952	56774	23111	102240	13555	15157	25905	31522	-	-
AT2G33590.1	cinnamoyl-CoA reductase family | chr2:14224268-14226602 FORWARD	AT2G33590.1;AT2G33600.1	AT2G33590.1;AT2G33600.1	34	6	6	24	24	35.875	0	16.574	1454000	1619700	1967900	2583300	1899600	2219000	1877400	1696200	2467100	0	0	847070	1395400	1109800	0	0	1203600	1735700	110910	237620	358230	1228900	782780	286700	373690	628520	700130	8634.2	23714	43725	267170	244050	16904	25641	170960	325520	-	-
AT2G33800.1	ribosomal protein S5 family protein | chr2:14300772-14302430 REVERSE	AT2G33800.1	AT2G33800.1	31	6	6	29.4	29.4	32.645	0	24.814	0	1056200	1729500	1413800	1480200	688440	1313600	1277600	865700	1480600	1259900	1017700	2056600	1084300	2544300	2239300	952240	1184300	22977	268360	146150	340630	403390	113020	238810	286690	233840	70042	133330	47286	404500	103420	86104	162840	85542	116650	-	-
AT2G34470.1	Symbols: UREG, PSKF109 | UREG (UREASE ACCESSORY PROTEIN G); ATP binding / metal ion binding / nickel ion binding / nucleotide binding | chr2:14530735-14532505 REVERSE	AT2G34470.1;AT2G34470.2	AT2G34470.1;AT2G34470.2	4	2	2	11.6	11.6	30.082	0.00082713	2.7324	0	0	0	0	824520	0	0	0	0	0	0	0	0	0	0	0	0	0	0	35668	25883	0	291450	0	29171	40342	31608	0	0	0	282910	0	0	0	14362	0	-	-
AT2G34480.1	60S ribosomal protein L18A (RPL18aB) | chr2:14532708-14534239 REVERSE	AT2G34480.1;AT1G29965.1;AT1G29970.2;AT3G14600.1	AT2G34480.1;AT1G29965.1;AT1G29970.2;AT3G14600.1	91	10	10	32.6	32.6	21.307	0	29.655	3895300	3146200	2771500	6022200	3876900	3344300	4737200	5634200	3437700	3035800	2546600	3917500	7925100	5781000	4249500	8368300	8154500	4808500	526650	1463700	672850	2986100	2786900	648970	1917100	2621600	1678600	295780	357770	587460	2578000	1724400	364260	1947900	1421600	1143300	-	-
AT2G35040.2	AICARFT/IMPCHase bienzyme family protein | chr2:14765160-14768288 REVERSE	AT2G35040.2;AT2G35040.1	AT2G35040.2;AT2G35040.1	1	2	2	6.2	6.2	59.471	0.00082305	2.7204	0	0	0	0	0	423620	0	0	0	0	0	0	0	0	0	0	0	0	6491.9	18252	0	21980	55090	21244	0	36097	48181	0	3648.4	4846.2	0	16839	3259.9	4516.8	0	31193	-	-
AT2G35410.1	33 kDa ribonucleoprotein, chloroplast, putative / RNA-binding protein cp33, putative | chr2:14898324-14899750 FORWARD	AT2G35410.1	AT2G35410.1	6	2	2	7.5	7.5	33.785	0	5.324	0	0	202410	0	0	0	0	0	0	0	0	0	0	0	0	0	0	0	0	76725	26839	89552	105770	0	29305	35729	36342	0	13843	0	0	19603	0	0	0	18282	-	-
AT2G35490.1	plastid-lipid associated protein PAP, putative | chr2:14912144-14913877 REVERSE	AT2G35490.1	AT2G35490.1	34	5	5	19.7	19.7	40.505	0	11.901	1535900	2133500	1844300	1920800	1661500	2192500	0	1861000	2174700	2405700	2219900	1905700	2097500	2086700	0	2577800	2223100	2147600	93171	586180	426560	937050	531570	93681	99784	643280	249270	55054	124740	116380	362220	450490	27051	379490	144320	214980	-	-
AT2G36460.1	fructose-bisphosphate aldolase, putative | chr2:15296701-15298514 REVERSE	AT2G36460.1;AT2G36460.2;AT4G26530.2;AT4G26530.1	AT2G36460.1;AT2G36460.2	160	25	15	74	47.8	38.386	0	67.877	26001000	22959000	19203000	20624000	17242000	22269000	18931000	14446000	18554000	10765000	11712000	14564000	14007000	10379000	14244000	10930000	12101000	14924000	1223600	2615600	2396200	6102500	5973400	1458500	3061900	3089000	2976900	224910	386020	474050	1528100	1377300	343010	537160	1013300	1579300	-	-
AT2G36530.1	Symbols: LOS2 | LOS2; copper ion binding / phosphopyruvate hydratase | chr2:15320756-15323869 REVERSE	AT2G36530.1	AT2G36530.1	273	25	25	65.8	65.8	47.719	0	323.31	35865000	35031000	37419000	41770000	36964000	37804000	32458000	31691000	38137000	13836000	13603000	27057000	26827000	24611000	22356000	17216000	19743000	35455000	1255700	4714100	3601100	10539000	7595400	2650300	4149500	4984500	5323700	324220	540030	1309500	2125900	2776400	540330	1227600	1130100	3446800	-	-
AT2G36640.1	Symbols: ATECP63 | ATECP63 (EMBRYONIC CELL PROTEIN 63) | chr2:15356834-15358612 REVERSE	AT2G36640.1	AT2G36640.1	14	4	4	14.3	14.3	48.492	0	52.301	3075800	2543700	2422100	2817300	2156700	2442400	2141900	2108700	0	0	1802500	1805900	2261900	1594400	1750100	0	1895100	2405300	240310	477980	335440	1184800	736510	100510	409010	363680	435170	26876	129380	74692	318450	147070	55121	57981	177350	212920	-	-
AT2G36880.2	Symbols: MAT3 | MAT3 (methionine adenosyltransferase 3); copper ion binding / methionine adenosyltransferase | chr2:15479366-15481412 REVERSE	AT2G36880.2;AT2G36880.1	AT2G36880.2;AT2G36880.1	35	5	3	15.4	11.3	42.497	0	9.7519	0	3216000	4883600	5118700	4799000	3332800	3169700	4180100	4334900	0	1894000	3830700	2911000	3706300	2729000	1738800	2575500	4221400	165090	570330	641130	1226900	1274000	226650	503810	728050	935150	84214	150610	212700	344000	360630	83217	181950	182090	452810	-	-
AT3G53430.1	60S ribosomal protein L12 (RPL12B) | chr3:19809687-19810469 REVERSE	AT3G53430.1;AT2G37190.1;AT5G60670.1	AT3G53430.1;AT2G37190.1;AT5G60670.1	81	4	4	28.9	28.9	17.97	0	11.739	28195000	18045000	20792000	20719000	17163000	15332000	24180000	24980000	16212000	40622000	34552000	29556000	41197000	28788000	26441000	54662000	41668000	25695000	3450500	7191900	5833500	14842000	12165000	2757100	8942800	12412000	7169300	3666300	2517900	3846700	11253000	5071300	1942800	10996000	4787100	6885500	-	-
AT2G37220.1	29 kDa ribonucleoprotein, chloroplast, putative / RNA-binding protein cp29, putative | chr2:15634525-15636409 REVERSE	AT2G37220.1	AT2G37220.1	40	6	6	32.5	32.5	30.718	0	56.656	4301200	2972900	3612800	3743300	3466600	3335800	3974200	3820900	2398300	3144500	4978200	2823500	3323800	3433600	2718000	3415000	3255800	1833700	410930	646640	633610	332300	1530000	203360	1052400	973100	433540	178220	502100	211230	546410	538290	194290	390320	397450	273480	-	-
AT2G37270.2	Symbols: ATRPS5B | ATRPS5B (RIBOSOMAL PROTEIN 5B); structural constituent of ribosome | chr2:15647677-15649221 REVERSE	AT2G37270.2;AT2G37270.1	AT2G37270.2;AT2G37270.1	108	13	3	51.7	15.9	22.99	0	38.039	6804600	4731600	6517900	6609200	6933900	5376800	8029900	10778000	5645700	8441400	8730000	7547700	12477000	10994000	8278200	14058000	15363000	8172100	828370	1632800	1968200	4565000	5037500	978610	3207300	5245900	2800200	899420	1269600	1034900	3612600	2815500	613090	2833900	2803500	2464800	-	-
AT3G53750.1	Symbols: ACT3 | ACT3 (actin 3); structural constituent of cytoskeleton | chr3:19915288-19917641 FORWARD	AT3G53750.1;AT2G37620.2;AT2G37620.1;AT2G42100.1	AT3G53750.1;AT2G37620.2;AT2G37620.1	20	10	3	37.1	12.7	41.797	0	5.2318	0	0	8320600	0	0	0	0	0	0	0	0	0	0	0	0	0	0	0	65371	121710	1325700	826230	575480	572240	316250	158140	579210	25241	294420	54407	95825	87090	20155	82975	172120	766650	-	-
AT2G37660.1	binding / catalytic/ coenzyme binding | chr2:15795213-15797059 REVERSE	AT2G37660.1	AT2G37660.1	28	5	5	23.4	23.4	34.879	0	8.7835	4789100	2547800	1945200	3364000	2947000	2264000	2085300	1295200	2198700	1763600	0	1935700	0	2012100	0	0	0	1775500	278940	515440	360040	623080	1258200	158920	535740	297330	347880	53312	21650	75867	53417	144200	19851	46237	0	161400	-	-
AT2G37690.1	phosphoribosylaminoimidazole carboxylase, putative / AIR carboxylase, putative | chr2:15805715-15810552 FORWARD	AT2G37690.1	AT2G37690.1	4	3	2	7.9	4.7	69.751	0	3.9478	0	0	0	531420	0	556620	0	0	0	0	0	616470	0	0	0	0	0	585740	0	42659	0	82459	0	24053	0	47654	0	3621.5	0	19022	0	12116	0	13518	0	39221	442	-
AT2G37790.1	aldo/keto reductase family protein | chr2:15838764-15840932 FORWARD	AT2G37790.1	AT2G37790.1	7	2	2	12.4	12.4	34.913	0	5.3035	0	0	0	449080	0	0	0	0	0	0	0	0	0	0	0	0	0	0	17059	0	43801	119400	123200	19051	0	0	47638	5447.6	10948	9799.5	16110	23368	0	0	11802	0	-	-
AT2G38040.2	Symbols: CAC3 | CAC3; acetyl-CoA carboxylase | chr2:15917093-15921170 FORWARD	AT2G38040.2;AT2G38040.1	AT2G38040.2;AT2G38040.1	3	2	2	3.3	3.3	85.305	0.00085179	2.9224	0	0	437930	0	594020	0	0	0	389720	0	0	0	0	0	0	0	0	0	0	0	25295	0	76324	0	14872	0	32233	0	0	0	3676.1	0	1490.5	0	11888	0	-	-
AT2G38230.1	Symbols: ATPDX1.1, PDX1.1 | ATPDX1.1 (pyridoxine biosynthesis 1.1); protein heterodimerization | chr2:16011456-16012508 FORWARD	AT2G38230.1;AT2G38210.1;AT3G16050.1	AT2G38230.1	164	14	7	44	22	32.862	0	168.68	11381000	11604000	9154800	11044000	9942400	11741000	7467300	8767600	8629300	6064500	3740900	8454300	4710100	8023900	6137000	4664500	4468100	8124700	930620	2531400	2074700	4511200	5617600	1208500	2314200	2368400	3146300	242970	289840	519680	795320	942710	327770	337830	400960	943940	-	-
AT2G38720.1	Symbols: MAP65-5 | MAP65-5 (MICROTUBULE-ASSOCIATED PROTEIN 65-5); microtubule binding | chr2:16188047-16192266 FORWARD	AT2G38720.1	AT2G38720.1	0	2	2	3.9	3.9	67.137	0.0078684	1.8968	0	0	0	0	0	0	0	0	0	0	0	0	0	0	0	0	0	0	0	0	0	0	0	0	0	0	0	0	0	0	0	0	0	0	0	0	-	-
AT2G39460.2	Symbols: ATRPL23A, RPL23A, RPL23AA | RPL23AA (RIBOSOMAL PROTEIN L23AA); RNA binding / nucleotide binding / structural constituent of ribosome | chr2:16474923-16476108 FORWARD	AT2G39460.2;AT2G39460.1;AT3G55280.3;AT3G55280.2;AT3G55280.1	AT2G39460.2;AT2G39460.1;AT3G55280.3;AT3G55280.2;AT3G55280.1	65	9	9	48.1	48.1	17.44	0	20.717	14916000	8239500	9106100	10681000	6957700	6961100	10227000	11120000	6791000	15236000	12863000	11905000	16048000	11200000	11313000	21972000	19341000	10774000	2893700	4303800	4395500	9948800	8403600	1329300	6368600	8658100	4423900	2233000	2961800	3111800	7663400	5146900	2117100	6576500	6043900	4938900	-	-
AT2G39730.2	Symbols: RCA | RCA (RUBISCO ACTIVASE); ADP binding / ATP binding / enzyme regulator/ ribulose-1,5-bisphosphate carboxylase/oxygenase activator | chr2:16570746-16573548 REVERSE	AT2G39730.2;AT2G39730.3;AT2G39730.1	AT2G39730.2;AT2G39730.3;AT2G39730.1	114	17	17	39.7	39.7	49.1	0	181.22	9607200	12572000	9769100	10192000	14135000	9270300	5024600	6101200	5397900	4371600	4932600	6152700	6084000	9193400	4919300	2677500	3431400	4876100	355710	1874600	1090700	4476100	6078000	998510	517270	1309300	886810	145270	169910	375810	643800	1323000	121270	188000	242910	597420	-	-
AT2G39740.1	unknown protein | chr2:16575752-16579120 FORWARD	AT2G39740.1	AT2G39740.1	0	2	2	8.2	8.2	57.592	0.008374	1.8214	0	0	0	0	0	0	0	0	0	0	0	0	0	0	0	0	0	0	0	0	0	0	0	0	0	0	0	0	0	0	0	0	0	0	0	0	-	-
AT2G39990.1	Symbols: EIF2 | EIF2; translation initiation factor | chr2:16698092-16700012 REVERSE	AT2G39990.1	AT2G39990.1	62	7	7	39.2	39.2	31.862	0	37.786	2472700	2040200	3461400	2242100	2322400	2144500	2149800	2751400	2092000	2833000	3800500	2158500	2445400	3086200	3633800	3428200	4221000	3081900	197300	335300	669740	611720	758030	249230	274900	1012800	367230	120590	261680	120980	360770	210510	116280	382820	489750	511260	-	-
AT2G40290.3	eukaryotic translation initiation factor 2 subunit 1, putative / eIF-2A, putative / eIF-2-alpha, putative | chr2:16828766-16831054 REVERSE	AT2G40290.3;AT2G40290.2;AT2G40290.1;AT5G05470.1	AT2G40290.3;AT2G40290.2;AT2G40290.1	12	4	4	19.9	19.9	27.681	0	10.463	0	363250	0	267250	0	460100	0	264320	0	0	0	439460	0	0	0	0	0	0	42299	67735	166260	101450	299900	38044	112010	64245	167440	0	0	32343	0	33251	15298	0	50424	50089	-	-
AT2G40490.1	Symbols: HEME2 | HEME2; uroporphyrinogen decarboxylase | chr2:16912845-16915177 FORWARD	AT2G40490.1	AT2G40490.1	22	8	8	24.1	24.1	43.579	0	18.75	5743000	5554200	4653800	4238900	4204300	2532300	2520600	2351900	2857200	0	2456100	2163900	2716300	2019200	2515800	0	2462500	2542000	294720	354940	891700	654820	1713100	190290	519970	475280	964730	10439	119350	102670	335810	310510	72441	91206	182870	318900	-	-
AT3G56340.1	40S ribosomal protein S26 (RPS26C) | chr3:20892129-20893443 REVERSE	AT3G56340.1;AT2G40590.1;AT2G40510.1	AT3G56340.1;AT2G40590.1;AT2G40510.1	31	4	4	30	30	14.628	0	43.227	1317700	1020100	1395700	2807500	3188100	942050	2168500	3212100	1513500	960930	1151300	966610	6714400	1640200	997540	6811900	5262800	1553100	224390	859870	748600	3426000	3586700	289270	1798000	2700500	1495000	140580	283100	215830	2729600	1183200	114340	1064600	1901300	1170100	-	-
AT2G41530.1	Symbols: ATSFGH, SFGH | SFGH (S-FORMYLGLUTATHIONE HYDROLASE); S-formylglutathione hydrolase/ hydrolase, acting on ester bonds | chr2:17323495-17325618 REVERSE	AT2G41530.1	AT2G41530.1	28	5	5	20.8	20.8	31.655	0	68.434	4720800	4938000	4597000	3438800	4786400	0	3704600	4132100	4324500	2365000	2266900	0	2917100	3579500	3207000	0	2676200	4973500	397660	1135800	875480	985950	1975600	63413	1007400	1060800	1317000	119420	79644	30999	541370	360070	101640	240510	177970	695550	-	-
AT2G41790.1	peptidase M16 family protein / insulinase family protein | chr2:17429294-17436174 REVERSE	AT2G41790.1	AT2G41790.1	2	2	2	2.8	2.8	110.99	0.0037453	2.0706	0	291100	0	0	0	0	0	0	0	0	0	0	0	0	0	0	0	0	0	20793	0	0	27035	10089	19349	15077	23714	0	0	4966.3	12423	0	0	0	0	14792	-	-
AT2G41840.1	40S ribosomal protein S2 (RPS2C) | chr2:17459788-17461539 REVERSE	AT2G41840.1;AT3G57490.1	AT2G41840.1;AT3G57490.1	151	13	2	41.8	9.8	30.878	0	99.519	9483900	11418000	9710100	13249000	14115000	8413400	10230000	12279000	13152000	4399100	8553000	8109300	14498000	11660000	11217000	14504000	15330000	11425000	652300	2052400	1468000	3984900	5116600	886260	2154400	2462900	3254700	118530	779840	648110	1750900	1711300	625780	1798800	1120500	1254700	-	-
AT2G42500.2	Symbols: PP2A-4 | PP2A-4; hydrolase/ protein serine/threonine phosphatase | chr2:17697667-17701417 REVERSE	AT2G42500.2;AT3G58500.1;AT2G42500.1	AT2G42500.2;AT3G58500.1;AT2G42500.1	13	2	2	12.8	12.8	30.653	0	5.2293	0	0	1311900	0	1354300	0	0	0	1434800	0	0	0	0	0	0	0	0	0	77755	311280	241290	435070	590040	109920	237010	268770	451530	0	64452	59784	129900	138110	35110	0	92235	114660	-	-
AT2G42520.1	DEAD box RNA helicase, putative | chr2:17704832-17708947 FORWARD	AT2G42520.1;AT3G58570.1	AT2G42520.1;AT3G58570.1	24	4	2	10.3	4.4	67.625	0	14.968	1474100	1992200	1638100	1688000	1282400	1704600	1151500	1227600	1289200	1702400	1953900	1726500	2018200	2012500	1805400	2043500	1516000	1597800	48209	195660	128240	199620	178340	76657	129630	164040	165860	36333	69507	58940	149950	145990	30055	92058	31559	107780	-	-
AT2G42560.1	late embryogenesis abundant domain-containing protein / LEA domain-containing protein | chr2:17714638-17716912 REVERSE	AT2G42560.1	AT2G42560.1	71	11	11	25.2	25.2	67.195	0	84.89	11132000	9197200	5910200	4345000	4079900	6037400	6150400	4651300	4196100	14594000	13942000	9186100	7905300	7791200	9418400	5868500	6187400	4765300	332440	710780	415620	595900	725570	241070	681000	229960	208730	300250	446830	252940	489420	199780	164110	317000	314590	243270	-	-
AT2G42590.2	Symbols: GRF9, GF14 MU | GRF9 (GENERAL REGULATORY FACTOR 9); calcium ion binding / protein binding / protein phosphorylated amino acid binding | chr2:17731855-17733967 REVERSE	AT2G42590.2;AT2G42590.1;AT2G42590.3	AT2G42590.2;AT2G42590.1;AT2G42590.3	15	2	2	9.9	9.9	29.463	0	16.724	1966700	0	1446600	1322700	1249200	0	0	1003600	1346800	0	0	0	0	0	1081500	775000	0	667690	142760	220480	242680	434440	449840	86574	10965	220920	338540	33103	12074	50754	0	76204	51647	83871	33766	95337	-	-
AT5G45775.1	60S ribosomal protein L11 (RPL11D) | chr5:18565062-18566569 REVERSE	AT5G45775.1;AT5G45775.2;AT4G18730.1;AT3G58700.1;AT2G42740.1	AT5G45775.1;AT5G45775.2;AT4G18730.1;AT3G58700.1;AT2G42740.1	55	8	8	39	39	19.775	0	156.27	5642200	4161000	3666200	7092300	5743100	4170200	5640700	11635000	3686000	5217700	7842000	5380600	11068000	9757400	7137600	18406000	15211000	9444700	919520	3370100	1152900	5503400	5209000	912430	2785000	5682400	2698100	407710	1350100	1320700	4487100	3963700	340280	3118400	3401400	2358100	-	-
AT2G42790.1	Symbols: CSY3 | CSY3 (citrate synthase 3); citrate (SI)-synthase | chr2:17801471-17806049 REVERSE	AT2G42790.1;AT3G58740.1	AT2G42790.1	94	10	6	32.2	24.6	56.175	0	70.774	6752900	6191300	7709300	4474400	6275300	4961100	4969800	6666600	5023100	5619300	6352900	5272000	3793000	3786900	4314100	3772400	6370300	5736800	378350	983930	979260	1195600	1042100	202970	690460	805580	857790	198430	418120	198930	424010	470530	107730	283230	401710	585150	-	-
AT2G42910.1	ribose-phosphate pyrophosphokinase 4 / phosphoribosyl diphosphate synthetase 4 (PRS4) | chr2:17856268-17858597 FORWARD	AT2G42910.1	AT2G42910.1	39	7	7	25.8	25.8	37.56	0	51.449	1838600	2091900	2236700	1566000	2175800	2051500	1779000	2127200	2094200	1152000	1143600	1480900	1454700	1225400	1642400	986590	1105400	2497200	105150	380340	374320	537690	553700	225940	263020	399680	455110	44796	65036	107080	147580	139360	24491	102170	73101	205910	-	-
AT2G43030.1	ribosomal protein L3 family protein | chr2:17894836-17895866 FORWARD	AT2G43030.1	AT2G43030.1	46	7	7	29.9	29.9	29.363	0	19.144	2853000	3358200	2585800	3731200	3483300	2516500	2807400	2919300	2356700	5222700	7437600	3716900	6639400	4956800	9846500	7936800	7744600	2777800	161060	419080	368380	1445500	1167300	257400	410120	937440	572390	208640	425270	210640	807580	653470	303550	1049700	675000	468410	-	-
AT2G43680.3	Symbols: IQD14 | IQD14; calmodulin binding | chr2:18108349-18111831 FORWARD	AT2G43680.3;AT2G43680.2;AT2G43680.1	AT2G43680.3;AT2G43680.2;AT2G43680.1	0	2	2	3.6	3.6	74.281	0.0022971	2.2076	0	0	0	0	0	0	0	0	0	0	0	0	0	0	0	0	0	0	0	0	0	0	0	0	0	0	0	0	0	0	0	0	0	0	0	0	-	125
AT2G43750.2	Symbols: OASB, ACS1, CPACS1, ATCS-B | OASB (O-ACETYLSERINE (THIOL) LYASE B); cysteine synthase | chr2:18129411-18132552 REVERSE	AT2G43750.2;AT2G43750.1	AT2G43750.2;AT2G43750.1	41	5	4	19.4	16.3	41.656	0	11.068	1356200	2125100	2502900	2991800	2965300	2591000	2301700	2055000	2310100	855630	1155200	2072300	1885800	2331600	1444300	1259200	1952900	2535900	47583	293150	253690	897400	761870	194780	278110	355450	414480	26619	32438	101360	182780	287730	37953	66247	122270	229350	-	-
AT2G43910.1	thiol methyltransferase, putative | chr2:18184491-18187028 REVERSE	AT2G43910.1;AT2G43910.2;AT2G43910.3	AT2G43910.1;AT2G43910.2	35	5	5	29.5	29.5	25.288	0	23.838	8439700	5072000	6871700	6235300	8320800	4742400	7886700	4530900	3857000	2179700	2923400	3826500	5485800	4425100	4188000	3978300	3019400	2833600	458770	1212800	1137700	2360000	3790400	557760	2014600	1247700	1624100	139500	270490	342990	1039700	753320	189140	74741	405400	166190	-	-
AT2G43980.1	Symbols: AtITPK4 | AtITPK4 (inositol 1,3,4-trisphosphate 5/6-kinase 4); ATP binding / catalytic/ inositol tetrakisphosphate 1-kinase/ inositol-1,3,4-trisphosphate 5/6-kinase/ magnesium ion binding | chr2:18208253-18211644 REVERSE	AT2G43980.1	AT2G43980.1	3	2	2	5.7	5.7	54.18	0.0043924	1.9924	0	0	0	0	0	794880	0	0	0	0	0	0	0	0	0	0	0	0	0	133790	0	136430	58366	48167	0	94299	0	60209	0	73424	19276	135960	0	138970	15772	89194	-	-
AT2G44060.2	late embryogenesis abundant family protein / LEA family protein | chr2:18226317-18228151 FORWARD	AT2G44060.2;AT2G44060.1	AT2G44060.2;AT2G44060.1	44	5	5	18.2	18.2	36.036	0	11.648	2342300	3486000	3097400	4250900	3034800	3005600	2914000	3193300	2785800	1292800	1355300	2887800	2106200	2192200	1719600	1324700	1502800	3188600	207860	429450	360640	928180	801580	141560	394370	528850	525870	54771	72898	121040	175550	217920	25884	94406	100320	269100	-	-
AT2G44100.2	Symbols: ATGDI1, AT-GDI1 | ATGDI1 (ARABIDOPSIS THALIANA GUANOSINE NUCLEOTIDE DIPHOSPHATE DISSOCIATION INHIBITOR 1); RAB GDP-dissociation inhibitor | chr2:18241692-18246498 FORWARD	AT2G44100.2;AT2G44100.1;AT5G09550.1	AT2G44100.2;AT2G44100.1	16	6	4	17.6	15.3	48.438	0	15.743	0	1355300	2496900	1222100	1321900	1744600	954330	951040	1628600	0	0	1193200	1146400	1019000	0	899570	987550	1092300	0	248430	191310	368140	100770	117050	165910	202870	338430	0	0	56706	155360	223470	16347	39651	82453	199730	-	-
AT2G44120.1	60S ribosomal protein L7 (RPL7C) | chr2:18249042-18250708 REVERSE	AT2G44120.1;AT2G44120.2	AT2G44120.1;AT2G44120.2	106	13	3	59.5	18.6	27.939	0	153.62	9363000	6006800	6484000	8941400	6740500	5148300	7256000	9047800	5859300	4953600	6348100	4919300	10182000	8410600	10340000	12651000	12351000	7906800	346890	1228400	1347700	3891800	3156400	631380	1601400	3127600	1592600	261520	384600	382580	2054400	1596700	306320	1324200	1593400	1351800	-	-
AT2G44350.1	Symbols: ATCS, CSY4 | ATCS; ATP binding / ATP citrate synthase/ citrate (SI)-synthase | chr2:18316278-18320789 FORWARD	AT2G44350.1;AT2G44350.2;AT3G60100.1	AT2G44350.1;AT2G44350.2	49	8	8	20.7	20.7	52.654	0	25.154	1897300	2986600	2800100	3091700	2686900	3115400	2525100	3740600	3169300	1074600	1577300	2044400	1441900	2433300	2073100	1614700	2530800	3194400	121070	372100	361310	610620	935750	216680	327680	461040	548700	37060	76003	99710	129530	216710	57089	106800	195430	229820	-	-
AT2G44640.1	FUNCTIONS IN: molecular_function unknown; INVOLVED IN: biological_process unknown; LOCATED IN: mitochondrion, chloroplast, plasma membrane, plastid, chloroplast envelope; EXPRESSED IN: 23 plant structures; EXPRESSED DURING: 13 growth stages; BEST Arabidopsis thaliana protein match is: PDE320 (PIGMENT DEFECTIVE 320) (TAIR:AT3G06960.1); Has 25 Blast hits to 24 proteins in 8 species: Archae - 0; Bac…	AT2G44640.1	AT2G44640.1	7	4	4	8	8	49.83	0	4.5421	259030	0	404970	0	588120	0	317030	0	362960	0	315560	0	325370	0	0	0	373950	0	8511.8	56420	48231	58038	126680	22744	40531	54009	63174	2615.8	14474	55396	31122	42475	4236.3	69046	27976	79209	-	-
AT2G45290.1	transketolase, putative | chr2:18672682-18675906 FORWARD	AT2G45290.1	AT2G45290.1	8	10	5	16.9	8.8	79.921	0	12.735	0	0	0	2449600	0	1967100	0	1483100	0	0	0	0	0	0	0	0	0	1643300	0	56877	0	404870	345610	104110	0	168220	133990	0	11758	7600.5	0	48684	11050	18715	54895	90683	-	-
AT2G45470.1	Symbols: FLA8, AGP8 | FLA8 (FASCICLIN-LIKE ARABINOGALACTAN PROTEIN 8) | chr2:18742540-18744111 REVERSE	AT2G45470.1	AT2G45470.1	11	2	2	11.7	11.7	43.074	0	17.412	295340	0	338700	0	230460	0	280480	358050	0	0	0	0	0	0	0	0	0	0	18815	59058	54512	36598	73750	17280	53329	116370	0	0	11250	10923	47382	0	0	0	21800	32873	-	-
AT2G45510.1	Symbols: CYP704A2 | CYP704A2; electron carrier/ heme binding / iron ion binding / monooxygenase/ oxygen binding | chr2:18753074-18755172 FORWARD	AT2G45510.1;AT2G44890.2;AT2G44890.1	AT2G45510.1;AT2G44890.2;AT2G44890.1	7	2	2	5.7	5.7	59.056	0	3.256	0	0	0	0	0	0	0	0	0	1842500	0	1530700	1325900	1754400	1247800	0	0	0	5924.5	38192	5128.6	14673	30594	0	0	49046	20540	55742	54266	42151	87275	127130	15594	23180	46765	0	-	-
AT2G45740.3	Symbols: PEX11D | PEX11D | chr2:18839716-18841403 FORWARD	AT2G45740.3;AT2G45740.2;AT2G45740.1	AT2G45740.3;AT2G45740.2;AT2G45740.1	1	5	2	23.3	10.2	25.943	0	3.4034	0	0	0	0	194830	0	0	0	0	0	0	0	0	0	0	0	0	0	0	0	0	0	106430	0	22277	0	21732	0	0	0	19710	0	0	0	0	0	-	-
AT2G45790.1	Symbols: ATPMM, PMM | PMM (PHOSPHOMANNOMUTASE); phosphomannomutase | chr2:18855775-18858018 FORWARD	AT2G45790.1	AT2G45790.1	43	7	7	28	28	27.761	0	42.849	2388100	2189900	2021100	2865200	2300500	2012600	1807200	1351200	1183000	1264700	899610	1482000	1201100	1147500	1248000	1030700	800780	1763400	175330	479130	500430	1054600	935360	246830	351180	251830	295810	52676	72519	132280	104200	229300	37097	60816	62495	190570	-	-
AT2G45960.2	Symbols: PIP1B, TMP-A, ATHH2, PIP1;2 | PIP1B (NAMED PLASMA MEMBRANE INTRINSIC PROTEIN 1B); water channel | chr2:18910295-18911982 FORWARD	AT2G45960.2;AT2G45960.1;AT2G45960.3;AT3G61430.2;AT3G61430.1;AT4G00430.2;AT1G01620.1;AT4G00430.1;AT1G01620.2	AT2G45960.2;AT2G45960.1;AT2G45960.3;AT3G61430.2;AT3G61430.1;AT4G00430.2;AT1G01620.1;AT4G00430.1	23	4	4	20.4	20.4	29.132	0	17.06	0	0	0	0	1674700	0	1910000	2042100	1839300	0	609390	0	783610	0	0	0	1073200	882640	65674	179620	124710	286630	1148100	37017	704810	647610	739790	9011.8	132890	0	332180	97222	6963	0	288420	305220	-	-
AT2G46280.2	Symbols: TRIP-1, TIF3I1 | TRIP-1 (TGF-BETA RECEPTOR INTERACTING PROTEIN 1); nucleotide binding / protein binding | chr2:19003426-19005536 REVERSE	AT2G46280.2;AT2G46280.1;AT2G46280.3;AT2G46290.1	AT2G46280.2;AT2G46280.1	26	7	7	32.6	32.6	36.388	0	12.592	1760500	2414900	3219100	2761600	2580300	2628300	2378700	2144500	2546100	2383500	3401600	2484900	3231600	2840600	3001600	3468600	3035200	2305000	152870	471050	466860	846160	909470	203350	492060	587110	451860	99462	250110	129550	465920	355330	73063	334610	262780	375590	-	-
AT2G46520.1	cellular apoptosis susceptibility protein, putative / importin-alpha re-exporter, putative | chr2:19096768-19100272 FORWARD	AT2G46520.1	AT2G46520.1	20	3	3	4.3	4.3	108.66	0	59.237	2696300	0	2389200	2389300	1731700	2681700	1656100	1356700	1996200	0	0	0	1197000	1731800	1476500	0	834020	1529500	23762	53595	70064	483620	347800	98034	58268	54049	90256	0	4833.5	4617.2	110860	124770	22541	6017.2	11377	34561	-	-
AT2G47470.1	Symbols: ATPDIL2-1, UNE5, MEE30, PDI11, ATPDI11 | UNE5 (UNFERTILIZED EMBRYO SAC 5); protein disulfide isomerase | chr2:19481420-19484015 FORWARD	AT2G47470.1;AT2G47470.4;AT2G47470.3;AT2G47470.2	AT2G47470.1;AT2G47470.4;AT2G47470.3;AT2G47470.2	111	11	11	39.3	39.3	39.496	0	71.739	9292800	10882000	7479900	7275100	6518200	7692600	8928200	7481400	6000800	8838500	11649000	9167000	7541600	8550300	9018700	8118800	9300300	7474800	517480	1679000	932870	2278900	2026200	609050	1370300	1732500	1051000	330900	530760	409760	892880	1054000	303960	661740	575860	855640	-	-
AT2G47510.2	Symbols: FUM1 | FUM1 (FUMARASE 1); catalytic/ fumarate hydratase | chr2:19498368-19502246 FORWARD	AT2G47510.2;AT2G47510.1;AT5G50950.3;AT5G50950.2;AT5G50950.1	AT2G47510.2;AT2G47510.1	42	9	9	25	25	52.999	0	169.74	2625400	3327800	2922400	1837700	1944000	2706800	2408000	2011400	2672100	1401900	1186800	1840200	1199500	1541000	1751000	1541800	1465400	2246300	120690	356520	335160	277790	571610	204810	306120	170900	281400	23631	52711	71382	61831	138130	50707	104730	100970	201090	-	-
AT2G47610.1	60S ribosomal protein L7A (RPL7aA) | chr2:19529744-19531659 FORWARD	AT2G47610.1	AT2G47610.1	64	7	2	28	4.7	29.129	0	15.823	4690900	4520800	5610600	7981300	5070800	5587100	5963700	6295400	5025400	3044300	2902800	4560400	8496200	6042800	5938700	11445000	7495600	6067800	351140	1516900	1164800	4315500	2826400	862400	1485800	2508300	1582400	252090	158620	500130	1567800	1398500	279320	1840000	1033200	1262600	-	-
AT2G47730.1	Symbols: ATGSTF8, ATGSTF5, GST6, GSTF8 | ATGSTF8 (ARABIDOPSIS THALIANA GLUTATHIONE S-TRANSFERASE PHI 8); glutathione binding / glutathione transferase | chr2:19556326-19559463 FORWARD	AT2G47730.1	AT2G47730.1	50	6	5	38	35	29.231	0	15.421	4912000	4100300	4235500	4283000	3218200	4830800	3518900	6937600	3401700	3355100	1577500	3067600	2263100	2203200	1804100	0	2823400	3567600	357070	670120	761340	1919000	1995200	397060	1366300	1504500	1336900	116940	171520	79236	574730	391110	68168	278040	425100	456850	-	-
AT2G47780.1	rubber elongation factor (REF) protein-related | chr2:19570049-19571034 FORWARD	AT2G47780.1	AT2G47780.1	124	11	11	51.9	51.9	26.642	0	102.54	6726300	6632700	4518400	4423600	4397700	4127800	7417500	4995200	3683400	27137000	41981000	18021000	24746000	21193000	39034000	31601000	26501000	9986300	440650	1754200	727650	1870600	1403400	485780	1551000	1422100	1025100	1526500	3752500	1565000	4529400	3568500	2103700	4017900	3116100	1694600	-	-
AT3G01120.1	Symbols: MTO1, CGS, ATCYS1, CGS1 | MTO1 (METHIONINE OVERACCUMULATION 1); cystathionine gamma-synthase | chr3:38759-41932 REVERSE	AT3G01120.1	AT3G01120.1	10	3	3	10.1	10.1	59.918	0	6.5545	1443500	0	1356900	0	1166100	0	0	0	1488700	0	0	0	0	0	1045500	0	0	0	61095	0	142520	0	236590	0	0	0	191710	0	15461	0	0	0	23491	0	0	0	-	-
AT3G01280.1	Symbols: VDAC1, ATVDAC1 | VDAC1 (VOLTAGE DEPENDENT ANION CHANNEL 1); voltage-gated anion channel | chr3:85601-87858 FORWARD	AT3G01280.1	AT3G01280.1	175	13	9	43.5	38.8	29.425	0	41.782	14466000	13570000	12982000	10183000	11683000	9936500	15258000	15555000	10457000	13725000	16281000	11680000	12422000	13544000	13812000	16113000	16174000	10623000	1310700	3082000	2571100	4547000	5441100	1163500	3935700	5232600	3089900	652880	1090900	1121800	1989300	2721600	538050	2164100	1987100	2003300	-	-
AT3G01500.1	Symbols: CA1 | CA1 (CARBONIC ANHYDRASE 1); carbonate dehydratase/ zinc ion binding | chr3:194724-198019 REVERSE	AT3G01500.1;AT3G01500.3;AT3G01500.2	AT3G01500.1;AT3G01500.3;AT3G01500.2	3	6	2	25.6	10	29.504	0.00083612	2.8263	0	0	0	0	0	777000	0	0	0	0	0	0	0	0	0	0	0	0	0	0	0	279510	826740	75334	0	60877	0	0	0	16608	0	101620	0	22030	0	0	-	-
AT3G01570.1	glycine-rich protein / oleosin | chr3:221939-222827 REVERSE	AT3G01570.1	AT3G01570.1	805	14	14	43.7	43.7	19.754	0	160.24	127660000	91291000	37224000	38539000	21527000	34203000	86398000	42388000	41159000	535470000	516430000	381890000	278850000	232290000	318550000	347990000	178840000	97354000	23460000	69961000	28372000	55579000	49520000	18727000	57107000	56983000	44897000	73465000	131270000	139050000	145470000	135960000	50977000	114950000	76485000	75398000	-	-
AT3G01910.1	Symbols: SOX, AT-SO, AtSO | SOX (SULFITE OXIDASE); sulfite oxidase | chr3:314694-317431 REVERSE	AT3G01910.1;AT3G01910.2	AT3G01910.1;AT3G01910.2	11	4	4	18.6	18.6	43.329	0	8.2024	0	463130	0	600150	0	629070	0	744420	0	465610	0	765700	0	441770	0	414670	0	717220	7770.1	67420	48404	174970	106160	41069	11612	130750	77534	11541	10752	33476	19205	45975	10774	23946	25285	71704	-	-
AT3G02090.1	Symbols: MPPBETA | mitochondrial processing peptidase beta subunit, putative | chr3:365549-368911 FORWARD	AT3G02090.1;AT3G02090.2	AT3G02090.1;AT3G02090.2	93	15	15	34.1	34.1	59.159	0	69.139	11703000	11545000	10464000	6882500	6353700	9300300	9306600	8472400	9530700	11130000	7141200	9521600	5355700	7325700	7970100	7198800	7464600	7826600	444620	1817300	1175700	1537500	1495900	604430	1397400	1492200	1284600	280290	193660	224500	390720	515970	123400	268430	425820	730200	-	-
AT3G02230.1	Symbols: RGP1, ATRGP1 | RGP1 (REVERSIBLY GLYCOSYLATED POLYPEPTIDE 1); cellulose synthase (UDP-forming) | chr3:415393-417547 FORWARD	AT3G02230.1;AT5G50750.1	AT3G02230.1	92	13	4	47.6	15.7	40.629	0	28.046	8509300	8706200	10166000	9830900	9101700	12980000	10141000	11360000	14777000	5278100	5509200	7360300	6180700	5878300	8534900	5340700	7253800	10862000	386530	1296400	1228300	2612800	2233900	892880	1548000	2385100	3501800	80006	174470	401810	695820	559600	191100	385770	453260	794940	-	-
AT3G02360.2	6-phosphogluconate dehydrogenase family protein | chr3:482028-484147 FORWARD	AT3G02360.2;AT3G02360.1	AT3G02360.2;AT3G02360.1	17	8	5	19.5	13.6	53.577	0	9.5448	990880	1091400	1595200	2117500	1321000	1632800	1059300	1217800	1935100	528650	0	1120500	942740	901320	0	849500	0	0	35884	138430	124560	412280	291130	87958	121880	196820	238620	12871	22954	52682	86364	92093	16054	56224	23297	103470	-	-
AT3G02530.1	chaperonin, putative | chr3:528574-532582 REVERSE	AT3G02530.1;AT5G16070.1	AT3G02530.1;AT5G16070.1	69	10	10	25.4	25.4	58.949	0	40.067	5042700	4798200	7097500	4598600	5206200	5909300	3870000	4032700	4451200	0	3971500	4888300	2927800	3713600	4475400	1232800	2323700	5858500	165900	606310	555460	1187600	966870	407250	327510	574860	613850	30571	132010	116950	180950	265880	78926	89152	145270	468420	-	-
AT3G02560.2	40S ribosomal protein S7 (RPS7B) | chr3:541715-543385 FORWARD	AT3G02560.2;AT3G02560.1	AT3G02560.2;AT3G02560.1	8	5	3	26.2	20.9	22.196	0	4.8167	0	0	0	1298400	907610	980380	0	1495400	0	1292600	0	1135600	0	1337800	0	0	0	1475500	123370	231910	280040	810990	617070	213790	178130	672430	124750	122590	0	160750	96473	442040	25585	103240	104960	369370	-	-
AT3G02780.1	Symbols: IPP2, IPIAT1, IDI2 | IPP2 (ISOPENTENYL PYROPHOSPHATE:DIMETHYLALLYL PYROPHOSPHATE ISOMERASE 2); isopentenyl-diphosphate delta-isomerase | chr3:602433-604684 REVERSE	AT3G02780.1	AT3G02780.1	12	4	3	19	12.7	32.607	0	20.999	0	1081100	0	1180200	0	1100100	0	1731300	0	689460	0	1066600	0	807320	0	0	0	1156500	68826	235190	107040	392110	0	108320	62372	230730	39265	21394	16969	72925	0	107770	0	86900	0	95605	-	-
AT3G03250.1	Symbols: UGP | UGP (UDP-glucose pyrophosphorylase); UTP:glucose-1-phosphate uridylyltransferase/ nucleotidyltransferase | chr3:749390-754159 REVERSE	AT3G03250.1	AT3G03250.1	179	24	9	58	21.7	51.738	0	160.97	11956000	12749000	17856000	19226000	17387000	17053000	13644000	15704000	16424000	6270500	7742400	13066000	11679000	11718000	10271000	9828200	10816000	17572000	413970	1492000	1505200	4312100	3968300	1079500	1612100	2296000	2316000	176140	304150	397020	871100	997200	194140	500340	478480	1652200	-	294
AT3G03270.2	universal stress protein (USP) family protein / early nodulin ENOD18 family protein | chr3:761310-763115 REVERSE	AT3G03270.2;AT3G03270.1	AT3G03270.2;AT3G03270.1	7	3	3	40.3	40.3	17.439	0	16.08	652230	0	414230	0	496340	0	0	645310	0	771200	0	0	0	589010	0	0	0	0	67650	68034	80088	0	306750	30524	0	498000	0	78525	42245	0	0	145630	0	0	0	38815	-	-
AT3G03440.1	armadillo/beta-catenin repeat family protein | chr3:815644-818834 FORWARD	AT3G03440.1	AT3G03440.1	1	2	2	13	13	43.678	0	3.1802	0	0	0	0	0	0	0	0	0	0	0	0	0	0	0	2178200	0	0	0	0	0	0	0	0	0	0	0	0	0	0	0	0	0	277110	0	0	381	-
AT3G03780.3	Symbols: ATMS2 | AtMS2; 5-methyltetrahydropteroyltriglutamate-homocysteine S-methyltransferase/ methionine synthase | chr3:957235-960980 FORWARD	AT3G03780.3;AT3G03780.2;AT3G03780.1	AT3G03780.3;AT3G03780.2;AT3G03780.1	16	26	5	35	8.9	84.583	0	15.197	0	827170	748300	3865200	569870	702500	760390	0	421680	0	531030	0	325430	652240	0	0	639630	0	11336	56370	58294	370410	240200	22521	53783	19523	92353	0	15507	8243.4	30248	32850	3657.5	5562.6	19256	18318	-	-
AT3G03960.1	chaperonin, putative | chr3:1024258-1027891 FORWARD	AT3G03960.1	AT3G03960.1	65	9	9	22.2	22.2	58.939	0	81.977	4364300	5244500	4850800	5950400	4051500	5240700	3404800	3855600	5074400	2804400	2934500	4133700	3256000	3934700	3081700	2261800	2734400	5519000	130010	652430	308250	1249600	795200	266500	327580	575100	599400	45431	84466	149180	232250	351300	42979	90412	76791	352280	-	-
AT3G04120.1	Symbols: GAPC, GAPC-1, GAPC1 | GAPC1 (GLYCERALDEHYDE-3-PHOSPHATE DEHYDROGENASE C SUBUNIT 1); glyceraldehyde-3-phosphate dehydrogenase (phosphorylating)/ glyceraldehyde-3-phosphate dehydrogenase | chr3:1080950-1083530 FORWARD	AT3G04120.1	AT3G04120.1	540	25	3	73.4	14.2	36.914	0	211.03	144860000	153280000	136560000	164710000	151350000	152810000	137470000	200650000	136300000	67350000	61576000	126730000	94265000	109150000	70101000	67787000	119130000	147160000	10715000	26514000	18114000	46392000	41029000	10467000	23795000	33048000	26929000	2877200	4434400	7084900	10446000	11520000	2563100	6745000	8166100	15962000	-	-
AT3G04790.1	ribose 5-phosphate isomerase-related | chr3:1313316-1315243 FORWARD	AT3G04790.1	AT3G04790.1	10	3	3	21.4	21.4	29.305	0	6.8999	3101400	1918900	2608600	5163000	3683500	925170	1607700	1463200	0	0	0	0	1763500	2006300	1087700	0	0	1416900	155530	386080	423940	1372800	1162200	177720	388540	346220	390520	69204	0	12451	55139	351500	37537	117090	0	239140	-	-
AT3G04840.1	40S ribosomal protein S3A (RPS3aA) | chr3:1329665-1331617 FORWARD	AT3G04840.1	AT3G04840.1	107	11	6	39.7	25.6	29.85	0	82.313	6314300	8511200	8737300	11164000	11309000	8801500	10809000	10633000	9423800	5420900	6733600	7442800	10334000	9704000	6944600	11819000	11305000	9523700	362780	1012000	1396900	4615800	4498600	820010	1959800	3420500	2602100	229990	503640	449950	1874300	1749900	283590	1215200	1313000	1650700	-	-
AT3G04920.1	40S ribosomal protein S24 (RPS24A) | chr3:1360882-1362295 FORWARD	AT3G04920.1	AT3G04920.1	52	5	2	36.8	21.8	15.372	0	26.624	3488500	3738500	3040400	7031100	3945900	3544900	5559600	8919000	4113700	3952900	3558700	4377700	7206500	7952800	4428200	11739000	10909000	7236900	734620	2221000	1768100	10478000	6415300	1035800	4408800	9653200	3865900	1071600	1130700	851930	3243000	4645000	1171800	5290800	4087000	3675300	-	-
AT3G05190.1	aminotransferase class IV family protein | chr3:1471397-1475784 FORWARD	AT3G05190.1;AT5G27410.1;AT5G27410.2	AT3G05190.1	13	4	4	8.1	8.1	62.212	0	8.459	0	0	0	0	574540	0	527360	0	823190	555950	658180	0	582940	578850	650290	660900	495790	0	15894	64099	39900	85113	100290	16659	49306	72244	92943	13459	23643	12681	42410	41548	11857	41414	22027	38887	-	-
AT3G05260.1	short-chain dehydrogenase/reductase (SDR) family protein | chr3:1497483-1499004 REVERSE	AT3G05260.1	AT3G05260.1	41	5	5	21.8	21.8	31.451	0	22.892	2287500	1945900	2230400	3274700	2528500	4035000	3308400	4104000	3447000	1334600	0	1715500	1809200	1731800	2278900	1888400	2902900	2777200	139670	485460	247780	1508500	963130	457420	629590	1428700	809410	51656	37464	142940	274980	317120	91286	281380	298600	509150	-	-
AT3G05500.1	rubber elongation factor (REF) family protein | chr3:1593434-1595015 FORWARD	AT3G05500.1	AT3G05500.1	20	4	4	24	24	27.194	0	13.664	383680	0	0	0	0	334340	375700	0	0	1374100	3203700	651070	1474000	1535200	3216300	2395100	1033300	774920	12220	31008	0	38376	18024	18072	72496	0	13718	85432	183530	32732	198980	281170	97180	209370	124680	104590	-	-
AT3G05530.1	Symbols: RPT5A, ATS6A.2 | RPT5A (REGULATORY PARTICLE TRIPLE-A ATPASE 5A); ATPase/ calmodulin binding | chr3:1603400-1606231 FORWARD	AT3G05530.1;AT1G09100.1	AT3G05530.1;AT1G09100.1	52	11	10	32.3	29.5	47.48	0	55.566	4876400	3464000	3670500	2723100	2777900	3583400	2948400	1776000	3540600	1306700	0	1864200	2495600	1490000	2215200	1485600	1181300	1788100	147040	574290	375550	898050	746260	280000	334650	384030	496630	44980	21484	68695	130840	124820	51623	84645	32389	189810	-	-
AT3G05560.3	60S ribosomal protein L22-2 (RPL22B) | chr3:1614178-1615506 FORWARD	AT3G05560.3;AT3G05560.2;AT3G05560.1	AT3G05560.3;AT3G05560.2;AT3G05560.1	21	5	2	45.2	17.7	14.018	0	14.706	0	2237100	0	2945700	0	1746400	0	4125100	0	0	0	3387600	0	4111100	0	0	0	3383900	523860	1132400	958330	2988800	2941100	396150	137600	2918600	115780	389590	40940	604980	194260	1562900	296260	1502900	1900400	1132400	-	2
AT5G27850.1	60S ribosomal protein L18 (RPL18C) | chr5:9873152-9874598 FORWARD	AT5G27850.1;AT3G05590.1	AT5G27850.1;AT3G05590.1	58	5	4	23.5	18.2	20.967	0	51.358	4425100	3028700	4819400	6142900	7704100	2496400	7266100	7191800	5561600	2988400	0	2582100	13490000	5779700	5135900	8054900	13297000	5848300	393220	1045500	1122300	4239400	5023500	334030	2173000	3562500	1617000	125290	102330	148800	2702400	1583600	283690	1513000	2053800	1591900	-	-
AT3G05600.1	epoxide hydrolase, putative | chr3:1623244-1624763 REVERSE	AT3G05600.1	AT3G05600.1	7	3	3	11.8	11.8	37.199	0	5.8915	685950	0	710260	0	669480	0	0	0	665900	0	0	0	0	0	0	0	616380	0	41683	64998	97109	122220	242410	27584	56616	58160	157780	0	0	14017	34120	26291	0	0	54000	40005	-	-
AT3G05750.1	unknown protein | chr3:1704120-1707678 FORWARD	AT3G05750.1	AT3G05750.1	1	2	2	2.5	2.5	89.753	0.00078186	2.3879	0	0	69852	0	0	0	0	0	0	0	0	0	0	0	0	0	0	0	0	0	3877.3	0	0	0	2474.7	0	0	0	20011	0	15565	0	5802.3	0	0	0	39	-
AT3G05970.1	Symbols: LACS6, ATLACS6 | LACS6 (long-chain acyl-CoA synthetase 6); long-chain-fatty-acid-CoA ligase | chr3:1786318-1791802 REVERSE	AT3G05970.1	AT3G05970.1	4	3	3	6	6	76.603	0	7.6018	0	0	510400	0	860570	0	533350	0	0	0	546510	0	550170	0	0	0	0	0	0	0	35439	0	137780	0	50931	34169	45040	0	19371	0	39144	0	4682.5	0	28766	0	-	-
AT3G06050.1	Symbols: PRXIIF, ATPRXIIF | PRXIIF (PEROXIREDOXIN IIF); antioxidant/ peroxidase | chr3:1826073-1827861 REVERSE	AT3G06050.1	AT3G06050.1	37	5	5	45.3	45.3	21.445	0	35.029	2936600	2890600	2674800	2801000	2617800	1637400	2770400	2584700	1887100	1851200	1288100	1919200	1353800	1899800	1228800	2274900	1973700	1694400	262810	637060	385950	1610900	1378000	214400	707910	1189600	475730	126670	68252	128030	303170	349890	85338	310280	300560	326990	-	-
AT3G06580.1	Symbols: GAL1, GALK | GALK; ATP binding / galactokinase | chr3:2048905-2052025 REVERSE	AT3G06580.1	AT3G06580.1	21	3	3	8.9	8.9	54.34	0	14.16	0	772790	988210	790150	1113700	763640	511490	607650	767930	0	278920	503510	0	343900	0	234640	0	0	14630	103940	87034	191410	249230	51984	73266	110920	111830	3667.8	12793	22843	0	39794	3818.8	15800	0	39805	-	-
AT3G06860.1	Symbols: MFP2, ATMFP2 | MFP2 (MULTIFUNCTIONAL PROTEIN 2); 3-hydroxyacyl-CoA dehydrogenase/ enoyl-CoA hydratase | chr3:2161869-2166349 FORWARD	AT3G06860.1	AT3G06860.1	207	25	25	35.6	35.6	78.839	0	301.94	9432500	10672000	12888000	8708000	9809800	11166000	8060200	10140000	11704000	10199000	9292300	11349000	10811000	10090000	10049000	9232300	10381000	11638000	218730	917670	995670	1284500	1778500	424020	694700	1049500	1439100	159100	235860	292680	686870	566820	128290	325740	476300	807490	-	-
AT3G07110.1	60S ribosomal protein L13A (RPL13aA) | chr3:2252019-2253528 FORWARD	AT3G07110.1;AT3G07110.2	AT3G07110.1;AT3G07110.2	31	4	2	20.4	14.6	23.466	0	12.491	1101400	0	0	0	1579400	0	1192300	0	932070	0	1341000	0	2271100	0	2166500	0	3061000	0	134440	289060	101070	673540	361620	156910	203830	764430	190530	100780	229080	101690	704100	278530	168640	662110	209790	448160	-	-
AT3G07390.1	Symbols: AIR12 | AIR12; extracellular matrix structural constituent | chr3:2365301-2366496 FORWARD	AT3G07390.1	AT3G07390.1	9	3	3	10.3	10.3	27.926	0	8.236	0	0	0	648810	0	296550	0	676990	0	0	0	0	0	359750	0	0	0	514960	29426	98333	0	336290	0	56528	0	275870	0	12278	60762	6320	0	101390	28682	0	0	141650	-	-
AT3G07770.1	ATP binding | chr3:2479548-2484194 FORWARD	AT3G07770.1	AT3G07770.1	28	13	9	21.7	17.1	90.566	0	33.928	1349500	3127700	2882400	1762100	1510600	1619300	2421800	1940300	2029300	0	1485700	1819100	1146600	1347700	1611100	0	1326100	1756500	17481	294740	92997	231560	161850	54623	141950	210090	189680	4307.1	33500	47034	38343	76903	18188	14614	23600	106210	-	-
AT3G08530.1	clathrin heavy chain, putative | chr3:2586806-2595572 REVERSE	AT3G08530.1	AT3G08530.1	92	22	3	17.8	2.8	193.27	0	71.726	3244500	4450400	4420900	4078100	3986400	4009700	3438400	3097200	6698200	2747000	2959600	3662500	3721300	3458600	2770200	2821200	3505600	6107300	43145	137550	123930	295370	308130	76904	126000	144380	365990	16424	40900	34239	69446	101340	11161	41920	51917	172910	-	-
AT3G08580.2	Symbols: AAC1 | AAC1 (ADP/ATP CARRIER 1); ATP:ADP antiporter/ binding | chr3:2605442-2607573 REVERSE	AT3G08580.2;AT3G08580.1;AT4G28390.1	AT3G08580.2;AT3G08580.1	258	20	15	41.5	28.6	41.475	0	166.63	40707000	43896000	46171000	33348000	49525000	39676000	47753000	58244000	41788000	39183000	45651000	39624000	35214000	49569000	36393000	59895000	54529000	44052000	1952500	7094100	5037100	8378300	12061000	3089700	6844400	10877000	6051200	1390700	2341500	2152600	3318400	5793200	999490	4201600	3706900	5042700	-	-
AT3G08590.2	2,3-biphosphoglycerate-independent phosphoglycerate mutase, putative / phosphoglyceromutase, putative | chr3:2608471-2611418 REVERSE	AT3G08590.2;AT3G08590.1	AT3G08590.2;AT3G08590.1	22	8	4	18.9	10.5	60.763	0	16.996	0	1589000	0	2546900	0	1804400	0	1624400	0	0	0	1863600	0	1437400	0	574030	0	2424900	39391	223870	153100	458650	255260	90908	145930	214580	196760	2852.1	21874	54367	20344	87089	20810	24210	47479	133680	-	-
AT3G08740.1	elongation factor P (EF-P) family protein | chr3:2654626-2656239 REVERSE	AT3G08740.1	AT3G08740.1	4	2	2	11.9	11.9	26.228	0	3.8394	0	463880	0	685530	0	0	0	1028700	0	0	0	0	0	0	0	0	0	0	0	84753	38890	311240	151590	18558	79073	249300	0	0	11625	25136	55871	56196	8397.7	31397	53696	61726	-	-
AT3G08940.2	Symbols: LHCB4.2 | LHCB4.2 (light harvesting complex PSII); chlorophyll binding | chr3:2717675-2718883 FORWARD	AT3G08940.2;AT3G08940.1	AT3G08940.2;AT3G08940.1	25	2	2	10.1	10.1	31.193	0	7.1362	0	461250	0	826680	0	0	0	910740	0	490900	0	0	0	1126400	0	693800	0	451870	28543	114100	79338	286490	516650	12655	115250	240030	101720	23714	69807	21893	105810	151600	18902	95500	88340	62970	-	-
AT3G08943.1	binding / protein transporter | chr3:2718880-2722624 REVERSE	AT3G08943.1;AT3G08947.1	AT3G08943.1;AT3G08947.1	37	2	2	3.3	3.3	96.4	0	48.254	1042100	895750	793530	554780	619890	783210	509260	340560	986150	0	543180	814110	0	526860	577190	0	466460	807620	21963	101560	67098	138100	129140	32193	49382	53035	100870	1914.8	6727.4	9054.8	6552.1	37262	9031	10688	20308	62512	-	-
AT3G09200.1	60S acidic ribosomal protein P0 (RPP0B) | chr3:2823090-2825114 REVERSE	AT3G09200.1;AT3G11250.1;AT3G09200.2;AT2G40010.1	AT3G09200.1;AT3G11250.1;AT3G09200.2;AT2G40010.1	143	13	13	49.4	49.4	34.133	0	74.382	20611000	17467000	20656000	20777000	21223000	15910000	17906000	19206000	16682000	14094000	17468000	14444000	19763000	18128000	15652000	22937000	24796000	16697000	2783000	6921500	6329700	11403000	13831000	2327600	6124500	7922900	7129600	933630	2366200	2057500	5559300	3845000	1094900	4031500	3914600	3715900	-	-
AT3G09260.1	Symbols: PYK10, PSR3.1, BGLU23 | PYK10; beta-glucosidase/ copper ion binding / fucosidase/ hydrolase, hydrolyzing O-glycosyl compounds | chr3:2840477-2843781 REVERSE	AT3G09260.1;AT5G28510.1	AT3G09260.1	554	24	20	51.9	46.6	59.72	0	213.05	59667000	66033000	75386000	88506000	91154000	64617000	79785000	113270000	96143000	56523000	64254000	66286000	65318000	90905000	49964000	54961000	92698000	100340000	2729100	10710000	8905200	18141000	21472000	4909400	11697000	17695000	15934000	2316100	3206300	3604100	6661200	9625800	1857900	3915500	5659000	10029000	-	-
AT3G09350.1	armadillo/beta-catenin repeat family protein | chr3:2871045-2873312 FORWARD	AT3G09350.1;AT5G02150.1;AT3G09350.3;AT3G09350.2;AT5G02150.2	AT3G09350.1;AT5G02150.1;AT3G09350.3;AT3G09350.2	12	3	3	10.5	10.5	40.395	0	11.44	677460	0	873140	0	451880	0	656280	0	777090	0	0	0	568920	0	524750	0	574820	0	37581	0	116280	0	119320	0	91898	0	161890	0	7045.3	0	71245	0	12601	0	41758	0	-	-
AT3G09440.2	heat shock cognate 70 kDa protein 3 (HSC70-3) (HSP70-3) | chr3:2903199-2905724 REVERSE	AT3G09440.2;AT3G09440.1	AT3G09440.2;AT3G09440.1	71	23	6	45.1	13.1	71.147	0	25.971	4579200	5559000	5349500	3953700	3560200	4670800	3702700	2944500	5055700	3170700	2942000	4105000	2976200	3543800	2828600	1619400	2352000	5115500	133290	570870	335080	581220	616260	186270	202010	375160	521240	63072	61025	119240	185500	218150	43295	85477	101430	313620	-	-
AT3G09500.1	60S ribosomal protein L35 (RPL35A) | chr3:2916952-2918108 FORWARD	AT3G09500.1;AT3G55170.2;AT3G55170.1	AT3G09500.1	12	5	2	39	19.5	14.285	0	10.565	1631300	628120	856250	1147800	1185300	702400	0	1875600	0	0	0	962840	0	2160500	0	2233600	3334400	0	135600	281100	295950	1363100	969900	169160	654930	1109600	432150	54089	186510	167230	151220	665150	105300	1057900	893920	124690	-	-
AT3G09630.2	60S ribosomal protein L4/L1 (RPL4A) | chr3:2953743-2955713 FORWARD	AT3G09630.2;AT3G09630.1	AT3G09630.2;AT3G09630.1	20	19	5	49.9	10.9	44.572	0	8.6699	3291900	2421800	3266800	3430200	3483400	0	3934000	2831700	4463200	0	2177400	0	5154400	2811400	3429700	0	3421400	2103300	195770	1249200	367230	1778100	886230	306140	523810	876010	723120	0	101030	208560	446040	583070	89674	0	135510	43589	-	-
AT5G02960.1	40S ribosomal protein S23 (RPS23B) | chr5:693079-694515 REVERSE	AT5G02960.1;AT3G09680.1	AT5G02960.1;AT3G09680.1	11	2	2	16.2	16.2	15.735	0	5.1898	1053600	487820	518210	1184000	897350	822230	871630	1499100	672870	500180	534640	587330	1369900	1055000	916180	1151800	1019400	730040	109230	211470	233590	904630	1071000	98578	538670	1152300	456200	45119	89138	89625	824040	481300	58756	280950	374110	207160	-	-
AT3G09820.1	Symbols: ADK1, ATADK1 | ADK1 (adenosine kinase 1); adenosine kinase/ copper ion binding | chr3:3011990-3014944 FORWARD	AT3G09820.1;AT3G09820.2	AT3G09820.1;AT3G09820.2	118	12	3	47.7	20.9	37.836	0	283.16	14794000	14251000	16768000	16296000	13731000	16268000	14124000	12322000	17486000	6840100	7064000	11634000	11695000	12360000	9216300	7741200	10256000	14973000	891390	2867700	2383200	5569800	4879900	1288600	2696600	2870100	4352100	282100	515680	744460	1613200	1551600	309820	667400	939590	1807600	-	-
AT3G09840.1	Symbols: CDC48, ATCDC48, CDC48A | CDC48 (CELL DIVISION CYCLE 48); ATPase/ identical protein binding | chr3:3019340-3023052 FORWARD	AT3G09840.1;AT5G03340.1;AT3G53230.1	AT3G09840.1;AT5G03340.1;AT3G53230.1	209	31	31	38.3	38.3	89.392	0	209.29	18670000	22381000	20287000	14399000	14082000	16151000	13506000	12107000	17024000	10009000	12090000	13479000	11857000	12846000	10330000	10871000	8950200	17441000	367220	1972000	1015500	2104500	2040500	602020	1102000	1239000	1450800	146570	295140	362490	534960	693950	135120	312280	316450	1003900	-	-
AT3G10370.1	Symbols: SDP6 | SDP6 (SUGAR-DEPENDENT 6); glycerol-3-phosphate dehydrogenase | chr3:3216368-3219270 FORWARD	AT3G10370.1	AT3G10370.1	3	2	2	3.5	3.5	68.45	0	4.0504	0	0	380940	0	0	0	0	0	0	0	0	0	0	0	0	0	0	0	0	45699	28413	49194	29109	0	17161	0	0	0	6450.5	0	9903.2	0	5300.8	0	0	0	-	-
AT3G10690.1	DNA gyrase subunit A family protein | chr3:3339392-3346340 REVERSE	AT3G10690.1	AT3G10690.1	3	2	2	2.8	2.8	104.54	0.00083752	2.8331	0	0	0	0	0	0	0	0	0	283700	0	0	0	0	0	0	0	0	0	0	9209.6	0	17074	0	12460	0	9285.3	4675.7	8002.1	0	8939.1	13227	1835.3	7031.7	6506	9066.6	-	-
AT3G10740.1	Symbols: ASD1, ARAF1, ARAF, ATASD1 | ASD1 (ALPHA-L-ARABINOFURANOSIDASE 1); alpha-N-arabinofuranosidase/ hydrolase, acting on glycosyl bonds / xylan 1,4-beta-xylosidase | chr3:3360888-3365414 REVERSE	AT3G10740.1	AT3G10740.1	26	4	4	9.9	9.9	75.044	0	38.176	1144600	1491200	1650600	2720200	2164100	1078000	1979100	1561800	1429900	0	0	0	2137100	1195800	0	0	2197300	3062600	33077	118510	146870	577900	360870	43580	257360	167260	229970	0	45392	9288.6	155140	101650	24801	112940	118880	220810	-	-
AT3G10920.2	Symbols: MSD1, MEE33, ATMSD1 | MSD1 (MANGANESE SUPEROXIDE DISMUTASE 1); metal ion binding / superoxide dismutase | chr3:3417954-3419853 FORWARD	AT3G10920.2;AT3G10920.1	AT3G10920.2;AT3G10920.1	13	3	3	10.9	10.9	25.344	0	25.774	0	807890	0	1049000	0	880430	0	1862000	0	625560	0	793720	0	971810	0	1051300	0	0	75788	259870	174940	802300	582290	137490	363060	727950	326510	38492	36940	85219	165660	276270	27575	232580	161680	38013	-	8
AT3G60245.1	60S ribosomal protein L37a (RPL37aC) | chr3:22268746-22270006 FORWARD	AT3G60245.1;AT3G10950.1	AT3G60245.1;AT3G10950.1	19	2	2	26.1	26.1	10.241	0	58.446	0	0	0	427580	0	265420	0	981650	0	413140	0	469700	0	396830	0	723610	0	661080	136000	36593	128860	889400	453600	119560	307660	1187200	244410	173780	0	208470	380320	212540	83706	391280	324910	442410	-	-
AT3G11130.1	clathrin heavy chain, putative | chr3:3482149-3491908 REVERSE	AT3G11130.1	AT3G11130.1	8	21	2	16.4	1.5	193.24	0	27.026	0	0	284660	0	0	0	0	0	0	0	0	0	0	0	0	0	0	0	2078.9	17526	7720.8	26126	19342	3621.4	9057.5	13605	19277	0	0	3295.5	3432.8	0	0	0	0	8824.8	-	-
AT3G11400.1	Symbols: EIF3G1, ATEIF3G1 | eukaryotic translation initiation factor 3G / eIF3g | chr3:3578388-3580569 FORWARD	AT3G11400.1;AT3G11400.2	AT3G11400.1;AT3G11400.2	18	5	5	20.1	20.1	32.714	0	8.7181	0	1090900	0	1362200	0	1237100	0	1481100	0	1446900	0	877420	0	1182500	0	1337100	0	1247300	26747	214630	95154	441460	259870	92886	136160	334320	149450	59619	39988	29176	35015	127540	0	97270	24686	167850	-	-
AT3G11510.1	40S ribosomal protein S14 (RPS14B) | chr3:3623457-3624940 REVERSE	AT3G11510.1	AT3G11510.1	75	7	2	44.7	10.7	16.273	0	19.857	10602000	6157600	6518600	9016300	6931700	5058400	9860000	10001000	7084700	10411000	10866000	11055000	16439000	10390000	13934000	22332000	17560000	10774000	1375300	4171900	2863800	10081000	9028000	1268100	6194000	6187700	5962900	1640900	1258000	1861200	6671100	4026900	1131800	4076500	4890100	4872600	-	-
AT3G11630.1	2-cys peroxiredoxin, chloroplast (BAS1) | chr3:3672120-3674075 FORWARD	AT3G11630.1	AT3G11630.1	65	6	3	38.7	23.3	29.092	0	30.385	4544500	5281400	4816800	7563600	7023400	4054100	4755600	8539600	5254000	2390000	1833200	4431700	5431300	5166900	2823200	3322100	4450200	3556500	333470	725790	903630	2426600	2958000	305720	1141700	2374800	1797100	87586	154070	303440	922850	724900	108080	329000	562410	438640	-	-
AT3G11830.2	chaperonin, putative | chr3:3732661-3736374 FORWARD	AT3G11830.2;AT3G11830.1	AT3G11830.2;AT3G11830.1	52	12	12	33.5	33.5	59.515	0	43.332	4506500	3984900	6551900	4111300	4898200	5766900	4394200	3520200	5693700	2028500	2902300	2815200	3311800	2733300	3288800	0	2609500	4851700	144750	359320	655740	492600	1189800	202850	556410	286330	601140	29662	96846	75310	334200	143410	52184	26591	147440	274000	-	-
AT3G11910.2	Symbols: UBP13 | UBP13 (UBIQUITIN-SPECIFIC PROTEASE 13); ubiquitin thiolesterase/ ubiquitin-specific protease | chr3:3761388-3770413 REVERSE	AT3G11910.2;AT3G11910.1;AT5G06600.3;AT5G06600.2;AT5G06600.1	AT3G11910.2;AT3G11910.1;AT5G06600.3;AT5G06600.2;AT5G06600.1	4	2	2	2.6	2.6	130.52	0	3.8415	0	132400	0	0	0	0	0	0	0	0	0	0	0	0	0	0	0	0	0	6547.5	0	12030	22456	2828.8	11515	5049.3	16424	0	0	0	5873.6	3467.1	2226.3	0	2424.6	0	713	714
AT3G11930.1	universal stress protein (USP) family protein | chr3:3776237-3777694 FORWARD	AT3G11930.1;AT3G11930.2;AT3G11930.4;AT3G11930.3	AT3G11930.1;AT3G11930.2;AT3G11930.4;AT3G11930.3	11	2	2	6.5	6.5	21.457	0	42.339	0	0	786880	0	0	0	0	0	0	0	0	0	0	0	0	0	0	0	202370	301430	268300	436830	956050	118360	552670	475390	588010	138420	392990	89412	113700	220520	136920	164630	464340	143920	-	-
AT3G11940.2	Symbols: ATRPS5A, AML1 | ATRPS5A (RIBOSOMAL PROTEIN 5A); structural constituent of ribosome | chr3:3777895-3779467 REVERSE	AT3G11940.2;AT3G11940.1	AT3G11940.2;AT3G11940.1	150	13	3	58.5	22.2	22.921	0	202.86	10996000	8286000	12360000	10261000	11511000	10017000	12801000	12450000	8561300	12872000	11964000	12995000	18722000	12276000	17860000	23817000	22780000	11102000	559740	3114900	2565000	6713600	5558300	1516800	3854000	5542400	3197700	882820	502420	1184000	4101200	1922000	783040	4742000	3152000	2656500	-	-
AT3G12050.2	Aha1 domain-containing protein | chr3:3839102-3841466 FORWARD	AT3G12050.2;AT3G12050.1	AT3G12050.2;AT3G12050.1	11	2	2	8.7	8.7	35.794	0	6.4914	0	10821000	0	8828400	0	10964000	0	0	2137100	0	0	0	0	7856700	0	0	0	0	33116	1942300	69300	3687500	102110	691120	87774	2802500	124300	0	0	8129.9	0	2201300	8161.2	18130	0	9028.3	-	-
AT3G12490.1	Symbols: ATCYSB | cysteine protease inhibitor, putative / cystatin, putative | chr3:3960401-3961915 REVERSE	AT3G12490.1;AT3G12490.2	AT3G12490.1;AT3G12490.2	22	3	3	28.4	28.4	22.477	0	11.882	3150200	3535300	4826500	3583200	4712500	2649000	3716300	3703200	3076900	2506200	3044900	3205800	2815400	2976400	0	2257600	0	0	261400	1210300	872720	2238400	2638700	325030	1256400	1288600	1228200	70847	340950	355760	517360	558030	119490	360730	208160	217110	-	-
AT3G12580.1	Symbols: HSP70 | HSP70 (heat shock protein 70); ATP binding | chr3:3991261-3993792 REVERSE	AT3G12580.1	AT3G12580.1	46	26	9	47.5	18.3	71.101	0	58.963	3208000	3408000	3199400	2747000	2434900	2336600	1611900	2541300	3090600	1762700	894450	1826400	1899900	1285300	1416400	1420100	1786400	3275500	76867	348060	179370	458020	317480	140890	169640	326370	249540	38321	43217	52057	76169	79647	24556	53766	42361	191400	-	-
AT3G12670.1	Symbols: emb2742 | emb2742 (embryo defective 2742); CTP synthase/ catalytic | chr3:4020120-4024268 REVERSE	AT3G12670.1;AT2G34890.1	AT3G12670.1	9	3	2	7.4	5.1	64.303	0	4.959	0	787230	0	489660	0	0	0	435850	0	0	0	532760	0	0	0	0	0	605750	10221	79569	57938	93622	73810	18679	47551	50699	76077	5085.4	9959.5	20349	7590.5	17316	6463.6	15657	13492	53638	-	-
AT3G12780.1	Symbols: PGK1 | PGK1 (PHOSPHOGLYCERATE KINASE 1); phosphoglycerate kinase | chr3:4060971-4063306 REVERSE	AT3G12780.1	AT3G12780.1	172	19	8	52	29.7	50.111	0	130.55	12079000	12823000	16448000	22583000	18457000	14881000	11645000	14319000	14779000	6365400	7582100	11506000	11364000	13673000	8221400	7297100	9790700	12382000	398270	1759600	1076100	3991400	2541400	926600	826150	1582600	1347500	150410	195130	466070	677840	1153200	108670	407990	257740	1043900	-	-
AT3G13460.3	Symbols: ECT2 | ECT2; protein binding | chr3:4384714-4388525 REVERSE	AT3G13460.3;AT3G13460.1;AT3G13460.2;AT3G13460.4	AT3G13460.3;AT3G13460.1;AT3G13460.2;AT3G13460.4	21	5	5	15	15	54.861	0	30.731	663130	875250	670250	472490	571600	581040	641530	549060	922460	699070	0	648200	745580	630380	0	1053800	0	512590	30860	89140	111500	151690	177940	24913	111770	58871	191920	22513	28641	22105	108920	48335	24262	97054	50921	67935	-	-
AT3G13470.1	chaperonin, putative | chr3:4389685-4392851 FORWARD	AT3G13470.1	AT3G13470.1	30	38	5	60.9	9.2	63.341	0	10.206	3729700	3863700	4454600	2720200	2141200	4834500	1614600	2055400	3046400	1412600	3392800	2451300	1352500	1446100	1805100	1279900	1320800	1470000	108480	334150	418960	539670	366460	97185	201620	254060	295350	35584	75843	87750	90803	172620	24617	88422	51702	139880	-	-
AT3G13860.1	Symbols: HSP60-3A | HSP60-3A (HEAT SHOCK PROTEIN 60-3A); ATP binding / protein binding | chr3:4561517-4565279 REVERSE	AT3G13860.1	AT3G13860.1	24	6	6	17	17	60.466	0	14.498	1908100	1541800	1223800	604070	586930	1201300	873680	530070	927740	584510	611210	752820	418470	534940	620800	470870	422540	724370	39522	129490	91997	142830	157660	62666	92551	45221	111160	7625.2	18888	13699	20688	26561	10070	16470	16780	74827	-	-
AT3G13870.2	Symbols: RHD3 | RHD3 (ROOT HAIR DEFECTIVE 3); GTP binding | chr3:4565412-4571260 REVERSE	AT3G13870.2;AT3G13870.1;AT1G72960.1	AT3G13870.2;AT3G13870.1	11	3	3	6.2	6.2	82.253	0	6.4316	0	0	0	0	0	0	697380	0	988060	0	0	0	0	0	0	0	0	0	3328.3	15560	0	49078	22650	9772.5	50460	26625	97901	3631.5	0	9201.1	0	13494	0	9778	0	18359	-	-
AT3G13890.2	Symbols: MYB26, ATMYB26, MS35 | ATMYB26 (MYB DOMAIN PROTEIN 26); DNA binding / transcription factor | chr3:4576744-4578027 REVERSE	AT3G13890.2;AT3G13890.1;AT3G12720.1	AT3G13890.2;AT3G13890.1;AT3G12720.1	0	2	2	8.4	8.4	40.516	0.0023184	2.2981	0	0	0	0	0	0	0	0	0	0	0	0	0	0	0	0	0	0	0	0	0	0	0	0	0	0	0	0	0	0	0	0	0	0	0	0	13	100
AT3G13920.1	Symbols: EIF4A1, RH4, TIF4A1 | EIF4A1 (EUKARYOTIC TRANSLATION INITIATION FACTOR 4A1); ATP-dependent helicase/ translation initiation factor | chr3:4592256-4594962 REVERSE	AT3G13920.1;AT3G13920.3;AT3G13920.4;AT3G13920.2;AT1G72730.1	AT3G13920.1;AT3G13920.3;AT3G13920.4;AT3G13920.2;AT1G72730.1	18	13	2	42	5.3	46.704	0	7.8775	0	3614000	0	3050300	0	3486600	0	0	0	4464500	0	4137700	0	3740400	0	3801000	0	3600500	154170	555230	331900	530130	592780	186610	31267	275650	401900	205650	318040	235550	249030	359930	124970	261860	236490	275010	-	-
AT3G13930.1	dihydrolipoamide S-acetyltransferase, putative | chr3:4595876-4600469 FORWARD	AT3G13930.1;AT1G54220.2;AT1G54220.1	AT3G13930.1	34	6	6	15.2	15.2	58.467	0	13.836	1513700	2070700	2020300	0	1682100	1688300	1633400	2136100	2011900	814310	1056600	1396500	1077400	1440700	1167600	0	1143800	1616200	70884	182840	151390	47934	418570	83319	192620	221990	339400	9826.6	47591	24055	43785	54233	26186	16081	76281	61872	-	-
AT3G14067.1	subtilase family protein | chr3:4658198-4660784 REVERSE	AT3G14067.1	AT3G14067.1	17	5	5	11.5	11.5	81.816	0	12.903	1254300	2017700	1444300	1803400	1011400	918050	1127500	0	1405900	0	1217000	1264700	517710	1034000	1057300	0	903560	1254200	69845	282400	185850	309010	313990	73752	134990	53911	236120	5423.3	58053	16498	29787	23760	6820.7	8659.9	14843	142570	-	-
AT3G14360.1	lipase class 3 family protein | chr3:4791589-4793684 FORWARD	AT3G14360.1	AT3G14360.1	27	3	3	5.6	5.6	59.606	0	10.007	0	671860	474680	518090	392940	439220	564520	543700	0	4136400	4268500	1876800	2131400	2021700	2973100	2557100	2358000	1077500	14282	79636	36032	84384	68160	21706	61652	72446	22252	93015	167570	58006	144300	139300	54271	124270	156610	70144	-	-
AT3G14415.3	(S)-2-hydroxy-acid oxidase, peroxisomal, putative / glycolate oxidase, putative / short chain alpha-hydroxy acid oxidase, putative | chr3:4818298-4821006 FORWARD	AT3G14415.3;AT3G14415.1;AT3G14415.2	AT3G14415.3;AT3G14415.1;AT3G14415.2	107	11	4	40.6	16.3	40.306	0	44.456	7826100	6350500	8725100	9398500	9119800	8103300	6931300	8895500	8088600	4544800	4801200	7408600	6886300	7525100	5616600	4211700	6302300	7875000	321940	870320	991750	2391200	1973600	607970	1025700	1733600	1462300	98275	218670	365650	767210	849070	145710	113650	406220	725860	-	-
AT3G14420.2	(S)-2-hydroxy-acid oxidase, peroxisomal, putative / glycolate oxidase, putative / short chain alpha-hydroxy acid oxidase, putative | chr3:4821523-4824178 FORWARD	AT3G14420.2;AT3G14420.1;AT3G14420.4;AT3G14420.5;AT3G14420.6;AT3G14420.3;AT4G18360.2;AT4G18360.1	AT3G14420.2;AT3G14420.1;AT3G14420.4;AT3G14420.5;AT3G14420.6;AT3G14420.3	9	9	2	27.2	3	40.341	0.00085397	2.9475	417910	0	727140	1645400	922680	637220	536230	0	574040	0	0	588470	592270	801260	0	0	596200	0	15537	50501	75257	342510	255190	45072	79404	89523	111230	0	9312.1	29116	71313	96227	5659.9	19166	49515	39172	-	-
AT3G14930.3	Symbols: HEME1 | HEME1; uroporphyrinogen decarboxylase | chr3:5020570-5022959 FORWARD	AT3G14930.3;AT3G14930.2;AT3G14930.1	AT3G14930.3;AT3G14930.2;AT3G14930.1	10	2	2	14.7	14.7	38.268	0	6.4238	542560	0	0	509930	0	437930	0	0	0	0	0	0	0	0	0	0	0	0	31285	165390	89457	211050	147050	35002	0	99917	108240	0	0	0	46129	50925	0	0	0	60112	-	-
AT3G14990.1	4-methyl-5(b-hydroxyethyl)-thiazole monophosphate biosynthesis protein, putative | chr3:5047400-5049877 FORWARD	AT3G14990.1;AT3G14990.3;AT3G14990.2	AT3G14990.1;AT3G14990.3;AT3G14990.2	56	10	10	43.6	43.6	41.857	0	50.486	4938100	4533000	4187900	4418700	3697500	3821900	3319200	3831300	4670200	0	2048300	2765100	2451600	2546200	2209900	0	2646800	4635500	208850	435550	628550	1784500	2081000	462650	1163700	1214600	1496600	32537	91750	78147	565980	258170	132790	44435	353700	432440	-	-
AT3G15090.1	oxidoreductase, zinc-binding dehydrogenase family protein | chr3:5076689-5079117 FORWARD	AT3G15090.1	AT3G15090.1	24	5	5	12.3	12.3	39.394	0	7.9735	770110	700220	1045500	584620	524600	744150	734510	0	554890	857330	847300	945780	553140	774970	725280	767770	593960	626630	34620	113340	136050	156580	204940	52706	140730	85838	98679	46029	43577	65794	60814	143680	19598	80708	46884	61597	-	-
AT3G15260.2	protein phosphatase 2C, putative / PP2C, putative | chr3:5138686-5140375 FORWARD	AT3G15260.2;AT3G15260.1;AT4G28400.1;AT2G20630.1;AT2G20630.2;AT5G10740.1	AT3G15260.2;AT3G15260.1;AT4G28400.1	29	4	4	11.1	11.1	31.63	0	12.438	0	719640	1558900	1481800	1278300	1330300	1131900	1466500	1151800	665420	857280	720240	1254700	1508900	1050900	0	1160100	972280	37315	132960	275540	421060	591840	95294	244140	290850	308900	32928	79516	59433	203780	282260	39043	56961	146290	120320	-	-
AT3G15670.1	late embryogenesis abundant protein, putative / LEA protein, putative | chr3:5309886-5310988 REVERSE	AT3G15670.1	AT3G15670.1	45	5	5	23.1	23.1	24.186	0	20.745	2451000	1756200	1814000	1331600	1551400	721910	1748900	1531200	1055700	2670500	3418400	1624800	2167500	1469200	1645100	2281500	2105600	802330	194110	295870	307360	386480	676880	39912	435890	356440	233530	86552	212300	80447	318820	151720	41159	143560	197090	87099	-	-
AT3G15730.1	Symbols: PLDALPHA1, PLD | PLDALPHA1 (PHOSPHOLIPASE D ALPHA 1); phospholipase D | chr3:5330322-5333745 FORWARD	AT3G15730.1	AT3G15730.1	64	10	8	18.8	16.9	91.847	0	32.455	2303800	4286500	4623900	3664400	3980200	3117200	4023700	4238200	6010800	2662600	4107300	2130800	3191800	3621700	3845200	2435600	3216300	5291800	62236	551650	279090	543910	531960	162370	311290	486610	296650	47682	74279	51405	188420	205320	15610	92914	55048	267030	-	-
AT3G15950.2	Symbols: NAI2 | NAI2 | chr3:5397569-5402652 REVERSE	AT3G15950.2;AT3G15950.1	AT3G15950.2;AT3G15950.1	60	11	11	19.9	19.9	80.745	0	34.896	3724800	4272000	4878300	4580100	3513200	3623800	3981200	4338000	4452200	1040900	2194900	2520500	1973400	3417500	1662100	2156700	2892900	4478800	98919	408130	240220	482300	238260	115810	327310	441920	360830	9321.6	57727	60959	76560	140150	10996	44539	64622	222030	-	-
AT3G16400.2	Symbols: ATMLP-470, NSP1, ATNSP1 | NSP1 (NITRILE SPECIFIER PROTEIN 1) | chr3:5566086-5568545 FORWARD	AT3G16400.2;AT3G16400.1;AT3G16390.1	AT3G16400.2;AT3G16400.1	177	15	6	41.3	19.8	51.669	0	167.58	13311000	18251000	19333000	21974000	16699000	17153000	15653000	11404000	21559000	5228300	6533700	13419000	13577000	14613000	10801000	10544000	8992800	18244000	499870	2178900	1940500	5123900	3297900	1048900	1927300	1913700	3493100	135680	218170	548990	919280	1217900	172040	484780	359710	1538100	-	-
AT3G16420.3	Symbols: PBP1, JAL30 | PBP1 (PYK10-BINDING PROTEIN 1); copper ion binding | chr3:5579386-5580953 FORWARD	AT3G16420.3;AT3G16420.2;AT3G16420.1;AT3G16430.2;AT3G16430.1	AT3G16420.3;AT3G16420.2;AT3G16420.1	298	24	24	88.9	88.9	32.158	0	190.65	100350000	72512000	63398000	60421000	61363000	51506000	73693000	61939000	62870000	51438000	73503000	49692000	56749000	53661000	55965000	52111000	60835000	49102000	7087900	16343000	11820000	27325000	30287000	6207100	19829000	18577000	20557000	3227600	5606500	4249600	9753300	10791000	2366900	5076700	7334300	9142800	-	-
AT3G16450.3	jacalin lectin family protein | chr3:5588486-5590055 FORWARD	AT3G16450.3;AT3G16450.2;AT3G16450.1;AT3G16440.1	AT3G16450.3;AT3G16450.2;AT3G16450.1	63	9	8	38.7	36.3	32.022	0	40.326	5496600	5267900	3428800	4073800	2607700	5048200	5149900	3743300	4230600	5819700	5686200	6927600	3670700	5155300	5758300	4720400	4365000	3660400	370790	1290200	905900	1073700	1604400	609920	1412100	1382300	1349000	295990	642610	317550	428190	656420	201680	381030	534880	495970	-	-
AT3G16460.2	jacalin lectin family protein | chr3:5592582-5595710 FORWARD	AT3G16460.2;AT3G16460.1	AT3G16460.2;AT3G16460.1	302	29	29	54.9	54.9	72.473	0	323.31	26727000	29795000	26246000	24995000	25287000	23993000	30654000	33491000	33995000	24416000	29144000	24593000	23870000	29860000	19474000	27408000	31939000	32485000	947000	3714100	2284800	5235000	5188700	1355900	3367400	4732800	4299000	559100	1202200	1043600	1773100	2448800	322720	1364600	1416400	2458300	-	-
AT3G16640.1	Symbols: TCTP | TCTP (TRANSLATIONALLY CONTROLLED TUMOR PROTEIN) | chr3:5669373-5670842 REVERSE	AT3G16640.1	AT3G16640.1	20	2	2	11.9	11.9	18.91	0	5.2708	0	1145700	0	1933400	0	0	0	2254000	0	0	0	0	0	0	0	0	0	1243600	78533	331530	294770	1232600	983940	33030	396790	1053700	407570	47812	61174	104730	170200	256670	22131	139090	242380	303330	-	-
AT3G16950.1	Symbols: LPD1, ptlpd1 | LPD1 (LIPOAMIDE DEHYDROGENASE 1); dihydrolipoyl dehydrogenase | chr3:5786385-5790525 REVERSE	AT3G16950.1;AT3G16950.2	AT3G16950.1;AT3G16950.2	4	8	2	21.4	5.4	60.756	0	6.03	0	0	0	0	0	789940	0	0	0	0	0	0	0	0	0	0	0	0	0	39755	0	95157	0	42549	0	47860	0	6021.9	0	0	0	37362	0	16390	0	0	-	-
AT3G17240.3	Symbols: mtLPD2 | mtLPD2 (LIPOAMIDE DEHYDROGENASE 2); ATP binding / dihydrolipoyl dehydrogenase | chr3:5889872-5892252 REVERSE	AT3G17240.3;AT3G17240.1;AT3G17240.2	AT3G17240.3;AT3G17240.1	39	11	5	26.6	16	53.985	0	21.13	3968400	4145300	3943100	3539800	2985500	4256600	3185500	2836800	3097600	1674600	1875100	1904100	1734300	2241400	2997000	1799100	1931500	2028000	90732	496370	377460	743790	715780	205980	405540	501070	524130	36594	49054	31435	165050	226230	45389	95389	31409	207880	-	-
AT3G17390.1	Symbols: MTO3, SAMS3, MAT4 | MTO3 (METHIONINE OVER-ACCUMULATOR 3); methionine adenosyltransferase | chr3:5952187-5954084 REVERSE	AT3G17390.1	AT3G17390.1	127	10	5	31.8	20.6	42.795	0	42.73	19052000	23919000	29424000	20092000	18554000	23551000	16725000	16787000	23656000	12343000	14655000	22765000	14897000	15200000	17384000	14996000	16560000	20647000	1076500	4315400	3199000	8988100	5453000	1724900	2258300	3316600	4975200	465760	672900	1431200	1607600	1952300	476350	1126900	1072500	2266700	-	-
AT3G17520.1	late embryogenesis abundant domain-containing protein / LEA domain-containing protein | chr3:5999289-6000370 REVERSE	AT3G17520.1	AT3G17520.1	24	8	8	33.6	33.6	32.559	0	15.764	2392900	1586800	1209000	1864600	1717500	1650400	1955300	1401600	1303000	2159000	1341000	1513200	2436900	2317500	0	1939500	1472200	1223400	240450	376600	252220	673290	989250	243020	607440	229960	352480	67681	105780	84144	409480	171780	29725	82671	201750	39084	-	-
AT3G17770.1	dihydroxyacetone kinase family protein | chr3:6081671-6086138 REVERSE	AT3G17770.1	AT3G17770.1	3	2	2	4.5	4.5	61.92	0	3.5764	0	0	119280	0	0	0	0	0	0	0	0	0	0	0	0	0	0	0	7163.8	0	10167	85067	48501	18319	26993	0	46409	0	3971.6	6397.1	16829	0	4308.4	0	0	34689	-	-
AT3G17810.1	dihydrouracil dehydrogenase chr3:6094098-6096566 FORWARD	AT3G17810.1	AT3G17810.1	22	4	4	12.7	12.7	46.846	0	20.276	1435200	1973700	1610000	2171200	1717200	1618700	1944400	1751100	1787000	0	0	1127700	1160900	1176900	0	1008300	0	1488500	57956	273140	147050	416370	347500	118810	211250	291370	239700	17646	0	60316	81123	84848	3327.6	53722	0	138580	-	-
AT3G17820.1	Symbols: ATGSKB6, GLN1.3, GLN1;3 | ATGSKB6; copper ion binding / glutamate-ammonia ligase | chr3:6097414-6099595 FORWARD	AT3G17820.1	AT3G17820.1	25	4	3	15.3	10.7	38.594	0	289.79	1454000	2032000	1971200	2898200	1354000	1545400	1800600	1235100	1960000	0	1157900	1398500	1594900	1493500	0	934360	1200700	1531200	89831	391540	340860	1402600	441790	163950	385390	205830	504790	8380.4	65554	99812	289190	270710	22996	69936	104110	234760	-	-
AT3G17910.1	Symbols: SURF1 | SURF1 (SURFEIT 1) | chr3:6133528-6136371 FORWARD	AT3G17910.1	AT3G17910.1	0	2	2	7.1	7.1	39.921	0.0090529	1.816	0	0	0	0	0	0	0	0	0	0	0	0	0	0	0	0	0	0	0	0	0	0	0	0	0	0	0	0	0	0	0	0	0	0	0	0	-	6
AT3G17940.1	aldose 1-epimerase family protein | chr3:6143519-6145337 REVERSE	AT3G17940.1	AT3G17940.1	8	2	2	6.5	6.5	37.196	0	3.9616	0	405610	0	735840	0	442820	0	332070	0	258950	0	0	0	360010	0	0	0	0	9633.3	83677	32424	191940	85681	45172	41966	70061	59273	7907.2	4225.9	0	23275	49398	6253.5	10431	0	27465	-	-
AT3G18130.1	Symbols: RACK1C_AT | RACK1C_AT (RECEPTOR FOR ACTIVATED C KINASE 1 C); nucleotide binding | chr3:6210904-6212433 REVERSE	AT3G18130.1;AT1G48630.1	AT3G18130.1;AT1G48630.1	24	10	6	33.1	22.7	35.827	0	25.851	636580	0	943550	1204700	1419600	1001200	867920	1258300	819620	0	945690	0	1013900	1061700	800480	983360	1346700	1143000	33816	67991	83831	248980	391890	99770	146480	355460	125710	0	33559	25616	81611	153860	17294	100190	106650	148610	-	-
AT3G18190.1	chaperonin, putative | chr3:6232126-6234060 FORWARD	AT3G18190.1	AT3G18190.1	52	11	11	29.7	29.7	57.775	0	38.599	2557800	2822300	3432500	2551200	2435200	2986100	2483200	2744800	2927500	1692600	0	1977800	1610600	1549100	2083100	1017700	0	2796800	82813	339170	238660	547380	518100	151650	204260	361880	426350	24012	21297	61579	35548	101710	29044	50383	5465.4	199430	-	-
AT3G18570.1	glycine-rich protein / oleosin | chr3:6395860-6396606 REVERSE	AT3G18570.1	AT3G18570.1	43	4	4	34.3	34.3	18.135	0	15.443	2468100	2593100	1484700	1236600	779480	885230	2016400	1326300	1202700	11260000	13738000	12493000	8773100	9084000	13132000	13926000	5727000	5236100	757860	2047700	1228200	546970	1360700	363170	2312900	1342700	1727600	2068500	6698500	3207100	7511500	6661300	3085000	7852900	4170000	2533700	-	-
AT3G18680.1	aspartate/glutamate/uridylate kinase family protein | chr3:6427403-6429692 FORWARD	AT3G18680.1	AT3G18680.1	5	2	2	12.1	12.1	36.263	0	4.2471	0	217470	0	0	0	0	0	0	0	0	0	0	0	0	0	0	0	0	0	43689	0	80510	55068	22929	0	0	42422	0	0	16436	0	0	0	14399	0	29836	-	-
AT3G18820.1	Symbols: ATRABG3F, ATRAB7B, RAB71, RABG3F, RAB7B | ATRAB7B (ARABIDOPSIS RAB GTPASE HOMOLOG G3F); GTP binding | chr3:6484068-6486247 FORWARD	AT3G18820.1;AT1G22740.1;AT3G16100.1;AT1G52280.1;AT1G49300.2;AT1G49300.1	AT3G18820.1	19	3	3	13.6	13.6	23.102	0	28.342	793380	628730	560350	0	0	0	0	1475400	572450	1833600	2503100	886300	985720	1380400	507070	1820600	1122500	643130	85748	140090	140230	193930	238060	17117	137300	338750	144820	66708	138970	100730	246380	254760	35202	238440	198990	94159	-	-
AT3G18840.2	pentatricopeptide (PPR) repeat-containing protein | chr3:6496198-6498940 FORWARD	AT3G18840.2	AT3G18840.2	1	2	2	3.1	3.1	76.415	0.000819	2.6814	0	0	0	0	0	0	0	0	0	0	0	0	0	0	0	0	0	897710	0	0	0	0	0	0	0	0	0	0	0	0	0	0	0	89229	0	48569	288	293
AT3G19170.1	Symbols: ATPREP1, ATZNMP | ATPREP1 (PRESEQUENCE PROTEASE 1); metalloendopeptidase | chr3:6625421-6632033 REVERSE	AT3G19170.1;AT3G19170.2;AT1G49630.3;AT1G49630.2;AT1G49630.1	AT3G19170.1;AT3G19170.2	40	10	10	11.9	11.9	121.01	0	61.44	6609700	4364700	4391900	2859300	2811900	2914200	2066800	1649900	3736200	1133700	1738200	2054500	1162800	1528800	1399100	843110	863990	1508300	23818	227490	125530	363360	188940	111050	103040	198620	144800	12605	16370	54444	17014	67612	11175	15040	4315.8	132770	-	-
AT3G19390.1	cysteine proteinase, putative / thiol protease, putative | chr3:6722989-6725027 FORWARD	AT3G19390.1;AT3G19400.2;AT3G19400.1	AT3G19390.1;AT3G19400.2;AT3G19400.1	2	2	2	5.5	5.5	49.307	0.00079302	2.4682	0	2746200	0	0	0	0	0	0	0	0	0	0	0	0	0	0	0	0	0	441350	0	451990	0	332500	0	289630	0	184820	0	207320	0	217790	0	216770	0	251210	52	-
AT3G19450.1	Symbols: CAD4, ATCAD4, CAD, CAD-C | ATCAD4; cinnamyl-alcohol dehydrogenase | chr3:6744598-6747214 FORWARD	AT3G19450.1	AT3G19450.1	14	4	4	17.3	17.3	39.098	0	11.813	0	0	0	0	0	1285500	0	0	0	0	0	0	0	0	0	0	0	0	0	275970	55285	347720	37679	93473	0	185840	0	17376	0	46997	0	101880	0	41489	4522.8	129460	-	-
AT3G19920.1	unknown protein | chr3:6929711-6931806 REVERSE	AT3G19920.1	AT3G19920.1	10	6	6	18	18	45.264	0	12.39	0	579780	0	460660	574110	0	700440	807590	0	2971000	1179600	720490	908540	692480	0	1207000	1102500	624560	15813	45074	4649.9	62527	46785	2727.7	44886	113290	27218	110370	52765	44009	65969	121380	6206.3	150440	69843	35264	-	-
AT3G20000.1	Symbols: TOM40 | TOM40; P-P-bond-hydrolysis-driven protein transmembrane transporter/ voltage-gated anion channel | chr3:6967582-6970566 FORWARD	AT3G20000.1	AT3G20000.1	18	3	3	12.9	12.9	34.25	0	4.7973	2208400	2665300	2268400	1714400	0	2329500	1701500	2165900	1457900	2521900	0	1898900	0	2060300	2189800	1585000	2287300	1808800	87453	649770	430250	735230	0	252250	293740	528160	402020	184900	32908	130560	36852	359950	126040	276560	218770	115830	-	-
AT3G20050.1	Symbols: ATTCP-1 | ATTCP-1; ATP binding / protein binding / unfolded protein binding | chr3:6998238-7002404 REVERSE	AT3G20050.1	AT3G20050.1	73	14	14	34.1	34.1	59.229	0	132.65	3365500	3424500	4663200	2979300	3238100	4038800	3230200	2435600	3319300	909580	1519700	1697700	2078900	1837800	2444400	1325100	1429200	2655600	108620	406540	394460	535560	686750	162050	324620	364530	474850	14326	32082	56283	154950	148740	45478	78495	43312	178140	-	-
AT3G20330.1	aspartate carabmoyltransferase, chloroplast / aspartate transcarbamylase / ATCase (PYRB) | chr3:7090106-7092670 REVERSE	AT3G20330.1	AT3G20330.1	6	2	2	6.2	6.2	43.166	0	4.536	0	0	0	0	0	424640	0	0	0	0	0	0	0	0	0	0	0	0	13368	0	28358	112620	78354	25731	41884	0	75377	0	5013.5	22163	15704	0	0	0	0	41974	-	-
AT3G20370.1	meprin and TRAF homology domain-containing protein / MATH domain-containing protein | chr3:7105371-7107225 FORWARD	AT3G20370.1	AT3G20370.1	8	2	2	7.1	7.1	43.449	0	5.4243	0	0	0	0	0	0	0	372680	0	0	0	0	0	0	0	0	0	0	0	0	12356	0	56183	0	0	81807	42523	0	4857.9	0	7352.2	0	0	0	0	23938	-	-
AT3G20630.1	Symbols: UBP14, TTN6, ATUBP14 | UBP14 (UBIQUITIN-SPECIFIC PROTEASE 14); ubiquitin-specific protease | chr3:7202773-7208402 REVERSE	AT3G20630.1	AT3G20630.1	10	2	2	3.3	3.3	88.373	0	15.273	0	0	1068700	0	698470	652580	0	0	784250	0	0	0	0	0	0	0	0	0	0	24865	63951	28192	110440	23653	28655	8591	88920	0	0	10156	15523	15288	3883.3	0	3748.6	20360	-	-
AT3G20820.1	leucine-rich repeat family protein | chr3:7280878-7282177 FORWARD	AT3G20820.1	AT3G20820.1	14	4	4	18.9	18.9	39.862	0	11.869	609020	0	0	0	570420	0	756690	0	679370	1382000	2447600	1196400	1486200	0	1984700	0	1608000	885010	32167	46542	66109	0	177430	18904	126800	42787	186310	60440	101480	65575	139340	75925	75034	30172	117050	71330	-	-
AT3G21370.1	Symbols: BGLU19 | BGLU19 (BETA GLUCOSIDASE 19); catalytic/ cation binding / hydrolase, hydrolyzing O-glycosyl compounds | chr3:7524054-7527652 REVERSE	AT3G21370.1	AT3G21370.1	155	16	15	30.9	29.2	60.014	0	105.59	7940300	8423300	7285600	9157700	8550400	7857800	9077600	10008000	9026900	6618400	6658700	5343800	7829000	7471100	8597600	7073500	8922600	6850100	359080	789230	791430	1758100	2199600	361800	1472700	1265900	1719800	139150	248150	204460	873460	385920	220250	256340	732520	558760	-	-
AT3G21380.1	LOCATED IN: cellular_component unknown; CONTAINS InterPro DOMAIN/s: Mannose-binding lectin (InterPro:IPR001229); BEST Arabidopsis thaliana protein match is: MBP1 (MYROSINASE-BINDING PROTEIN 1); protein binding (TAIR:AT1G52040.1); Has 1279 Blast hits to 507 proteins in 33 species: Archae - 0; Bacteria - 0; Metazoa - 0; Fungi - 0; Plants - 1276; Viruses - 0; Other Eukaryotes - 3 (source: NCBI BLink…	AT3G21380.1	AT3G21380.1	8	3	2	7.6	6.1	49.723	0	6.2387	0	704200	0	0	0	685590	0	0	0	0	0	0	0	633530	0	0	0	0	25081	104830	43497	100080	87831	44215	60056	56869	46335	0	32424	16463	0	68146	0	26054	33300	58719	-	-
AT3G21720.1	Symbols: ICL | ICL (ISOCITRATE LYASE); catalytic/ isocitrate lyase | chr3:7652487-7656011 REVERSE	AT3G21720.1	AT3G21720.1	972	40	40	68.4	68.4	64.244	0	323.31	93116000	150480000	118200000	147680000	127480000	133610000	114670000	137370000	156210000	53456000	68753000	102200000	94835000	100320000	84392000	79282000	86589000	146780000	3113500	18963000	11585000	32847000	30777000	7929100	13321000	21550000	24350000	1476100	2836800	4207200	7946400	8863600	1683200	4458000	5154200	12957000	-	-
AT3G22110.1	Symbols: PAC1 | PAC1; endopeptidase/ peptidase/ threonine-type endopeptidase | chr3:7792638-7794165 REVERSE	AT3G22110.1;AT4G15165.1	AT3G22110.1	32	6	6	36.8	36.8	27.475	0	60.727	2341600	1207200	1503200	1280900	1171200	1510400	1828700	1678400	1345600	935270	0	0	0	965840	1121500	1117600	1152800	678230	114730	345090	273050	432150	405320	145090	266630	639850	418280	42080	0	32558	133990	145840	40576	115250	106010	137150	-	-
AT3G22200.1	Symbols: POP2, GABA-T, HER1 | POP2 (POLLEN-PISTIL INCOMPATIBILITY 2); 4-aminobutyrate transaminase/ 4-aminobutyrate:pyruvate transaminase | chr3:7835148-7839061 FORWARD	AT3G22200.1;AT3G22200.2	AT3G22200.1;AT3G22200.2	30	8	8	25.2	25.2	55.187	0	82.391	1330900	2740700	2584900	2210600	3099800	2282400	2655500	1562200	3164300	0	0	1373900	1675600	1560600	0	1226400	1645400	2059900	73148	438990	53622	771060	520230	217240	102140	209310	425390	28235	0	87862	153920	183300	0	79229	121090	207240	-	-
AT3G22490.1	late embryogenesis abundant protein, putative / LEA protein, putative | chr3:7969681-7970843 REVERSE	AT3G22490.1	AT3G22490.1	6	2	2	11.1	11.1	26.743	0	4.9358	0	355370	0	0	0	0	0	0	0	0	0	0	0	0	0	0	0	0	33531	87867	46359	215660	0	41807	97662	0	94848	17475	0	35584	43289	52224	0	37273	0	47573	-	-
AT3G22640.1	Symbols: PAP85 | PAP85; nutrient reservoir | chr3:8011724-8013902 REVERSE	AT3G22640.1	AT3G22640.1	558	36	36	72.2	72.2	55.062	0	323.31	111130000	86032000	76375000	111580000	103450000	97108000	137680000	210920000	96600000	232550000	214360000	123180000	145370000	147610000	109290000	181190000	191360000	119560000	4878100	11115000	8678200	26356000	29272000	6150900	19802000	35366000	18576000	7231800	11011000	4925100	11596000	11046000	3386500	9201000	12076000	10115000	-	-
AT3G22890.1	Symbols: APS1 | APS1 (ATP SULFURYLASE 1); sulfate adenylyltransferase (ATP) | chr3:8112723-8114992 FORWARD	AT3G22890.1;AT4G14680.1;AT1G19920.1	AT3G22890.1	24	4	4	13.8	13.8	51.458	0	8.9369	1203900	721010	1033600	1311100	1060900	1011400	1040400	847700	1193200	792670	758760	900180	728390	975470	738710	0	649930	1237300	46635	89899	77468	273660	206830	75576	128170	120230	150760	20325	19446	45156	82076	85270	19361	22810	39935	95472	-	-
AT3G22960.1	Symbols: PKP1, PKP-ALPHA | PKP-ALPHA; pyruvate kinase | chr3:8139235-8141985 FORWARD	AT3G22960.1	AT3G22960.1	38	7	7	17.6	17.6	65.13	0	30.74	1385000	2074700	2508400	2164200	1846100	1775700	1917600	1199200	2081200	1045800	1034600	1183000	1205700	1249300	0	742400	1123000	1573800	46056	261640	194610	474580	547760	143450	207790	165130	313100	16498	23674	45620	90067	114160	4905.9	46748	64755	81800	-	-
AT3G23020.1	pentatricopeptide (PPR) repeat-containing protein | chr3:8177215-8179743 REVERSE	AT3G23020.1	AT3G23020.1	1	2	2	2.6	2.6	95.318	0.0077849	1.8756	0	0	577800	0	0	0	0	0	0	0	0	0	0	0	0	0	0	0	16585	0	31343	0	51401	0	19663	0	60346	0	7841.4	0	14778	0	4023.6	0	0	0	-	803
AT3G23310.1	protein kinase, putative | chr3:8338900-8343632 FORWARD	AT3G23310.1	AT3G23310.1	0	2	2	5.3	5.3	65.322	0.0037369	2.0688	0	0	0	0	0	0	0	0	0	0	0	0	0	0	0	0	0	0	0	0	0	0	0	0	0	0	0	0	0	0	0	0	0	0	0	0	416	409
AT3G23400.1	plastid-lipid associated protein PAP / fibrillin family protein | chr3:8376444-8378305 REVERSE	AT3G23400.1	AT3G23400.1	50	8	8	27.8	27.8	30.454	0	32.191	4163700	3474800	3885900	3716700	3198600	3890900	3470500	4706900	2635900	5564000	4849900	3672300	4507700	5747300	4130100	6773900	4842200	3661900	329200	744510	672390	1257800	1885400	326920	1018600	1084400	1027000	240250	569120	241700	904320	564870	215070	629950	616720	461680	-	-
AT3G23470.1	cyclopropane-fatty-acyl-phospholipid synthase | chr3:8414710-8418165 FORWARD	AT3G23470.1	AT3G23470.1	0	2	2	3.5	3.5	52.757	0.0030166	2.1192	0	0	0	0	0	0	0	0	0	0	0	0	0	0	0	0	0	0	0	0	0	0	0	0	0	0	0	0	0	0	0	0	0	0	0	0	10	6
AT3G23790.1	AMP-binding protein, putative | chr3:8575167-8581112 FORWARD	AT3G23790.1	AT3G23790.1	6	3	3	6.4	6.4	81.147	0	3.418	0	761190	0	382000	0	0	0	0	0	0	0	0	0	0	0	0	0	0	3790.4	63726	29198	57278	71125	0	28251	0	0	6156.2	0	0	32296	11976	1362.7	0	12450	22403	-	-
AT3G23940.2	dehydratase family | chr3:8648705-8652605 FORWARD	AT3G23940.2;AT3G23940.1	AT3G23940.2;AT3G23940.1	11	3	3	6.6	6.6	64.713	0	4.933	673290	0	1308900	0	1043400	0	675710	0	1045200	0	498290	0	708690	0	684890	0	529090	0	21001	33103	76662	105690	206080	17454	87884	48760	139530	2707.9	11781	0	49696	0	14337	8063.4	25897	31623	-	-
AT3G23990.1	Symbols: HSP60, HSP60-3B | HSP60 (HEAT SHOCK PROTEIN 60); ATP binding | chr3:8668918-8672578 FORWARD	AT3G23990.1	AT3G23990.1	192	19	10	38.6	25.5	61.28	0	95.251	18645000	15957000	19022000	12727000	13139000	15017000	12779000	11521000	13733000	8215600	8923400	14532000	9052400	10031000	11878000	7543300	9969900	14143000	746910	1659400	1681300	2117600	2729600	655130	1549900	1389100	2119000	185500	307430	384780	638260	709100	216240	338700	424380	832820	-	-
AT3G24170.3	Symbols: ATGR1 | ATGR1 (glutathione-disulfide reductase); FAD binding / NADP or NADPH binding / glutathione-disulfide reductase/ oxidoreductase | chr3:8729510-8734545 REVERSE	AT3G24170.3;AT3G24170.2;AT3G24170.1	AT3G24170.3;AT3G24170.2;AT3G24170.1	40	7	7	22.6	22.6	53.87	0	22.826	2717400	2667700	2680700	2135600	2606000	2668000	2291400	2375100	3381100	0	0	1854700	1726400	1615500	1623800	1661300	1684600	2910100	143880	412430	472400	641670	785400	187520	501940	398450	824970	1961.9	46285	82810	73604	132050	39040	91816	39492	270090	-	-
AT3G24503.1	Symbols: ALDH2C4, ALDH1A, REF1 | ALDH2C4; 3-chloroallyl aldehyde dehydrogenase/ aldehyde dehydrogenase (NAD)/ coniferyl-aldehyde dehydrogenase | chr3:8919560-8923073 REVERSE	AT3G24503.1	AT3G24503.1	11	4	4	10.2	10.2	54.36	0	4.1446	1145000	1369600	1265400	1317100	1218900	1486900	1249200	0	1555100	984760	914490	1338400	1260900	1058500	980460	0	0	1396900	40725	137170	120430	254960	251930	57649	153230	57163	213950	14471	32309	42784	56658	70901	19374	12893	18103	43969	-	-
AT3G25230.1	Symbols: ROF1, ATFKBP62, FKBP62 | ROF1 (ROTAMASE FKBP 1); FK506 binding / calmodulin binding / peptidyl-prolyl cis-trans isomerase | chr3:9188181-9191419 FORWARD	AT3G25230.1;AT3G25230.2	AT3G25230.1;AT3G25230.2	5	3	3	6.7	6.7	61.452	0	4.7609	0	716230	0	0	0	0	0	0	0	0	0	0	0	0	0	0	0	0	3859.3	92088	75891	159180	0	34674	63934	76297	126510	0	0	0	0	31159	5768.1	0	22961	36676	-	-
AT3G25520.1	Symbols: ATL5, PGY3, OLI5, RPL5A | ATL5 (A. THALIANA RIBOSOMAL PROTEIN L5); 5S rRNA binding / structural constituent of ribosome | chr3:9269287-9271390 REVERSE	AT3G25520.1;AT5G39740.2;AT5G39740.1;AT3G25520.2	AT3G25520.1;AT5G39740.2;AT5G39740.1;AT3G25520.2	95	13	13	53.5	53.5	34.358	0	48.54	16780000	15147000	17606000	22902000	21146000	20895000	21748000	22060000	22812000	15976000	20033000	18173000	25824000	20217000	22767000	24949000	27538000	20321000	1847700	4988400	4475900	11680000	12808000	3466300	6200200	8641300	8226500	1435500	2434300	1926400	5220700	4857400	1332200	4330400	3944600	4828300	-	-
AT3G25530.2	Symbols: GHBDH, ATGHBDH, GLYR1, GR1 | GLYR1 (GLYOXYLATE REDUCTASE 1); 3-hydroxybutyrate dehydrogenase/ phosphogluconate dehydrogenase (decarboxylating) | chr3:9271800-9273615 REVERSE	AT3G25530.2;AT3G25530.1	AT3G25530.2;AT3G25530.1	12	3	3	18.7	18.7	29.519	0	49.49	0	0	0	1199000	0	824500	0	677200	0	0	0	583540	0	0	0	0	0	0	138740	145290	218280	398560	701400	92570	62141	199540	113810	19665	0	35448	19102	0	16542	26664	0	50800	-	-
AT3G25660.1	glutamyl-tRNA(Gln) amidotransferase, putative | chr3:9339423-9342204 REVERSE	AT3G25660.1	AT3G25660.1	7	2	2	5.6	5.6	57.181	0	5.2594	0	0	472610	0	436440	0	0	0	0	0	0	0	0	0	0	0	355290	0	11110	24410	43538	0	112860	8506.9	24613	14673	34854	0	12534	0	9078	0	0	0	21756	9926.5	-	-
AT3G25800.1	Symbols: PDF1, PR 65, PP2AA2 | PP2AA2 (PROTEIN PHOSPHATASE 2A SUBUNIT A2); protein phosphatase type 2A regulator | chr3:9422588-9426044 REVERSE	AT3G25800.1;AT3G25800.2	AT3G25800.1;AT3G25800.2	16	4	2	8.2	4.4	65.597	0	10.501	1179800	1609700	1605500	1334700	1374200	1674600	1073300	1513100	1875500	1276800	1021800	1244500	0	1008400	1237100	761820	0	1289700	42414	233830	114460	314150	246170	95884	117100	206910	211290	26787	26827	20421	22962	87314	18237	40092	27306	130360	-	-
AT3G25860.1	Symbols: LTA2, PLE2 | LTA2; dihydrolipoyllysine-residue acetyltransferase | chr3:9460560-9462787 FORWARD	AT3G25860.1;AT1G34430.1	AT3G25860.1	32	8	8	20.8	20.8	50.08	0	26.594	1911200	2190400	2257200	1611500	1801100	1367900	1182400	1353000	1514200	904560	897330	1052700	1161000	910200	644810	1038100	909840	1196900	38273	439920	266480	378370	515490	52990	155830	224470	369460	31110	23407	42735	163130	77480	13103	29157	95334	119690	-	-
AT3G25920.1	Symbols: RPL15 | RPL15; structural constituent of ribosome | chr3:9491055-9492635 REVERSE	AT3G25920.1	AT3G25920.1	32	3	3	14.1	14.1	29.707	0	40.467	1755600	2272100	1666700	1628300	2087900	1697900	2338700	1664900	1559900	0	0	0	3852000	2578400	9422200	3939300	3307100	0	117310	345420	282180	687120	809780	137190	529430	179910	266740	0	58313	81491	563860	331580	234290	483120	379790	200400	-	-
AT3G26520.1	Symbols: TIP2, SITIP, GAMMA-TIP2, TIP1;2 | TIP2 (TONOPLAST INTRINSIC PROTEIN 2); water channel | chr3:9722443-9723815 REVERSE	AT3G26520.1	AT3G26520.1	17	2	2	17	17	25.848	0	24.477	0	0	0	2129400	2805300	0	0	3630700	0	0	0	0	0	0	0	0	0	0	0	2667600	2262900	7578300	8144200	2693500	3146000	6204000	3872000	769640	1331800	0	3037700	4043800	564060	0	2434100	1735200	-	-
AT3G26650.1	Symbols: GAPA, GAPA-1 | GAPA (GLYCERALDEHYDE 3-PHOSPHATE DEHYDROGENASE A SUBUNIT); glyceraldehyde-3-phosphate dehydrogenase/ protein binding | chr3:9795071-9797045 FORWARD	AT3G26650.1	AT3G26650.1	164	18	5	48.5	14.6	42.489	0	110.35	18831000	20175000	22091000	38751000	37457000	30320000	24062000	28585000	25051000	7498500	10654000	15665000	20796000	27198000	16051000	12612000	15617000	25683000	1063600	3245800	2441200	8298500	7088700	1933500	3230200	3916600	3513500	279250	548340	872120	804280	2760200	490320	1115400	1320300	758530	-	-
AT3G26720.2	glycosyl hydrolase family 38 protein | chr3:9816581-9823186 FORWARD	AT3G26720.2;AT3G26720.1	AT3G26720.2;AT3G26720.1	17	4	4	5.7	5.7	106.46	0	19.831	0	0	743130	1361300	937110	730390	0	0	752490	0	0	0	673770	578930	590870	0	615550	728280	8376.3	40221	49594	176250	77364	18271	35080	23991	94315	2997.7	7022.1	7108.3	47913	22443	5650.2	8416	24992	29967	-	-
AT3G27380.2	Symbols: SDH2-1 | SDH2-1; electron carrier/ succinate dehydrogenase | chr3:10129610-10132760 REVERSE	AT3G27380.2;AT3G27380.1	AT3G27380.2;AT3G27380.1	4	2	2	9.3	9.3	31.171	0	3.4698	0	0	0	0	1573100	0	0	0	0	0	0	0	0	0	0	0	0	0	0	0	0	0	675200	0	0	0	0	0	0	438750	0	0	0	45650	0	0	-	-
AT3G27660.1	Symbols: OLEO4, OLE3 | OLEO4 (OLEOSIN 4) | chr3:10243755-10245023 FORWARD	AT3G27660.1	AT3G27660.1	540	19	19	46.6	46.6	20.313	0	129.97	44166000	45705000	23850000	22622000	24367000	28998000	58098000	39784000	33093000	382770000	217520000	200930000	126090000	125420000	192280000	160410000	89334000	53288000	8186700	28239000	10302000	34939000	28452000	8941600	36521000	37031000	24433000	55649000	52681000	52313000	75667000	74608000	18780000	76073000	46054000	30223000	-	-
AT3G27670.1	Symbols: RST1 | RST1 (RESURRECTION1); binding | chr3:10245134-10253293 FORWARD	AT3G27670.1	AT3G27670.1	0	2	2	2.6	2.6	203.75	0.009009	1.7931	0	0	0	0	0	0	0	0	0	136420	0	0	0	0	0	0	0	0	0	0	0	0	0	0	0	0	0	1136.8	0	0	0	0	0	0	0	0	-	-
AT3G27850.1	Symbols: RPL12-C | RPL12-C (ribosomal protein l12-c); structural constituent of ribosome | chr3:10324839-10325713 FORWARD	AT3G27850.1;AT3G27830.1	AT3G27850.1;AT3G27830.1	33	4	4	22.5	22.5	19.682	0	9.8529	4483900	4598200	4212200	4512200	6317100	2931300	4245600	6157000	1965400	4470400	6812700	4858000	6067700	4261200	2663100	9251600	6419300	4033100	379190	1155900	871440	2996400	3345200	332890	1268300	1883700	875690	303620	704270	462860	1369200	1096700	148560	1264600	971160	713590	-	-
AT3G28715.1	H+-transporting two-sector ATPase, putative | chr3:10777849-10780633 FORWARD	AT3G28715.1;AT3G28710.1;AT3G28715.2	AT3G28715.1;AT3G28710.1;AT3G28715.2	4	2	2	10	10	40.787	0	12.678	0	0	0	0	1204700	0	0	0	0	0	0	0	0	0	0	0	0	0	3509.6	0	21100	0	381010	0	0	0	38938	0	10907	0	0	0	0	0	20928	0	-	-
AT3G42050.1	vacuolar ATP synthase subunit H family protein | chr3:14228495-14233245 REVERSE	AT3G42050.1	AT3G42050.1	22	4	4	12.7	12.7	50.284	0	8.2328	627250	1027900	793770	689840	1092600	1081400	805870	903280	1058000	634520	721740	807390	605140	902120	1021600	704420	788540	599670	16706	218460	62559	222680	212950	101350	76092	180070	142780	27650	18667	61011	37447	71525	16893	70840	39592	102190	-	-
AT3G44310.3	Symbols: NIT1, ATNIT1, NITI | NIT1; indole-3-acetonitrile nitrilase/ indole-3-acetonitrile nitrile hydratase/ nitrilase | chr3:15986864-15989103 FORWARD	AT3G44310.3;AT3G44310.1;AT3G44310.2	AT3G44310.3;AT3G44310.1	37	6	3	18.8	9.5	38.152	0	11.432	3519500	3199500	5026100	4755600	4985600	3393800	2490500	3515300	3659000	1354100	2068100	2226800	3413300	2463700	1451400	0	2454000	4719600	204780	698080	555760	1604600	1562500	343360	238410	834120	715750	83254	117220	161900	379900	402270	37526	18967	205320	507170	-	-
AT3G44330.1	INVOLVED IN: protein processing; LOCATED IN: mitochondrion, endoplasmic reticulum, plasma membrane, vacuole; EXPRESSED IN: 25 plant structures; EXPRESSED DURING: 13 growth stages; CONTAINS InterPro DOMAIN/s: Nicalin (InterPro:IPR016574), EF-HAND 1 (InterPro:IPR018247), Nicastrin (InterPro:IPR008710); Has 192 Blast hits to 192 proteins in 79 species: Archae - 6; Bacteria - 5; Metazoa - 124; Fungi …	AT3G44330.1	AT3G44330.1	28	4	4	11.2	11.2	62.202	0	46.873	0	925150	726030	903930	787800	801240	813090	1061700	960360	944260	0	962200	892100	707970	1097300	1049100	891370	1005900	11953	50582	71006	149320	172550	29986	90089	176670	155670	31409	27142	41903	74523	81697	23518	61642	55023	50655	-	-
AT5G62300.2	40S ribosomal protein S20 (RPS20C) | chr5:25021200-25022436 REVERSE	AT5G62300.2;AT5G62300.1;AT3G45030.1	AT5G62300.2;AT5G62300.1;AT3G45030.1	54	5	2	47.6	18.5	13.878	0	10.668	5432200	3896400	6247300	5672200	6398500	4980200	7717200	7036800	5043400	4687200	6963300	5557000	10331000	6118400	7055800	9023500	11705000	4370000	621780	2860500	1710000	8389900	6596900	1438600	3631600	5832400	2897700	705920	821720	1448500	3258800	3657800	410260	3465300	2338300	2112800	-	-
AT3G45830.1	unknown protein | chr3:16841277-16845541 FORWARD	AT3G45830.1	AT3G45830.1	0	2	2	1.8	1.8	147.09	0.007741	1.8482	0	0	0	0	0	0	0	0	88275	0	0	0	0	0	0	0	0	0	0	0	0	0	0	0	0	0	6018.9	0	0	0	0	0	0	0	0	0	392	-
AT3G46060.3	Symbols: ARA3, ARA-3, ATRABE1C, ATRAB8A | ATRAB8A; GTP binding | chr3:16917589-16920018 FORWARD	AT3G46060.3;AT3G46060.2;AT3G46060.1;AT5G59840.1;AT5G03520.1;AT3G09900.1;AT5G03520.2	AT3G46060.3;AT3G46060.2;AT3G46060.1;AT5G59840.1;AT5G03520.1;AT3G09900.1	6	3	2	19.9	14.8	23.835	0	4.4764	0	0	0	446820	0	0	0	0	0	1677300	0	0	0	618920	0	0	0	0	6440.3	82000	0	131040	0	26245	87490	24357	0	70829	0	13402	0	123500	0	0	69801	47859	-	-
AT3G46230.1	Symbols: ATHSP17.4, HSP17.4 | ATHSP17.4 | chr3:16984118-16984841 REVERSE	AT3G46230.1	AT3G46230.1	18	2	2	7.1	7.1	17.439	0	3.8858	0	2849600	3688700	0	5136700	0	5408400	5797400	3659400	6702100	4991100	4916100	5578500	4262700	4803000	0	0	5621200	806680	1099700	1005600	566990	4116000	428420	2357000	2936000	1752100	1074600	797780	606450	1630800	1091500	357290	338720	1284600	1432600	-	-
AT3G46740.1	Symbols: TOC75-III | TOC75-III (TRANSLOCON AT THE OUTER ENVELOPE MEMBRANE OF CHLOROPLASTS 75-III); P-P-bond-hydrolysis-driven protein transmembrane transporter | chr3:17215813-17219343 REVERSE	AT3G46740.1	AT3G46740.1	58	11	11	21.4	21.4	89.188	0	30.863	2283500	3495700	3888500	2756600	2917400	2265600	2289100	2235100	2665000	1882900	2754100	2510400	2600100	2500100	2231300	1841300	2256100	2309600	55290	331060	125860	454730	451520	74956	200230	271540	292340	32298	54426	64498	98210	189420	25534	49069	98721	165100	-	-
AT3G47520.1	Symbols: MDH | MDH (MALATE DEHYDROGENASE); L-malate dehydrogenase/ binding / catalytic/ malate dehydrogenase/ oxidoreductase/ oxidoreductase, acting on the CH-OH group of donors, NAD or NADP as acceptor | chr3:17513274-17515041 FORWARD	AT3G47520.1	AT3G47520.1	68	10	8	34.2	31.3	42.405	0	48.681	5161600	3382100	4983800	3584300	5045000	4080800	4432600	3379800	5129800	0	2144200	3194500	3241100	2625300	4201100	0	2866300	1948700	170360	522980	663000	1144400	1785800	316880	731790	656950	1074400	45265	53871	164580	394540	293650	85351	40078	183840	296870	-	-
AT3G48000.1	Symbols: ALDH2B4, ALDH2, ALDH2A | ALDH2B4 (ALDEHYDE DEHYDROGENASE 2B4); 3-chloroallyl aldehyde dehydrogenase/ ATP binding / aldehyde dehydrogenase (NAD) | chr3:17716867-17720020 REVERSE	AT3G48000.1	AT3G48000.1	56	9	9	20.3	20.3	58.588	0	19.453	2172200	2924600	2772000	2202900	2657400	2943900	2296100	2750900	2841300	0	1861400	2388000	1044600	2026500	1693100	2175300	2009600	2994900	90926	324570	290800	302990	792750	150360	303580	287120	475780	6311	40922	50991	127810	92826	49427	69981	111920	215860	-	-
AT3G48110.1	Symbols: EDD1, EDD | EDD1 (EMBRYO-DEFECTIVE-DEVELOPMENT 1); glycine-tRNA ligase | chr3:17763001-17771146 FORWARD	AT3G48110.1	AT3G48110.1	17	4	4	5.1	5.1	119.77	0	9.0613	302280	371710	548110	370740	498300	535520	332250	332980	523870	0	262840	0	291350	360960	0	0	244080	460690	5622	19380	28348	39608	71447	11988	20282	25286	42403	1390.2	5156.8	4859.1	15186	15035	1021	3944.1	8136.8	17572	-	-
AT3G48170.1	Symbols: ALDH10A9 | ALDH10A9; 3-chloroallyl aldehyde dehydrogenase/ oxidoreductase | chr3:17786140-17790008 REVERSE	AT3G48170.1	AT3G48170.1	3	3	3	8.2	8.2	54.918	0	5.1677	0	0	0	0	422160	0	0	0	0	0	0	0	0	0	0	0	0	0	7190.6	16623	44272	43674	115310	14192	49772	34100	53104	0	0	8517.6	9989.8	14579	0	0	17879	13688	-	-
AT3G48560.1	Symbols: CSR1, ALS, AHAS, TZP5, IMR1 | CSR1 (CHLORSULFURON/IMIDAZOLINONE RESISTANT 1); acetolactate synthase/ pyruvate decarboxylase | chr3:18001312-18003581 REVERSE	AT3G48560.1	AT3G48560.1	4	2	2	5.5	5.5	72.584	0	5.2306	0	0	0	535760	545120	0	0	0	0	0	0	0	270600	0	0	0	0	0	7464.9	54133	11347	100760	109790	6164.2	14786	18218	59804	0	12758	0	23894	13172	3053.4	7031.4	11578	26864	-	-
AT5G63510.1	Symbols: GAMMA CAL1 | GAMMA CAL1 (GAMMA CARBONIC ANHYDRASE LIKE 1); carbonate dehydratase | chr5:25423984-25425841 FORWARD	AT5G63510.1;AT3G48680.1;AT5G63510.2	AT5G63510.1;AT3G48680.1;AT5G63510.2	23	3	3	14.3	14.3	27.569	0	7.7024	0	773330	0	640000	0	525860	0	1131600	0	959520	0	935780	0	867780	0	1635800	0	899840	62073	188880	174260	268550	457930	54975	278220	335390	218130	59081	55193	80393	65393	161770	21704	202830	155440	145970	-	-
AT3G48730.1	Symbols: GSA2 | GSA2 (glutamate-1-semialdehyde 2,1-aminomutase 2); catalytic/ glutamate-1-semialdehyde 2,1-aminomutase/ pyridoxal phosphate binding / transaminase | chr3:18049614-18051702 FORWARD	AT3G48730.1	AT3G48730.1	118	12	5	36.4	13.3	50.141	0	106.52	12876000	14484000	19091000	16456000	16327000	14549000	11975000	11848000	14050000	5417800	7394200	11835000	10816000	11684000	9428000	7162100	8348200	14521000	810160	3086000	2479400	4709900	4641900	1293300	1956400	2361000	2690000	235890	375470	723680	1210100	1457200	277990	622310	613640	1500300	-	-
AT3G48870.2	Symbols: ATCLPC, ATHSP93-III, HSP93-III | HSP93-III; ATP binding / ATPase/ DNA binding / nuclease/ nucleoside-triphosphatase/ nucleotide binding / protein binding | chr3:18122198-18126638 REVERSE	AT3G48870.2;AT3G48870.1;AT3G45450.1	AT3G48870.2;AT3G48870.1	12	27	3	32	3.4	102.24	0	5.401	907320	640450	1181900	446380	821840	0	597440	0	590560	0	0	0	0	0	0	0	553100	0	19466	29842	73029	46204	127940	3186.1	49131	33241	31507	0	13950	0	23822	0	7063.8	0	20989	1626.5	-	-
AT3G48930.1	Symbols: EMB1080 | EMB1080 (embryo defective 1080); structural constituent of ribosome | chr3:18140771-18142281 REVERSE	AT3G48930.1;AT4G30800.1	AT3G48930.1;AT4G30800.1	34	5	2	36.9	15.6	17.957	0	9.6518	2486400	1727600	0	2808200	1758400	1907900	2217600	2385000	0	1697700	0	2021200	5942800	2734700	3832700	6790900	3368500	3059500	145010	502030	216050	1741800	767030	338550	772900	1243200	63157	141540	7705.1	349180	1321700	908870	115640	1539000	606020	1017600	-	-
AT3G48990.1	AMP-dependent synthetase and ligase family protein | chr3:18158747-18161379 REVERSE	AT3G48990.1	AT3G48990.1	103	13	13	34.4	34.4	55.544	0	92.776	9833600	10223000	10238000	11669000	8889200	13151000	9774000	9344400	13319000	3557400	5286200	7873000	8474000	7262200	7328600	6283700	7422300	10344000	434270	1849500	1359200	3181900	2645700	847380	1642000	1787100	2597200	89453	205800	323010	802660	732210	157970	385690	398000	1149700	-	-
AT3G49010.3	Symbols: ATBBC1, BBC1, RSU2 | ATBBC1 (ARABIDOPSIS THALIANA BREAST BASIC CONSERVED 1); structural constituent of ribosome | chr3:18166769-18168580 REVERSE	AT3G49010.3;AT3G49010.2;AT3G49010.1;AT3G49010.4;AT3G49010.5;AT3G48960.1	AT3G49010.3;AT3G49010.2;AT3G49010.1;AT3G49010.4	135	12	10	40.8	33.5	23.767	0	122.58	19334000	16361000	15530000	20685000	14686000	16234000	21497000	17996000	13717000	11690000	13008000	13186000	24061000	16751000	25317000	29595000	23332000	15402000	1996500	5628800	3673000	11995000	9216100	2450400	6413900	7180200	5173900	834350	1435600	1441600	5178700	4252100	1438600	5331100	3859500	3611600	-	-
AT3G49680.2	Symbols: ATBCAT-3, BCAT3 | BCAT3 (BRANCHED-CHAIN AMINOTRANSFERASE 3); branched-chain-amino-acid transaminase/ catalytic | chr3:18422649-18425693 FORWARD	AT3G49680.2;AT3G49680.1	AT3G49680.2;AT3G49680.1	14	2	2	5.4	5.4	44.731	0	7.1405	0	560740	721070	0	753420	593300	0	360270	755580	0	0	0	0	0	0	0	0	0	14271	87002	80034	0	213830	43884	31218	77707	131560	0	0	20095	39995	53237	6584.2	0	5190.2	51358	-	-
AT3G49720.2	unknown protein | chr3:18440003-18442198 REVERSE	AT3G49720.2;AT3G49720.1	AT3G49720.2;AT3G49720.1	39	4	3	21.8	17.6	28.532	0	27.266	1325100	1583400	1718000	1014600	1358700	1032000	1689300	1183300	1679500	2508200	3094700	2620400	1664900	1710500	1996800	2581400	2285700	1489700	103480	460960	266770	514050	518440	88472	339650	469660	411070	145680	260380	235130	267680	373760	81657	358010	227790	315300	-	-
AT3G49910.1	60S ribosomal protein L26 (RPL26A) | chr3:18504256-18504967 FORWARD	AT3G49910.1	AT3G49910.1	13	3	3	18.5	18.5	16.944	0	4.8245	0	809710	0	1344500	1181300	1254600	0	2399600	0	2256700	0	0	0	1213900	0	1250900	0	1306400	0	347620	36771	1435700	625310	232290	237090	1176900	489050	358060	55940	291850	62157	501950	0	460280	24222	580710	-	-
AT3G51240.2	Symbols: F3H, TT6, F3'H | F3H (FLAVANONE 3-HYDROXYLASE); naringenin 3-dioxygenase | chr3:19025264-19026939 FORWARD	AT3G51240.2;AT3G51240.1	AT3G51240.2;AT3G51240.1	2	2	2	15.7	15.7	31.086	0.0057678	1.94	0	0	372380	0	0	0	0	0	0	0	0	0	0	0	0	0	0	0	33465	115550	55550	0	0	0	76205	0	48693	0	0	15962	0	26956	0	0	0	31199	-	-
AT3G51260.2	Symbols: PAD1 | PAD1 (20s proteasome alpha subunit pad1); endopeptidase/ peptidase/ threonine-type endopeptidase | chr3:19030995-19033064 FORWARD	AT3G51260.2;AT3G51260.1;AT5G66140.1	AT3G51260.2;AT3G51260.1;AT5G66140.1	53	8	8	51.4	51.4	26.569	0	37.943	4378000	1667000	4597200	4994500	4028500	2773800	2876900	5207500	3544600	2173900	1949500	2018300	2684900	2185500	1995600	1612600	2803800	2761600	382120	151940	933490	772970	1244000	289300	881590	685920	1499800	116030	136230	101580	532570	390790	73466	84362	394060	476530	-	-
AT3G51800.3	Symbols: ATG2 | ATG2; aminopeptidase/ metalloexopeptidase | chr3:19211027-19213709 REVERSE	AT3G51800.3;AT3G51800.1;AT3G51800.2	AT3G51800.3;AT3G51800.1;AT3G51800.2	64	9	9	29.4	29.4	42.295	0	36.992	5057800	6001600	4869400	6064000	4335600	5581200	4735300	4320600	3695100	2987400	3940600	3616600	4600400	4407400	3816600	4522000	4543700	4251900	101310	684330	601970	1846200	1278200	496290	763680	642850	707020	62569	224560	160210	635730	580790	86678	373480	411240	532690	-	-
AT3G51840.1	Symbols: ACX4, ATSCX, ATG6 | ACX4 (ACYL-COA OXIDASE 4); acyl-CoA oxidase/ oxidoreductase | chr3:19225360-19229163 REVERSE	AT3G51840.1	AT3G51840.1	1	2	2	7.6	7.6	47.556	0.0044676	2.058	0	0	0	0	0	0	0	0	100360	0	0	0	0	0	0	0	0	0	0	0	0	0	0	0	0	0	21670	0	0	0	0	0	0	0	15451	0	-	-
AT3G52150.2	RNA recognition motif (RRM)-containing protein | chr3:19342024-19343466 FORWARD	AT3G52150.2;AT3G52150.1	AT3G52150.2;AT3G52150.1	30	3	3	6.7	6.7	27.748	0	5.0325	2876800	0	1277500	1331200	1229600	1356300	1560900	1234300	1075100	2504700	4956500	2174300	3037800	1602400	5967500	2962000	2676800	1270400	153210	220400	219080	368670	512170	114390	323280	247980	274660	137870	374250	165460	194660	234820	245910	286320	308490	170320	-	-
AT3G52300.2	Symbols: ATPQ | ATPQ (ATP SYNTHASE D CHAIN, MITOCHONDRIAL); hydrogen ion transmembrane transporter | chr3:19396565-19398377 FORWARD	AT3G52300.2;AT3G52300.1	AT3G52300.2;AT3G52300.1	17	4	4	32.8	32.8	13.827	0	27.092	0	0	0	0	0	0	1732600	0	0	1500600	0	0	1266000	0	0	717220	1471200	0	39772	192520	67400	337980	138040	2979.5	538930	465530	44010	97188	36997	94356	285460	0	12378	237140	344430	152560	-	-
AT3G52500.1	aspartyl protease family protein | chr3:19465499-19467386 REVERSE	AT3G52500.1	AT3G52500.1	0	2	2	9.2	9.2	51.004	0.0078797	1.9034	0	0	0	0	0	0	0	0	0	0	0	0	0	0	0	0	0	0	0	0	0	0	0	0	0	0	0	0	0	0	0	0	0	0	0	0	-	-
AT3G52880.1	Symbols: ATMDAR1 | monodehydroascorbate reductase, putative | chr3:19601213-19604454 REVERSE	AT3G52880.1;AT3G52880.2	AT3G52880.1;AT3G52880.2	82	12	12	43.1	43.1	46.487	0	79.378	6759300	6157300	6530600	7453200	5903900	4588700	3952100	4121600	4697500	1843800	2303600	4434200	3487500	4054000	2423800	2298200	2755900	3985400	198530	779340	535430	1941500	1093600	320680	504580	791230	643060	26564	108980	207100	241120	371530	43555	42627	157070	379410	-	-
AT3G52930.1	fructose-bisphosphate aldolase, putative | chr3:19626748-19629073 REVERSE	AT3G52930.1	AT3G52930.1	438	31	21	90.2	64	38.539	0	194.58	68567000	72201000	71850000	80005000	63390000	66866000	59738000	58695000	71481000	29881000	34957000	54943000	46202000	44381000	42444000	35274000	39949000	54217000	3196100	10696000	9660600	18248000	18036000	4244700	10022000	9043500	14837000	897090	1740000	2245900	4540900	4240700	879520	1232100	2443000	5236700	-	-
AT3G52960.1	peroxiredoxin type 2, putative | chr3:19639668-19640619 FORWARD	AT3G52960.1	AT3G52960.1	31	6	6	27.8	27.8	24.684	0	12.152	3658400	3026600	4663000	4953700	3618800	3034200	4396400	4606200	2521700	2210800	1591300	3666200	3288300	3024500	1786900	2758900	2949300	3091100	272890	934080	701110	1860700	1435300	218840	884220	1224400	583860	84597	117910	317740	535730	167400	43990	211380	321470	287520	-	-
AT3G52990.1	pyruvate kinase, putative | chr3:19648861-19652508 FORWARD	AT3G52990.1;AT3G52990.2;AT2G36580.1	AT3G52990.1;AT3G52990.2;AT2G36580.1	40	6	6	18.6	18.6	57.495	0	33.185	2273400	3188300	4200600	3075800	3515100	3259400	2887700	2715800	4011400	1519300	1502200	2642600	2763300	2844100	1947500	1782200	2516400	3959900	91648	322120	404700	745520	738760	148280	275580	463310	557200	24463	70201	78272	165040	189300	31883	97514	91698	273630	-	-
AT3G53020.1	Symbols: STV1, RPL24B, RPL24 | STV1 (SHORT VALVE1); structural constituent of ribosome | chr3:19660517-19662025 REVERSE	AT3G53020.1;AT2G36620.1	AT3G53020.1;AT2G36620.1	35	5	5	26.4	26.4	18.632	0	100.39	3160100	3755200	4170600	3808400	5616000	2753700	5289600	6754500	3783000	1817600	2529200	2611700	6590000	6319100	4495600	7625800	8746300	4086700	639670	1884800	1857200	4013900	6048100	938550	3736900	5251800	3293600	387590	589800	571670	3110500	2715800	590380	2225600	2645000	2087700	-	-
AT3G53040.1	late embryogenesis abundant protein, putative / LEA protein, putative | chr3:19664674-19666487 REVERSE	AT3G53040.1	AT3G53040.1	47	8	8	20.7	20.7	52.084	0	19.207	8784300	4502500	2869100	2811000	1914100	2432900	2232900	1972800	2700600	1889300	1665400	1855500	1859300	1441100	1358700	1885400	1040900	1925700	281170	669650	397410	829170	697280	211600	583880	410490	705020	74444	100480	79279	265970	83385	46314	88154	56853	63381	-	-
AT3G53110.1	Symbols: LOS4 | LOS4 (LOW EXPRESSION OF OSMOTICALLY RESPONSIVE GENES 4); ATP-dependent helicase/ RNA helicase/ RNA-dependent ATPase | chr3:19687740-19690661 FORWARD	AT3G53110.1	AT3G53110.1	4	2	2	8.3	8.3	55.383	0.00081833	2.6708	0	0	0	369220	0	0	0	0	0	0	0	0	0	0	0	0	0	0	0	0	22893	68717	0	11497	0	34007	31729	0	0	5966.7	0	10917	0	0	0	30689	-	-
AT3G53460.3	Symbols: CP29 | CP29; RNA binding / poly(U) binding | chr3:19819210-19821505 REVERSE	AT3G53460.3;AT3G53460.2;AT3G53460.1;AT3G53460.4	AT3G53460.3;AT3G53460.2;AT3G53460.1;AT3G53460.4	42	6	6	28.7	28.7	36.007	0	49.545	11901000	4601500	4411500	3218000	4622300	3836600	5267700	4063400	3717900	7117200	7740300	4546800	5531800	4611100	8611100	4513700	6695900	2544000	382140	735390	295490	862320	1315700	268750	865740	715570	698050	252240	749270	198570	682660	364240	368500	372590	496710	270410	-	-
AT3G54050.2	fructose-1,6-bisphosphatase, putative / D-fructose-1,6-bisphosphate 1-phosphohydrolase, putative / FBPase, putative | chr3:20016905-20018780 FORWARD	AT3G54050.2;AT3G54050.1	AT3G54050.2;AT3G54050.1	27	5	5	16.5	16.5	45.161	0	9.8156	1759100	2325000	2317000	3784400	2916800	2974100	1720000	1482200	2243400	0	1618200	2162600	2050300	1786200	0	1334000	1244600	2048200	116060	477820	368000	1175300	981190	254840	279310	309600	524300	13552	26304	92051	278720	180950	37956	86203	78181	215530	-	-
AT3G54110.1	Symbols: ATPUMP1, UCP, PUMP1, ATUCP1, UCP1 | PUMP1 (PLANT UNCOUPLING MITOCHONDRIAL PROTEIN 1); binding / oxidative phosphorylation uncoupler | chr3:20038680-20041210 FORWARD	AT3G54110.1	AT3G54110.1	24	6	6	18.3	18.3	32.662	0	13.384	0	2711100	0	2784400	0	3292800	0	3784300	0	3415100	0	3569500	0	3628400	0	3855800	0	3368800	88871	339940	366120	884580	817940	287940	363830	789290	500860	122630	165410	215580	278820	501540	79829	418680	359400	417110	-	-
AT3G54470.1	uridine 5'-monophosphate synthase / UMP synthase (PYRE-F) (UMPS) | chr3:20168095-20170303 REVERSE	AT3G54470.1;AT1G12775.1	AT3G54470.1	33	6	6	17	17	51.85	0	18.698	1431200	2120800	2277800	2506600	2266500	2192100	2053200	1417100	2305400	885700	0	1062500	1068800	1458700	0	0	1276200	2143200	35196	421550	227090	794600	461600	181320	240990	332820	297390	34455	0	87975	66464	186290	8463.4	20083	36693	105250	-	-
AT3G54960.1	Symbols: ATPDIL1-3, PDI1, ATPDI1 | ATPDIL1-3 (PDI-LIKE 1-3); protein disulfide isomerase | chr3:20363310-20366840 REVERSE	AT3G54960.1;AT3G54960.2	AT3G54960.1;AT3G54960.2	5	3	3	8.6	8.6	64.211	0	7.2564	610600	0	1160600	0	533050	0	0	0	0	0	0	0	0	0	0	0	0	0	20819	33837	75978	44199	90855	0	0	71461	17505	4530.2	7443.7	0	18520	12333	4980.8	10372	10735	22800	-	-
AT3G55120.1	Symbols: TT5, A11, CFI | TT5 (TRANSPARENT TESTA 5); chalcone isomerase | chr3:20430114-20431470 REVERSE	AT3G55120.1	AT3G55120.1	7	2	2	11.8	11.8	26.595	0	33.817	0	0	639970	0	0	0	0	0	0	0	0	0	0	0	0	0	0	0	41273	0	95466	0	153420	0	93982	0	64866	10377	19309	6628.7	47229	0	8366	10661	44571	0	-	-
AT3G55260.1	Symbols: HEXO1, ATHEX2 | HEXO1 (BETA-HEXOSAMINIDASE 1); beta-N-acetylhexosaminidase/ hexosaminidase/ hydrolase, hydrolyzing O-glycosyl compounds | chr3:20489248-20493076 FORWARD	AT3G55260.1	AT3G55260.1	9	3	3	6.8	6.8	61.229	0	4.8282	0	628990	0	644150	0	711460	0	579370	705990	0	0	0	0	0	0	0	0	603430	0	69308	0	195650	23585	51066	52293	107190	88316	37400	0	2326	0	20705	0	19979	0	58087	-	-
AT3G55360.1	Symbols: CER10, ECR, ATTSC13, TSC13 | CER10; 3-oxo-5-alpha-steroid 4-dehydrogenase/ fatty acid elongase/ trans-2-enoyl-CoA reductase (NADPH) | chr3:20520930-20523014 REVERSE	AT3G55360.1	AT3G55360.1	11	2	2	5.8	5.8	35.723	0	3.1658	0	0	0	0	353650	0	0	0	0	0	0	0	0	0	0	0	0	0	23653	7976.1	60707	9097.8	163470	3397.4	107410	24355	86993	0	30553	3214	85584	5214.5	27426	10738	80610	10794	-	-
AT3G55410.1	2-oxoglutarate dehydrogenase E1 component, putative / oxoglutarate decarboxylase, putative / alpha-ketoglutaric dehydrogenase, putative | chr3:20541435-20546034 FORWARD	AT3G55410.1;AT5G65750.1	AT3G55410.1;AT5G65750.1	5	5	5	5.4	5.4	115.16	0	6.8005	0	0	0	0	639000	0	0	0	900590	0	0	0	0	0	0	0	598190	0	10608	0	8547.5	12416	81287	3315.2	36686	12306	51160	0	28268	17410	37568	28192	14968	29390	28653	15204	-	-
AT3G55440.1	Symbols: ATCTIMC, TPI | TPI (TRIOSEPHOSPHATE ISOMERASE); triose-phosphate isomerase | chr3:20553690-20556560 FORWARD	AT3G55440.1	AT3G55440.1	159	18	17	77.6	77.6	27.169	0	163.41	21927000	15933000	19032000	22335000	25529000	20291000	22381000	12244000	22298000	9680800	10063000	11520000	16508000	16248000	11021000	10844000	11942000	17817000	1499200	3699000	3266800	9375700	12222000	1969400	6041200	3423500	5635400	369250	653170	776040	3283600	2827400	514700	1138700	1124900	2776400	-	-
AT3G55610.1	Symbols: P5CS2 | P5CS2 (DELTA 1-PYRROLINE-5-CARBOXYLATE SYNTHASE 2); catalytic/ glutamate 5-kinase/ glutamate-5-semialdehyde dehydrogenase/ oxidoreductase | chr3:20624020-20629093 REVERSE	AT3G55610.1;AT3G55610.2;AT2G39800.2;AT2G39800.3;AT2G39800.4;AT2G39800.1	AT3G55610.1;AT3G55610.2	13	3	3	7	7	78.87	0	8.6758	0	1015400	1595600	555910	0	0	607670	762990	705590	0	0	750500	0	699560	0	733460	637520	0	0	73443	86939	103500	63763	4648.1	47929	77043	74982	11007	18336	25301	0	37706	9455.6	29659	27698	36374	-	-
AT3G55620.1	Symbols: emb1624 | emb1624 (embryo defective 1624); ribosome binding / translation initiation factor | chr3:20634202-20636506 FORWARD	AT3G55620.1	AT3G55620.1	19	2	2	10.2	10.2	26.482	0	9.2945	1675600	0	1498500	0	1623300	0	1699500	0	1563700	0	2235700	0	2098600	0	0	0	1968200	0	195010	429380	434880	623740	843980	171280	557400	432070	530230	194060	364450	142540	500940	405670	192500	432800	352830	303950	-	-
AT3G55800.1	Symbols: SBPASE | SBPASE (sedoheptulose-bisphosphatase); phosphoric ester hydrolase/ sedoheptulose-bisphosphatase | chr3:20709386-20711640 FORWARD	AT3G55800.1	AT3G55800.1	19	8	8	19.6	19.6	42.414	0	20.761	2620900	2711100	2851100	3809000	2605500	2760800	1963400	1846600	2402500	0	1630900	0	2000400	2418500	2558400	1588700	1765100	1843500	157600	281980	374870	849980	1008400	172290	315680	293410	488970	0	45798	7305	157770	198670	61629	106830	81419	149350	-	-
AT3G56070.2	Symbols: ROC2 | ROC2 (ROTAMASE CYCLOPHILIN 2); cyclosporin A binding / peptidyl-prolyl cis-trans isomerase | chr3:20806749-20808152 REVERSE	AT3G56070.2;AT3G56070.1	AT3G56070.2;AT3G56070.1	11	3	3	18.2	18.2	18.92	0	4.8908	691350	490160	417760	634060	696590	0	473660	676120	399090	0	0	0	375160	404780	343470	0	456070	410210	64976	146260	154200	248370	488400	47989	255870	160440	112680	24997	0	28261	62506	65649	14082	0	49234	58699	-	-
AT3G56120.1	Met-10+ like family protein | chr3:20823146-20826543 FORWARD	AT3G56120.1	AT3G56120.1	0	2	2	9.6	9.6	52.914	0.0057845	1.9419	234100	0	0	0	0	0	0	0	0	0	0	0	0	0	0	0	0	0	9754.1	0	0	0	0	0	0	0	0	0	0	0	0	0	0	0	0	0	-	-
AT3G56150.2	Symbols: EIF3C, ATEIF3C-1, EIF3C-1, ATTIF3C1, TIF3C1 | EIF3C (EUKARYOTIC TRANSLATION INITIATION FACTOR 3C); translation initiation factor | chr3:20833584-20837157 REVERSE	AT3G56150.2;AT3G56150.1	AT3G56150.2;AT3G56150.1	33	6	5	7.1	6.3	102.95	0	68.107	858930	1464300	1253600	1115700	1346800	1307800	1415700	925700	1513300	922220	972910	991350	1859800	1269400	1202000	1833800	1197000	976690	10414	110560	70883	158460	179400	50395	80974	105040	96596	14385	25568	28228	78953	48784	9083	60151	49276	35085	-	-
AT3G56190.2	Symbols: ALPHA-SNAP2, ASNAP | ALPHA-SNAP2 (ALPHA-SOLUBLE NSF ATTACHMENT PROTEIN 2); binding / soluble NSF attachment protein | chr3:20845674-20848526 REVERSE	AT3G56190.2;AT3G56190.1	AT3G56190.2;AT3G56190.1	5	2	2	9.6	9.6	27.25	0	3.5547	0	0	376100	0	422150	0	290850	0	369780	0	426270	0	356270	0	0	0	0	0	8783.5	27877	61539	81561	160520	14150	50115	66827	96840	0	36469	0	53728	31511	0	26317	14535	24220	-	-
AT3G56310.1	alpha-galactosidase, putative / melibiase, putative / alpha-D-galactoside galactohydrolase, putative | chr3:20882803-20885915 FORWARD	AT3G56310.1;AT3G56310.2	AT3G56310.1;AT3G56310.2	17	2	2	6.4	6.4	48.362	0	6.2954	550810	872980	952240	1956500	1704300	1352200	0	0	1861400	0	430260	555300	1188800	974590	500000	0	888460	1639500	28775	156110	123580	436260	430730	77906	129850	105060	300140	10207	28712	29539	169410	119880	20040	34270	75724	141580	-	-
AT3G56330.1	N2,N2-dimethylguanosine tRNA methyltransferase family protein | chr3:20890250-20892002 FORWARD	AT3G56330.1	AT3G56330.1	0	2	2	9.9	9.9	48.472	0.00081037	2.6149	0	0	0	0	0	0	0	0	0	0	0	0	0	0	0	0	0	0	0	0	0	0	0	0	0	0	0	0	0	0	0	0	0	0	0	0	-	-
AT3G56350.1	superoxide dismutase (Mn), putative / manganese superoxide dismutase, putative | chr3:20893946-20895625 REVERSE	AT3G56350.1	AT3G56350.1	87	9	9	46.1	46.1	26.891	0	60.606	4835000	3642300	4295500	8053300	7475600	5603600	9387000	13199000	6499600	4877300	3636100	4025300	6887700	5479600	3050700	4697600	7644000	7241700	646580	729740	1280400	3082800	5004800	525000	2815700	3624700	2156500	136950	301380	174110	1401700	825680	173870	466640	871720	946120	-	-
AT3G56940.1	Symbols: CRD1, CHL27, ACSF | CRD1 (COPPER RESPONSE DEFECT 1); DNA binding / magnesium-protoporphyrin IX monomethyl ester (oxidative) cyclase | chr3:21076544-21078443 FORWARD	AT3G56940.1;AT3G56940.2	AT3G56940.1;AT3G56940.2	30	6	6	18.6	18.6	47.63	0	164.29	1165100	0	1458400	1335400	1847800	1604600	988860	2038200	1182200	800460	1242400	1119100	1182000	1309500	0	0	1381700	1707800	39890	17314	208810	329190	673360	99875	182890	345970	241860	17280	66511	25169	133690	108580	2376.6	0	126030	133160	-	-
AT3G57020.2	strictosidine synthase family protein | chr3:21098315-21100360 REVERSE	AT3G57020.2;AT3G57020.1	AT3G57020.2;AT3G57020.1	14	5	5	16.3	16.3	40.025	0	13.513	0	0	0	648140	0	888490	0	946410	0	1122300	0	846420	0	0	0	0	0	745440	23853	75171	52069	214700	161640	65119	251580	202400	306960	53123	123000	43747	284050	95404	35698	90348	218560	89640	-	-
AT3G57290.1	Symbols: EIF3E, TIF3E1, ATEIF3E-1, INT-6, ATINT6, INT6 | EIF3E (EUKARYOTIC TRANSLATION INITIATION FACTOR 3E); translation initiation factor | chr3:21196550-21199183 REVERSE	AT3G57290.1	AT3G57290.1	6	3	3	8.6	8.6	51.749	0	7.297	0	0	0	551660	0	621920	0	495520	399750	0	0	0	0	0	0	0	0	756670	2672.9	36546	30588	116600	43714	19271	22831	98772	34687	6491.4	11291	17359	31871	28899	3776.6	0	30124	71101	-	-
AT3G57610.1	Symbols: ADSS | ADSS (ADENYLOSUCCINATE SYNTHASE); adenylosuccinate synthase | chr3:21334284-21336674 REVERSE	AT3G57610.1	AT3G57610.1	31	7	7	27.3	27.3	52.964	0	30.627	1905400	1788300	2869200	3477700	2233200	2108600	1628600	2160800	3774100	772130	1190000	1749300	1690900	1245200	1409200	731980	868580	2042200	73805	226590	119820	614860	335510	114600	234990	356390	433720	22671	30417	64990	190860	122290	33281	39395	31475	196150	-	-
AT3G57890.1	tubulin-specific chaperone C-related | chr3:21438203-21442021 FORWARD	AT3G57890.1;AT3G57890.2	AT3G57890.1;AT3G57890.2	17	4	4	11.2	11.2	62.778	0	10.576	0	1292000	1472700	912420	866230	1008800	663280	691000	883390	673320	694240	979980	758980	772890	686910	0	569250	885620	21818	194200	138060	187400	256870	57145	58214	89268	172420	14750	34864	42276	73213	57949	15001	15694	40144	75488	-	-
AT3G58140.1	phenylalanyl-tRNA synthetase class IIc family protein | chr3:21529731-21532572 REVERSE	AT3G58140.1	AT3G58140.1	5	2	2	6.5	6.5	49.251	0	11.209	0	351540	0	0	0	0	0	0	0	0	0	0	0	0	0	0	0	0	8197.2	40356	12259	88232	55708	22058	0	17294	0	0	4169.5	0	0	9993.7	0	0	0	13668	-	-
AT3G58450.2	universal stress protein (USP) family protein | chr3:21622002-21623166 FORWARD	AT3G58450.2;AT3G58450.1	AT3G58450.2;AT3G58450.1	24	5	5	25.4	25.4	21.707	0	11.57	4027600	504070	1647500	1152200	1586000	1255800	2864600	2040300	1870200	2668800	3818600	1623000	3595300	1446600	0	0	2596700	1059900	234360	457110	479160	873650	1322900	231360	884030	884200	825190	250180	616770	200080	613620	151350	80145	429760	561120	345170	-	-
AT3G58610.3	ketol-acid reductoisomerase | chr3:21671433-21674841 FORWARD	AT3G58610.3;AT3G58610.2;AT3G58610.1	AT3G58610.3;AT3G58610.2;AT3G58610.1	186	21	21	46.5	46.5	63.812	0	140.69	11316000	14790000	16400000	19585000	18468000	15715000	13816000	14846000	19517000	5404500	7336800	11840000	11765000	13811000	10811000	6671000	11033000	16954000	384450	1853100	1674900	4322800	5268700	875580	1754600	2433200	3345600	75989	249180	451920	1120400	981420	216050	323040	596070	1588300	-	-
AT3G58750.1	Symbols: CSY2 | CSY2 (citrate synthase 2); citrate (SI)-synthase | chr3:21724314-21727690 REVERSE	AT3G58750.1	AT3G58750.1	19	6	2	11.1	5.6	56.602	0	4.2306	0	0	1404700	0	0	0	893190	0	0	0	0	0	0	0	0	0	912960	0	61081	273650	193620	251470	180580	105590	166590	202130	144340	57706	66573	82245	55993	126450	29857	80379	85592	145990	-	-
AT3G59760.3	Symbols: OASC, ATCS-C | OASC (O-ACETYLSERINE (THIOL) LYASE ISOFORM C); ATP binding / cysteine synthase | chr3:22071948-22075416 REVERSE	AT3G59760.3;AT3G59760.1;AT3G59760.2	AT3G59760.3;AT3G59760.1;AT3G59760.2	5	3	2	10.5	7.7	45.814	0	5.2693	0	0	0	0	0	0	0	155060	0	0	0	0	0	0	0	0	0	0	11310	0	33817	0	50254	0	33785	24506	39335	0	0	0	20043	10016	0	0	0	13237	-	-
AT3G59820.1	calcium-binding mitochondrial protein-related | chr3:22098028-22102086 REVERSE	AT3G59820.1;AT3G59820.2	AT3G59820.1;AT3G59820.2	1	2	2	4.1	4.1	85.734	0.008427	1.8456	0	366230	0	0	0	0	0	0	0	0	0	0	0	0	0	0	0	0	0	29429	0	14189	0	9106.3	0	15700	0	0	0	3345.4	0	5585.9	0	3727.1	0	7701.8	-	-
AT3G59920.1	Symbols: ATGDI2 | ATGDI2 (RAB GDP DISSOCIATION INHIBITOR 2); RAB GDP-dissociation inhibitor | chr3:22134999-22138457 FORWARD	AT3G59920.1	AT3G59920.1	15	5	3	12.4	10.1	49.538	0	22.915	0	0	1083700	0	0	0	0	0	0	0	0	0	0	0	0	0	0	0	0	187980	112460	151720	306000	72062	71770	0	201700	0	23587	26540	71220	54215	7482.9	27125	60314	191970	-	-
AT3G59970.3	Symbols: MTHFR1 | MTHFR1 (METHYLENETETRAHYDROFOLATE REDUCTASE 1); methylenetetrahydrofolate reductase (NADPH) | chr3:22151195-22154483 FORWARD	AT3G59970.3;AT3G59970.2;AT3G59970.1	AT3G59970.3	35	9	8	20.9	19.4	66.288	0	30.135	1294500	1554700	1887900	1660700	2008700	1073100	1563100	1294800	2220400	0	681800	919790	941540	772730	617540	519670	611010	1166000	32326	96938	139850	343190	415630	50158	151360	163550	265040	0	8832.9	34748	60802	63243	9895	17960	22980	108970	-	-
AT3G60750.2	transketolase, putative | chr3:22453719-22457152 FORWARD	AT3G60750.2;AT3G60750.1	AT3G60750.2;AT3G60750.1	220	22	17	36.5	28.4	79.838	0	255.38	28205000	32501000	31666000	36752000	33135000	31054000	23850000	18241000	29066000	12785000	15475000	21448000	22778000	23101000	20033000	14135000	15493000	23231000	819610	3749700	2397900	6794700	5628900	1535900	2457700	2517600	3222300	263240	459050	672810	1405000	1711600	304190	675350	601020	1778100	-	-
AT3G60820.3	Symbols: PBF1 | PBF1; peptidase/ threonine-type endopeptidase | chr3:22471769-22473939 REVERSE	AT3G60820.3;AT3G60820.2;AT3G60820.1	AT3G60820.3;AT3G60820.2;AT3G60820.1	21	4	4	19.3	19.3	24.644	0	25.756	1145700	1097900	1701600	1781100	1761200	1338000	1649300	2100800	1488200	0	0	0	861020	1591500	1069800	0	1351400	776390	100810	152890	410510	611410	1069700	100510	482950	406920	615660	21992	20871	25895	200640	230060	46291	37804	250690	62871	-	-
AT3G61070.3	Symbols: PEX11E | PEX11E | chr3:22604602-22606766 REVERSE	AT3G61070.3;AT3G61070.2;AT3G61070.1;AT1G01820.1	AT3G61070.3;AT3G61070.2;AT3G61070.1	43	7	4	42.4	29	25.512	0	35.764	2174400	1666100	1345900	1727400	3282500	1414100	2835900	3711900	1953100	0	2178200	1575200	2428300	2901200	1349100	2461300	4379200	1736400	169070	451510	302660	670020	1918600	191080	807890	1281200	634690	40119	297790	166940	679270	517550	70073	336210	604520	360280	-	-
AT3G61220.1	short-chain dehydrogenase/reductase (SDR) family protein | chr3:22662960-22664493 FORWARD	AT3G61220.1;AT3G61220.2;AT2G24190.1;AT2G24190.2	AT3G61220.1;AT3G61220.2	8	3	2	13.5	10.8	32.803	0	5.0908	712480	0	459150	0	674290	513130	507350	0	530310	0	357010	0	406560	508710	512550	0	0	0	38533	67189	47291	189600	209110	53955	74994	98522	89492	3488.9	16901	21971	44159	88523	13816	11421	12324	42551	-	-
AT3G61440.1	Symbols: ATCYSC1, ARATH;BSAS3;1, CYSC1 | CYSC1 (CYSTEINE SYNTHASE C1); L-3-cyanoalanine synthase/ cysteine synthase | chr3:22735747-22737980 FORWARD	AT3G61440.1;AT3G61440.2;AT3G61440.3	AT3G61440.1	20	7	7	17.1	17.1	39.927	0	16.929	0	814280	1004600	932210	1205000	1183700	983320	913610	1160600	0	0	855120	845200	735250	671410	712230	601430	770400	7392.3	176910	145730	403530	446140	85720	179470	324760	140830	4910	9421.3	62897	42175	65890	7400.8	44129	63769	135470	-	119
AT3G62030.3	Symbols: ROC4 | peptidyl-prolyl cis-trans isomerase, chloroplast / cyclophilin / rotamase / cyclosporin A-binding protein (ROC4) | chr3:22973004-22975378 FORWARD	AT3G62030.3;AT3G62030.1;AT3G62030.2	AT3G62030.3;AT3G62030.1;AT3G62030.2	56	6	6	30.5	30.5	28.079	0	13.143	3510500	1862800	2739800	2877900	3281600	2767100	2030900	3034900	1722600	2118200	997860	2257500	1727000	2751300	1912200	1955100	1732000	2429900	177170	451750	407240	1465500	1524600	288770	487140	994580	525800	69062	58715	162820	230040	349820	58449	186640	167410	314090	-	-
AT3G62120.2	tRNA synthetase class II (G, H, P and S) family protein | chr3:23001030-23004321 REVERSE	AT3G62120.2;AT3G62120.1	AT3G62120.2;AT3G62120.1	7	3	3	7.9	7.9	60.755	0	7.5605	422770	672280	591780	1265200	694820	603490	502320	644530	767950	0	494920	488180	574720	0	0	487680	0	979340	8852.2	73364	41394	166860	155110	27028	50583	81610	116290	0	13380	12582	46025	23384	3949.7	21823	13079	68492	-	116
AT3G62210.1	Symbols: EDA32 | EDA32 (embryo sac development arrest 32) | chr3:23026609-23028306 REVERSE	AT3G62210.1	AT3G62210.1	0	2	2	11.8	11.8	30.462	0.0084388	1.847	0	0	0	0	0	0	0	0	0	0	0	0	0	0	0	0	0	0	0	0	0	0	0	0	0	0	0	0	0	0	0	0	0	0	0	0	-	-
AT3G62360.1	carbohydrate binding | chr3:23072786-23080563 REVERSE	AT3G62360.1	AT3G62360.1	10	5	5	5	5	132.94	0	10.745	0	0	0	0	0	0	0	0	931730	0	0	0	1050500	0	839580	0	933330	0	5170.9	8082.6	13755	30918	43562	0	20523	20061	57022	6287.6	12611	5190.8	51384	0	7848.7	0	26850	10804	-	-
AT3G62530.1	PBS lyase HEAT-like repeat-containing protein | chr3:23132138-23133298 FORWARD	AT3G62530.1	AT3G62530.1	20	3	3	14.5	14.5	24.503	0	7.7111	239790	0	324680	368010	594740	0	0	1072900	349250	0	0	0	0	0	0	0	0	342810	15836	23439	58960	202240	197060	16303	46753	306050	97640	9928.6	14294	16555	32383	57262	0	0	26393	49828	-	-
AT3G62730.1	unknown protein | chr3:23207854-23209471 REVERSE	AT3G62730.1	AT3G62730.1	9	3	2	13.2	7.6	34.731	0	5.7607	0	0	0	800850	0	0	0	841200	0	0	0	0	0	1100000	0	0	0	872870	16930	0	26088	271900	57757	66528	68947	178030	61652	17549	34140	18754	51312	123730	16982	82062	35507	95088	-	-
AT3G63190.1	Symbols: RRF | RRF (RIBOSOME RECYCLING FACTOR, CHLOROPLAST PRECURSOR) | chr3:23342582-23344773 REVERSE	AT3G63190.1	AT3G63190.1	4	2	2	12.4	12.4	30.422	0.00085324	2.94	0	514630	0	754560	0	0	0	650200	0	0	0	0	0	0	0	0	0	0	22047	93163	0	253310	99525	16956	0	180220	60373	0	10301	0	0	0	4916.7	0	0	42621	-	-
AT3G63460.2	WD-40 repeat family protein | chr3:23430644-23437344 REVERSE	AT3G63460.2;AT3G63460.1;AT3G63460.3	AT3G63460.2;AT3G63460.1;AT3G63460.3	22	4	4	6.2	6.2	119.72	0	21.721	1060400	0	883640	0	1471000	2020600	944930	0	1432800	0	1419800	0	1414500	0	0	1188100	1083400	1563500	21855	29005	77014	20515	189330	34270	77930	14973	144960	4396	47286	6957.2	70204	15627	11210	41516	33217	39312	-	-
AT3G63490.1	ribosomal protein L1 family protein | chr3:23444203-23446355 FORWARD	AT3G63490.1;AT3G63490.2	AT3G63490.1	47	5	5	23.1	23.1	37.632	0	77.917	3490500	2710700	3978800	4279800	2909500	1966300	3083700	3789500	2191500	2452800	4947100	2575600	5257900	3739900	5383500	3298000	4119000	5174700	233500	385930	659440	772560	1454600	151580	717360	449520	553690	121430	582900	143730	927360	357720	215210	178820	540760	111850	-	-
AT4G00100.1	Symbols: ATRPS13A, RPS13, PFL2 | ATRPS13A (ARABIDOPSIS THALIANA RIBOSOMAL PROTEIN S13A); structural constituent of ribosome | chr4:37084-38312 FORWARD	AT4G00100.1;AT3G60770.1	AT4G00100.1;AT3G60770.1	92	9	9	47	47	17.085	0	25.105	5431600	4343700	5874700	8411900	7351500	4692500	6677100	9508100	6012800	4738000	5429300	6287200	10645000	8464200	5473600	11464000	12884000	6984900	897330	1412500	1689900	5858600	4267900	789040	2997900	4736300	3200400	364870	620530	882950	3072400	2312200	531070	2586800	2604700	1881900	-	-
AT4G01050.1	hydroxyproline-rich glycoprotein family protein | chr4:455768-458510 FORWARD	AT4G01050.1	AT4G01050.1	15	2	2	5.6	5.6	49.387	0	13.011	0	0	0	0	1206000	795590	931510	937030	0	1253900	0	0	933220	1165200	0	998550	0	0	44108	119870	118380	177770	317160	61969	143370	186320	105770	60007	10501	8800.1	107970	123230	29618	71996	58972	50402	-	-
AT4G01100.1	Symbols: ADNT1 | ADNT1 (ADENINE NUCLEOTIDE TRANSPORTER 1); ADP transmembrane transporter/ AMP transmembrane transporter/ ATP transmembrane transporter/ binding | chr4:477152-479936 FORWARD	AT4G01100.1;AT4G01100.2	AT4G01100.1;AT4G01100.2	5	3	3	11.1	11.1	38.325	0	8.6965	0	0	0	0	0	275500	0	0	0	0	0	0	0	0	0	0	0	0	10079	0	21403	0	60810	16694	26688	40972	25169	0	8650.7	0	18832	14693	0	0	13897	19804	-	-
AT4G01310.1	ribosomal protein L5 family protein | chr4:543970-545547 REVERSE	AT4G01310.1	AT4G01310.1	2	2	2	6.5	6.5	28.343	0.00082372	2.7225	0	0	200000	0	0	0	0	0	0	0	0	0	0	0	0	0	0	0	0	0	25124	0	70104	0	26891	0	24572	0	11095	0	20948	0	4608	0	11044	0	-	-
AT4G01610.2	cathepsin B-like cysteine protease, putative | chr4:694695-697206 FORWARD	AT4G01610.2;AT4G01610.1	AT4G01610.2;AT4G01610.1	19	4	4	17	17	39.344	0	12.88	1449300	1008100	971810	1054300	1360000	1531200	1314500	1482400	1411200	724950	0	724440	682730	0	0	0	726040	0	123870	229140	141920	377040	524090	123440	311630	353870	391410	18498	12814	32572	72852	30222	8602.7	0	73537	45955	-	-
AT4G01690.2	Symbols: PPOX, HEMG1, PPO1 | PPOX; protoporphyrinogen oxidase | chr4:729887-732433 FORWARD	AT4G01690.2;AT4G01690.1	AT4G01690.2;AT4G01690.1	22	2	2	7.7	7.7	54.127	0	6.3664	584810	893460	790670	0	603190	570240	0	474410	504700	0	0	656390	0	555330	735400	0	0	0	23295	98238	64611	55340	122660	30572	33565	64410	69184	8054.2	22074	26660	29444	47344	19805	28046	0	21069	-	-
AT4G01850.2	Symbols: SAM-2, MAT2 | SAM-2 (S-ADENOSYLMETHIONINE SYNTHETASE 2); copper ion binding / methionine adenosyltransferase | chr4:796097-798286 REVERSE	AT4G01850.2;AT4G01850.1	AT4G01850.2;AT4G01850.1	37	9	3	30	11.7	43.255	0	11.823	3088100	4542700	5737900	4194000	2056300	3743900	2359000	3031400	3633800	1662700	1659000	4774100	1854900	2494300	1587900	2266800	1758600	3253300	208690	651520	810280	1363000	901170	316550	399330	695840	926370	54149	125190	240270	250690	378650	35449	126930	162190	345100	-	-
AT4G01900.1	Symbols: PII, GLB1 | GLB1 (GLNB1 HOMOLOG); acetylglutamate kinase regulator | chr4:821685-823523 FORWARD	AT4G01900.1	AT4G01900.1	17	3	3	14.8	14.8	21.275	0	6.8568	0	832730	0	1722400	0	0	0	2040000	0	1158600	0	0	0	963740	0	894170	0	874670	96525	133220	127890	525790	338170	6702.7	194060	526800	175080	86772	89369	23177	0	179420	29826	124200	100100	149110	-	-
AT4G02110.1	transcription coactivator | chr4:935086-940191 FORWARD	AT4G02110.1	AT4G02110.1	1	2	2	2.4	2.4	145.93	0.0084151	1.8422	0	322880	0	0	0	0	0	0	0	0	0	0	0	0	0	0	0	0	0	12973	0	10148	0	2584.9	0	0	0	1379.9	0	1451.6	0	7071.6	0	6962.6	0	3351	655	657
AT4G02280.1	Symbols: SUS3, ATSUS3 | SUS3 (sucrose synthase 3); UDP-glycosyltransferase/ sucrose synthase/ transferase, transferring glycosyl groups | chr4:994927-998967 FORWARD	AT4G02280.1;AT5G49190.1;AT5G20830.2;AT5G20830.1	AT4G02280.1	17	5	4	9.5	8.2	92.001	0	10.372	0	948480	0	1363300	1164300	1330100	936260	1409700	1799200	819340	0	1306500	0	1110100	0	649320	795170	1513500	11469	127190	40931	209310	115210	58380	53576	185630	112760	13109	5466.7	35073	23077	108710	4611.9	30653	21029	111480	-	-
AT4G02450.2	glycine-rich protein | chr4:1073753-1075893 REVERSE	AT4G02450.2;AT4G02450.1	AT4G02450.2;AT4G02450.1	26	4	4	17.5	17.5	25.341	0	9.9871	0	932330	1340100	1649800	1569900	1485700	1211500	1675100	1093000	823880	0	1302900	980160	0	0	631150	0	1198400	32943	396360	479110	1228800	1207600	275800	560130	690850	380090	68898	74575	167250	319900	149000	29728	110910	0	336960	-	-
AT4G02510.1	Symbols: TOC159, TOC86, PPI2, TOC160, ATTOC159 | TOC159 (TRANSLOCON AT THE OUTER ENVELOPE MEMBRANE OF CHLOROPLASTS 159); transmembrane receptor | chr4:1104766-1109600 FORWARD	AT4G02510.1	AT4G02510.1	46	9	9	8.4	8.4	160.82	0	45.523	1361300	1599900	879710	1697300	1930000	565610	1237700	1268500	1607500	0	1125400	0	1900700	1416900	1263500	0	1545800	2201700	11550	44958	32506	92601	165690	9845.6	68463	57069	91902	5761	22316	852.81	60100	38267	6488.4	0	36174	52269	-	-
AT4G02520.1	Symbols: ATGSTF2, ATPM24.1, ATPM24, GST2 | ATGSTF2 (GLUTATHIONE S-TRANSFERASE PHI 2); glutathione binding / glutathione transferase | chr4:1110452-1111660 REVERSE	AT4G02520.1;AT2G02930.1	AT4G02520.1;AT2G02930.1	12	4	3	21.7	17.9	24.128	0	8.5219	0	1296900	751430	1785500	1800400	1613600	2410700	1808100	1747200	0	0	0	0	1163200	0	935380	1990700	1546200	71233	267050	140390	926080	853270	193590	703390	873830	571650	14471	0	43456	98180	157410	0	72601	256260	275680	-	-
AT4G02580.1	NADH-ubiquinone oxidoreductase 24 kDa subunit, putative | chr4:1134467-1137156 FORWARD	AT4G02580.1	AT4G02580.1	13	2	2	6.3	6.3	28.388	0	3.2699	600700	659720	588630	565920	1089000	650800	704960	0	826870	0	430430	0	557960	579530	563080	0	572710	669880	35994	130950	122910	185070	562870	98880	142180	96859	194010	0	44391	21493	74139	134370	33150	20711	81144	91187	-	-
AT4G02930.1	elongation factor Tu, putative / EF-Tu, putative | chr4:1295409-1298404 REVERSE	AT4G02930.1	AT4G02930.1	55	12	11	36.3	33	49.409	0	123.71	5169400	4684400	5578800	3811200	4962400	3739600	4313200	3926000	4431700	2208100	2279700	2755500	2078500	2450900	2645700	2327500	2699700	3662800	212320	458180	562700	691560	723250	215560	376670	466510	480910	73190	60297	128420	119190	194510	40177	161780	119060	319710	-	-
AT4G03200.2	catalytic | chr4:1408159-1412756 FORWARD	AT4G03200.2;AT4G03200.1	AT4G03200.2;AT4G03200.1	6	2	2	3.6	3.6	76.845	0	18.928	0	0	0	580140	0	561770	0	0	0	0	0	0	0	0	0	0	0	0	6479.3	26288	18254	83058	54758	20948	24881	23830	33937	11795	0	0	0	0	0	16234	0	12266	-	-
AT4G04460.2	aspartyl protease family protein | chr4:2224551-2227874 FORWARD	AT4G04460.2;AT4G04460.1	AT4G04460.2;AT4G04460.1	9	3	3	7.9	7.9	55.101	0	15.606	0	231940	269020	423960	649100	275630	376500	908760	356600	0	0	246390	0	513830	0	0	786340	310690	8042.2	28115	27212	119360	116840	15272	49698	136120	56146	0	3910.8	10257	18636	45315	0	20246	38392	36459	-	-
AT4G04640.1	Symbols: ATPC1 | ATPC1; enzyme regulator | chr4:2350498-2352018 REVERSE	AT4G04640.1	AT4G04640.1	30	6	6	23.3	23.3	40.911	0	26.773	2250700	2831400	3559000	3620000	5148300	2912400	3060700	3954700	2811000	3596200	5967500	3073100	3383800	5582400	4817500	2580400	4774200	0	114470	572340	396060	977110	1254800	245430	575880	574830	484110	167960	342190	137740	445700	599530	140750	293080	321340	84299	-	-
AT4G05160.1	4-coumarate--CoA ligase, putative / 4-coumaroyl-CoA synthase, putative | chr4:2664385-2666707 FORWARD	AT4G05160.1	AT4G05160.1	0	2	2	4.4	4.4	59.849	0.0007758	2.3189	0	0	116390	0	0	0	0	0	0	0	0	0	0	0	0	0	0	0	0	0	11575	0	0	0	0	0	0	0	0	0	0	0	0	0	0	0	-	-
AT4G05390.2	Symbols: ATRFNR1 | ATRFNR1 (ROOT FNR 1); FAD binding / NADP or NADPH binding / electron carrier/ ferredoxin-NADP+ reductase/ oxidoreductase | chr4:2738715-2740655 REVERSE	AT4G05390.2;AT4G05390.1;AT1G30510.3;AT1G30510.1;AT1G30510.2	AT4G05390.2;AT4G05390.1;AT1G30510.3;AT1G30510.1;AT1G30510.2	7	2	2	5.7	5.7	39.323	0	3.3511	845530	0	1500600	0	926740	0	981940	0	1424400	0	0	0	945320	0	0	0	0	0	39001	0	152820	174670	264800	0	152930	85739	234210	0	15776	0	105730	35449	12961	19365	0	47888	-	-
AT4G07410.2	transducin family protein / WD-40 repeat family protein | chr4:4201249-4205224 REVERSE	AT4G07410.2;AT4G07410.1	AT4G07410.2;AT4G07410.1	0	2	2	6.1	6.1	78.023	0.0051058	1.9838	55296	0	0	0	0	0	0	0	0	0	0	0	0	0	0	0	0	0	1348.7	0	0	0	0	0	0	0	0	0	0	0	0	0	0	0	0	0	-	558
AT4G08390.4	Symbols: SAPX | SAPX (STROMAL ASCORBATE PEROXIDASE); L-ascorbate peroxidase | chr4:5314905-5317456 FORWARD	AT4G08390.4;AT4G08390.3;AT4G08390.2;AT4G08390.1;AT1G77490.1	AT4G08390.4;AT4G08390.3;AT4G08390.2;AT4G08390.1;AT1G77490.1	11	2	2	7.8	7.8	37.416	0	4.1807	971270	816200	0	819730	764550	790870	541520	623230	746740	0	0	686480	0	0	0	0	0	0	70500	198020	32923	204480	331740	127430	91711	140100	231160	19230	6474.2	33371	12497	47877	8989.2	11457	0	40473	-	-
AT4G08520.1	clathrin adaptor complex small chain family protein | chr4:5417348-5420530 FORWARD	AT4G08520.1	AT4G08520.1	7	3	3	23.2	23.2	19.876	0	12.311	0	0	0	0	0	0	0	0	0	835040	0	742450	0	612240	0	556010	0	0	0	0	0	0	124710	0	83065	0	31487	199880	82021	142760	151750	247540	0	185840	95507	38200	-	-
AT4G09000.1	Symbols: GRF1, GF14 CHI | 14-3-3-like protein GF14 chi / general regulatory factor 1 (GRF1) | chr4:5775210-5777481 FORWARD	AT4G09000.1;AT4G09000.2	AT4G09000.1;AT4G09000.2	111	13	6	61	37.5	29.931	0	51.566	6281600	7520000	9356200	11827000	8281300	10549000	8635300	10741000	9255100	5878000	4281300	7938600	5590500	8148000	5336400	4833700	6420100	6511000	348160	1575200	1239800	4208700	2893200	1054400	1478300	2634000	2086300	154080	199450	472980	768880	1140300	138360	443260	452430	893420	-	-
AT4G09320.1	Symbols: NDPK1 | NDPK1; ATP binding / nucleoside diphosphate kinase | chr4:5923400-5924532 FORWARD	AT4G09320.1	AT4G09320.1	74	9	9	50.3	50.3	18.814	0	98.901	4798800	2710200	4870500	8059900	6395100	3900400	6732800	7957100	4119100	2613100	1748400	3298300	4959000	4206900	2567800	4085500	5982300	3665300	477750	984240	1229300	5229200	4176200	568210	2100600	3548800	1733400	161840	173680	310130	1114700	792850	133880	539250	894580	735880	-	-
AT4G09670.1	oxidoreductase family protein | chr4:6107150-6109122 REVERSE	AT4G09670.1	AT4G09670.1	19	6	6	28.7	28.7	39.562	0	21.496	1946800	0	1671900	0	1885200	2170800	1779500	0	2136700	0	2247200	0	2026200	0	2235100	0	1751800	0	118320	62659	298780	308120	759110	109820	358470	0	664860	28993	82365	42291	236340	0	66191	69686	84404	99089	-	-
AT4G10020.1	Symbols: AtHSD5 | AtHSD5 (hydroxysteroid dehydrogenase 5); binding / catalytic/ oxidoreductase | chr4:6268289-6270434 FORWARD	AT4G10020.1	AT4G10020.1	48	6	6	15.7	15.7	43.441	0	47.773	832300	1152700	488120	1193500	656410	1045100	1584800	2895300	870260	8967800	7175600	3219500	5108600	4353700	1891900	8596100	7113300	2479300	14200	230210	52673	470470	180550	86021	158960	633600	166620	324100	311560	188450	470940	478840	39398	631970	465230	291460	-	-
AT4G10340.1	Symbols: LHCB5 | LHCB5 (LIGHT HARVESTING COMPLEX OF PHOTOSYSTEM II 5); chlorophyll binding | chr4:6408016-6409677 FORWARD	AT4G10340.1	AT4G10340.1	46	6	6	30	30	30.156	0	38.361	1464900	2085800	1390300	2967800	4685600	2120400	2144200	4093200	1300400	5174500	4306300	3633200	2619300	5422800	4503100	4147100	0	2119900	148140	465670	301720	1146300	1242100	186060	469620	834720	337640	201670	340900	244330	374080	721050	185750	437780	82254	256300	-	-
AT4G10450.1	60S ribosomal protein L9 (RPL90D) | chr4:6462953-6464544 REVERSE	AT4G10450.1	AT4G10450.1	7	5	2	28.9	19.1	21.973	0	7.1689	388860	0	0	0	0	0	0	0	0	0	0	0	0	0	0	0	0	0	38886	0	165870	169770	441810	42357	236280	409720	0	27910	94530	35318	334660	93892	32244	97780	0	100430	-	-
AT4G10790.1	UBX domain-containing protein | chr4:6640599-6643062 REVERSE	AT4G10790.1	AT4G10790.1	15	2	2	7.3	7.3	52.802	0	16.931	0	0	0	0	0	1117200	0	0	0	3992500	0	0	0	1438900	0	2478200	0	0	48575	127150	86926	152170	141350	75533	126750	125690	110450	139520	156900	59359	205810	200700	61993	208400	121390	78403	-	-
AT4G11010.1	Symbols: NDPK3 | NDPK3 (NUCLEOSIDE DIPHOSPHATE KINASE 3); ATP binding / nucleoside diphosphate kinase | chr4:6732580-6734361 REVERSE	AT4G11010.1	AT4G11010.1	3	3	3	8.8	8.8	25.734	0	4.0894	0	0	0	191960	0	168320	0	918860	0	0	0	248980	0	262600	0	273170	0	186490	0	36298	0	90471	53288	16648	20259	174570	19604	23774	7792.7	27560	0	57623	0	42399	21966	27732	-	-
AT4G11150.1	Symbols: TUF, emb2448, TUFF, VHA-E1 | TUF (VACUOLAR ATP SYNTHASE SUBUNIT E1); proton-transporting ATPase, rotational mechanism | chr4:6799935-6801932 FORWARD	AT4G11150.1;AT3G08560.1;AT1G64200.1	AT4G11150.1	45	6	6	27.8	27.8	26.06	0	11.095	2850200	2427500	2046700	1957400	1435000	2783700	2011200	2009200	2130000	1949100	2032900	2194600	1711800	1774000	1744700	2312200	1723700	1910100	218000	506990	426040	641240	791940	230210	529070	535220	564400	83981	149730	135990	393210	225930	82842	208100	115800	247640	-	-
AT4G11420.1	Symbols: EIF3A, ATEIF3A-1, EIF3A-1, ATTIF3A1, TIF3A1 | EIF3A (EUKARYOTIC TRANSLATION INITIATION FACTOR 3A); translation initiation factor | chr4:6947476-6952445 REVERSE	AT4G11420.1	AT4G11420.1	38	6	6	9.4	9.4	114.3	0	18.767	1590100	1638900	1614700	708650	1157700	1352200	1402900	762190	1149500	0	2535500	1257600	1399100	1346600	1895300	2064400	1688200	1050400	22737	101440	89251	118010	132610	43267	90726	81505	123080	4209.2	32791	21667	73432	46744	25120	61746	50446	50513	-	-
AT4G12030.1	bile acid:sodium symporter family protein | chr4:7210918-7212992 FORWARD	AT4G12030.1	AT4G12030.1	0	2	2	7.3	7.3	29.211	0.0022831	2.1508	0	0	0	0	0	0	0	0	0	0	0	0	0	0	0	0	0	0	0	0	0	0	0	0	0	0	0	0	0	0	0	0	0	0	0	0	19	9
AT4G12130.1	aminomethyltransferase | chr4:7263599-7265812 FORWARD	AT4G12130.1	AT4G12130.1	11	3	3	12.7	12.7	43.527	0	14.386	0	932380	0	0	0	798390	0	741350	0	0	0	0	0	0	0	0	0	0	0	143450	77689	41077	117500	47037	0	102860	97133	0	0	19173	0	39287	0	0	0	0	-	-
AT4G12420.2	Symbols: SKU5 | SKU5; copper ion binding / oxidoreductase | chr4:7349662-7353074 REVERSE	AT4G12420.2;AT4G12420.1	AT4G12420.2;AT4G12420.1	12	2	2	4.9	4.9	65.637	0	10.996	0	0	0	1586400	0	0	0	0	0	0	0	0	0	0	0	0	0	0	0	141850	108330	295250	171040	49537	111230	134430	130760	0	59109	45062	97784	7661.2	29155	0	79950	20164	-	-
AT4G13010.1	oxidoreductase, zinc-binding dehydrogenase family protein | chr4:7600551-7602729 FORWARD	AT4G13010.1	AT4G13010.1	7	2	2	10	10	34.436	0	3.603	0	0	0	872810	0	0	459080	0	0	0	0	0	0	0	0	0	0	0	33011	93573	91855	267560	238600	64638	111970	170260	144030	0	38040	0	6664.3	111190	0	97198	74732	95084	-	-
AT4G13360.1	catalytic | chr4:7775128-7777895 FORWARD	AT4G13360.1	AT4G13360.1	12	4	4	13.1	13.1	46.25	0	6.0954	905120	665540	1037300	774660	1037700	842440	679340	758810	978800	0	0	0	0	0	788600	0	749290	0	53921	111550	130520	224400	257470	16435	76697	109020	188200	0	17839	23643	0	61155	21106	0	42540	12934	-	-
AT4G13430.1	Symbols: IIL1 | IIL1 (ISOPROPYL MALATE ISOMERASE LARGE SUBUNIT 1); 4 iron, 4 sulfur cluster binding / hydro-lyase/ lyase | chr4:7803933-7807871 REVERSE	AT4G13430.1	AT4G13430.1	15	2	2	6.1	6.1	55.013	0	45.337	0	857500	0	924930	0	0	582770	681170	937890	0	0	0	781440	0	0	0	0	1271600	35895	137820	17656	204950	68763	39906	93069	96850	171780	0	0	18766	69940	8963	0	0	0	94767	-	-
AT4G13930.1	Symbols: SHM4 | SHM4 (serine hydroxymethyltransferase 4); catalytic/ glycine hydroxymethyltransferase/ pyridoxal phosphate binding | chr4:8047692-8050106 REVERSE	AT4G13930.1;AT4G13890.1	AT4G13930.1	127	13	13	33.8	33.8	51.717	0	123.17	9922100	11120000	11640000	9779600	10531000	10561000	9781600	9382900	11903000	4293300	4523300	7649500	6468300	6147500	7063800	5585900	5617300	10229000	445300	1851900	1465300	2786600	3386100	689330	1391100	1847200	2552600	127970	292440	335550	801680	640000	160920	365900	504920	892710	-	-
AT4G13940.1	Symbols: HOG1, EMB1395, SAHH1, MEE58, ATSAHH1 | MEE58 (MATERNAL EFFECT EMBRYO ARREST 58); adenosylhomocysteinase/ copper ion binding | chr4:8054862-8057139 FORWARD	AT4G13940.1;AT4G13940.3;AT4G13940.2;AT4G13940.4	AT4G13940.1;AT4G13940.3;AT4G13940.2;AT4G13940.4	320	34	15	71.1	28.2	53.378	0	197.61	44698000	56166000	44096000	52931000	47025000	53115000	39878000	34445000	58227000	19830000	23246000	38053000	31713000	33350000	30435000	27868000	24818000	50561000	1749500	7475900	4020800	12979000	12010000	3184500	5787500	5869400	9374800	437240	797580	1631700	2749400	3340200	748560	1752600	1436900	4501400	-	-
AT4G14030.2	Symbols: SBP1 | SBP1 (selenium-binding protein 1); selenium binding | chr4:8097918-8100242 REVERSE	AT4G14030.2;AT4G14030.1	AT4G14030.2;AT4G14030.1	20	5	4	12.7	10	54.056	0	32.008	0	1734000	1630900	1848200	2169800	1571000	1088200	1355400	1743800	0	0	0	1206200	0	0	0	0	1562100	22917	199160	175520	386560	506370	80971	129370	149950	278970	0	28586	3341.7	114110	26118	18451	6086	15702	97192	-	-
AT4G14880.4	Symbols: OASA1, CYTACS1 | OASA1 (O-ACETYLSERINE (THIOL) LYASE (OAS-TL) ISOFORM A1); cysteine synthase | chr4:8517960-8520469 REVERSE	AT4G14880.4;AT4G14880.3;AT4G14880.2;AT4G14880.1;AT3G22460.1	AT4G14880.4;AT4G14880.3;AT4G14880.2;AT4G14880.1	61	11	11	44.1	44.1	33.805	0	46.675	5379400	5813600	6533100	8299900	5241500	4908200	4462400	5510100	5295800	2263400	3489500	4446100	5014200	4767000	3477600	3369000	3198900	4868500	239060	973400	970470	3183500	2195100	435970	939990	1512300	1377700	101860	259700	335410	756150	664240	74129	284230	280130	882260	-	-
AT4G15000.2	60S ribosomal protein L27 (RPL27C) | chr4:8571833-8572489 FORWARD	AT4G15000.2;AT4G15000.1;AT3G22230.1;AT2G32220.1	AT4G15000.2;AT4G15000.1;AT3G22230.1;AT2G32220.1	20	2	2	20.6	20.6	15.035	0	5.5697	565470	0	0	0	0	0	0	2699500	0	0	0	0	0	0	0	0	0	0	128880	175580	201260	931470	1057100	153430	523140	1640900	435820	58741	77925	113730	576610	346690	55674	471490	463900	289070	-	-
AT4G15330.1	Symbols: CYP705A1 | CYP705A1; electron carrier/ heme binding / iron ion binding / monooxygenase/ oxygen binding | chr4:8751387-8753157 REVERSE	AT4G15330.1	AT4G15330.1	7	2	2	8	8	58.494	0.00080064	2.5298	0	0	0	0	0	0	0	0	0	0	0	0	0	0	0	0	0	207580	0	26584	39578	60397	92337	0	61110	0	68308	11708	0	0	86236	0	0	0	40303	16044	-	-
AT4G15530.3	Symbols: PPDK | PPDK (pyruvate orthophosphate dikinase); kinase/ pyruvate, phosphate dikinase | chr4:8864828-8870801 REVERSE	AT4G15530.3;AT4G15530.2;AT4G15530.4;AT4G15530.1;AT4G15530.6;AT4G15530.5	AT4G15530.3;AT4G15530.2;AT4G15530.4;AT4G15530.1;AT4G15530.6;AT4G15530.5	98	17	17	29.2	29.2	93.379	0	49.062	4999000	6786300	7473500	6579900	6218200	6744700	6244100	5538100	8134600	3441500	3388000	5886900	4346800	4185600	4069400	3276500	3501100	8160000	105110	560370	429740	878660	973790	262060	431210	579640	543290	55353	71681	130950	181630	252350	45000	103180	113480	354980	-	-
AT4G15560.1	Symbols: CLA1, DEF, CLA, DXS, DXPS2 | CLA1 (CLOROPLASTOS ALTERADOS 1); 1-deoxy-D-xylulose-5-phosphate synthase | chr4:8883907-8887565 FORWARD	AT4G15560.1;AT3G21500.1;AT3G21500.2	AT4G15560.1;AT3G21500.1;AT3G21500.2	3	2	2	3.5	3.5	76.832	0.00078678	2.4226	0	0	473510	0	0	0	0	0	0	0	0	0	0	0	0	0	0	0	11645	13124	37672	164010	111660	0	42586	0	44519	5590.2	42513	4141	54336	0	9484.9	0	20848	2365.3	-	-
AT4G15940.1	fumarylacetoacetate hydrolase family protein | chr4:9038289-9040370 FORWARD	AT4G15940.1;AT3G16700.2;AT3G16700.1	AT4G15940.1;AT3G16700.2;AT3G16700.1	18	2	2	14.4	14.4	24.154	0	11.559	0	0	0	726520	752670	0	0	976280	0	0	0	0	0	735790	0	761130	0	688610	87858	0	193780	425090	544480	28051	288250	346040	0	18334	0	51749	113420	168320	24663	127180	88062	132810	-	-
AT4G16130.1	Symbols: ARA1, ISA1, ATISA1 | ARA1 (ARABINOSE KINASE); ATP binding / L-arabinokinase/ galactokinase | chr4:9120867-9127938 FORWARD	AT4G16130.1	AT4G16130.1	9	4	4	6.4	6.4	114.26	0	8.8221	0	358560	0	413110	0	293100	0	297850	0	0	0	295400	0	0	0	0	0	600620	0	21672	25345	60343	66159	11816	20139	22170	51077	1643.5	0	5884.1	13795	12002	0	0	9889.5	22125	-	-
AT4G16143.2	Symbols: IMPA-2 | IMPA-2 (IMPORTIN ALPHA ISOFORM 2); binding / protein transporter | chr4:9133937-9137353 REVERSE	AT4G16143.2;AT4G16143.1;AT1G09270.3;AT4G02150.1;AT1G09270.2;AT1G09270.1;AT1G02690.1;AT1G02690.2	AT4G16143.2;AT4G16143.1	45	4	2	10.8	6.2	58.906	0	20.598	1757700	2484600	2640700	1694200	1748200	1788500	1293800	1434900	1905400	1984100	2052900	1694200	1386500	1239000	1851000	1598300	1091900	1964500	64934	466120	224140	443280	364050	103110	90800	293880	279220	39670	119300	67821	135630	168190	29932	114540	79829	146330	-	-
AT4G16155.1	dihydrolipoyl dehydrogenase | chr4:9153363-9157322 REVERSE	AT4G16155.1	AT4G16155.1	61	12	6	25.1	12.9	67.089	0	43.382	2759400	2434500	3452800	5183400	3766700	5116300	2573000	2709800	3125800	1071600	1458000	2266700	2745000	2685000	2335600	1177200	1902700	2668500	86743	159650	373350	756640	958060	241440	357210	333570	491840	9020.2	51049	77271	251630	170460	53680	33466	132060	136640	-	-
AT4G16160.1	Symbols: ATOEP16-2, ATOEP16-S | mitochondrial import inner membrane translocase subunit Tim17/Tim22/Tim23 family protein | chr4:9157515-9158933 FORWARD	AT4G16160.1;AT4G16160.2;REV__AT5G20980.2;REV__AT5G20980.1	AT4G16160.1;AT4G16160.2	54	6	6	39.8	39.8	18.586	0	16.504	3489700	3539600	3528300	3431000	3865400	3248800	5282200	6774600	3411200	8358300	7685300	4591400	12469000	6183800	4183100	9304400	8992800	4359100	313960	1332900	847530	1261500	2299400	701400	1783800	2773600	1291900	764760	716140	620470	2026200	1677500	233270	1614700	1242200	1081000	-	-
AT4G17390.1	60S ribosomal protein L15 (RPL15B) | chr4:9714092-9715612 REVERSE	AT4G17390.1;AT4G16720.1	AT4G17390.1;AT4G16720.1	17	5	5	30.4	30.4	24.239	0	7.449	0	1641900	0	3953900	0	1792000	0	2132900	0	1030100	0	1337000	0	1833400	0	1331000	0	1780500	46865	644000	284980	2458500	990510	202980	736140	1334800	712440	70298	94382	113480	788640	473120	91524	269300	540240	403980	-	-
AT4G16760.1	Symbols: ACX1, ATACX1 | ACX1 (ACYL-COA OXIDASE 1); acyl-CoA oxidase | chr4:9424633-9428864 REVERSE	AT4G16760.1;AT4G16760.2	AT4G16760.1;AT4G16760.2	26	8	8	16.3	16.3	74.301	0	23.289	1364400	1848200	1928500	1407500	2126700	1340100	2411100	1196300	2815400	0	1258300	0	1515900	0	1409000	0	1403900	0	28328	76148	133040	123030	402220	34266	170970	163630	333130	7563.2	22563	13283	48072	0	25274	13682	61491	33397	-	497
AT4G17040.1	ATP-dependent Clp protease proteolytic subunit, putative | chr4:9585705-9589362 REVERSE	AT4G17040.1	AT4G17040.1	11	4	4	16.1	16.1	33.44	0	5.8731	611490	0	0	0	705410	0	0	0	500390	0	0	0	0	0	0	0	532000	0	40026	68404	69562	180550	256060	23376	23862	70329	103410	12143	0	15701	0	38298	0	57379	60344	65858	-	-
AT4G17830.1	peptidase M20/M25/M40 family protein | chr4:9915831-9918243 FORWARD	AT4G17830.1;AT4G17830.2	AT4G17830.1;AT4G17830.2	7	4	4	13.2	13.2	48.217	0	7.5717	0	0	0	0	0	454270	0	0	0	0	0	0	0	0	0	0	0	0	22726	0	40701	185730	112000	28724	31135	80835	70130	0	0	9206.7	39742	55265	0	0	0	44067	17	-
AT4G18100.1	60S ribosomal protein L32 (RPL32A) | chr4:10035485-10036541 REVERSE	AT4G18100.1	AT4G18100.1	22	2	2	18	18	15.503	0	46.242	3918100	2700800	2833100	4160700	0	2150700	3580600	4840400	0	0	0	0	5170000	5429200	0	0	6937300	4346100	721980	1056500	858650	2763500	592940	548330	2098400	2678900	399750	638570	1009300	622910	2814200	1694500	599580	126050	2272400	1533800	-	-
AT4G18480.1	Symbols: CHLI1, CH42, CH-42, CHL11, CHLI-1 | CHLI1; ATPase/ magnesium chelatase | chr4:10201672-10203469 REVERSE	AT4G18480.1	AT4G18480.1	88	12	5	39.6	17.9	46.269	0	29.839	7379600	9049900	8690700	6178000	7513000	6920000	5439200	5071700	6055600	3199000	4883800	6723100	4602600	4927800	3545200	3223400	3385700	4627600	316590	1404800	1265600	1331500	3029000	440380	632840	691310	1284200	62373	269610	335010	284450	601610	91513	250610	345660	568700	-	-
AT4G19006.1	26S proteasome regulatory subunit, putative (RPN9) | chr4:10409183-10411465 REVERSE	AT4G19006.1	AT4G19006.1	10	3	2	7.3	5.2	44.02	0	12.638	0	1185900	0	1195400	1232600	1454500	0	0	1613900	973730	0	0	918560	0	0	889400	982430	0	44419	207700	108270	252610	340160	138750	90697	171460	247300	36844	20150	46804	92310	94963	23747	77593	57173	99512	-	-
AT4G19010.1	4-coumarate--CoA ligase family protein / 4-coumaroyl-CoA synthase family protein | chr4:10411490-10414249 REVERSE	AT4G19010.1	AT4G19010.1	0	2	2	8	8	61.956	0.0090028	1.7897	0	0	0	0	0	0	0	0	0	0	0	0	0	0	0	0	0	0	0	0	0	0	0	0	0	0	0	0	0	0	0	0	0	0	0	0	184	-
AT4G19210.1	Symbols: ATRLI2, RLI2 | ATRLI2; transporter | chr4:10501200-10505217 FORWARD	AT4G19210.1	AT4G19210.1	5	2	2	4.1	4.1	68.389	0	4.2169	0	0	0	484440	0	449010	0	0	0	0	0	0	0	0	0	0	0	519280	0	13336	42462	94425	98094	22644	27105	36941	0	2703.7	0	0	40343	13924	0	0	0	38116	-	-
AT4G19880.3	FUNCTIONS IN: molecular_function unknown; INVOLVED IN: response to cadmium ion; LOCATED IN: chloroplast; EXPRESSED IN: 23 plant structures; EXPRESSED DURING: 13 growth stages; CONTAINS InterPro DOMAIN/s: Glutathione S-transferase, predicted (InterPro:IPR016639), Glutathione S-transferase, C-terminal-like (InterPro:IPR010987), Glutathione S-transferase/chloride channel, C-terminal (InterPro:IPR017…	AT4G19880.3;AT4G19880.1;AT4G19880.2	AT4G19880.3;AT4G19880.1;AT4G19880.2	7	2	2	8.3	8.3	35.569	0	70.012	0	0	0	0	0	0	0	0	0	0	0	0	1126500	0	0	0	0	0	11058	48521	37596	46979	87462	10978	43994	19444	50190	0	0	0	145380	6546.3	0	0	80420	8503.5	-	-
AT4G20130.1	Symbols: PTAC14 | PTAC14 (PLASTID TRANSCRIPTIONALLY ACTIVE14) | chr4:10878887-10881945 FORWARD	AT4G20130.1	AT4G20130.1	1	2	2	6.4	6.4	55.61	0.0078014	1.8813	0	0	292850	0	0	0	0	0	0	0	0	0	0	0	0	0	0	0	0	0	30390	38671	50969	0	29099	0	0	0	31677	18784	0	22755	0	19825	0	0	-	-
AT4G20360.1	Symbols: ATRAB8D, ATRABE1B | ATRABE1B (ARABIDOPSIS RAB GTPASE HOMOLOG E1B); GTP binding / GTPase/ translation elongation factor | chr4:10989952-10991709 FORWARD	AT4G20360.1	AT4G20360.1	236	17	16	38.2	35.1	51.63	0	261.1	17845000	19851000	20926000	18556000	21074000	17544000	12604000	19179000	13471000	11923000	13512000	21079000	12914000	16513000	11309000	11380000	11622000	19457000	780510	2540900	2665000	4305500	5496900	1089300	2243300	2954700	2259900	333210	750400	585010	1426200	1667000	302650	759740	678630	1537900	-	-
AT4G20850.1	Symbols: TPP2 | TPP2 (TRIPEPTIDYL PEPTIDASE II); tripeptidyl-peptidase | chr4:11160721-11169889 REVERSE	AT4G20850.1	AT4G20850.1	123	22	22	19.4	19.4	152.37	0	65.349	3905700	6288600	7018600	8887000	7265100	8675700	6973100	6279000	9441500	3116100	3601900	4797600	5203600	6298400	5994900	3786900	4399500	9012200	58036	352410	293600	717050	818150	131030	323750	343390	607770	28797	52583	62677	185800	204190	28318	105630	98456	295050	-	-
AT4G21020.1	late embryogenesis abundant domain-containing protein / LEA domain-containing protein | chr4:11228187-11229577 FORWARD	AT4G21020.1	AT4G21020.1	5	2	2	13.9	13.9	29.422	0	3.5165	0	0	316470	0	0	0	0	0	0	0	0	0	0	0	0	0	0	0	51298	96315	47209	155440	127620	44422	82353	124320	110490	23485	15008	19226	38590	28868	8262.7	23214	24079	19920	16	-
AT4G21150.2	Symbols: HAP6 | HAP6 (HAPLESS 6); dolichyl-diphosphooligosaccharide-protein glycotransferase | chr4:11278429-11283848 FORWARD	AT4G21150.2;AT4G21150.3;AT4G21150.1	AT4G21150.2;AT4G21150.3;AT4G21150.1	31	5	5	11.9	11.9	73.266	0	61.457	1676900	0	1680500	0	1087200	0	1416800	0	1454100	0	0	0	1966900	0	2085300	0	1784000	0	43129	114960	98358	212380	146590	11547	109550	60091	133050	6080.5	33442	20122	113270	23403	34766	27093	68284	70825	-	-
AT4G21280.1	Symbols: PSBQ, PSBQA, PSBQ-1 | oxygen-evolving enhancer protein 3, chloroplast, putative (PSBQ1) (PSBQ) | chr4:11334402-11335773 FORWARD	AT4G21280.1;AT4G21280.2	AT4G21280.1;AT4G21280.2	6	3	2	18.8	13.9	23.795	0	4.028	0	0	0	0	0	0	0	0	0	687640	1451700	604870	0	595120	0	681050	0	0	0	102660	22789	77015	206110	0	85861	44881	0	52598	127440	59636	128420	125080	18607	115160	53989	54050	172	-
AT4G21580.3	oxidoreductase, zinc-binding dehydrogenase family protein | chr4:11475719-11477768 FORWARD	AT4G21580.3;AT4G21580.1;AT4G21580.2	AT4G21580.3;AT4G21580.1;AT4G21580.2	4	3	3	11.9	11.9	33.835	0	5.1677	0	416220	0	898320	0	584850	0	457580	0	0	0	435000	0	435160	0	0	0	457540	0	54279	54260	212230	91448	58175	0	79160	90751	13780	10050	26976	38702	47422	0	0	14487	51348	-	-
AT4G21860.2	Symbols: MSRB2 | MSRB2 (methionine sulfoxide reductase B 2); peptide-methionine-(S)-S-oxide reductase | chr4:11600005-11601568 REVERSE	AT4G21860.2;AT4G21860.3;AT4G21860.1;AT4G21850.2;AT4G21850.1;AT4G04800.1	AT4G21860.2;AT4G21860.3;AT4G21860.1;AT4G21850.2;AT4G21850.1;AT4G04800.1	4	2	2	12.5	12.5	20.164	0.0043892	1.9888	0	0	0	0	0	0	0	0	0	6163700	0	0	0	0	0	0	0	0	23917	0	88466	0	137180	0	123820	0	72155	380940	30770	0	50498	0	10562	0	33241	0	-	-
AT4G22240.1	plastid-lipid associated protein PAP, putative | chr4:11765803-11767304 REVERSE	AT4G22240.1	AT4G22240.1	8	2	2	8.4	8.4	33.655	0	3.8189	0	0	0	790900	0	0	0	0	0	0	0	0	0	0	0	0	0	0	0	52761	17552	220800	0	23100	0	65775	0	22576	0	22945	68129	0	0	39087	0	34794	-	-
AT4G22670.1	Symbols: AtHip1 | AtHip1 (Arabidopsis thaliana Hsp70-interacting protein 1); binding | chr4:11918080-11920910 FORWARD	AT4G22670.1	AT4G22670.1	23	3	3	10.9	10.9	46.621	0	47.617	0	0	801290	0	0	1234700	0	0	0	0	0	0	0	0	0	0	0	0	18208	151060	120760	357840	62624	121260	31668	150570	31033	37605	0	40631	0	59313	0	0	0	76611	-	-
AT4G23100.3	Symbols: RML1, PAD2, GSH1, CAD2, ATECS1, GSHA | GSH1 (GLUTAMATE-CYSTEINE LIGASE); glutamate-cysteine ligase | chr4:12103161-12107299 REVERSE	AT4G23100.3;AT4G23100.1;AT4G23100.2	AT4G23100.3;AT4G23100.1	12	4	4	4.8	4.8	58.562	0	8.3812	0	0	618420	0	570720	799870	0	418720	0	0	472740	396640	470380	0	0	0	0	452360	34419	45226	57461	71608	188670	33079	81855	53457	108500	0	27256	13234	69940	11391	5604.4	5196.4	13520	34506	-	-
AT4G23670.1	major latex protein-related / MLP-related | chr4:12332560-12333804 REVERSE	AT4G23670.1;AT4G14060.1;AT2G01520.1;AT2G01530.1;AT3G26460.1	AT4G23670.1;AT4G14060.1;AT2G01520.1	29	6	4	35.1	35.1	17.518	0	54.184	2772700	1364900	1982000	2718300	2388800	0	1597300	2390600	1300300	0	971730	1468900	2253400	1263100	910350	1377800	2726200	1099900	289730	414170	593040	1722900	1816900	82935	743940	988480	665340	0	118500	149680	547590	345160	47737	246780	417980	258330	-	-
AT4G23680.1	major latex protein-related / MLP-related | chr4:12336186-12337482 REVERSE	AT4G23680.1	AT4G23680.1	2	5	2	39.7	23.2	17.473	0	3.0277	0	369190	0	770350	0	0	0	0	0	0	0	0	0	0	0	0	0	260280	0	154470	0	425590	0	33964	0	230880	0	12101	0	12947	0	77467	0	0	0	67643	-	-
AT4G23850.1	long-chain-fatty-acid--CoA ligase / long-chain acyl-CoA synthetase | chr4:12403454-12408335 REVERSE	AT4G23850.1	AT4G23850.1	1	2	2	5.3	5.3	74.507	0.0078459	1.8884	0	0	0	0	0	411940	0	0	0	0	0	0	0	0	0	0	0	0	0	0	0	76104	0	19970	0	69233	0	6816.5	0	14835	0	0	0	19610	0	49283	-	454
AT4G24190.2	Symbols: SHD, HSP90.7 | SHD (SHEPHERD); ATP binding / unfolded protein binding | chr4:12551717-12555909 REVERSE	AT4G24190.2;AT4G24190.1	AT4G24190.2;AT4G24190.1	125	16	15	21.3	20.2	94.148	0	132.55	6875900	9271500	8611400	7496400	8022700	7798000	8633400	8999200	9476800	5633900	6199600	6949300	7199800	6235200	5667900	7122400	7227400	9598000	157840	846930	479010	1061200	1288700	306430	643440	941000	820670	97738	173200	180420	355770	343580	64443	221480	234860	488540	-	-
AT4G24220.2	Symbols: VEP1, AWI31 | VEP1 (VEIN PATTERNING 1); binding / catalytic | chr4:12564945-12566755 FORWARD	AT4G24220.2;AT4G24220.1	AT4G24220.2;AT4G24220.1	29	3	3	11.4	11.4	44.102	0	14.437	706390	781620	848620	1214000	1173400	1932400	935080	898490	1280700	442530	633760	1003200	635130	674810	550450	550360	896200	1234300	33604	203390	111960	339260	356210	87214	139190	189080	235430	19124	38104	50463	78014	63497	12360	34461	58204	124490	-	-
AT4G24280.1	Symbols: cpHsc70-1 | cpHsc70-1 (chloroplast heat shock protein 70-1); ATP binding | chr4:12589988-12593630 FORWARD	AT4G24280.1	AT4G24280.1	318	36	13	46.7	19.1	76.507	0	166.05	49169000	48003000	46740000	46126000	40232000	40196000	36283000	33951000	41382000	18975000	23347000	29505000	29326000	26942000	24893000	22314000	21756000	34735000	1103000	4573700	2985000	6653900	6629200	1548900	3168800	3771600	4453700	263710	660910	904140	1641000	1804200	385330	976200	795290	2014300	-	-
AT4G24520.2	Symbols: ATR1, AR1 | ATR1 (ARABIDOPSIS P450 REDUCTASE 1); NADPH-hemoprotein reductase | chr4:12662841-12667161 REVERSE	AT4G24520.2;AT4G24520.1	AT4G24520.2;AT4G24520.1	2	2	2	6.2	6.2	76.324	0	3.5008	0	176120	0	0	0	0	0	0	0	0	0	0	0	0	0	0	0	0	0	14898	0	17349	0	0	0	0	0	2954.4	0	0	0	6825.3	0	5183.4	0	0	-	-
AT4G24550.1	clathrin adaptor complexes medium subunit family protein | chr4:12675734-12679064 FORWARD	AT4G24550.1;AT4G24550.3;AT4G24550.2	AT4G24550.1;AT4G24550.3;AT4G24550.2	3	3	3	11.1	11.1	42.879	0	4.4505	444510	0	612310	0	378400	0	371100	0	0	0	0	0	0	0	0	0	0	0	21318	0	56756	0	91866	0	57539	0	59507	0	15115	0	12322	0	2940	0	8985.9	0	-	-
AT4G24620.2	Symbols: PGI1, PGI | PGI1 (PHOSPHOGLUCOSE ISOMERASE 1); glucose-6-phosphate isomerase | chr4:12708752-12712825 REVERSE	AT4G24620.2;AT4G24620.1	AT4G24620.2;AT4G24620.1	10	4	4	14.6	14.6	62.307	0	11.257	0	877450	928530	941700	716340	783050	682220	0	908760	0	0	550380	427770	0	0	0	604470	715390	13277	68545	60326	147780	90642	43633	66093	59462	89598	0	7601.3	11336	29903	13977	4821.9	5915.1	16811	51523	-	-
AT4G24770.1	Symbols: RBP31, ATRBP31, CP31, ATRBP33 | RBP31 (31-KDA RNA BINDING PROTEIN); RNA binding / poly(U) binding | chr4:12766030-12768040 REVERSE	AT4G24770.1	AT4G24770.1	22	5	5	17.6	17.6	35.787	0	7.3748	7976900	4726900	4788100	2091000	4251000	2444100	4506600	3687600	3853400	2089000	5780800	3313500	4074700	2511300	5892200	3550500	3504100	2595900	625340	1542600	1157700	1765300	1922300	384550	1472400	1044000	1482000	178190	535990	349180	867050	443090	312660	458210	505740	353200	-	-
AT4G24820.2	26S proteasome regulatory subunit, putative (RPN7) | chr4:12790163-12792722 REVERSE	AT4G24820.2;AT4G24820.1	AT4G24820.2;AT4G24820.1	12	3	3	8.3	8.3	44.282	0	5.7086	881080	0	826750	0	1143800	0	657400	0	0	0	0	0	634110	0	617630	0	0	0	72804	0	99183	0	257610	15944	89542	77511	101940	0	17637	13289	60388	17903	15398	0	21577	36271	-	-
AT4G24830.2	arginosuccinate synthase family | chr4:12792873-12795974 REVERSE	AT4G24830.2;AT4G24830.1	AT4G24830.2;AT4G24830.1	27	5	5	14.4	14.4	49.029	0	33.495	1607600	1225600	3072900	2484800	3160000	2197500	1305600	1941700	2174600	0	0	1276600	1984100	1194100	1648500	1204400	1454100	1677100	80535	149790	311150	432900	745730	100490	74780	249060	381440	13231	17640	40392	173570	81718	33116	45592	114380	88772	180	186
AT4G25080.4	Symbols: CHLM | CHLM (magnesium-protoporphyrin IX methyltransferase); magnesium protoporphyrin IX methyltransferase | chr4:12876948-12878647 FORWARD	AT4G25080.4;AT4G25080.5;AT4G25080.3;AT4G25080.2;AT4G25080.1	AT4G25080.4;AT4G25080.5;AT4G25080.3;AT4G25080.2;AT4G25080.1	7	2	2	9	9	27.148	0	4.2678	0	527100	0	0	0	0	0	0	0	0	0	0	0	0	0	0	0	0	8655	99663	0	111510	0	21398	0	110340	0	25276	0	24527	0	79976	0	24025	0	36481	-	-
AT4G25100.4	Symbols: FSD1 | FSD1 (FE SUPEROXIDE DISMUTASE 1); copper ion binding / superoxide dismutase | chr4:12884300-12886695 REVERSE	AT4G25100.4;AT4G25100.5;AT4G25100.3;AT4G25100.2;AT4G25100.1	AT4G25100.4;AT4G25100.5;AT4G25100.3;AT4G25100.2;AT4G25100.1	3	2	2	9.1	9.1	21.098	0	3.0448	0	0	0	0	0	0	0	0	0	0	0	312330	0	0	0	0	0	0	0	0	0	307310	0	75845	0	0	0	18890	0	47337	111450	42744	0	30578	0	22793	-	-
AT4G25130.1	peptide methionine sulfoxide reductase, putative | chr4:12898591-12900064 REVERSE	AT4G25130.1	AT4G25130.1	21	2	2	8.5	8.5	28.644	0	33.481	1619100	1310900	0	1202800	1332000	1251100	1191900	1067400	976750	0	0	1073300	0	898230	0	572310	0	663350	127750	334140	143950	538150	616730	155360	291550	340070	299110	42599	47830	102070	82526	186550	0	107160	0	138060	-	-
AT4G25140.1	Symbols: OLEO1, OLE1 | OLEO1 (OLEOSIN 1) | chr4:12900430-12901577 FORWARD	AT4G25140.1	AT4G25140.1	378	10	10	49.1	49.1	18.569	0	47.823	43229000	33930000	11396000	10573000	6987600	18117000	17885000	20733000	11881000	264360000	202960000	138490000	68251000	100610000	114710000	129460000	44016000	40167000	8931600	30053000	6384300	18399000	18680000	8659500	15175000	29097000	17963000	73696000	50337000	64351000	31254000	62027000	13996000	43283000	16356000	25059000	-	-
AT4G26300.1	Symbols: emb1027 | emb1027 (embryo defective 1027); ATP binding / aminoacyl-tRNA ligase/ arginine-tRNA ligase/ nucleotide binding | chr4:13307977-13313109 REVERSE	AT4G26300.1	AT4G26300.1	14	5	4	8.1	6.5	72.386	0	9.8772	1209100	0	1942500	1228600	1177800	1880200	1185200	937060	1354400	0	927510	1400900	1006100	0	1228700	0	789730	1496400	24011	30220	160330	206980	293770	63400	102130	89618	203570	0	12145	38025	82667	26327	28415	14755	11701	88241	-	-
AT4G26740.1	Symbols: ATS1 | ATS1 (ARABIDOPSIS THALIANA SEED GENE 1); calcium ion binding | chr4:13473516-13475328 REVERSE	AT4G26740.1	AT4G26740.1	178	14	12	45.3	40	28.038	0	44.842	19424000	18174000	6897200	7899900	6174000	8279500	12297000	13915000	7140000	109850000	97461000	40705000	43781000	33864000	44540000	51073000	43232000	20972000	1447600	5757900	1464100	4191800	3702100	1419600	3036500	6810600	2103100	10432000	9565400	5162200	8078900	8460500	2450900	7554200	5889700	5300800	-	-
AT4G26780.1	Symbols: AR192 | AR192; adenyl-nucleotide exchange factor/ chaperone binding / protein binding / protein homodimerization | chr4:13484839-13486771 REVERSE	AT4G26780.1	AT4G26780.1	15	2	2	5.8	5.8	36.116	0	8.0793	862030	261900	1139800	0	579350	0	0	0	0	0	572850	0	570780	0	618340	0	0	0	45646	40183	100870	0	199790	36879	86986	120770	119690	14393	34145	22588	57263	45173	17395	27713	27967	73034	-	-
AT4G26900.1	Symbols: AT-HF, HISN4 | AT-HF (HIS HF); imidazoleglycerol-phosphate synthase | chr4:13515478-13519855 FORWARD	AT4G26900.1	AT4G26900.1	6	2	2	5.4	5.4	64.192	0	3.3956	0	338090	0	503420	0	0	0	0	0	0	0	0	0	0	0	0	0	0	0	26855	0	67949	47630	16550	0	22121	24314	2217.4	0	4317.9	9628	10580	5103.9	9087.4	0	0	-	-
AT4G27090.1	60S ribosomal protein L14 (RPL14B) | chr4:13593905-13595252 REVERSE	AT4G27090.1;AT2G20450.1	AT4G27090.1;AT2G20450.1	41	8	8	53	53	15.505	0	17.794	5993600	3537700	5151300	4494300	7211300	2420400	7884400	10539000	3525400	6002700	9975000	3515100	11802000	7853500	4459300	12427000	17117000	4913100	1068000	1138500	1949400	3885400	7765200	581260	4193100	6026500	2770600	998820	1629600	935320	4417100	2764400	485810	3163800	4500200	2047700	-	-
AT4G27140.1	2S seed storage protein 1 / 2S albumin storage protein / NWMU1-2S albumin 1 | chr4:13607329-13608031 FORWARD	AT4G27140.1	AT4G27140.1	14	2	2	13.4	13.4	19.014	0	8.4419	0	0	0	0	0	395450	0	301760	0	0	0	0	0	323010	0	0	0	0	73618	179960	70757	0	175470	130750	125210	189790	136980	296890	137180	129360	0	136880	26160	0	82822	52618	-	-
AT4G27170.1	2S seed storage protein 4 / 2S albumin storage protein / NWMU2-2S albumin 4 | chr4:13613596-13614283 FORWARD	AT4G27170.1	AT4G27170.1	78	8	6	30.1	25.9	19.169	0	35.103	8533300	7256800	3678300	2824700	2286700	2908600	5902300	7993900	5145300	37172000	48348000	19122000	10363000	12693000	12651000	27639000	12998000	12627000	2011000	1783200	2614300	1394900	4544700	424570	6602500	3009100	6381100	1866900	2546800	2077400	7150400	2376700	647460	5737300	6687400	2051600	-	-
AT4G27440.2	Symbols: PORB | PORB (PROTOCHLOROPHYLLIDE OXIDOREDUCTASE B); oxidoreductase/ protochlorophyllide reductase | chr4:13725546-13727353 FORWARD	AT4G27440.2;AT4G27440.1;AT5G54190.1;AT5G54190.2	AT4G27440.2;AT4G27440.1;AT5G54190.1	155	14	11	37.4	33.7	43.359	0	214.86	15260000	16972000	17423000	10724000	9613100	14999000	11104000	11043000	11711000	28547000	40576000	28470000	14261000	15834000	14904000	19634000	17015000	14191000	731280	2233700	1850000	2525700	2583900	938710	1589100	1186600	2154300	839300	2098900	1277300	1177600	1177400	459420	1356000	1128600	1392300	-	-
AT4G27450.1	unknown protein | chr4:13727484-13728886 REVERSE	AT4G27450.1	AT4G27450.1	24	4	4	25.2	25.2	27.622	0	20.278	0	693250	0	985260	1112400	927260	545010	1265700	849010	918030	0	0	0	559290	0	357980	952050	906410	0	102490	86357	558250	728440	53212	181570	581740	297290	43157	13895	25191	130280	156600	8459.5	62907	103190	171260	-	-
AT4G27500.1	Symbols: PPI1 | PPI1 (PROTON PUMP INTERACTOR 1); protein binding | chr4:13743110-13746211 FORWARD	AT4G27500.1	AT4G27500.1	15	4	4	6.7	6.7	68.878	0	6.9824	798860	0	941840	350090	455280	473440	653900	0	863920	0	740150	0	632710	0	932370	493390	493010	0	15211	45328	70715	90973	84791	28433	98325	47385	106700	8644	29045	16867	25002	22644	21314	29815	11848	29749	-	-
AT4G27585.1	band 7 family protein | chr4:13766763-13769961 REVERSE	AT4G27585.1	AT4G27585.1	9	2	2	7.8	7.8	45.02	0	7.1616	492740	0	346410	0	0	0	0	0	322780	0	0	0	0	0	0	0	0	0	17951	0	36131	0	68983	0	22410	0	52030	0	10818	0	19683	0	0	0	16504	0	-	-
AT4G28440.1	DNA-binding protein-related | chr4:14059988-14061386 FORWARD	AT4G28440.1	AT4G28440.1	31	3	3	22.9	22.9	16.459	0	106.69	0	2448300	2840300	1875400	1922700	1489300	2206500	1654100	1311800	7158300	5976400	4129500	5190400	4131200	5188500	4595700	3855100	2225900	97006	733230	719510	1082200	1272800	228120	731150	779670	493070	560230	761160	532230	1216000	1264100	269400	1020100	683640	658740	-	-
AT4G28520.1	Symbols: CRU3, CRC | CRU3 (CRUCIFERIN 3); nutrient reservoir | chr4:14087556-14089796 FORWARD	AT4G28520.1;AT4G28520.3;AT4G28520.2;AT4G28520.4	AT4G28520.1;AT4G28520.3;AT4G28520.2;AT4G28520.4	3498	50	50	83.6	83.6	58.235	0	323.31	2078500000	1640600000	1301700000	1892100000	1900300000	1502900000	2933200000	2802600000	1826200000	4315200000	4954600000	2835100000	4014400000	3742000000	3526300000	5095000000	4573700000	2585600000	104490000	179420000	137040000	338650000	342960000	88536000	325700000	373580000	258890000	165310000	243490000	142380000	323000000	330470000	92932000	296450000	264070000	205160000	-	-
AT4G28710.1	Symbols: XIH, ATXIH | XIH; motor | chr4:14171998-14181771 FORWARD	AT4G28710.1	AT4G28710.1	0	3	2	2.6	2.1	172.15	0	3.1104	0	0	0	0	0	0	0	0	0	0	0	0	0	0	0	0	0	0	0	0	0	0	0	0	0	0	0	0	0	0	0	0	0	0	0	0	-	-
AT4G29010.1	Symbols: AIM1 | AIM1 (ABNORMAL INFLORESCENCE MERISTEM); enoyl-CoA hydratase | chr4:14297044-14302147 REVERSE	AT4G29010.1	AT4G29010.1	16	4	4	7.4	7.4	77.857	0	6.531	0	0	1058200	0	0	0	0	0	0	0	968790	0	0	0	0	0	902550	0	8796.5	18423	76927	87881	152200	7953.8	47019	78837	95913	23895	34385	34392	35409	24387	0	7998.9	32565	53919	-	-
AT4G29060.1	Symbols: emb2726 | emb2726 (embryo defective 2726); RNA binding / translation elongation factor | chr4:14317256-14321567 FORWARD	AT4G29060.1;AT4G29060.2	AT4G29060.1	11	7	7	8.6	8.6	103.78	0	12.919	1271400	1414200	979590	1561900	772950	715020	937240	0	1310100	549500	0	557390	0	820150	723820	926180	599950	661160	20824	95809	76050	176260	131520	31570	70258	19525	119610	3428.5	11576	17651	14848	36743	5376.6	22580	16385	42013	-	-
AT4G29130.1	Symbols: ATHXK1, GIN2, HXK1 | HXK1 (HEXOKINASE 1); ATP binding / fructokinase/ glucokinase/ hexokinase | chr4:14352037-14355103 REVERSE	AT4G29130.1	AT4G29130.1	17	4	2	10.3	7.9	53.706	0	23.915	437560	0	815240	0	638290	0	625060	0	703230	0	375300	0	453430	0	410070	0	519950	0	21579	124780	85089	87720	163690	34779	87586	92414	117790	4271.8	19374	46988	51309	32575	11229	36955	39879	47842	-	-
AT4G29410.2	60S ribosomal protein L28 (RPL28C) | chr4:14468244-14470167 REVERSE	AT4G29410.2;AT4G29410.1	AT4G29410.2;AT4G29410.1	14	4	3	35	35	15.91	0	5.6892	0	1429800	1326200	2429300	1413000	0	1286600	0	1045600	0	1400300	0	1932200	1924500	1415500	4683200	5127600	0	135760	513710	493310	1372400	1820700	0	770570	560920	713410	0	303580	120590	968020	620460	110440	785540	1071600	446510	-	-
AT4G29840.1	Symbols: MTO2, TS | MTO2 (METHIONINE OVER-ACCUMULATOR 2); threonine synthase | chr4:14599216-14601055 REVERSE	AT4G29840.1	AT4G29840.1	22	5	5	13.9	13.9	57.776	0	12.28	0	2604600	1220800	1344900	1270600	1678800	946430	809970	1897600	0	656950	1213800	762220	1096600	904040	0	0	1670200	32738	427900	85688	506480	223220	140990	69685	231680	174250	15145	22651	75770	45726	150750	13101	78420	16570	148040	-	-
AT4G30160.1	Symbols: VLN4, ATVLN4 | VLN4 (ARABIDOPSIS THALIANA VILLIN 4); actin binding | chr4:14753432-14760189 FORWARD	AT4G30160.1;AT4G30160.2;AT3G57410.1	AT4G30160.1;AT4G30160.2;AT3G57410.1	0	2	2	2.3	2.3	109.33	0.0022883	2.1765	0	90751	0	0	0	0	0	0	0	0	0	0	0	0	0	0	0	0	0	5209	0	6339.5	9763.7	0	0	3304.5	7340.3	0	0	1612.1	0	2762.7	0	4051.6	0	4664.7	-	-
AT4G30190.1	Symbols: AHA2, PMA2 | AHA2; ATPase/ hydrogen-exporting ATPase, phosphorylative mechanism | chr4:14770499-14776056 REVERSE	AT4G30190.1;AT4G30190.2;AT3G42640.1;AT2G07560.1	AT4G30190.1;AT4G30190.2	89	13	3	17.3	3.4	104.4	0	41.1	4519500	7736900	6936000	4927300	5919600	6643700	6149900	4065900	7764600	3462500	5630800	5091900	4510000	5089100	5413400	4048900	4195200	6444300	94975	487310	378970	547820	842980	193310	437170	244710	611570	31775	145140	104690	150690	186250	69621	102600	167100	297940	-	-
AT4G30310.1	ribitol kinase, putative | chr4:14831861-14835214 FORWARD	AT4G30310.1;AT4G30310.2;AT4G30310.3	AT4G30310.1;AT4G30310.2	11	3	3	7.4	7.4	53.995	0	53.078	0	0	0	447840	0	364950	0	356070	0	0	0	0	0	0	0	0	0	676030	9352	8698.5	14406	87847	86000	21190	0	53682	0	0	0	0	12727	18267	1402	0	11526	52890	-	-
AT4G30530.1	defense-related protein, putative | chr4:14920534-14922494 FORWARD	AT4G30530.1	AT4G30530.1	2	2	2	14	14	28.385	0.00082781	2.7372	0	0	133680	0	0	0	0	0	0	0	0	0	0	0	0	0	0	0	6810.1	0	24543	127790	85377	0	0	0	39050	0	0	0	18737	0	3436	0	6900.5	0	-	165
AT4G30920.1	cytosol aminopeptidase family protein | chr4:15046457-15049373 REVERSE	AT4G30920.1;AT4G30910.1	AT4G30920.1;AT4G30910.1	19	7	3	16	7.4	61.306	0	12.635	1001900	769480	696570	860820	834980	702540	688890	497640	593290	393740	391100	477920	385680	402400	446740	0	334960	504180	28346	53106	58481	179730	163130	29609	70021	99601	80274	8089.3	11147	21831	22065	24325	7103.7	9873	12853	28693	-	-
AT4G31180.2	aspartyl-tRNA synthetase, putative / aspartate--tRNA ligase, putative | chr4:15155879-15159589 FORWARD	AT4G31180.2;AT4G31180.1;AT4G26870.1	AT4G31180.2;AT4G31180.1;AT4G26870.1	5	2	2	4.7	4.7	62.917	0	9.0602	0	355430	0	669510	0	401160	0	383000	0	0	0	0	0	0	0	0	0	0	0	33433	0	101410	0	19573	0	50575	0	0	0	0	0	16189	0	0	0	9996.5	-	-
AT4G31300.3	Symbols: PBA1 | PBA1; endopeptidase/ peptidase/ threonine-type endopeptidase | chr4:15188763-15191153 FORWARD	AT4G31300.3;AT4G31300.1;AT4G31300.2	AT4G31300.3;AT4G31300.1;AT4G31300.2	30	6	6	31.8	31.8	25.151	0	99.95	3140500	1365600	2251800	3054600	2145400	1306100	2839400	3516500	2058700	0	1608100	0	1815700	1708200	1339500	1760900	2363600	1537700	783370	159850	389850	1464200	1016500	56453	676780	382940	673000	0	108140	8903.8	277190	126860	52994	98033	279560	118130	-	-
AT4G31490.1	coatomer beta subunit, putative / beta-coat protein, putative / beta-COP, putative | chr4:15268533-15273147 FORWARD	AT4G31490.1;AT4G31480.2;AT4G31480.1	AT4G31490.1;AT4G31480.2;AT4G31480.1	38	5	5	7	7	106.08	0	9.7689	2060400	1713400	1264200	794910	1090800	1063800	1510700	810330	1062600	2600000	3510600	1677000	2555100	1865900	3358100	0	1758900	1029800	50544	109290	88834	100230	186390	30489	104210	74912	124940	34734	109580	38399	161860	89704	44625	52869	69642	46595	-	-
AT4G31500.1	Symbols: CYP83B1, SUR2, RNT1, RED1, ATR4 | CYP83B1 (CYTOCHROME P450 MONOOXYGENASE 83B1); oxidoreductase, acting on paired donors, with incorporation or reduction of molecular oxygen, NADH or NADPH as one donor, and incorporation of one atom of oxygen / oxygen binding | chr4:15273471-15275310 REVERSE	AT4G31500.1	AT4G31500.1	12	3	3	11.4	11.4	56.846	0	14.334	0	0	0	0	0	670460	0	0	0	0	0	0	0	0	0	0	0	0	0	58067	64810	44359	133830	36113	65917	12854	65517	11224	0	17011	47962	0	12784	0	35133	11492	-	-
AT4G31700.1	Symbols: RPS6 | RPS6 (RIBOSOMAL PROTEIN S6); structural constituent of ribosome | chr4:15346072-15347727 REVERSE	AT4G31700.1;AT4G31700.2	AT4G31700.1;AT4G31700.2	31	7	2	30.8	11.2	28.367	0	6.2522	3313400	2197800	0	2282900	1990000	1612200	0	1367500	1917600	925050	1489700	880230	3434200	0	3203100	2596400	2189500	1089500	343190	675420	202060	1256500	1145800	224520	590850	542330	712520	72762	187400	95808	776020	197660	202640	409960	336020	228720	-	-
AT4G31990.4	Symbols: ASP5, AAT3, ATAAT1 | ASP5 (ASPARTATE AMINOTRANSFERASE 5); L-aspartate:2-oxoglutarate aminotransferase | chr4:15470761-15473853 REVERSE	AT4G31990.4;AT4G31990.2;AT4G31990.1;AT4G31990.3	AT4G31990.4;AT4G31990.2;AT4G31990.1;AT4G31990.3	99	14	13	33.9	33.9	49.324	0	79.848	5563300	5925200	7230100	8363700	7580200	7472700	5311300	6080300	8145500	2254200	2459700	4426200	5647900	5530200	4470800	3200200	5121300	6891200	119940	586140	563330	1839400	1481500	401450	575800	905350	1018800	52895	50087	142600	423790	445570	69468	139780	202880	523460	-	-
AT4G32520.2	Symbols: SHM3 | SHM3 (SERINE HYDROXYMETHYLTRANSFERASE 3); catalytic/ glycine hydroxymethyltransferase/ pyridoxal phosphate binding | chr4:15689464-15692857 REVERSE	AT4G32520.2;AT4G32520.1	AT4G32520.2;AT4G32520.1	18	2	2	4.5	4.5	57.982	0	10.501	0	1157300	955590	0	922960	1446500	972330	882260	1072800	0	0	913230	0	852300	0	0	0	963270	13123	124460	86496	112460	211180	70606	124290	125050	177790	6398.6	8109.3	35763	18560	70904	6226.1	0	0	78801	-	-
AT4G32720.2	Symbols: AtLa1 | AtLa1 (Arabidopsis thaliana La protein 1); RNA binding | chr4:15787209-15789901 FORWARD	AT4G32720.2;AT4G32720.1	AT4G32720.2;AT4G32720.1	15	2	2	7.7	7.7	44.968	0	7.4424	0	805420	0	1304000	0	1588700	0	798550	0	0	0	1465000	0	641550	0	0	0	991760	21979	122990	65187	280510	94683	88502	67932	139440	95209	18764	25568	60467	50795	65218	9800.1	29125	27019	101960	-	-
AT4G32770.1	Symbols: VTE1, ATSDX1 | VTE1 (VITAMIN E DEFICIENT 1); tocopherol cyclase | chr4:15804914-15807982 FORWARD	AT4G32770.1	AT4G32770.1	27	2	2	7.8	7.8	54.72	0	30.344	930950	1416900	0	802230	1399600	722000	983190	1190900	0	0	0	0	1049400	834640	0	885910	1241000	1281000	34994	154540	9061.8	174150	306280	38008	118130	166230	40213	14626	16993	12044	91750	78817	22881	60408	77748	93347	-	-
AT4G33010.1	Symbols: AtGLDP1 | AtGLDP1 (Arabidopsis thaliana glycine decarboxylase P-protein 1); catalytic/ glycine dehydrogenase (decarboxylating)/ pyridoxal phosphate binding | chr4:15926670-15931332 REVERSE	AT4G33010.1;AT4G33010.2	AT4G33010.1;AT4G33010.2	20	6	4	8.6	6	112.92	0	14.498	0	1805700	0	1327500	0	1350000	0	1203700	0	0	0	0	0	1133900	0	884940	0	1046400	10090	157860	63457	219090	256720	55065	71910	122990	106430	0	19441	2776.6	55218	20947	4356.7	38711	12236	20056	-	-
AT4G33030.1	Symbols: SQD1 | SQD1; UDPsulfoquinovose synthase/ sulfotransferase | chr4:15935416-15937807 FORWARD	AT4G33030.1	AT4G33030.1	4	2	2	7.1	7.1	53.113	0	4.4984	0	0	0	499470	0	0	0	0	0	0	0	0	0	0	0	0	0	485160	0	19130	0	107290	38806	0	0	23757	33117	0	0	0	16057	0	0	6909.8	9002.1	40372	-	-
AT4G33070.1	pyruvate decarboxylase, putative | chr4:15952289-15954771 REVERSE	AT4G33070.1;AT5G01330.1;AT5G01320.1	AT4G33070.1	26	6	5	13.2	11.2	66.212	0	18.643	629100	953870	851960	1243600	903100	1504500	637380	1043900	1039700	0	528180	841170	514300	1042300	693020	591100	459170	1047600	15123	158940	87896	259210	283010	111390	90068	167080	213810	14171	19099	37608	42791	76948	19631	32504	48310	109440	-	-
AT4G33090.1	Symbols: APM1, ATAPM1 | APM1 (AMINOPEPTIDASE M1); aminopeptidase | chr4:15965741-15970456 REVERSE	AT4G33090.1	AT4G33090.1	32	13	13	20.3	20.3	98.178	0	44.582	1836900	2499100	2407900	1817000	2609900	2325700	2048600	1398500	2315600	0	0	1596300	1480800	1645900	1117100	1275600	1309600	1951900	29374	165540	146770	230530	420920	93287	157590	71887	207320	0	4905.1	29540	52257	46085	8725.9	21885	35700	98002	-	-
AT4G33110.2	coclaurine N-methyltransferase, putative | chr4:15972323-15974613 REVERSE	AT4G33110.2;AT4G33110.1;AT4G33120.1	AT4G33110.2;AT4G33110.1	2	3	3	13	13	41.228	0	3.1036	0	0	0	0	513690	0	0	0	0	0	0	0	0	0	0	0	0	0	0	26052	0	49500	192930	16314	17942	62853	0	10419	31241	0	114680	36661	0	15293	87015	12636	-	-
AT4G33680.1	Symbols: AGD2 | AGD2 (ABERRANT GROWTH AND DEATH 2); L,L-diaminopimelate aminotransferase/ transaminase | chr4:16171694-16174686 REVERSE	AT4G33680.1	AT4G33680.1	46	7	7	18	18	50.396	0	26.141	2781200	3743500	3070900	4428500	3679700	4024400	2763300	3562600	3448100	1445600	1378900	2826700	2646900	3274800	2378900	1353400	2037100	3585700	128170	449470	388180	1544200	1151300	262760	521010	707430	595810	43168	88780	111560	258630	362860	63563	80316	138500	360610	-	-
AT4G34110.1	Symbols: PAB2, PABP2, ATPAB2 | PAB2 (POLY(A) BINDING 2); RNA binding / translation initiation factor | chr4:16336387-16340098 FORWARD	AT4G34110.1	AT4G34110.1	21	7	6	15.3	14.1	68.672	0	14.665	0	3112500	2126500	1781900	1987200	1424700	1635300	1591000	1846800	2192300	1999400	1928200	2207100	1684400	1883000	2391700	1725800	1672900	60627	254990	194960	318080	408780	71278	181480	197980	244500	68247	84536	84552	210960	128760	41167	100510	102110	108050	-	-
AT4G34200.1	Symbols: EDA9 | EDA9 (embryo sac development arrest 9); ATP binding | chr4:16373819-16376622 REVERSE	AT4G34200.1;AT1G17745.1;AT1G17745.2	AT4G34200.1	115	17	14	42.5	37.5	63.324	0	98.406	10039000	7731400	10966000	7623200	9492000	10494000	9043300	8971300	11344000	4212600	6208600	5615300	6260300	5565500	5065900	3510500	6942200	10764000	265490	825190	1024000	1411700	1791200	510320	1055600	1002700	1513900	111690	155790	297400	528780	585080	131650	158770	351470	874690	-	-
AT4G34450.1	coatomer gamma-2 subunit, putative / gamma-2 coat protein, putative / gamma-2 COP, putative | chr4:16471835-16477021 FORWARD	AT4G34450.1	AT4G34450.1	165	16	16	24.2	24.2	98.49	0	153.94	4845600	6454200	5637500	5666200	6736100	6260500	6015800	6980400	7618800	12749000	13497000	7208800	11707000	10402000	8366400	11714000	11294000	8466400	44531	401170	242570	561430	649500	173640	327060	504380	491770	191710	277460	143110	551080	486250	112540	322680	364350	316770	-	-
AT4G34670.1	40S ribosomal protein S3A (RPS3aB) | chr4:16548618-16550453 FORWARD	AT4G34670.1	AT4G34670.1	14	7	2	27.9	13.7	29.803	0	3.3933	0	802640	0	1365600	0	930140	0	1212300	0	0	0	0	0	1027200	0	0	0	1060400	38354	149060	79571	411510	291270	99894	123430	332160	114720	29312	21851	40803	66314	147230	21513	65931	51377	139610	-	-
AT4G34740.1	Symbols: ATASE2, CIA1, ATPURF2 | ATASE2 (GLN PHOSPHORIBOSYL PYROPHOSPHATE AMIDOTRANSFERASE 2); amidophosphoribosyltransferase | chr4:16574577-16576671 REVERSE	AT4G34740.1;AT2G16570.1;AT4G38880.1	AT4G34740.1;AT2G16570.1	4	3	3	5.5	5.5	61.03	0	3.5891	0	0	945040	0	0	0	0	0	0	0	0	0	0	0	0	0	0	0	24829	27711	80557	53895	167440	19137	27246	34543	42067	0	9508.2	0	68380	24533	7773.3	0	0	24380	-	-
AT4G34870.1	Symbols: ROC5, ATCYP1 | ROC5 (ROTAMASE CYCLOPHILIN 5); peptidyl-prolyl cis-trans isomerase | chr4:16614327-16615313 FORWARD	AT4G34870.1	AT4G34870.1	34	5	3	24.4	19.2	18.378	0	30.781	3682300	1466500	2245900	3393700	2289600	1615500	2168800	2629600	2017900	1357500	996380	1030200	2559100	1267500	1096800	1951100	1959300	1604800	351760	491490	521590	1612100	1370100	264500	531440	1181600	853820	134950	111630	59953	554260	331390	57345	403670	311730	426960	-	-
AT4G35000.1	Symbols: APX3 | APX3 (ASCORBATE PEROXIDASE 3); L-ascorbate peroxidase | chr4:16664822-16667718 REVERSE	AT4G35000.1	AT4G35000.1	114	9	9	47.7	47.7	31.571	0	71.155	7063700	10785000	8149200	5368000	7626000	5808000	6701000	6439300	6769400	8135800	9458300	6065000	6010600	5692400	7912700	7623700	6607100	6127500	222240	1723500	655120	1476000	2123900	829400	1175700	1200700	1256300	489730	891570	575210	959970	1164200	388060	514620	587090	682430	-	-
AT4G35090.1	Symbols: CAT2 | CAT2 (CATALASE 2); catalase | chr4:16700596-16703325 REVERSE	AT4G35090.1;AT4G35090.2	AT4G35090.1;AT4G35090.2	301	22	11	52.4	32.7	56.931	0	208.23	78150000	89690000	91252000	84068000	73793000	79321000	66795000	61240000	86696000	51638000	60054000	70777000	63686000	54643000	60712000	46905000	55577000	79115000	3318600	11686000	10100000	18273000	19138000	4850100	8491500	9660300	15145000	1630800	2943500	3065300	5562800	5096500	1526800	3075200	3636100	6910500	-	-
AT4G35100.2	Symbols: PIP3, PIP3A, PIP2;7, SIMIP | PIP3 (PLASMA MEMBRANE INTRINSIC PROTEIN 3); water channel | chr4:16708598-16710248 FORWARD	AT4G35100.2;AT4G35100.1;AT2G16850.1	AT4G35100.2;AT4G35100.1	15	3	2	20.4	16.1	29.742	0	23.398	0	335750	349630	0	754850	0	373950	0	525290	0	0	0	313770	0	0	0	837110	0	22686	104210	102260	338000	632360	0	160910	381050	292000	0	26017	0	77640	140590	0	120570	175170	137050	-	-
AT4G35450.3	Symbols: AKR2, AFT, AKR2A | AKR2 (ANKYRIN REPEAT-CONTAINING PROTEIN 2); protein binding | chr4:16839669-16842077 FORWARD	AT4G35450.3;AT4G35450.2;AT4G35450.1;AT4G35450.5;AT4G35450.4	AT4G35450.3;AT4G35450.2;AT4G35450.1;AT4G35450.5;AT4G35450.4	7	4	4	10.2	10.2	36.984	0	6.1668	0	771600	838520	926690	0	626350	0	557660	0	0	0	658980	0	603640	0	542880	0	612340	76330	167020	258040	249590	98555	60684	49879	105190	77402	17965	13910	43871	415810	79940	0	43812	17636	74263	-	-
AT4G35630.1	Symbols: PSAT | PSAT; O-phospho-L-serine:2-oxoglutarate aminotransferase | chr4:16904059-16905722 FORWARD	AT4G35630.1	AT4G35630.1	12	4	2	12.3	6.3	47.359	0	9.3805	415930	0	439290	332870	471320	456270	0	464030	551360	0	0	0	0	0	443200	0	0	464570	11900	26374	72851	99150	178750	31628	321.29	85873	76209	0	0	14580	0	18291	10163	0	0	47125	-	-
AT4G35830.1	aconitate hydratase, cytoplasmic / citrate hydro-lyase / aconitase (ACO) | chr4:16972598-16978057 REVERSE	AT4G35830.1;AT4G35830.2	AT4G35830.1;AT4G35830.2	50	20	12	27.8	16.9	98.151	0	51.7	1335300	1914100	2311400	2468000	2299900	2577900	1982900	1315100	2815000	2597700	1574000	2354000	2334900	1780000	2091400	0	1029900	2503000	36049	131520	168520	355990	396900	85985	232140	72256	344280	23195	67708	32352	139980	100670	22662	40945	26722	174050	-	-
AT4G35860.2	Symbols: ATRABB1B, ATGB2, ATRAB2C | ATGB2 (GTP-BINDING 2); GTP binding | chr4:16986840-16989047 REVERSE	AT4G35860.2;AT4G35860.1	AT4G35860.2;AT4G35860.1	9	3	2	31.5	23.6	17.936	0	18.768	0	0	0	0	0	0	0	0	0	0	2384000	0	1188800	0	733420	0	1106600	0	0	67363	18193	85291	179470	0	28388	86601	0	71363	215920	62887	284530	110700	26478	111990	205630	41337	-	-
AT4G36195.2	serine carboxypeptidase S28 family protein | chr4:17127113-17129931 FORWARD	AT4G36195.2;AT4G36195.3;AT4G36195.1;AT4G36190.1	AT4G36195.2;AT4G36195.3;AT4G36195.1	30	7	6	13.8	13.8	53.711	0	16.711	1110200	1169200	1237100	2508000	1703800	1919700	1747300	1763500	1859000	763880	967050	633920	1593300	1233300	935930	786220	1127200	1475800	35655	158690	97213	723190	443820	121080	212800	290940	327450	10995	26119	23954	144150	133670	8680.4	43908	86710	148250	-	-
AT4G36250.1	Symbols: ALDH3F1 | ALDH3F1 (Aldehyde Dehydrogenase 3F1); 3-chloroallyl aldehyde dehydrogenase/ aldehyde dehydrogenase (NAD) | chr4:17150869-17153578 FORWARD	AT4G36250.1	AT4G36250.1	13	2	2	4.8	4.8	53.615	0	5.1624	0	929970	1011500	0	866030	0	867440	0	1028900	0	0	922000	890010	792520	882660	0	1023000	0	34246	142780	95434	156020	159270	42186	111860	124960	150130	30342	54382	40789	70856	75506	25163	9357.8	63098	90045	-	-
AT4G36700.1	cupin family protein | chr4:17298200-17300367 REVERSE	AT4G36700.1	AT4G36700.1	122	6	6	14.8	14.8	59.084	0	136.05	29323000	33278000	22886000	15527000	18440000	20061000	21619000	25414000	22369000	17323000	16406000	19466000	11065000	15654000	11923000	17732000	14743000	22813000	1674700	6874300	3092000	5999000	6328500	1914400	3994600	6880400	5046000	799450	1168100	1008200	1608500	2530800	441930	2103100	1422700	3515500	-	-
AT4G36760.1	Symbols: ATAPP1, APP1 | ATAPP1; N-1-naphthylphthalamic acid binding / aminopeptidase | chr4:17326617-17330208 FORWARD	AT4G36760.1	AT4G36760.1	25	5	5	13.5	13.5	71.992	0	10.157	1005900	1271600	1273900	846320	991870	1087600	907500	594100	1128900	0	649310	804950	749420	490940	665880	568780	0	1027400	47858	141770	137530	130640	222750	50767	96139	46042	194830	5461.5	20762	19797	41736	41717	11749	18573	15552	93544	-	-
AT4G36880.1	Symbols: CP1 | CP1 (CYSTEINE PROTEINASE1); cysteine-type endopeptidase/ cysteine-type peptidase | chr4:17374458-17376225 REVERSE	AT4G36880.1	AT4G36880.1	8	2	2	7.4	7.4	41.638	0	4.4984	0	0	0	0	0	0	0	1423800	0	0	0	0	0	0	0	0	0	0	51995	0	96153	299120	324200	70114	176910	330920	188610	28395	0	0	95101	119160	20686	0	104250	160990	-	-
AT4G36890.1	Symbols: IRX14 | IRX14 (irregular xylem 14); transferase, transferring glycosyl groups / xylosyltransferase | chr4:17379175-17381780 REVERSE	AT4G36890.1	AT4G36890.1	4	2	2	5.1	5.1	59.099	0	3.5321	0	87381	0	0	0	0	0	0	0	0	0	0	0	0	0	0	0	0	0	11703	0	16064	0	0	0	9544.3	0	10751	34729	11815	35056	35178	15075	47238	30182	13996	-	-
AT4G37870.1	Symbols: PCK1, PEPCK | PCK1 (PHOSPHOENOLPYRUVATE CARBOXYKINASE 1); ATP binding / phosphoenolpyruvate carboxykinase (ATP)/ phosphoenolpyruvate carboxykinase/ purine nucleotide binding | chr4:17802694-17806539 REVERSE	AT4G37870.1	AT4G37870.1	156	23	20	45.9	41.9	73.404	0	162.65	10125000	14917000	16754000	16732000	15853000	15634000	15560000	15869000	19052000	12200000	15314000	12669000	12109000	14335000	13662000	12570000	13059000	19228000	245450	1380100	1301600	3117100	2674800	671220	1418200	1975700	2138600	287770	407490	492110	771410	1070000	197250	655590	572330	1301200	-	-
AT4G37910.1	Symbols: mtHsc70-1 | mtHsc70-1 (mitochondrial heat shock protein 70-1); ATP binding | chr4:17825080-17828180 REVERSE	AT4G37910.1	AT4G37910.1	76	16	13	25.7	22.1	73.074	0	47.552	11120000	9208700	8205300	4372800	4201800	6402600	5739500	4626600	5799700	3203600	4348800	4950500	3662700	3500700	4559500	3744500	4697100	4488100	278520	650500	579280	464240	644030	138800	583820	464340	735170	38791	122870	117790	236130	263220	68043	125540	208090	243510	-	-
AT4G37930.1	Symbols: SHM1, STM, SHMT1 | SHM1 (SERINE TRANSHYDROXYMETHYLTRANSFERASE 1); glycine hydroxymethyltransferase/ poly(U) binding | chr4:17831731-17834927 REVERSE	AT4G37930.1	AT4G37930.1	30	7	4	19.1	12.2	57.4	0	23.105	1775700	2079000	3032000	2502200	3582000	1943700	1666400	1812400	2630300	1577300	1385100	1387000	1951900	2289300	1728700	1454500	2423000	1361200	58670	325380	172280	539290	588990	136170	180160	348700	293830	23335	48841	99049	117840	277550	21247	58253	93830	113300	-	-
AT4G38220.1	aminoacylase, putative / N-acyl-L-amino-acid amidohydrolase, putative | chr4:17925180-17927097 FORWARD	AT4G38220.1;AT4G38220.2	AT4G38220.1;AT4G38220.2	22	3	3	10	10	47.739	0	21.888	500470	739490	877910	767580	786580	622720	582620	958560	634020	451630	0	617540	618790	695980	0	626460	653060	801130	25169	99922	89026	168890	129980	37588	60233	146720	106060	14312	15873	30063	65398	48514	1881.5	44440	44947	67985	-	-
AT4G38350.1	hedgehog receptor | chr4:17958177-17966417 REVERSE	AT4G38350.1;AT4G38350.2	AT4G38350.1;AT4G38350.2	5	2	2	2.4	2.4	139.97	0	3.9834	0	0	309680	0	0	0	0	0	0	0	0	0	0	0	0	0	0	0	0	18638	14493	38314	49653	8333.6	0	16872	30253	0	4859.1	3771.4	0	0	2971.3	0	0	13432	349	341
AT4G38510.4	vacuolar ATP synthase subunit B, putative / V-ATPase B subunit, putative / vacuolar proton pump B subunit, putative / V-ATPase 57 kDa subunit, putative | chr4:18010812-18015001 REVERSE	AT4G38510.4;AT4G38510.3;AT4G38510.2;AT4G38510.1;AT4G38510.5	AT4G38510.4;AT4G38510.3;AT4G38510.2;AT4G38510.1;AT4G38510.5	15	14	2	38.2	5.3	54.304	0	4.9619	1405400	1291600	927030	624940	692170	835650	0	824150	0	735870	0	933780	0	757830	0	0	0	1081800	46798	143420	96226	145140	184450	52088	68227	165110	111250	23177	24114	48632	44170	82155	12884	15014	31802	93578	-	-
AT4G38630.1	Symbols: RPN10, MCB1, ATMCB1, MBP1 | RPN10 (REGULATORY PARTICLE NON-ATPASE 10); peptide receptor | chr4:18057130-18059540 REVERSE	AT4G38630.1	AT4G38630.1	11	2	2	6.7	6.7	40.757	0	6.0135	1266100	1739000	2020400	2275800	0	1844400	1510600	0	1608600	0	0	1151500	1105800	0	0	0	1059400	0	91511	469720	404030	795360	370650	182530	469840	181880	649070	10396	48490	82457	175050	77838	28994	47282	119180	85914	-	-
AT4G38680.1	Symbols: GRP2, CSDP2, CSP2, ATCSP2 | GRP2 (GLYCINE RICH PROTEIN 2); double-stranded DNA binding / mRNA binding / nucleic acid binding / single-stranded DNA binding | chr4:18071884-18073182 REVERSE	AT4G38680.1	AT4G38680.1	15	2	2	21.2	21.2	19.153	0	3.8715	1231300	0	0	621870	724960	1095800	636370	758870	663570	2057500	810060	0	0	758360	757290	665390	0	573720	88712	48992	135350	468270	610060	115050	248130	456080	311570	109810	89629	0	101160	195290	41549	118370	140070	129060	-	-
AT4G38740.1	Symbols: ROC1 | ROC1 (ROTAMASE CYP 1); peptidyl-prolyl cis-trans isomerase | chr4:18083395-18084251 REVERSE	AT4G38740.1;AT2G21130.1	AT4G38740.1;AT2G21130.1	99	6	6	47.1	47.1	18.373	0	89.101	8923000	4710300	5764200	9014600	8218500	6202900	8377100	6485700	6442200	5823700	2876700	4298600	5830100	6582300	3752300	3748900	3675200	6692300	985800	2130800	1450800	5663400	6023000	840820	3360100	2245000	2838900	167950	412050	520970	1464900	790530	215070	490050	620530	1448200	-	-
AT4G38970.1	fructose-bisphosphate aldolase, putative | chr4:18163496-18165762 REVERSE	AT4G38970.1;AT4G38970.2	AT4G38970.1;AT4G38970.2	201	18	12	45.2	32.2	42.987	0	80.649	18385000	20424000	22438000	31924000	31758000	21871000	18367000	16400000	20007000	8419200	10797000	16772000	21139000	22759000	16451000	12589000	12410000	17824000	816430	3300300	2504200	8339700	8033300	1642200	2789800	2533100	3683300	163040	439650	724340	2253300	2305700	460690	686620	929680	1732600	-	-
AT4G39200.2	40S ribosomal protein S25 (RPS25E) | chr4:18257336-18258680 FORWARD	AT4G39200.2;AT4G39200.1;AT2G21580.2;AT4G34555.1;AT2G21580.1;AT2G16360.1	AT4G39200.2;AT4G39200.1;AT2G21580.2;AT4G34555.1;AT2G21580.1;AT2G16360.1	39	3	3	23.4	23.4	11.925	0	8.3043	1239200	1077700	602470	1455600	1216900	810780	1288100	1523600	1177700	1715700	1247700	845480	2331800	1561100	1119900	2714800	1628100	1196100	133350	660050	174930	1949900	881250	296810	426690	1822200	179460	129040	135980	182800	528660	973530	86213	1004000	305040	681620	-	-
AT4G39260.1	Symbols: CCR1, ATGRP8, GR-RBP8, GRP8 | GR-RBP8; RNA binding / nucleic acid binding / nucleotide binding | chr4:18273899-18275079 REVERSE	AT4G39260.1;AT4G39260.3;AT4G39260.2;AT4G39260.4	AT4G39260.1;AT4G39260.3;AT4G39260.2;AT4G39260.4	52	5	3	36.1	28.4	16.578	0	42.913	0	3284000	3631900	2403500	3032300	2261400	4424500	2776300	2915200	8527700	8436400	5159800	4680900	4596400	5374600	5888000	4935100	3350800	151300	922750	790390	1380700	1628300	295320	1174600	1401800	569690	567390	774090	500660	868920	606150	247820	854840	638720	432330	-	-
AT4G39330.1	Symbols: ATCAD9, CAD9 | CAD9 (CINNAMYL ALCOHOL DEHYDROGENASE 9); binding / catalytic/ oxidoreductase/ zinc ion binding | chr4:18291218-18293383 FORWARD	AT4G39330.1;AT4G39330.2	AT4G39330.1;AT4G39330.2	35	7	7	34.7	34.7	38.933	0	46.936	2830200	2804500	3227200	3289900	2917500	2393200	2257800	2323100	3446400	0	1333400	2317300	1729400	2964500	1630400	0	1647900	2823100	155140	670470	362650	976580	769060	185070	343600	394300	560390	31532	93732	157430	214830	279910	41507	70592	115860	298030	-	-
AT4G39460.2	Symbols: SAMC1, SAMT1 | SAMC1 (S-ADENOSYLMETHIONINE CARRIER 1); S-adenosylmethionine transmembrane transporter/ binding | chr4:18355993-18358893 REVERSE	AT4G39460.2;AT4G39460.1	AT4G39460.2;AT4G39460.1	2	2	2	13.2	13.2	34.861	0	2.9964	0	0	0	0	0	0	0	186820	0	0	0	0	0	0	0	0	0	0	0	13496	0	7774.3	0	0	0	46135	0	0	0	0	0	0	0	0	0	0	-	-
AT4G39660.1	Symbols: AGT2 | AGT2 (ALANINE:GLYOXYLATE AMINOTRANSFERASE 2); alanine-glyoxylate transaminase/ catalytic/ pyridoxal phosphate binding / transaminase | chr4:18406765-18409564 FORWARD	AT4G39660.1	AT4G39660.1	2	2	2	8.6	8.6	51.952	0	4.8827	0	624170	0	0	0	0	0	0	0	0	0	0	0	0	0	0	0	0	0	71653	0	29875	0	13774	0	102490	0	0	0	17251	0	23852	0	18426	0	71079	-	-
AT4G39730.1	lipid-associated family protein | chr4:18432899-18433695 FORWARD	AT4G39730.1	AT4G39730.1	10	3	2	13.8	13.8	20.136	0	4.8612	0	0	0	0	0	0	0	0	0	0	1947300	0	0	0	0	0	0	0	48865	0	119130	0	713890	0	310170	0	280210	145890	536740	237970	497630	220840	28725	291470	422280	0	-	-
AT4G39980.1	Symbols: DHS1 | DHS1 (3-DEOXY-D-ARABINO-HEPTULOSONATE 7-PHOSPHATE SYNTHASE 1); 3-deoxy-7-phosphoheptulonate synthase | chr4:18539575-18542093 FORWARD	AT4G39980.1	AT4G39980.1	41	7	6	18.3	16.6	57.978	0	25.46	0	977890	1087400	856680	988170	696500	628000	583890	897460	2110800	1985500	1437700	889070	1278300	1334000	1042200	1042400	827060	16537	135700	78829	197340	183660	49579	48077	57645	97694	50829	69248	60730	50136	80147	26791	57764	62368	71290	-	-
AT5G01300.1	phosphatidylethanolamine-binding family protein | chr5:121483-122525 REVERSE	AT5G01300.1;AT5G01300.2	AT5G01300.1	45	5	5	38.9	38.9	17.823	0	46.302	4139300	2474900	2858900	5198200	4997200	2514100	5370200	4755700	3697900	2015700	0	2225500	2649700	2885400	1952100	3738700	2787300	2731800	586000	1022700	614170	2709700	3009900	428820	2003500	1638000	1358200	155750	191700	251630	562950	574330	142120	518860	402620	591630	-	-
AT5G01410.1	Symbols: PDX1, ATPDX1.3, RSR4, PDX1.3, ATPDX1 | RSR4 (REDUCED SUGAR RESPONSE 4); protein heterodimerization/ protein homodimerization | chr5:172318-173614 REVERSE	AT5G01410.1	AT5G01410.1	19	10	3	31.1	9.1	33.216	0	5.9853	5808500	4285600	4546600	3710200	2572400	3008200	3549800	2772300	3156600	0	2285100	0	2370500	0	3284600	0	1714700	0	453730	472020	782580	1358000	1362600	398650	873560	727380	1003000	61630	215120	72444	414030	60657	158480	0	219710	88073	-	-
AT5G01500.1	mitochondrial substrate carrier family protein | chr5:198943-201552 FORWARD	AT5G01500.1;AT3G51870.1	AT5G01500.1;AT3G51870.1	2	2	2	4.8	4.8	45.09	0	4.2133	0	0	316010	0	0	0	0	0	0	0	0	0	0	0	0	0	0	0	7902.3	0	29009	0	95721	0	19539	0	12921	0	8404.2	0	31132	0	5285.3	0	19574	0	-	-
AT5G01530.1	chlorophyll A-B binding protein CP29 (LHCB4) | chr5:208937-210445 FORWARD	AT5G01530.1	AT5G01530.1	5	3	3	10.3	10.3	31.139	0	5.6363	0	0	0	0	851860	0	0	0	0	0	0	0	0	0	0	0	0	0	27394	33833	0	34606	341270	8195.1	138950	21669	22600	0	9950.2	9318.9	85731	37045	51667	18945	79610	0	-	-
AT5G01600.1	Symbols: ATFER1, FER1 | ATFER1; ferric iron binding / iron ion binding | chr5:227953-230051 REVERSE	AT5G01600.1	AT5G01600.1	4	3	3	9.8	9.8	28.178	0	4.5745	0	963360	0	0	0	0	0	607060	0	0	0	0	0	0	0	0	0	0	16600	280900	167020	174620	338570	50810	146810	218800	101030	0	31281	82536	80227	0	9624.3	0	21010	30929	-	-
AT5G01670.1	aldose reductase, putative | chr5:251978-253960 FORWARD	AT5G01670.1;AT5G01670.2	AT5G01670.1;AT5G01670.2	60	15	15	59.3	59.3	36.58	0	32.117	7051000	4520300	4046200	5379600	3896800	5983200	4783800	4597200	4234500	2670000	2067700	3368200	3412500	3921200	3056500	3305200	3625100	4730400	169210	647750	502020	1621400	1169500	452500	727950	1000500	705690	89614	87520	208860	432660	420600	80299	263000	341660	520970	-	-
AT5G02240.1	binding / catalytic/ coenzyme binding | chr5:451423-453157 FORWARD	AT5G02240.1	AT5G02240.1	76	12	12	69.2	69.2	27.103	0	43.521	14370000	11268000	13101000	15904000	11222000	11689000	14080000	4330500	11894000	7437800	7542300	9058700	10971000	6853200	9355600	9040700	4410300	11645000	1066500	2546400	2327600	6276000	5581900	1365600	3256700	1242100	3532600	414880	525480	620460	1912700	830170	403160	880190	467050	1667100	-	-
AT5G02500.1	Symbols: HSC70-1, HSP70-1, AT-HSC70-1, HSC70 | HSC70-1 (HEAT SHOCK COGNATE PROTEIN 70-1); ATP binding | chr5:553745-556442 REVERSE	AT5G02500.1;AT5G02500.2	AT5G02500.1;AT5G02500.2	481	32	8	56.2	21.4	71.357	0	237.38	60070000	73758000	60361000	66282000	58604000	62626000	53914000	59066000	67781000	41233000	38222000	51596000	42140000	45828000	42255000	38217000	40296000	64455000	1488000	6257400	4533200	10335000	10254000	2836500	5181800	6245200	7799800	773060	1228900	1654900	2914100	2822000	671010	1814500	1800300	3932400	-	-
AT5G02870.1	60S ribosomal protein L4/L1 (RPL4D) | chr5:657786-659733 FORWARD	AT5G02870.1;AT5G02870.2	AT5G02870.1;AT5G02870.2	127	21	7	52.1	13.3	44.721	0	55.816	7023000	11548000	7826600	10922000	7295300	13341000	7886900	11633000	8192000	5005600	6034900	10504000	9492200	8727300	9838600	10523000	8581100	8075000	432980	2928400	1101900	4848700	3043800	1097100	1512800	2635600	1933400	200280	254350	338780	650200	1077100	228050	934320	720290	1435200	-	-
AT5G03290.1	isocitrate dehydrogenase, putative / NAD+ isocitrate dehydrogenase, putative | chr5:793974-796182 FORWARD	AT5G03290.1	AT5G03290.1	12	4	2	16	8.6	40.624	0	42.668	920900	0	890070	971850	1434100	0	1044100	0	1375800	0	885310	0	0	0	0	0	0	0	82032	148990	71238	388000	276010	25979	214350	156340	312600	0	46900	15022	33404	27012	0	0	27280	47286	-	-
AT5G03630.1	Symbols: ATMDAR2 | ATMDAR2; monodehydroascorbate reductase (NADH) | chr5:922166-924683 REVERSE	AT5G03630.1	AT5G03630.1	40	7	7	24.6	24.6	47.479	0	30.126	12652000	7115700	8098300	11764000	8743200	6096900	8499700	6268500	15995000	0	0	0	10371000	7028300	5374400	4539100	7698300	6158800	814920	157360	1197100	933430	2367300	146130	1575200	308870	1187900	0	417550	17332	1137000	162370	293670	32241	866940	214090	-	-
AT5G03860.2	Symbols: MLS | MLS (MALATE SYNTHASE); malate synthase | chr5:1032103-1034570 REVERSE	AT5G03860.2;AT5G03860.1	AT5G03860.2;AT5G03860.1	532	36	36	63.9	63.9	63.886	0	323.31	61685000	74540000	63184000	48720000	52300000	65381000	54256000	56922000	62829000	116520000	116270000	77528000	76551000	66973000	93329000	91635000	79521000	60845000	2266700	8114800	5782800	9730500	10650000	3410100	6993900	8836400	10369000	3316800	4737100	2887100	7011400	6312600	1936800	4914100	5198900	5178700	-	-
AT5G04140.1	Symbols: GLU1, GLS1, GLUS, FD-GOGAT | GLU1 (GLUTAMATE SYNTHASE 1); glutamate synthase (ferredoxin) | chr5:1130031-1138438 FORWARD	AT5G04140.1;AT5G04140.2;AT2G41220.1	AT5G04140.1;AT5G04140.2;AT2G41220.1	2	2	2	1.7	1.7	176.75	0	6	0	0	0	567730	0	0	0	0	0	0	0	0	0	360620	0	0	0	0	0	0	0	35764	0	2963.6	0	0	0	0	0	0	0	11571	0	0	0	3675.1	-	-
AT5G04320.1	FUNCTIONS IN: molecular_function unknown; INVOLVED IN: meiotic chromosome segregation; LOCATED IN: chromosome, centromeric region, nucleus; EXPRESSED IN: 22 plant structures; EXPRESSED DURING: 13 growth stages; CONTAINS InterPro DOMAIN/s: Shugoshin, C-terminal (InterPro:IPR011515); BEST Arabidopsis thaliana protein match is: unknown protein (TAIR:AT3G10440.1); Has 2357 Blast hits to 1923 proteins…	AT5G04320.1	AT5G04320.1	0	2	2	2.9	2.9	47.737	0.0089903	1.7809	0	0	0	0	0	0	0	0	0	0	0	0	0	0	0	0	0	0	0	0	0	0	0	0	0	0	0	0	0	0	0	0	0	0	0	0	5	-
AT5G04430.1	Symbols: BTR1, BTR1L | BTR1L (BINDING TO TOMV RNA 1L (LONG FORM)); nucleic acid binding | chr5:1250251-1253865 REVERSE	AT5G04430.1;AT5G04430.2	AT5G04430.1;AT5G04430.2	38	6	6	19.5	19.5	33.82	0	26.552	2285500	2108400	2015600	2337700	1655800	2089000	1694400	2235600	1953400	2025400	2344500	1681800	1910400	2083000	1710400	2066800	2243100	1974800	131730	304580	353800	565500	677010	137400	377190	318980	539580	63499	117480	72890	272680	284920	55295	165040	203700	175160	-	-
AT5G04590.1	Symbols: SIR | SIR; sulfite reductase (ferredoxin)/ sulfite reductase | chr5:1319356-1322526 FORWARD	AT5G04590.1	AT5G04590.1	5	3	3	6.7	6.7	71.949	0	6.1016	0	0	0	0	1224000	0	1072700	0	1464200	0	0	0	0	0	0	0	0	0	19084	102320	99374	537110	291650	111320	131500	264040	191520	12810	20885	37442	58523	104880	17746	32651	43041	120590	-	-
AT5G04690.1	FUNCTIONS IN: molecular_function unknown; INVOLVED IN: biological_process unknown; LOCATED IN: cellular_component unknown; CONTAINS InterPro DOMAIN/s: Ankyrin (InterPro:IPR002110); BEST Arabidopsis thaliana protein match is: unknown protein (TAIR:AT5G04700.1); Has 1580 Blast hits to 1190 proteins in 96 species: Archae - 2; Bacteria - 80; Metazoa - 484; Fungi - 38; Plants - 415; Viruses - 2; Other…	AT5G04690.1;AT5G04700.1;AT5G04680.1	AT5G04690.1;AT5G04700.1;AT5G04680.1	1	2	2	3.5	3.5	70.62	0.0077739	1.867	0	566980	0	0	0	0	0	0	0	0	0	0	0	0	0	0	0	0	0	62843	0	95884	0	28565	0	59465	0	3204.6	0	10408	0	31309	0	20020	0	41354	-	-
AT5G04740.1	ACT domain-containing protein | chr5:1368542-1371480 REVERSE	AT5G04740.1;AT5G04740.2	AT5G04740.1;AT5G04740.2	4	3	3	11.3	11.3	33.242	0	7.843	0	0	552770	0	0	0	669330	0	0	0	0	0	0	0	0	0	0	0	9890.1	14686	75062	342800	0	10720	115530	29624	0	2265.8	0	23927	0	8377.3	0	0	18667	21959	-	-
AT5G05010.2	clathrin adaptor complexes medium subunit-related | chr5:1476583-1480197 FORWARD	AT5G05010.2;AT5G05010.1	AT5G05010.2;AT5G05010.1	29	4	4	11	11	57.718	0	14.347	865200	980960	0	1249200	966480	1017800	1101200	1446100	1688700	3091200	2649100	1585900	2738400	1846900	2795800	2228600	2189000	1512200	37407	164960	88368	304880	269220	75147	118750	251610	169030	93104	144410	68339	289600	243840	66013	160280	152720	135780	258	-
AT5G05780.1	Symbols: RPN8A, AE3, ATHMOV34 | RPN8A (RP NON-ATPASE SUBUNIT 8A) | chr5:1735730-1738492 FORWARD	AT5G05780.1;AT5G05780.2;AT3G11270.1;AT3G11270.2	AT5G05780.1;AT5G05780.2;AT3G11270.1;AT3G11270.2	18	5	5	23.4	23.4	34.728	0	8.6917	1216400	1286800	1638500	2427400	1819000	1645000	1778900	1742600	1859000	0	0	0	1470600	1284100	0	0	1469500	0	69735	244350	285020	687510	667540	145350	373350	451700	490770	13235	25120	24454	237200	181290	16795	44325	158530	95085	-	-
AT5G06060.1	tropinone reductase, putative / tropine dehydrogenase, putative | chr5:1823842-1825894 REVERSE	AT5G06060.1;AT2G29350.2;AT2G29350.3;AT2G29290.1;AT2G29310.2;AT2G29290.2;AT2G29310.1;AT2G29370.1;AT2G29350.1;AT2G29360.1	AT5G06060.1	15	4	4	17	17	28.292	0	11.618	0	0	0	1530200	0	733020	0	1004500	0	0	0	0	0	912590	0	0	0	718810	0	0	75213	644850	381940	88078	168660	306130	173520	0	0	15623	45683	117880	0	27458	0	100240	-	-
AT5G06905.1	Symbols: CYP712A2 | CYP712A2; electron carrier/ heme binding / iron ion binding / monooxygenase/ oxygen binding | chr5:2138438-2140078 REVERSE	AT5G06905.1	AT5G06905.1	0	2	2	7.1	7.1	59.311	0.0044118	2.0026	0	0	0	0	0	0	0	0	0	0	0	0	0	0	0	0	0	0	0	0	0	0	0	0	0	0	0	0	0	0	0	0	0	0	0	0	-	-
AT5G07190.2	Symbols: ATS3 | ATS3 (ARABIDOPSIS THALIANA SEED GENE 3) | chr5:2237562-2238662 FORWARD	AT5G07190.2;AT5G07190.1	AT5G07190.2;AT5G07190.1	75	6	6	44.9	44.9	19.874	0	102.04	5715700	4086500	2813300	2780800	4022800	1861400	7034900	7619500	4775700	7316700	9286200	4756700	6374800	4316500	4780600	10174000	9834200	5778700	551860	1519600	798900	1648600	2505000	324800	2577800	2619000	2157500	759460	748770	743150	1452000	1216000	312230	2071300	1849400	1443000	-	-
AT5G07350.1	tudor domain-containing protein / nuclease family protein | chr5:2319790-2325419 REVERSE	AT5G07350.1;AT5G07350.2	AT5G07350.1;AT5G07350.2	58	16	11	20.8	17.1	108.23	0	66.438	1927500	2929000	2976300	2484500	2997500	2483800	2395800	2405500	3020200	2068500	2802500	2336500	2689400	2584900	3054400	2505300	2863200	3140200	29430	204590	153610	242850	332600	66407	141360	140970	250650	39340	61605	52159	120760	90098	31037	62357	78997	138130	-	-
AT5G07440.2	Symbols: GDH2 | GDH2 (GLUTAMATE DEHYDROGENASE 2); ATP binding / glutamate dehydrogenase [NAD(P)+]/ glutamate dehydrogenase/ oxidoreductase | chr5:2355937-2358194 FORWARD	AT5G07440.2;AT5G07440.1;AT5G07440.3;AT3G03910.1	AT5G07440.2;AT5G07440.1;AT5G07440.3	44	9	6	34.1	24.6	44.699	0	59.588	2299700	2505100	3001000	2226100	2854400	3011900	3191500	2465100	3248200	1008200	0	1651000	1360400	1309600	1443800	0	1421500	2244500	95641	474530	367270	589600	851590	287750	499690	554360	566590	29343	0	63520	95954	169180	26946	0	70085	280230	-	-
AT5G08280.1	Symbols: HEMC | HEMC (HYDROXYMETHYLBILANE SYNTHASE); hydroxymethylbilane synthase | chr5:2663499-2665792 REVERSE	AT5G08280.1	AT5G08280.1	76	17	17	46.9	46.9	41.043	0	66.539	6580900	8321300	8446100	12160000	8665400	7208800	8249600	6854800	8998300	1930000	3237000	4847400	6636200	6094600	4651300	3796900	3779100	8757900	360470	946170	1193100	2692000	2520400	336050	1174800	1156600	1803700	41534	183520	153560	855480	429420	118460	251810	247130	750770	13	-
AT5G08300.1	succinyl-CoA ligase (GDP-forming) alpha-chain, mitochondrial, putative / succinyl-CoA synthetase, alpha chain, putative / SCS-alpha, putative | chr5:2667412-2669923 FORWARD	AT5G08300.1;AT5G23250.2	AT5G08300.1	35	6	3	25.6	15.3	36.151	0	13.501	4377200	3553300	3315000	2784200	2374000	3491600	2468800	2226100	2731300	2263800	1956300	2482300	0	1985200	2253600	0	2082100	2123400	307590	675510	658060	796890	1062800	287030	389040	555610	876840	85648	140200	132660	84034	291140	85799	61030	163430	259580	-	-
AT5G08530.1	Symbols: CI51 | CI51 (51 kDa subunit of complex I); 4 iron, 4 sulfur cluster binding / FMN binding / NAD or NADH binding / NADH dehydrogenase (ubiquinone)/ oxidoreductase, acting on NADH or NADPH | chr5:2759317-2761875 REVERSE	AT5G08530.1	AT5G08530.1	19	5	5	13.8	13.8	53.449	0	13.293	879140	879940	1490500	481070	811070	1122000	752130	624990	910910	0	811720	691480	0	0	787280	565640	727720	1944700	21844	116480	298960	82680	278360	72338	33578	104900	212040	8132.4	36009	51252	26123	37141	9833.3	23947	44209	131750	-	15
AT5G08540.1	unknown protein | chr5:2763823-2765734 FORWARD	AT5G08540.1	AT5G08540.1	15	2	2	11.3	11.3	38.655	0	5.2074	0	1015600	1431200	0	724850	699260	575170	0	571490	771560	1732300	923900	761460	585570	0	595180	0	0	23100	133890	139850	98134	228610	53266	89929	60115	107570	30662	77869	56337	94315	67648	12062	48397	21993	45841	-	-
AT5G08570.1	pyruvate kinase, putative | chr5:2778000-2780441 FORWARD	AT5G08570.1;AT5G63680.1	AT5G08570.1	26	5	4	12.5	10.6	54.976	0	17.256	0	955940	835990	919600	792420	1463000	743650	608080	1060900	626980	0	893030	0	505260	760300	498410	0	957430	4241.5	142350	42168	129750	138280	91730	48198	55919	123440	19825	5314.5	53657	17074	38366	7711.3	20584	13883	105980	-	-
AT5G08690.1	ATP synthase beta chain 2, mitochondrial | chr5:2825713-2828662 FORWARD	AT5G08690.1;AT5G08670.1;AT5G08680.1	AT5G08690.1;AT5G08670.1;AT5G08680.1	406	27	25	62.8	60.3	59.712	0	323.31	58163000	60569000	67266000	46030000	50551000	57840000	50146000	53317000	54381000	43750000	52156000	56647000	36318000	44070000	53537000	46606000	47204000	53421000	1957600	7530800	6154800	8749800	10479000	3039100	5621500	6390800	7187800	1120100	2253300	2090300	3005500	3582300	947640	2483900	2387400	3852100	-	-
AT5G09510.1	40S ribosomal protein S15 (RPS15D) | chr5:2955113-2956673 REVERSE	AT5G09510.1;AT1G04270.2;AT1G04270.1;AT5G09510.2	AT5G09510.1;AT1G04270.2;AT1G04270.1	19	4	4	34.2	34.2	17.072	0	7.013	0	0	0	3516300	0	3763600	0	4324000	0	0	0	0	0	4537600	0	5982300	0	0	0	1459700	0	2720200	2385800	631060	1753200	2278000	1462700	528130	531920	796290	1708700	1355200	258900	1798000	1241200	885810	-	-
AT5G09590.1	Symbols: MTHSC70-2, HSC70-5 | MTHSC70-2 (MITOCHONDRIAL HSP70 2); ATP binding | chr5:2975548-2978750 FORWARD	AT5G09590.1;AT4G32208.1	AT5G09590.1	135	18	15	31.5	26	72.99	0	89.558	12253000	12056000	12270000	10625000	9781000	9200800	9082500	9502000	10884000	6449100	6232200	8514900	6739800	7227700	6683000	6009600	6811900	9333700	301910	1047000	761770	1639900	1525200	396960	816130	787240	1195600	135680	167890	240860	389320	477730	102130	225010	268370	571180	-	-
AT5G09650.1	Symbols: AtPPa6 | AtPPa6 (Arabidopsis thaliana pyrophosphorylase 6); inorganic diphosphatase/ pyrophosphatase | chr5:2991149-2993213 REVERSE	AT5G09650.1	AT5G09650.1	25	6	6	23.7	23.7	33.38	0	21.405	2398400	1802800	2152400	1842900	2110100	2430900	1702200	1417400	1563100	0	0	1596800	1736000	1471300	1356900	0	1168300	1366800	169830	543890	387410	873430	1264500	286390	200240	377060	636590	18059	23374	77373	413340	144930	34625	0	79280	121960	-	-
AT5G09660.2	Symbols: PMDH2 | PMDH2 (peroxisomal NAD-malate dehydrogenase 2); malate dehydrogenase | chr5:2993444-2995675 REVERSE	AT5G09660.2;AT5G09660.3;AT5G09660.1;AT5G09660.4	AT5G09660.2;AT5G09660.3;AT5G09660.1;AT5G09660.4	14	3	2	11.7	8.1	34.975	0	8.5934	0	0	0	0	411120	0	0	0	283140	0	1617800	0	603710	0	937800	0	498070	0	13258	59371	39503	0	152890	0	17361	63328	60986	26541	99351	0	90477	0	30420	40416	53470	28448	-	-
AT5G09810.1	Symbols: ACT2, ACT7 | ACT7 (ACTIN 7); structural constituent of cytoskeleton | chr5:3052097-3054614 FORWARD	AT5G09810.1	AT5G09810.1	187	16	6	62.9	31	41.735	0	145.58	36248000	34479000	37111000	29393000	30714000	39175000	24957000	27429000	38311000	18391000	15422000	28745000	21870000	21096000	20741000	16360000	19017000	24882000	1508800	6392800	4580800	7405000	9636700	3246800	2804000	5837200	7715600	624140	668140	1454900	2856400	3323400	596890	1470100	1623800	4311400	-	-
AT5G09900.1	Symbols: EMB2107, RPN5A, MSA | EMB2107 (EMBRYO DEFECTIVE 2107) | chr5:3089278-3092595 REVERSE	AT5G09900.1;AT5G64760.2;AT5G64760.1;AT5G09900.2;AT5G09900.3	AT5G09900.1;AT5G64760.2;AT5G64760.1;AT5G09900.2;AT5G09900.3	18	5	5	10.4	10.4	50.837	0	11.87	1021800	951270	1404300	1312900	1173100	1094100	714490	1346600	1090100	546870	0	631880	722200	788060	692040	0	631390	833460	33631	142080	122120	357310	223920	99028	97433	155810	150940	9031.3	4893	40816	62029	64649	5944.4	4658.3	36114	65467	-	-
AT5G10360.1	Symbols: EMB3010 | EMB3010 (embryo defective 3010); structural constituent of ribosome | chr5:3258474-3260234 REVERSE	AT5G10360.1;AT5G10360.2	AT5G10360.1;AT5G10360.2	119	8	3	38.6	18.5	28.162	0	41.402	14166000	16421000	17123000	22172000	18945000	15930000	18867000	13709000	15480000	8024700	9641400	10643000	22984000	13804000	12712000	17256000	18994000	16087000	1809800	5730400	3677800	11280000	9715700	2468900	5221000	6342200	5047700	572730	1138200	1191000	4970200	3032800	964230	3307300	2970100	3453400	-	-
AT5G10450.2	Symbols: GRF6, AFT1, 14-3-3lambda | GRF6 (G-box regulating factor 6); protein binding / protein phosphorylated amino acid binding | chr5:3283853-3286317 REVERSE	AT5G10450.2;AT5G10450.1;AT5G10450.3;AT5G10450.4	AT5G10450.2;AT5G10450.1;AT5G10450.3;AT5G10450.4	20	5	2	23.2	12.2	27.718	0	4.2951	0	1029500	1027300	1432600	1069600	913740	817000	1000400	0	0	840980	0	708740	0	0	0	726280	0	66997	350250	170330	569540	663520	123640	153950	264710	190840	0	53270	33728	88256	74004	0	0	56501	110080	-	-
AT5G10560.1	glycosyl hydrolase family 3 protein | chr5:3336255-3339366 REVERSE	AT5G10560.1	AT5G10560.1	4	3	3	5.4	5.4	87.184	0	14.626	0	239090	0	472840	0	340480	0	590580	0	232360	0	322230	0	297290	0	0	0	403530	0	11755	0	81637	0	13414	0	48479	0	2533.5	0	7176.5	0	13190	0	0	0	22328	-	-
AT5G10730.1	binding / catalytic/ coenzyme binding | chr5:3390614-3393178 REVERSE	AT5G10730.1	AT5G10730.1	23	3	3	15.7	15.7	31.044	0	6.7606	1334400	0	1019600	1129100	1449500	1068900	1405500	1368500	1144100	0	0	1199700	1096900	1335400	0	0	1692200	0	97588	234620	157740	274010	517950	112970	250320	260910	263940	59662	98315	75618	152460	173340	52254	167060	155090	120660	-	-
AT5G10920.1	argininosuccinate lyase, putative / arginosuccinase, putative | chr5:3441752-3444142 FORWARD	AT5G10920.1	AT5G10920.1	20	4	4	15.1	15.1	57.512	0	18.996	647570	1104200	1814400	1634800	1545100	1736800	1175800	1207600	1430500	804890	0	981670	0	1046500	724570	0	817010	1983400	16738	92065	128710	416910	314580	106650	116290	113210	137170	26100	15102	42112	69439	79466	12341	12719	43426	148070	-	-
AT5G11200.1	DEAD/DEAH box helicase, putative | chr5:3567175-3571015 FORWARD	AT5G11200.1;AT5G11170.1;AT5G11200.3;AT5G11200.2;AT5G11170.2	AT5G11200.1;AT5G11170.1;AT5G11200.3;AT5G11200.2;AT5G11170.2	29	3	3	11.7	11.7	48.337	0	12.701	821350	1635400	1455600	1226600	1198800	1521100	1125800	1542200	1319100	1378100	1099000	1525500	1085600	992590	0	830650	981430	1263200	35366	255300	183350	385220	350940	116680	151090	311740	228750	43890	49637	76506	127470	128550	15408	56076	63230	121960	-	-
AT5G11520.1	Symbols: ASP3, YLS4 | ASP3 (ASPARTATE AMINOTRANSFERASE 3); L-aspartate:2-oxoglutarate aminotransferase | chr5:3685089-3687764 REVERSE	AT5G11520.1	AT5G11520.1	33	10	7	29.2	23.4	48.954	0	62.172	1049300	1671800	1680600	1823300	2761500	2282500	1502800	3192500	1644400	1277700	1060000	1849100	1343600	2077500	1269700	1427000	1744500	2399800	58823	154590	209070	537680	643360	125220	51542	405990	379800	36588	75491	58971	124950	257090	33563	109220	139320	198780	-	-
AT5G11560.1	catalytic | chr5:3709481-3714059 REVERSE	AT5G11560.1	AT5G11560.1	10	3	3	5.5	5.5	108.87	0	6.0816	0	405580	0	377810	0	336420	0	493680	0	0	0	345490	0	472790	0	441910	0	455760	0	26122	11504	45932	45240	7645.4	23468	41963	18284	2368.2	12795	6155.6	15374	23153	4581.9	14180	10978	21957	-	-
AT5G11770.1	NADH-ubiquinone oxidoreductase 20 kDa subunit, mitochondrial | chr5:3790806-3793000 REVERSE	AT5G11770.1	AT5G11770.1	1	2	2	12.4	12.4	24.044	0.00082576	2.7296	0	0	0	0	0	0	0	0	0	548040	0	0	0	0	0	0	0	0	0	20960	0	99933	90762	10176	0	159110	0	36950	0	0	0	121970	0	95090	0	66606	-	-
AT5G11880.1	diaminopimelate decarboxylase, putative / DAP carboxylase, putative | chr5:3827526-3829986 REVERSE	AT5G11880.1;AT3G14390.1	AT5G11880.1;AT3G14390.1	25	8	8	16.2	16.2	54.163	0	21.604	0	2007600	1615700	1555400	1788000	2535400	1144800	841420	1532900	898970	0	806800	1098200	772680	0	879400	792030	1492900	35761	251940	162820	465890	337400	89380	88154	236670	354790	13870	0	31127	87360	99900	2181.4	29182	69762	146260	-	-
AT5G12030.1	Symbols: AT-HSP17.6A, HSP17.6 | AT-HSP17.6A (ARABIDOPSIS THALIANA HEAT SHOCK PROTEIN 17.6A); unfolded protein binding | chr5:3884107-3884737 REVERSE	AT5G12030.1	AT5G12030.1	14	4	4	17.9	17.9	17.685	0	7.978	0	573350	763650	0	0	638590	0	1280300	0	726630	0	0	0	0	0	593480	0	509040	62502	167330	228740	195160	466990	93178	293940	956020	325500	62383	0	29205	190070	79936	17641	92138	0	90640	-	-
AT5G13370.1	auxin-responsive GH3 family protein | chr5:4286819-4289554 FORWARD	AT5G13370.1;AT5G13350.1;AT5G13380.1	AT5G13370.1	37	11	9	27.2	23.2	66.978	0	24.128	1267600	1905000	2110400	2910100	2625400	2045900	1426800	1938800	3218700	1572100	0	1032000	1821400	1834500	0	1212600	1793900	3196400	40242	185200	148420	637530	460760	87662	168400	273840	363310	11126	7827.6	31301	94551	112370	6079.5	44836	31250	257510	-	-
AT5G13420.1	transaldolase, putative | chr5:4301792-4304312 REVERSE	AT5G13420.1	AT5G13420.1	62	11	11	37.7	37.7	47.698	0	161.49	7030300	5808500	6452500	5703900	5823700	6780700	5522200	3568100	6947600	2825000	3351100	3654200	4501800	3324500	4854200	3092200	3405400	4382100	239900	530780	644010	1046400	1399800	334040	941450	527450	1222100	87532	143780	80907	363190	381880	103550	132410	216830	330130	-	-
AT5G13450.1	ATP synthase delta chain, mitochondrial, putative / H(+)-transporting two-sector ATPase, delta (OSCP) subunit, putative | chr5:4310314-4312048 REVERSE	AT5G13450.1;AT5G13450.2	AT5G13450.1;AT5G13450.2	21	2	2	11.3	11.3	26.321	0	4.4668	1886100	1810100	1801500	1613000	1564400	1755900	2080200	2078900	1279500	2454100	0	2113400	1632300	0	0	2401700	2115400	1780300	113730	352160	245630	499090	597000	159760	433050	511820	312550	132780	124480	143080	210930	141460	50371	267330	205260	232400	-	-
AT5G13460.1	Symbols: IQD11 | IQD11 (IQ-domain 11); calmodulin binding | chr5:4315759-4318360 FORWARD	AT5G13460.1	AT5G13460.1	0	2	2	7.2	7.2	50.82	0.0078853	1.9035	0	0	0	0	0	0	0	2407800	0	0	0	0	0	0	0	0	0	0	12375	143140	0	193320	60050	17113	31257	339770	39572	0	20952	126110	31334	225150	0	311370	0	136160	-	-
AT5G13490.2	Symbols: AAC2 | AAC2 (ADP/ATP carrier 2); ATP:ADP antiporter/ binding | chr5:4335467-4337628 FORWARD	AT5G13490.2;AT5G13490.1	AT5G13490.2;AT5G13490.1	5	7	2	18.2	3.4	41.745	0	4.124	0	2088300	0	0	1187800	0	0	0	880060	3582000	0	2966700	0	0	0	0	0	0	0	274120	15076	337560	487840	181740	66981	538950	205070	142540	14990	161250	0	59288	0	44764	0	136880	-	-
AT5G13520.1	peptidase M1 family protein | chr5:4341948-4344671 REVERSE	AT5G13520.1	AT5G13520.1	3	2	2	4.7	4.7	69.265	0	3.2611	630240	0	0	0	0	0	0	0	0	0	0	0	0	0	0	0	0	0	23342	20408	44066	0	177930	13495	48610	24243	131810	0	6873.7	9495.3	39359	22538	4301.5	0	0	24056	-	-
AT5G13630.2	Symbols: GUN5, CCH, CHLH, CCH1 | GUN5 (GENOMES UNCOUPLED 5); magnesium chelatase | chr5:4387334-4392227 REVERSE	AT5G13630.2;AT5G13630.1	AT5G13630.2;AT5G13630.1	10	4	4	4.1	4.1	139.99	0	12.133	505440	481530	560690	569920	920360	437400	0	0	0	0	453170	396530	0	504640	0	0	0	477090	7809.2	12712	32287	39373	86797	7935.5	32038	9728.5	49468	0	18538	5176.7	8815.1	16520	5749.1	0	16809	13071	-	-
AT5G13980.3	glycosyl hydrolase family 38 protein | chr5:4508496-4514425 FORWARD	AT5G13980.3;AT5G13980.2;AT5G13980.1	AT5G13980.3;AT5G13980.2;AT5G13980.1	9	4	4	5.5	5.5	104.05	0	4.9021	0	641400	0	0	0	665300	0	0	0	0	0	0	0	637290	0	0	0	919910	5927.9	50363	13491	65589	33315	25693	6995.9	39667	42432	4211.4	0	10212	0	36316	0	7029.9	0	49414	307	-
AT5G14030.4	translocon-associated protein beta (TRAPB) family protein | chr5:4526784-4528615 FORWARD	AT5G14030.4;AT5G14030.3;AT5G14030.2;AT5G14030.1	AT5G14030.4;AT5G14030.3;AT5G14030.2;AT5G14030.1	16	2	2	14.9	14.9	21.104	0	5.2995	0	650310	875780	919950	0	786730	1087400	2841500	979130	1107000	0	0	1551100	1348700	0	1669700	2242600	989530	50802	231190	260370	629280	689640	147000	471950	1024300	456040	119490	191610	88960	566930	483730	49949	448880	334580	260660	-	-
AT5G14040.1	mitochondrial phosphate transporter | chr5:4530643-4533070 REVERSE	AT5G14040.1;AT3G48850.1	AT5G14040.1	54	10	10	25.9	25.9	40.089	0	45.756	1907300	2597800	4338000	1968000	4885400	3203500	3481500	5727200	3706100	2711100	2223900	2668800	3371900	3746000	2425800	3669100	4878800	2772300	39123	411630	552100	585270	1281900	298460	716140	790770	969470	106410	58661	133350	417380	320950	33473	156900	343630	317940	-	-
AT5G14250.2	Symbols: COP13, CSN3, FUS11 | COP13 (CONSTITUTIVE PHOTOMORPHOGENIC 13); protein binding | chr5:4597878-4600761 FORWARD	AT5G14250.2;AT5G14250.1	AT5G14250.2;AT5G14250.1	7	3	3	11	11	39.325	0	4.9462	0	0	334450	0	0	0	0	0	0	0	0	0	0	0	0	0	0	0	13242	28231	42013	62597	61880	24568	33378	44258	54577	7926.7	14798	5860.5	22268	0	5928.2	31873	10117	31688	-	-
AT5G14420.4	Symbols: RGLG2 | RGLG2 (RING domain Ligase2); ubiquitin-protein ligase | chr5:4648111-4650698 REVERSE	AT5G14420.4;AT5G14420.3;AT5G14420.2;AT5G14420.1;AT3G01650.1	AT5G14420.4;AT5G14420.3;AT5G14420.2;AT5G14420.1;AT3G01650.1	3	2	2	7.5	7.5	51.577	0.00078431	2.401	0	0	14982000	0	0	0	0	0	0	0	0	0	0	0	0	0	0	0	1748400	0	1787900	0	6487700	0	3398000	0	3585600	0	6345600	0	6844700	0	1457600	0	19370	0	-	-
AT5G14740.2	Symbols: CA2, CA18, BETA CA2 | CA2 (CARBONIC ANHYDRASE 2); carbonate dehydratase/ zinc ion binding | chr5:4757972-4762615 FORWARD	AT5G14740.2;AT5G14740.1;AT5G14740.5;AT5G14740.4;AT5G14740.3	AT5G14740.2;AT5G14740.1;AT5G14740.5;AT5G14740.4;AT5G14740.3	70	10	6	46.3	30.1	28.344	0	138.94	3991100	4614100	5796100	8353800	9522000	4477700	3164800	2706900	2869300	1238900	1794000	2169600	4607200	6402000	1929100	1560200	2463000	3074700	324890	1033600	909770	3410600	4663600	555860	731800	924790	835300	48783	119800	145100	834770	1060700	63425	127290	160670	364100	-	-
AT5G14780.1	Symbols: FDH | FDH (FORMATE DEHYDROGENASE); NAD or NADH binding / binding / catalytic/ cofactor binding / oxidoreductase, acting on the CH-OH group of donors, NAD or NADP as acceptor | chr5:4776943-4779494 FORWARD	AT5G14780.1	AT5G14780.1	43	9	9	35.9	35.9	42.409	0	19.293	3820600	3418700	2570400	3178200	2911100	4193000	4014500	2735100	3721100	1682400	0	2031400	2491900	2229700	2876300	2530600	2409400	2680600	111400	535850	319140	778940	864000	306020	552300	846830	760900	31649	22054	89247	208260	295890	88377	175630	153900	368680	-	-
AT5G15090.2	Symbols: VDAC3, ATVDAC3 | VDAC3 (VOLTAGE DEPENDENT ANION CHANNEL 3); voltage-gated anion channel | chr5:4889295-4891494 REVERSE	AT5G15090.2;AT5G15090.1	AT5G15090.2;AT5G15090.1	79	12	8	50.4	45.6	29.21	0	37.325	7634700	5589100	6594400	6499300	6704400	4999200	7186000	8443000	5801700	8784500	9344300	6529000	7716100	8444900	6551400	10224000	10660000	5851100	514350	1357800	1226800	2602600	3048700	588440	1785100	2975000	1978600	528590	647320	539860	1581800	1400800	305340	1356800	1057700	1144600	-	-
AT5G15200.1	40S ribosomal protein S9 (RPS9B) | chr5:4934883-4936408 REVERSE	AT5G15200.1;AT5G15200.2	AT5G15200.1;AT5G15200.2	168	17	11	61.6	47	23.036	0	68.954	10147000	8885500	8956400	15097000	12440000	9909900	16209000	19510000	11250000	12826000	11710000	13361000	22716000	17489000	16309000	35270000	28985000	18333000	950080	2558100	1709200	9512900	6151200	1443700	3791800	8297200	3663600	965090	1275700	1175900	5425000	4465600	894250	4962900	3504500	4255900	-	-
AT5G15650.1	Symbols: RGP2, ATRGP2 | RGP2 (REVERSIBLY GLYCOSYLATED POLYPEPTIDE 2); transferase, transferring hexosyl groups | chr5:5092157-5094494 FORWARD	AT5G15650.1	AT5G15650.1	15	11	2	38.6	6.9	40.89	0	86.005	0	0	685550	1150900	1223900	1053700	873360	1026700	1459800	0	0	622200	0	760920	0	530670	891870	1013700	7596.7	62064	65186	309610	289640	70637	118520	185830	203980	0	5916.9	24057	22263	70328	5784.5	28942	60856	99884	-	-
AT5G16050.1	Symbols: GRF5, GF14 UPSILON | GRF5 (GENERAL REGULATORY FACTOR 5); ATP binding / protein binding / protein phosphorylated amino acid binding | chr5:5243745-5245820 REVERSE	AT5G16050.1	AT5G16050.1	38	10	4	46.3	23.9	30.182	0	18.252	4588500	3149500	6108700	5247400	4547900	4104000	4343600	3778900	3882300	1597500	1784800	2447100	3183600	3957600	0	2429200	2659200	3450000	383730	737640	718800	1643400	1532800	332420	774580	923160	844500	74292	120440	141340	412860	529110	65979	216100	231610	423740	-	-
AT5G16130.1	40S ribosomal protein S7 (RPS7C) | chr5:5268421-5270156 FORWARD	AT5G16130.1	AT5G16130.1	47	6	4	32.1	26.8	22.06	0	12.518	1314100	1832800	2225100	3397800	3379900	2354100	2622900	5893500	2153400	4262300	2283300	2606600	3081900	3080000	2508600	5561400	4067200	3362400	204140	879310	757840	2812300	3059300	544070	1185800	2678100	1134200	308240	352250	446300	1132800	1234000	233370	1206500	818620	1120600	-	-
AT5G16230.1	acyl-(acyl-carrier-protein) desaturase, putative / stearoyl-ACP desaturase, putative | chr5:5303348-5306068 FORWARD	AT5G16230.1;AT3G02610.1	AT5G16230.1;AT3G02610.1	1	2	2	8.5	8.5	45.86	0.0030053	2.0875	0	0	0	0	0	0	0	0	0	0	898450	0	0	0	0	0	0	0	0	0	0	0	0	0	0	0	0	0	41274	0	0	0	0	0	0	0	-	2
AT5G16390.2	Symbols: CAC1, CAC1A, BCCP, BCCP1 | CAC1 (CHLOROPLASTIC ACETYLCOENZYME A CARBOXYLASE 1); acetyl-CoA carboxylase/ biotin binding | chr5:5360801-5363126 REVERSE	AT5G16390.2;AT5G16390.1	AT5G16390.2;AT5G16390.1	13	2	2	9.4	9.4	26.927	0	3.1567	0	0	0	1874600	0	1172100	0	0	0	0	0	0	0	860290	0	0	0	1036700	133540	62066	257580	818610	522010	178180	215130	90711	392560	35283	55023	75082	0	168060	27175	0	0	235680	-	-
AT5G16440.1	Symbols: IPP1 | IPP1 (ISOPENTENYL DIPHOSPHATE ISOMERASE 1); isopentenyl-diphosphate delta-isomerase | chr5:5371627-5373735 FORWARD	AT5G16440.1	AT5G16440.1	5	3	2	18.6	12.4	33.214	0	3.9655	0	0	0	0	516330	0	0	0	0	0	0	0	0	0	0	0	0	0	41164	0	0	250950	172370	91402	0	0	86092	0	0	0	0	0	4875.6	0	0	0	-	-
AT5G16510.2	reversibly glycosylated polypeptide, putative | chr5:5392793-5394568 FORWARD	AT5G16510.2;AT5G16510.1	AT5G16510.2;AT5G16510.1	10	4	3	11.8	9.8	38.585	0	7.591	0	579920	0	709750	0	801940	0	0	0	449260	0	682060	0	670350	0	564930	0	1112000	15243	74719	60055	296830	0	74458	0	116970	91793	9967.7	0	32772	0	68927	7761.9	33966	25885	94125	-	-
AT5G16970.1	Symbols: AT-AER | AT-AER (alkenal reductase); 2-alkenal reductase | chr5:5576168-5578075 REVERSE	AT5G16970.1;AT5G16990.1	AT5G16970.1	21	7	7	24.6	24.6	38.133	0	14.957	1566300	1669800	2969500	3229600	3387500	3933100	1757700	3559500	4198800	0	1493100	1215600	1875600	1745800	1494600	920330	1584800	1465200	113610	281320	422380	941160	1408400	278420	381480	676510	788210	14968	58396	87854	276020	238380	57701	72806	107970	175940	-	-
AT5G17050.1	Symbols: UGT78D2 | UGT78D2 (UDP-GLUCOSYL TRANSFERASE 78D2); UDP-glycosyltransferase/ anthocyanidin 3-O-glucosyltransferase/ quercetin 3-O-glucosyltransferase/ transferase, transferring glycosyl groups | chr5:5607788-5609492 REVERSE	AT5G17050.1;AT5G17040.1	AT5G17050.1;AT5G17040.1	5	2	2	6.3	6.3	50.485	0	4.8091	0	0	0	241010	0	0	0	0	0	0	0	0	0	0	0	0	0	0	0	43366	0	74759	21097	0	7941.4	15107	14263	0	0	2301.1	7498.3	0	0	0	0	0	-	-
AT5G17310.2	UTP--glucose-1-phosphate uridylyltransferase, putative / UDP-glucose pyrophosphorylase, putative / UGPase, putative | chr5:5696645-5700922 REVERSE	AT5G17310.2;AT5G17310.1	AT5G17310.2;AT5G17310.1	75	23	8	58.7	22.6	51.919	0	60.952	13567000	9841300	9934600	10050000	7994600	9849300	7937300	6602700	9462300	5194500	4734300	6161900	6222500	4557500	7539000	5183900	4934000	8851400	420280	1498900	922830	2152500	1911900	629370	1082400	964260	1382800	116570	176640	226580	472170	120890	127470	235780	254700	283470	-	295
AT5G17330.1	Symbols: GAD, GAD1 | GAD; calmodulin binding / glutamate decarboxylase | chr5:5711012-5715075 FORWARD	AT5G17330.1;AT2G02010.1;AT2G02000.1	AT5G17330.1;AT2G02010.1;AT2G02000.1	2	2	2	6.8	6.8	57.066	0	3.9931	0	0	620560	0	0	0	660030	0	930750	0	0	0	901980	0	0	0	857400	0	0	28176	43903	0	0	15315	67123	0	121460	0	9169.9	5398.2	105210	0	4650.8	0	79202	0	-	-
AT5G17380.1	pyruvate decarboxylase family protein | chr5:5724759-5726746 REVERSE	AT5G17380.1	AT5G17380.1	14	5	5	13.8	13.8	61.47	0	13.359	695750	1413200	1155300	878330	746340	839300	783820	718410	1220800	689370	704450	717220	696820	626570	0	709510	643370	909260	13679	90854	52038	222810	105440	48814	54448	125950	130280	17154	20226	26722	66162	40054	2250.5	23465	32719	125640	-	-
AT5G17530.2	phosphoglucosamine mutase family protein | chr5:5777603-5782150 FORWARD	AT5G17530.2;AT5G17530.1;AT5G17530.3	AT5G17530.2;AT5G17530.1;AT5G17530.3	13	3	3	7.2	7.2	62.875	0	14.701	0	393550	0	907520	0	477070	0	614290	0	0	0	0	0	363220	0	0	0	667650	0	61320	0	171230	0	33099	0	76119	0	4249.9	0	7114.3	91287	32213	0	0	0	46173	-	-
AT5G17710.1	Symbols: EMB1241 | EMB1241 (embryo defective 1241); adenyl-nucleotide exchange factor/ chaperone binding / protein binding / protein homodimerization | chr5:5839343-5841728 REVERSE	AT5G17710.1;AT5G17710.2	AT5G17710.1;AT5G17710.2	18	3	3	12.3	12.3	35.493	0	25.191	709660	0	1131900	0	928290	0	820980	0	846400	0	390670	0	522340	0	0	0	364190	0	43020	58364	147680	71788	330720	8557.3	151950	42983	205050	0	20653	2157.7	70657	10319	9583.1	0	42339	0	-	-
AT5G17920.2	Symbols: ATCIMS, ATMETS, ATMS1 | ATMS1; 5-methyltetrahydropteroyltriglutamate-homocysteine S-methyltransferase/ copper ion binding / methionine synthase | chr5:5935038-5939487 FORWARD	AT5G17920.2;AT5G17920.1;AT5G20980.2;AT5G20980.1	AT5G17920.2;AT5G17920.1	640	41	20	54	31.6	84.356	0	288.16	98767000	133120000	158620000	177480000	157010000	139830000	143740000	134240000	199310000	44559000	73317000	107260000	123790000	111780000	100250000	73162000	106940000	186240000	3056000	12902000	10522000	24652000	22305000	5599500	11977000	12367000	19059000	986450	2277700	3164100	7420500	6858200	1639700	2425100	4258600	11630000	-	-
AT5G18170.1	Symbols: GDH1 | GDH1 (GLUTAMATE DEHYDROGENASE 1); ATP binding / glutamate dehydrogenase [NAD(P)+]/ oxidoreductase | chr5:6006039-6008472 FORWARD	AT5G18170.1	AT5G18170.1	22	6	3	18	8.5	44.524	0	7.8622	0	586370	939150	682140	892900	742510	786370	743960	970600	332050	629810	524640	603630	0	0	0	626200	594700	22328	124720	124170	158810	291740	60563	140450	151580	93890	15000	27607	18369	65414	9191.9	4428.3	14502	26301	78677	-	-
AT5G18380.2	40S ribosomal protein S16 (RPS16C) | chr5:6090049-6090758 REVERSE	AT5G18380.2;AT5G18380.1;AT5G18380.3;AT3G04230.1	AT5G18380.2;AT5G18380.1;AT5G18380.3;AT3G04230.1	85	8	2	41	8.3	16.544	0	70.872	7602100	3895800	6438600	8849400	8148400	5835400	7731800	11416000	6125000	6827900	6841300	8472300	13832000	9220700	6109300	12658000	14137000	10888000	781900	1195700	1489000	3760300	4695600	729570	2453000	3542800	2309000	595750	824590	947250	2934900	2229000	373310	2821700	2316700	2295200	-	-
AT5G18410.3	Symbols: PIR, KLK, PIR121, SRA1, PIRP | PIR121; transcription activator | chr5:6097298-6104980 REVERSE	AT5G18410.3;AT5G18410.2;AT5G18410.1	AT5G18410.3;AT5G18410.2;AT5G18410.1	0	2	2	2.5	2.5	118.06	0.0044412	2.038	0	0	0	0	0	0	0	0	0	0	0	0	0	0	0	0	0	0	0	0	0	0	0	0	0	0	0	0	0	0	0	0	0	0	0	0	-	-
AT5G19290.1	esterase/lipase/thioesterase family protein | chr5:6494055-6495284 FORWARD	AT5G19290.1	AT5G19290.1	1	2	2	7	7	36.662	0.0030211	2.1253	0	0	0	0	0	0	458900	0	0	0	0	0	0	0	0	0	0	0	48532	0	0	0	182840	8164.8	103910	18806	144230	4955.7	82373	0	96650	18588	37478	0	84993	7069.7	-	-
AT5G19440.1	cinnamyl-alcohol dehydrogenase, putative (CAD) | chr5:6556420-6558342 FORWARD	AT5G19440.1	AT5G19440.1	16	2	2	6.4	6.4	35.593	0	5.3547	0	0	826840	0	0	0	518200	0	983070	0	0	0	641380	0	0	0	0	0	14187	54572	131460	172510	175650	28875	100200	77656	232620	9142	0	20521	90708	37956	0	18299	19151	55715	-	-
AT5G19510.1	elongation factor 1B alpha-subunit 2 (eEF1Balpha2) | chr5:6581658-6583248 REVERSE	AT5G19510.1	AT5G19510.1	16	5	4	25	25	24.201	0	31.306	1291700	0	1810200	2070800	1327400	842670	1485000	1527800	1230800	0	0	0	1118700	0	0	0	0	0	155760	170650	582470	500420	1428000	126180	147380	544470	530500	14805	140010	96637	393870	112750	100720	35157	525220	177760	-	-
AT5G19550.1	Symbols: ASP2, AAT2 | ASP2 (ASPARTATE AMINOTRANSFERASE 2); L-aspartate:2-oxoglutarate aminotransferase | chr5:6598017-6601819 FORWARD	AT5G19550.1	AT5G19550.1	233	19	16	56.8	52.6	44.266	0	242.38	27294000	30628000	27200000	31207000	22769000	29921000	22336000	23923000	29306000	12769000	13475000	20205000	18074000	20625000	17491000	13749000	14764000	24331000	1078500	2693300	2511900	6644800	5194800	1693300	2444200	3987300	4034200	355970	592010	921280	1790900	1423000	452560	587240	952480	2083300	-	-
AT5G19760.1	dicarboxylate/tricarboxylate carrier (DTC) | chr5:6679306-6682001 REVERSE	AT5G19760.1	AT5G19760.1	51	9	9	34.6	34.6	31.912	0	28.272	6205100	4812300	4452700	3021900	5097400	3330800	5135300	3046200	5039900	4235000	6870400	3917000	4466200	3094700	5990500	4388900	4744900	2749600	326820	968960	488490	743940	2082600	299330	1140500	777340	800540	128110	353420	234500	702830	426850	151090	361410	596850	363580	-	-
AT5G19780.1	Symbols: TUA5 | TUA5; structural constituent of cytoskeleton | chr5:6687074-6689171 FORWARD	AT5G19780.1;AT5G19770.1	AT5G19780.1;AT5G19770.1	33	16	5	41.8	13.6	49.654	0	28.204	2341200	2726900	2489300	2383500	2255300	2953100	1966400	2408100	2195800	0	2379700	2245200	1796000	2372700	2804600	0	2283100	3199000	184600	239380	424170	361980	1092100	121750	504510	262920	767260	15457	137350	70458	215310	161640	79738	47367	281470	188240	-	-
AT5G19820.1	Symbols: emb2734 | emb2734 (embryo defective 2734); binding / lyase | chr5:6695224-6701311 REVERSE	AT5G19820.1	AT5G19820.1	28	5	5	6.5	6.5	123.82	0	27.959	712280	1589000	1734300	907650	1258000	1287300	924420	1073800	1366100	892820	738270	1172700	627630	1140900	809790	0	691910	1249200	12343	137550	56315	158290	84883	36278	30846	96212	73798	13665	13225	31046	18806	51189	7114	5833	13869	45048	-	-
AT5G20000.1	26S proteasome AAA-ATPase subunit, putative | chr5:6756633-6759750 FORWARD	AT5G20000.1;AT5G19990.1	AT5G20000.1;AT5G19990.1	12	6	5	21	18.1	47.156	0	6.9176	739630	550320	0	1438900	0	793400	0	676450	1349100	0	0	603530	0	746310	0	0	0	654880	27236	101770	67478	248050	157450	59736	76093	115760	147280	7406.8	11810	22907	53165	74187	10105	14562	26750	80938	-	-
AT5G55190.1	Symbols: RAN3, ATRAN3 | RAN3 (RAN GTPASE 3); GTP binding / GTPase/ protein binding | chr5:22392176-22394172 FORWARD	AT5G55190.1;AT5G20020.1;AT5G20010.1	AT5G55190.1;AT5G20020.1;AT5G20010.1	91	9	9	48.9	48.9	25.079	0	30.143	14559000	11604000	11791000	14673000	13264000	10311000	11469000	12438000	11273000	6891400	7046800	9298900	10576000	10386000	8375300	6758000	8493100	8916500	1450500	3429800	3059600	9740100	7934200	1314300	3863000	3908900	4550900	434020	694640	897870	2339500	2131900	349750	713510	1626900	1145800	-	-
AT5G20080.1	NADH-cytochrome b5 reductase, putative | chr5:6782566-6786664 FORWARD	AT5G20080.1	AT5G20080.1	7	3	3	13.1	13.1	35.987	0	4.8801	0	539720	667500	762850	838170	621610	620310	772720	619260	0	0	0	549750	647010	0	0	673880	579530	5372.7	98339	52823	338300	138280	77778	64708	232180	72238	2587.2	16234	34525	34287	49845	2723.4	32665	38868	146450	-	-
AT5G20250.3	Symbols: DIN10 | DIN10 (DARK INDUCIBLE 10); hydrolase, hydrolyzing O-glycosyl compounds | chr5:6833678-6836788 FORWARD	AT5G20250.3;AT5G20250.2;AT5G20250.1;AT5G20250.4	AT5G20250.3;AT5G20250.2;AT5G20250.1;AT5G20250.4	30	8	8	13.4	13.4	83.115	0	14.645	1029600	1765800	1925300	1789000	1767800	1513300	864240	1079900	1828200	0	1106100	1220900	1193700	999290	970770	0	752810	1949600	54032	169130	123330	286050	283090	51597	88549	175010	283530	3471.5	27432	32403	66183	30088	17270	0	19065	138940	-	-
AT5G20290.1	40S ribosomal protein S8 (RPS8A) | chr5:6851452-6853066 REVERSE	AT5G20290.1;AT5G59240.1	AT5G20290.1	149	9	9	47.3	47.3	24.993	0	115.15	16833000	18926000	16203000	26302000	21712000	13386000	22886000	25149000	16750000	11330000	14413000	11997000	23385000	19690000	19365000	32251000	25841000	19909000	2158200	6483100	4601400	14120000	15985000	1956800	8973600	6043300	7981800	1021100	1849400	1625200	6635400	4719900	1253700	6603000	5055200	4390700	-	-
AT5G20630.1	Symbols: GLP3, GLP3A, GLP3B, ATGER3, GER3 | GER3 (GERMIN 3); oxalate oxidase | chr5:6975104-6975993 REVERSE	AT5G20630.1	AT5G20630.1	7	2	2	15.2	15.2	21.836	0	10.168	0	1003600	0	1242100	0	1124800	0	868220	0	0	0	0	0	1492400	0	0	0	0	0	457550	0	1621600	0	242520	0	513110	0	71022	0	60530	0	531460	0	223130	0	271910	-	-
AT5G20720.3	Symbols: CPN20, CPN10, CHCPN10, ATCPN21, CPN21 | CPN20 (CHAPERONIN 20); calmodulin binding | chr5:7014674-7016481 FORWARD	AT5G20720.3;AT5G20720.2;AT5G20720.1	AT5G20720.3;AT5G20720.2;AT5G20720.1	133	12	12	50.2	50.2	26.802	0	141.75	16848000	13913000	15605000	23639000	17897000	11109000	17451000	23369000	12460000	7824000	6439600	12334000	11908000	16222000	7189600	12171000	13560000	9960600	1424700	3194100	2760100	8807500	7385100	1105200	3706700	5944900	3106300	398790	376510	879370	1874900	2532100	213870	1083700	1287600	1507100	-	-
AT5G20890.1	chaperonin, putative | chr5:7086653-7090081 REVERSE	AT5G20890.1	AT5G20890.1	44	11	11	29.4	29.4	57.285	0	33.592	3073100	3327400	4678300	3708500	3479500	4383600	2000700	2371500	3709200	1868200	2417400	2290500	3234100	2185900	2922900	1698000	2493900	3491400	83132	212140	361510	718990	724200	241120	200650	407320	490330	53993	40637	91534	213760	156460	47406	75605	122190	336910	-	-
AT5G22450.1	unknown protein | chr5:7437145-7443347 REVERSE	AT5G22450.1	AT5G22450.1	2	2	2	1.8	1.8	126.08	0.0007776	2.3334	0	0	577520	0	0	0	0	0	0	0	0	0	0	0	0	0	0	0	10204	41597	23363	88341	64385	21118	25507	36732	48341	2551.6	0	10667	18364	0	0	0	0	0	1044	1037
AT5G22470.1	NAD+ ADP-ribosyltransferase | chr5:7446974-7451049 FORWARD	AT5G22470.1	AT5G22470.1	15	3	3	7.2	7.2	91.405	0	6.1035	1743900	2164800	1589900	1800100	1681600	1292700	1916600	1408300	3367500	934880	0	1543100	1474100	1096800	0	0	0	2216800	38888	130500	114550	247440	337440	37256	199370	107270	342220	11251	24430	34044	77504	68418	10246	19747	29490	107440	-	-
AT5G22650.2	Symbols: HD2B, HDT02, HDT2, ATHD2B, HDA4, HD2 | HD2B (HISTONE DEACETYLASE 2B); histone deacetylase | chr5:7534017-7536273 FORWARD	AT5G22650.2;AT5G22650.1	AT5G22650.2;AT5G22650.1	1	2	2	7.5	7.5	32.218	0.00078555	2.4015	0	0	0	0	0	45812	0	0	0	0	0	0	0	0	0	0	0	0	0	0	0	0	0	4441.7	0	0	0	9434.8	0	8512.9	0	9872.3	0	0	0	0	-	-
AT5G23060.1	Symbols: CaS | CaS (Calcium sensing receptor) | chr5:7736590-7738535 REVERSE	AT5G23060.1	AT5G23060.1	10	2	2	9	9	41.285	0	7.4707	527140	742420	707730	826630	1167200	642650	554510	0	511730	654470	804010	828700	0	933640	702580	646970	575780	569720	19879	132660	85449	273950	328650	44504	68185	57082	75571	23513	50464	53371	45952	147650	20121	51824	37059	53301	-	-
AT5G23120.1	Symbols: HCF136 | HCF136; protein binding | chr5:7778121-7780628 FORWARD	AT5G23120.1	AT5G23120.1	6	3	3	11.4	11.4	44.103	0	13.445	0	288210	241950	308370	0	0	0	363130	0	0	0	0	0	0	0	0	0	0	0	29240	37145	58317	134800	6388.2	42506	43912	64443	2364	15086	0	29090	11266	0	0	23606	6552.7	-	-
AT5G23140.1	Symbols: CLPP2, NCLPP7 | NCLPP7 (NUCLEAR-ENCODED CLP PROTEASE P7); serine-type endopeptidase | chr5:7783738-7785497 FORWARD	AT5G23140.1	AT5G23140.1	4	2	2	14.5	14.5	26.283	0	6.6996	118610	0	0	0	0	0	0	0	0	0	0	0	0	0	0	0	0	0	8472	0	0	0	134910	0	0	0	45169	0	0	0	25354	0	5883	0	0	61511	-	-
AT5G23540.1	26S proteasome regulatory subunit, putative | chr5:7937669-7939575 FORWARD	AT5G23540.1;AT5G23540.2	AT5G23540.1;AT5G23540.2	29	6	6	25.6	25.6	34.353	0	22.423	2225300	1988800	2448800	2423300	2184800	2373600	1751300	1965100	2452900	1716300	0	2082500	1437000	1391600	1747000	1444200	1998200	1874400	61146	533700	427710	1118500	1133600	325410	586510	649940	787490	78930	31004	171570	241170	278000	82189	171570	216020	337880	-	-
AT5G23740.1	Symbols: RPS11-BETA | RPS11-BETA (RIBOSOMAL PROTEIN S11-BETA); structural constituent of ribosome | chr5:8008010-8009436 REVERSE	AT5G23740.1	AT5G23740.1	4	5	2	45.3	23.9	17.749	0	5.6241	0	0	0	0	0	0	0	497690	0	0	0	0	0	0	0	0	0	0	0	77749	0	114090	0	0	0	218500	138850	0	0	0	0	94398	0	241010	140780	41776	-	-
AT5G23900.1	60S ribosomal protein L13 (RPL13D) | chr5:8063985-8065523 REVERSE	AT5G23900.1	AT5G23900.1	13	5	3	27.2	19.9	23.485	0	20.839	1565200	0	1519700	0	1082600	0	1760300	0	1213400	0	1068300	0	2008100	0	1791800	0	1988800	0	151850	259190	400720	457010	665850	100500	535250	289340	339790	0	118600	0	491460	151630	112770	180530	320000	132620	-	-
AT5G25265.1	unknown protein | chr5:8754553-8756948 REVERSE	AT5G25265.1	AT5G25265.1	2	2	2	6.3	6.3	40.973	0	3.8741	0	0	96607	0	0	0	0	0	0	0	0	0	0	0	0	0	0	0	0	0	14411	68799	0	33486	0	152410	0	166910	11263	0	5105.8	79869	6489.7	189940	12628	73706	-	-
AT5G25757.1	unknown protein | chr5:8965245-8967504 REVERSE	AT5G25757.1;AT5G25754.1	AT5G25757.1;AT5G25754.1	21	2	2	3.5	3.5	60.182	0	6.0892	0	490910	0	0	0	0	0	0	0	0	0	0	0	0	0	1371300	0	1296100	19452	88642	58632	128180	122090	23752	60189	79464	86270	22975	34659	27899	57251	63912	19880	78971	44276	99874	-	-
AT5G26000.2	Symbols: TGG1, BGLU38 | TGG1 (THIOGLUCOSIDE GLUCOHYDROLASE 1); hydrolase, hydrolyzing O-glycosyl compounds / thioglucosidase | chr5:9079505-9082384 REVERSE	AT5G26000.2;AT5G26000.1	AT5G26000.2;AT5G26000.1	14	3	2	9.2	6.8	51.481	0	18.947	0	0	0	1238600	0	0	0	0	0	0	0	0	0	0	0	0	0	0	0	0	22392	288170	73882	32340	29910	79151	22626	0	0	0	0	23337	0	0	0	27677	-	-
AT5G26260.1	meprin and TRAF homology domain-containing protein / MATH domain-containing protein | chr5:9200463-9202400 FORWARD	AT5G26260.1;AT5G26290.1	AT5G26260.1	27	4	3	14.2	11.1	39.826	0	163.46	0	549830	0	835060	1037000	0	1037100	1321700	1018600	0	0	582990	0	860520	0	925440	1228200	971470	15783	97203	48872	258060	342160	24111	188030	331060	223260	8585.8	18562	34004	61700	114730	14816	90794	139540	115390	-	-
AT5G26280.2	meprin and TRAF homology domain-containing protein / MATH domain-containing protein | chr5:9208711-9210572 FORWARD	AT5G26280.2;AT5G26280.1;AT2G04170.4;AT2G04170.3;AT5G26320.1;AT2G04170.5;AT2G04190.1;AT2G04170.2;AT2G04170.1	AT5G26280.2;AT5G26280.1	89	7	6	25.1	21.7	36.874	0	196.63	3688400	4379500	4398900	4535000	5609600	3814900	6161400	7430100	5211000	4141100	5150900	3615300	4271400	6297500	3379200	7191400	7886700	6146300	215060	586640	715870	1684600	2243600	313350	1241200	1631200	1352300	125870	342230	213760	699190	1040700	111850	492980	856210	647790	-	-
AT5G26360.1	chaperonin, putative | chr5:9255053-9258991 REVERSE	AT5G26360.1	AT5G26360.1	53	12	12	24.5	24.5	60.339	0	26.077	2998100	3433100	3202100	2710300	2771700	3772600	2497900	1534100	3872000	2325100	1880600	1852500	1926600	1709000	2126400	2002500	1334000	2419800	96735	318640	225660	354290	494960	164960	279660	86401	479560	49001	60352	37438	78637	129410	31405	34627	21824	109960	-	-
AT5G26710.1	glutamate-tRNA ligase, putative / glutamyl-tRNA synthetase, putatuve / GluRS, putative | chr5:9305513-9308440 FORWARD	AT5G26710.1	AT5G26710.1	7	3	3	3.3	3.3	81.064	0	5.9693	0	0	371290	0	0	0	0	0	0	0	0	0	0	0	0	0	0	0	0	15516	22155	31682	34462	15862	0	33462	9093.5	2467.9	0	5628.2	0	10471	0	0	6992.2	7781	-	-
AT5G26742.2	Symbols: emb1138 | emb1138 (embryo defective 1138); ATP binding / ATP-dependent helicase/ RNA binding / helicase/ nucleic acid binding / zinc ion binding | chr5:9284986-9289003 REVERSE	AT5G26742.2;AT5G26742.1;AT5G26742.3	AT5G26742.2;AT5G26742.1;AT5G26742.3	187	26	26	35.2	35.2	81.155	0	142.4	10178000	15678000	12268000	11866000	12356000	12160000	9630800	11533000	10434000	31813000	40500000	19931000	21965000	22865000	27458000	24399000	18252000	14225000	276620	1518800	874530	1756700	1970500	502330	897600	1328200	1096700	589310	1304600	486220	1540700	1444400	450540	937620	794070	638220	-	-
AT5G26780.1	Symbols: SHM2 | SHM2 (SERINE HYDROXYMETHYLTRANSFERASE 2); catalytic/ glycine hydroxymethyltransferase/ pyridoxal phosphate binding | chr5:9418195-9422091 FORWARD	AT5G26780.1;AT5G26780.3;AT5G26780.2	AT5G26780.1;AT5G26780.3;AT5G26780.2	13	5	2	12.2	5.2	57.341	0	3.3562	0	0	768920	0	544640	0	584260	381930	0	0	0	0	0	0	0	0	0	0	11433	47098	62162	53015	138120	18776	55484	58826	27969	7353.7	13510	15102	37194	23904	0	7691.7	0	27681	-	-
AT5G26830.1	threonyl-tRNA synthetase / threonine--tRNA ligase (THRRS) | chr5:9437297-9441779 FORWARD	AT5G26830.1	AT5G26830.1	9	5	5	6.9	6.9	80.935	0	8.2844	0	887020	899240	720800	598620	636680	0	581420	526910	0	447700	599330	431050	550440	432650	0	0	606210	8366	80495	46787	93447	131110	22576	33340	52011	71372	3728.7	7309.4	8908.7	25162	27478	5866.2	3270.1	3481	32939	-	-
AT5G27300.2	FUNCTIONS IN: molecular_function unknown; INVOLVED IN: biological_process unknown; CONTAINS InterPro DOMAIN/s: Pentatricopeptide repeat (InterPro:IPR002885); BEST Arabidopsis thaliana protein match is: unknown protein (TAIR:AT2G27800.1); Has 7681 Blast hits to 2370 proteins in 97 species: Archae - 2; Bacteria - 0; Metazoa - 93; Fungi - 4; Plants - 7452; Viruses - 0; Other Eukaryotes - 130 (source…	AT5G27300.2;AT5G27300.1;AT2G27800.1	AT5G27300.2;AT5G27300.1;AT2G27800.1	1	2	2	3.5	3.5	63.227	0.002322	2.3028	0	0	0	0	0	0	0	440930	0	0	0	0	0	0	0	0	0	0	0	0	0	0	0	0	0	56200	0	9026	0	15546	0	34556	0	37928	0	21603	-	182
AT5G27470.1	seryl-tRNA synthetase / serine--tRNA ligase | chr5:9695008-9697389 FORWARD	AT5G27470.1	AT5G27470.1	20	5	5	15.7	15.7	51.628	0	8.9532	645350	1252300	971130	1185500	741220	960300	678850	1011800	877730	0	0	661560	0	706420	576610	0	0	967950	16306	103780	97116	301370	135650	52480	100420	182180	66109	3790.7	11507	29294	11717	65935	14047	9955.2	8750	53540	-	-
AT5G27540.2	Symbols: MIRO1, emb2473 | MIRO1 (Miro-related GTP-ase 1); GTP binding | chr5:9722425-9727454 FORWARD	AT5G27540.2;AT5G27540.1	AT5G27540.2;AT5G27540.1	27	6	6	11.3	11.3	72.322	0	17.357	604160	983260	983930	635390	956140	1087100	737290	877050	868350	845480	1150000	659050	610290	875340	701120	680550	645810	1211000	14484	101840	89619	90821	210700	37570	61324	48765	116250	21042	22921	22988	34055	30138	6266.1	17716	35639	71794	-	-
AT5G27600.1	Symbols: LACS7, ATLACS7 | LACS7 (LONG-CHAIN ACYL-COA SYNTHETASE 7); long-chain-fatty-acid-CoA ligase/ protein binding | chr5:9742576-9747005 FORWARD	AT5G27600.1	AT5G27600.1	7	2	2	3	3	77.352	0	4.3911	712890	0	0	0	0	0	0	0	1015300	0	0	0	664910	0	0	0	687470	0	23959	42526	31399	56698	59683	23539	37962	0	134130	9169.8	13782	15516	52428	0	9912.4	0	35863	37021	-	-
AT5G27640.1	Symbols: TIF3B1, EIF3B, ATEIF3B-1, EIF3B-1, ATTIF3B1 | TIF3B1 (TRANSLATION INITIATION FACTOR 3B1); nucleic acid binding / translation initiation factor | chr5:9781010-9785288 REVERSE	AT5G27640.1;AT5G27640.2;AT5G25780.1	AT5G27640.1;AT5G27640.2;AT5G25780.1	30	3	3	5.1	5.1	81.874	0	27.167	1840600	1577200	1710600	1294000	1407100	1567100	1450600	1236800	1391700	1308100	1777200	1412500	2073500	1453500	1758500	1485400	2546700	1313300	51722	147880	94472	237170	254650	65523	148330	160560	128170	22042	71166	35154	173690	119960	32669	84444	77770	96682	-	-
AT5G28090.1	unknown protein | chr5:10101042-10102274 FORWARD	AT5G28090.1	AT5G28090.1	0	2	2	12.6	12.6	23.775	0.0077574	1.8518	0	0	0	0	0	0	0	109530	0	0	0	0	0	0	0	0	0	0	0	0	0	0	0	0	0	39343	0	6921.8	7642.1	0	0	0	0	0	0	0	-	140
AT5G28500.1	unknown protein | chr5:10477771-10479384 FORWARD	AT5G28500.1;AT5G28500.2	AT5G28500.1;AT5G28500.2	14	4	4	13.6	13.6	48.236	0	62.311	550900	964050	1019300	1083400	589810	869940	609630	390450	404860	0	0	637960	494680	483320	0	451540	0	766310	15885	179690	68151	193910	92165	49819	41836	81778	73529	2641	3269.8	42619	24214	66535	0	24258	3464.1	90102	-	-
AT5G28840.2	Symbols: GME | GME (GDP-D-MANNOSE 3',5'-EPIMERASE); GDP-mannose 3,5-epimerase/ NAD or NADH binding / catalytic | chr5:10862173-10864903 REVERSE	AT5G28840.2;AT5G28840.1	AT5G28840.2;AT5G28840.1	87	9	9	26	26	42.758	0	85.731	8284200	11648000	11483000	12221000	9008000	10943000	8643500	7497200	11194000	5050200	4861200	7767300	7252300	8023100	6370300	4627300	5485800	9418100	493680	1848400	1304000	2871600	2261600	713530	1223100	1242500	2003900	170410	111880	395860	813340	825200	69182	309850	373070	921860	-	-
AT5G30510.1	Symbols: RPS1, ARRPS1 | RPS1 (RIBOSOMAL PROTEIN S1); RNA binding / structural constituent of ribosome | chr5:11619026-11621298 REVERSE	AT5G30510.1	AT5G30510.1	55	8	8	21.9	21.9	45.11	0	23.489	1428900	2040600	2249500	2550700	2551800	1786400	1857900	2806600	1894900	2058500	2329500	1776700	2602500	2530100	1400600	2539700	2558500	2235700	91092	362440	269760	557690	1027600	154240	311740	404170	490260	87394	137920	89740	350860	301400	24122	268090	144070	118580	-	-
AT5G34940.3	Symbols: AtGUS3 | AtGUS3 (Arabidopsis thaliana glucuronidase 3); beta-glucuronidase | chr5:13235829-13238839 REVERSE	AT5G34940.3;AT5G34940.1;AT5G34940.2	AT5G34940.3;AT5G34940.1;AT5G34940.2	15	3	3	12	12	42.594	0	6.488	978640	0	1079000	1026500	1075800	1095500	0	0	890300	0	0	0	1246600	1098800	843710	0	916970	0	46381	72567	173530	257760	250130	76835	19272	125590	280420	18025	18794	0	188570	62442	20233	47651	152640	76522	-	-
AT5G35360.1	Symbols: CAC2 | CAC2; acetyl-CoA carboxylase/ biotin carboxylase | chr5:13584158-13588496 FORWARD	AT5G35360.1;AT5G35360.3;AT5G35360.2	AT5G35360.1;AT5G35360.3;AT5G35360.2	46	7	7	15.8	15.8	58.386	0	14.477	4154200	5061300	5359500	5186200	4259900	5182800	4897200	4042300	4991600	2849100	2661200	3823900	4197500	3630000	3810900	2908700	2838000	4477400	169760	853640	415880	949020	777840	337910	495990	698580	609760	62548	113900	90099	398630	289070	118020	147780	150740	450190	-	-
AT5G35590.1	Symbols: PAA1 | PAA1 (PROTEASOME ALPHA SUBUNIT A 1); endopeptidase/ peptidase/ threonine-type endopeptidase | chr5:13765138-13767823 REVERSE	AT5G35590.1;AT2G05840.2;AT2G05840.1	AT5G35590.1;AT2G05840.2;AT2G05840.1	6	3	3	17.1	17.1	27.294	0	4.0527	0	0	0	566690	0	0	0	952050	0	0	0	0	0	660560	0	0	0	633070	0	0	35337	179490	89432	35990	42781	181280	50139	8714.7	0	16450	33758	80688	8509.1	8124.8	26180	77284	-	-
AT5G35630.3	Symbols: GS2, GLN2, ATGSL1 | GS2 (GLUTAMINE SYNTHETASE 2); glutamate-ammonia ligase | chr5:13830429-13833451 FORWARD	AT5G35630.3;AT5G35630.2;AT5G35630.1	AT5G35630.3;AT5G35630.2;AT5G35630.1	35	9	8	26.3	23	47.41	0	28.148	1933600	1977000	3423800	3958500	3881000	2131300	2292800	1973400	2494200	0	1198400	1656600	1945500	3455800	2250500	1195600	1504300	2083900	137540	300650	420460	766770	1135700	192960	433410	456990	615350	16810	55355	155510	252930	329820	76452	63288	78301	280710	-	-
AT5G36100.1	unknown protein | chr5:14191711-14194054 REVERSE	AT5G36100.1;AT5G36100.2	AT5G36100.1;AT5G36100.2	2	2	2	9.5	9.5	33.209	0	3.2747	0	0	0	0	0	0	0	0	0	0	1310800	0	0	0	0	0	0	0	0	0	0	0	50832	0	0	0	24139	0	90322	0	0	0	12027	0	36233	0	-	-
AT5G36210.1	serine-type peptidase | chr5:14247913-14253295 REVERSE	AT5G36210.1	AT5G36210.1	12	3	3	5.9	5.9	81.305	0	7.4324	0	0	538740	0	555840	0	466840	0	0	0	0	0	0	0	0	0	0	0	13035	33538	34632	69368	86283	27936	42263	33436	65221	0	0	0	5349.5	19793	0	0	15233	19802	-	-
AT5G36880.1	acetyl-CoA synthetase, putative / acetate-CoA ligase, putative | chr5:14534613-14540299 REVERSE	AT5G36880.1;AT5G36880.2	AT5G36880.1;AT5G36880.2	14	3	3	6.5	6.5	76.732	0	9.3717	0	496820	327310	632570	0	583680	493180	652800	995300	0	0	0	467310	483740	0	0	0	894330	21689	39432	33534	133830	110680	23286	55837	83328	124730	0	0	0	19859	22267	1745.9	17683	9470.4	32858	-	-
AT5G37510.1	Symbols: EMB1467 | EMB1467 (embryo defective 1467); NADH dehydrogenase (ubiquinone)/ NADH dehydrogenase/ electron carrier/ iron-sulfur cluster binding / oxidoreductase/ oxidoreductase, acting on NADH or NADPH | chr5:14897410-14900647 FORWARD	AT5G37510.1;AT5G37510.2	AT5G37510.1;AT5G37510.2	49	7	7	15.7	15.7	81.181	0	94.644	2206800	2997200	2608600	1977000	2769200	2707800	2182300	2404700	2815100	1980300	2347600	2726100	1553800	2397100	1848000	0	1851400	3520900	67666	290240	190390	210220	460430	85902	228880	253140	357830	24291	62175	57460	105040	119530	32908	0	69296	151290	-	-
[truncated: 134 more rows]

## Sheet: Suppl. Dataset 3
Supplemental Data. Pyc and Gidda et al. (2021). Plant Cell.
[truncated: 1,086 more rows]
[truncated: 34 more columns]

## Sheet: Suppl. Dataset 4
Supplemental Data. Pyc and Gidda et al. (2021). Plant Cell.
[truncated: 43 more rows]
[truncated: 31 more columns]
