# Supplementary material for: LDIP cooperates with SEIPIN and LDAP to facilitate lipid droplet biogenesis in Arabidopsis
Source: Plant Cell. 2021 Jun 9;33(9):3076–103. doi: 10.1093/plcell/koab179 (PMC8462815; doi:10.1093/plcell/koab179)
Supplement: koab179_Supplementary_Data [file koab179_supplementary_data.zip › tpc.00378.2021-s04.xlsx]

## Sheet: Samples View Report for Chapman
Supplemental Data. Pyc and Gidda et al. (2021). Plant Cell.
Supplemental Dataset 5. List of N. benthamiana proteins co-immunoprecipitated with either GFP-SEIPIN1 or GFP-LDIP and with or without co-expressed Arabidopsis LEC2. Listed are the MS-identified N. benthamiana proteins that co-immunoprecipitated with GFP-SEIPIN1 and/or GFP-LDIP, with or without co-expressed LEC2, but excluding proteins that co-immunoprecipitated with GFP alone (with or without LEC…
			Normalized spectral count
#	Identified Proteins	Accession Number	GFP	GFP+LEC2	GFP-SEIPIN1	GFP-SEIPIN1+LEC2	GFP-LDIP	GFP-LDIP+LEC2	Protein Description	Arabidopsis Homolog(s)
1	GFP	GFP	339.09	286.6	40.809	82.432	238.56	311.24	GFP
3	SEIPIN1	SEIPIN1	0	0	31.938	68.898	0	0	SEIPIN1
12	protein AED:0.38 eAED:0.38 QI:0|0.83|0.57|1|0.5|0.57|7|0|240; (*TAIR) AT5G47420.1 (e_value=2e-112) | Symbols: | Tryptophan RNA-binding attenuator protein-like | chr5:19233013-19234838 FORWARD LENGTH=282;; (*ITAG) Solyc08g007320.2.1 (e_value=6e-149) genomic_reference:SL2.40ch08 gene_region:1869322-1877948 transcript_region:SL2.40ch08:1869322..1877948+ functional_description:"Protein containing DUF…	NbS00023965g0010.1	0	0	6.2101	11.073	0	0	Tryptophan RNA-binding attenuator protein-like	AT5G47420
5	Cluster of protein AED:0.16 eAED:0.16 QI:197|1|1|1|1|1|15|214|623; (*GB) gi|225453246|ref|XP_002265511.1| (e_value=0.0) PREDICTED: dynamin-related protein 1E isoform 1 [Vitis vinifera];; (*SWP) sp|Q9FNX5|DRP1E_ARATH (e_value=0.0) Dynamin-related protein 1E OS=Arabidopsis thaliana GN=DRP1E PE=1 SV=1;; (*TAIR) AT3G60190.1 (e_value=0.0) | Symbols: ADL4, ADLP2, EDR3, DRP1E, ADL1E, DL1E | DYNAMIN-like…	NbS00033686g0006.1 [5]	0	0	12.42	0	1.9161	12.594	DYNAMIN-like 1E, dynamin-related protein 1E isoform 1	AT3G60190
9	Cluster of protein AED:0.04 eAED:0.04 QI:0|1|0.33|1|1|0.33|3|0|327; (*GB) gi|218196572|gb|EEC78999.1| (e_value=1e-176) hypothetical protein OsI_19498 [Oryza sativa Indica Group];; (*SWP) sp|Q8DKR7|DNAJ_THEEB (e_value=2e-104) Chaperone protein DnaJ OS=Thermosynechococcus elongatus (strain BP-1) GN=dnaJ PE=3 SV=2;; (*TAIR) AT2G22360.1 (e_value=1e-173) | Symbols: | DNAJ heat shock family protein | c…	NbS00008028g0022.1 [2]	0	0	8.8716	0	4.7904	4.4977	DNAJ heat shock family protein	AT2G22360
39	Cluster of protein AED:0.27 eAED:0.27 QI:9|0.76|0.78|1|0.76|0.78|14|527|709; (*GB) gi|225462665|ref|XP_002264485.1| (e_value=0.0) PREDICTED: pyruvate kinase isozyme G, chloroplastic-like [Vitis vinifera];; (*SWP) sp|Q9FLW9|PKP2_ARATH (e_value=0.0) Plastidial pyruvate kinase 2 OS=Arabidopsis thaliana GN=PKP2 PE=1 SV=1;; (*TAIR) AT5G52920.1 (e_value=0.0) | Symbols: PKP1, PKP-BETA1, PKP2 | plastidic…	NbS00012311g0014.1 [3]	0	0	2.6615	4.9213	0	1.7991	Pyruvate kinase beta subunit 1	AT5G52920
60	protein AED:0.18 eAED:0.22 QI:0|0.33|0|1|0.33|0|4|0|606; (*GB) gi|225443700|ref|XP_002264921.1| (e_value=4e-111) PREDICTED: uncharacterized protein LOC100241279 [Vitis vinifera];; (*TAIR) AT2G34380.1 (e_value=8e-93) | Symbols: | Putative adipose-regulatory protein (Seipin) | chr2:14512777-14514306 FORWARD LENGTH=509;; (*ITAG) Solyc02g071900.2.1 (e_value=0.0) genomic_reference:SL2.40ch02 gene_regi…	NbS00022037g0010.1	0	0	0	7.382	1.9161	0.89954	SEIPIN	AT2G34380, AT1G29760, At5g16460
70	NbS00001976g0003.1-DECOY	NbS00001976g0003.1-DECOY	0	0	0	7.382	0	0
11	Cluster of protein AED:0.23 eAED:0.23 QI:280|1|1|1|0.95|0.91|23|300|916; (*GB) gi|225465253|ref|XP_002268311.1| (e_value=0.0) PREDICTED: dynamin-2B [Vitis vinifera];; (*SWP) sp|Q9LQ55|DRP2B_ARATH (e_value=0.0) Dynamin-2B OS=Arabidopsis thaliana GN=DRP2B PE=1 SV=2;; (*TAIR) AT1G59610.1 (e_value=0.0) | Symbols: ADL3, CF1, DRP2B, DL3 | dynamin-like 3 | chr1:21893413-21900780 FORWARD LENGTH=920;; (*I…	NbS00031648g0011.1 [2]	0	0	7.0973	0	0	8.0959	Dynamin-2B	AT1G59610
27	protein AED:0.24 eAED:0.24 QI:0|0.85|0.87|1|0.57|0.62|8|583|271; (*GB) gi|359807363|ref|NP_001241125.1| (e_value=4e-124) uncharacterized protein LOC100785827 [Glycine max];; (*SWP) sp|Q8LB10|CLPR4_ARATH (e_value=2e-123) ATP-dependent Clp protease proteolytic subunit-related protein 4, chloroplastic OS=Arabidopsis thaliana GN=CLPR4 PE=1 SV=1;; (*TAIR) AT4G17040.1 (e_value=2e-124) | Symbols: CLPR4 …	NbS00006039g0024.1	0	0	4.4358	2.4607	1.9161	0	CLPR4 | CLP protease R subunit 4	AT4G17040
37	Cluster of protein AED:0.20 eAED:0.20 QI:0|1|0.75|1|0.66|0.75|4|435|149; (*GB) gi|297734823|emb|CBI17057.3| (e_value=2e-29) unnamed protein product [Vitis vinifera];; (*SWP) sp|P41099|RLA2_PARAR (e_value=5e-29) 60S acidic ribosomal protein P2 OS=Parthenium argentatum PE=3 SV=1;; (*TAIR) AT2G27710.4 (e_value=9e-26) | Symbols: | 60S acidic ribosomal protein family | chr2:11816929-11817670 FORWARD L…	NbS00029619g0005.1 [2]	0	0	4.4358	2.4607	1.9161	0.89954	60S acidic ribosomal protein family	AT2G27710
58	protein AED:0.00 eAED:0.00 QI:132|1|1|1|1|1|2|466|203; (*SWP) sp|Q9SB67|NRT32_ARATH (e_value=3e-51) High-affinity nitrate transporter 3.2 OS=Arabidopsis thaliana GN=NRT3.2 PE=2 SV=1;; (*TAIR) AT4G24730.4 (e_value=5e-52) | Symbols: | Calcineurin-like metallo-phosphoesterase superfamily protein | chr4:12749879-12750872 REVERSE LENGTH=231;; (*ITAG) Solyc03g112100.2.1 (e_value=1e-65) genomic_referenc…	NbS00003014g0010.1	0	0	1.7743	4.9213	0	0	Calcineurin-like metallo-phosphoesterase superfamily protein	AT4G24730
45	protein AED:0.13 eAED:0.13 QI:0|0.5|0|0.66|1|1|3|0|133; (*SWP) sp|P49211|RL321_ARATH (e_value=1e-81) 60S ribosomal protein L32-1 OS=Arabidopsis thaliana GN=RPL32A PE=2 SV=2;; (*TAIR) AT4G18100.1 (e_value=7e-83) | Symbols: | Ribosomal protein L32e | chr4:10035715-10036475 REVERSE LENGTH=133;; (*ITAG) Solyc02g070310.2.1 (e_value=2e-86) genomic_reference:SL2.40ch02 gene_region:34670896-34672676 tran…	NbS00053639g0015.1	0	0	2.6615	3.691	0	1.7991	Ribosomal protein L32e	AT4G18100
81	protein AED:0.27 eAED:0.27 QI:238|0.87|0.88|1|0.75|0.88|9|624|295; (*GB) gi|1351271|sp|P48496.1|TPIC_SPIOL (e_value=8e-161) RecName: Full=Triosephosphate isomerase, chloroplastic; Short=TIM; Short=Triose-phosphate isomerase; Flags: Precursor;; (*SWP) sp|P48496|TPIC_SPIOL (e_value=2e-162) Triosephosphate isomerase, chloroplastic OS=Spinacia oleracea GN=TPIP1 PE=1 SV=1;; (*TAIR) AT2G21170.1 (e_valu…	NbS00014422g0024.1 (+1)	0	0	2.6615	3.691	0	1.7991	Triose-phosphate isomerase	AT2G21170
103	protein AED:0.28 eAED:0.28 QI:0|1|0.66|1|1|1|3|0|143; (*GB) gi|2499967|sp|Q41229.1|PSAEB_NICSY (e_value=1e-59) RecName: Full=Photosystem I reaction center subunit IV B, chloroplastic; Short=PSI-E B; Contains: RecName: Full=Photosystem I reaction center subunit IV B isoform 2; Flags: Precursor;; (*SWP) sp|Q41229|PSAEB_NICSY (e_value=3e-61) Photosystem I reaction center subunit IV B, chloroplastic …	NbS00003075g0011.1	0	0	0	6.1516	0	0	Photosystem I reaction center subunit IV B	AT2G20260
36	protein AED:0.02 eAED:0.02 QI:149|1|1|1|1|1|2|163|348; (*GB) gi|350535639|ref|NP_001233949.1| (e_value=7e-172) phytophthora-inhibited protease 1 [Solanum lycopersicum];; (*SWP) sp|P43156|CYSP_HEMSP (e_value=2e-97) Thiol protease SEN102 OS=Hemerocallis sp. GN=SEN102 PE=2 SV=1;; (*TAIR) AT2G27420.1 (e_value=3e-101) | Symbols: | Cysteine proteinases superfamily protein | chr2:11726311-11727519 REVER…	NbS00025385g0005.1	0	0	3.5486	2.4607	0.95807	1.7991	Cysteine proteinases superfamily protein	AT2G27420
74	Cluster of protein AED:0.13 eAED:0.13 QI:0|0.75|0.8|1|0.75|0.6|5|324|399; (*GB) gi|255568816|ref|XP_002525379.1| (e_value=9e-165) alcohol dehydrogenase, putative [Ricinus communis];; (*SWP) sp|Q9ZUC1|QORL_ARATH (e_value=2e-148) Quinone oxidoreductase-like protein At1g23740, chloroplastic OS=Arabidopsis thaliana GN=At1g23740 PE=1 SV=2;; (*TAIR) AT1G23740.1 (e_value=1e-149) | Symbols: | Oxidoreduct…	NbS00015243g0004.1 [2]	0	0	0.88716	4.9213	0	0.89954	Oxidoreductase	AT1G23740
6	protein AED:0.29 eAED:0.29 QI:10|1|1|1|0.88|0.8|10|362|246; (*GB) gi|12229948|sp|Q9XG77.1|PSA6_TOBAC (e_value=0.0) RecName: Full=Proteasome subunit alpha type-6; AltName: Full=20S proteasome alpha subunit A; AltName: Full=20S proteasome subunit alpha-1;; (*SWP) sp|Q9XG77|PSA6_TOBAC (e_value=0.0) Proteasome subunit alpha type-6 OS=Nicotiana tabacum GN=PAA1 PE=2 SV=1;; (*TAIR) AT2G05840.1 (e_value=…	NbS00043198g0009.1	0	0	1.7743	3.691	13.413	7.1963	Proteasome subunit	AT2G05840
7	Cluster of protein AED:0.30 eAED:0.30 QI:172|0.87|1|1|0.87|0.77|9|182|227; (*GB) gi|14594925|emb|CAC43323.1| (e_value=2e-144) putative alpha7 proteasome subunit [Nicotiana tabacum];; (*SWP) sp|O24362|PSA3_SPIOL (e_value=1e-142) Proteasome subunit alpha type-3 OS=Spinacia oleracea GN=PAG1 PE=2 SV=1;; (*TAIR) AT2G27020.1 (e_value=1e-142) | Symbols: PAG1 | 20S proteasome alpha subunit G1 | chr2:1152…	NbS00008825g0022.1 [2]	0	0	1.7743	3.691	9.5807	9.8949	proteasome subunit	AT2G27020
148	Cluster of protein AED:0.33 eAED:0.33 QI:144|1|1|1|0.5|0.33|3|181|124; (*GB) gi|224064448|ref|XP_002301481.1| (e_value=2e-54) predicted protein [Populus trichocarpa];; (*SWP) sp|Q9M9W1|RL222_ARATH (e_value=3e-53) 60S ribosomal protein L22-2 OS=Arabidopsis thaliana GN=RPL22B PE=2 SV=1;; (*TAIR) AT3G05560.3 (e_value=2e-54) | Symbols: | Ribosomal L22e protein family | chr3:1614641-1615204 FORWARD LE…	NbS00007750g0012.1 [2]	0	0	2.6615	2.4607	1.9161	0	Ribosomal L22e protein family	AT3G05560
119	protein AED:0.15 eAED:0.15 QI:432|1|1|1|0.84|0.85|14|397|446; (*GB) gi|224115694|ref|XP_002332119.1| (e_value=1e-164) predicted protein [Populus trichocarpa];; (*TAIR) AT4G31340.1 (e_value=3e-144) | Symbols: | myosin heavy chain-related | chr4:15205662-15208950 FORWARD LENGTH=437;; (*ITAG) Solyc08g074290.2.1 (e_value=0.0) genomic_reference:SL2.40ch08 gene_region:55567712-55577475 transcript_regio…	NbS00002662g0008.1	0	0	0	4.9213	0	0	Myosin heavy chain-related	AT4G31340
55	Cluster of protein AED:0.28 eAED:0.28 QI:185|0.8|0.90|1|0.8|0.72|11|512|381; (*GB) gi|356505618|ref|XP_003521587.1| (e_value=0.0) PREDICTED: dnaJ homolog subfamily B member 11-like [Glycine max];; (*SWP) sp|Q6TUG0|DJB11_RAT (e_value=5e-91) DnaJ homolog subfamily B member 11 OS=Rattus norvegicus GN=Dnajb11 PE=2 SV=1;; (*TAIR) AT3G62600.1 (e_value=0.0) | Symbols: ATERDJ3B, ERDJ3B | DNAJ heat shock …	NbS00021017g0005.1 [3]	0	0	3.5486	1.2303	0	1.7991	DNAJ heat shock family protein	AT3G62600
14	protein AED:0.28 eAED:0.29 QI:621|0.92|0.85|1|0.92|0.85|14|362|544; (*GB) gi|8347244|gb|AAF74566.1|AF215852_1 (e_value=0.0) hexose transporter [Nicotiana tabacum];; (*SWP) sp|Q56ZZ7|PLST4_ARATH (e_value=0.0) Plastidic glucose transporter 4 OS=Arabidopsis thaliana GN=At5g16150 PE=1 SV=2;; (*TAIR) AT5G16150.3 (e_value=0.0) | Symbols: GLT1, PGLCT | plastidic GLC translocator | chr5:5272904-5275678 F…	NbS00022023g0015.1 (+1)	0	0	0.88716	3.691	5.7484	4.4977	Plastidic GLC translocator	AT5G16150
41	Cluster of protein AED:0.26 eAED:0.26 QI:0|0.8|0.5|1|0.8|0.83|6|0|410; (*GB) gi|4753845|emb|CAB41987.1| (e_value=0.0) FtsZ-like protein [Nicotiana tabacum];; (*SWP) sp|Q42545|FTSZ1_ARATH (e_value=1e-179) Cell division protein FtsZ homolog 1, chloroplastic OS=Arabidopsis thaliana GN=FTSZ1 PE=1 SV=2;; (*TAIR) AT5G55280.1 (e_value=0.0) | Symbols: FTSZ1-1, ATFTSZ1-1, CPFTSZ | homolog of bacterial cyt…	NbS00052218g0009.1 [3]	0	0	4.4358	0	0	3.5982	Homolog of bacterial cytokinesis Z-ring protein FTSZ 1-1	AT5G55280
51	protein AED:0.17 eAED:0.17 QI:108|1|1|1|0.92|0.86|15|103|412; (*GB) gi|11131769|sp|Q40401.1|CALR_NICPL (e_value=0.0) RecName: Full=Calreticulin; Flags: Precursor;; (*SWP) sp|Q40401|CALR_NICPL (e_value=0.0) Calreticulin OS=Nicotiana plumbaginifolia GN=CAL1 PE=2 SV=1;; (*TAIR) AT1G09210.1 (e_value=0.0) | Symbols: CRT1b, AtCRT1b | calreticulin 1b | chr1:2973217-2976655 REVERSE LENGTH=424;; (*ITAG) S…	NbS00035335g0017.1	0	0	1.7743	2.4607	1.9161	0.89954	Calreticulin	AT1G09210
71	Cluster of protein AED:0.25 eAED:0.25 QI:307|0.66|1|1|0.66|0.75|4|448|250; (*GB) gi|84620804|gb|ABC59516.1| (e_value=5e-102) chloroplast photosystem II 22 kDa component [Nicotiana benthamiana];; (*SWP) sp|Q9SMB4|PSBS_TOBAC (e_value=7e-100) Photosystem II 22 kDa protein, chloroplastic OS=Nicotiana tabacum GN=PSBS PE=2 SV=1;; (*TAIR) AT1G44575.1 (e_value=4e-69) | Symbols: NPQ4, PSBS | Chlorophyll A…	NbS00020769g0006.1 [2]	0	0	1.7743	2.4607	1.9161	0	Chlorophyll A-B binding family protein	AT1G44575
92	protein AED:0.17 eAED:0.17 QI:419|0.94|0.88|1|0.88|0.91|36|397|1540; (*GB) gi|116047943|gb|ABJ53197.1| (e_value=0.0) myosin XI-2 [Nicotiana benthamiana];; (*SWP) sp|P54697|MYOJ_DICDI (e_value=0.0) Myosin-J heavy chain OS=Dictyostelium discoideum GN=myoJ PE=4 SV=2;; (*TAIR) AT5G43900.3 (e_value=0.0) | Symbols: MYA2 | myosin 2 | chr5:17657241-17667413 REVERSE LENGTH=1565;; (*ITAG) Solyc09g064200.2.…	NbS00003075g0012.1 (+1)	0	0	1.7743	2.4607	0	1.7991	Myosin 2	AT5G43900
122	protein AED:0.00 eAED:0.01 QI:0|-1|0|1|-1|1|1|0|167; (*GB) gi|130271|sp|P17340.1|PLAS_SOLLC (e_value=1e-78) RecName: Full=Plastocyanin, chloroplastic; Flags: Precursor;; (*SWP) sp|P17340|PLAS_SOLLC (e_value=4e-80) Plastocyanin, chloroplastic OS=Solanum lycopersicum GN=PETE PE=2 SV=1;; (*TAIR) AT1G76100.1 (e_value=2e-69) | Symbols: PETE1 | plastocyanin 1 | chr1:28554217-28554732 REVERSE LENGTH=171…	NbS00010560g0001.1	0	0	1.7743	2.4607	0	0	Plastocyanin 1	AT1G76100
152	protein AED:0.20 eAED:0.20 QI:0|0.83|0.76|1|1|1|13|619|546; (*GB) gi|255546981|ref|XP_002514548.1| (e_value=0.0) rubisco subunit binding-protein beta subunit, rubb, putative [Ricinus communis];; (*SWP) sp|Q9C667|CPNB4_ARATH (e_value=0.0) Chaperonin 60 subunit beta 4, chloroplastic OS=Arabidopsis thaliana GN=CPN60B4 PE=1 SV=1;; (*TAIR) AT1G26230.1 (e_value=0.0) | Symbols: | TCP-1/cpn60 chaperonin …	NbS00043403g0007.1	0	0	1.7743	2.4607	1.9161	0	Cpn60 chaperonin family protein	AT1G26230
190	protein AED:0.27 eAED:0.28 QI:0|1|0.91|1|0.81|0.91|12|444|455; (*SWP) sp|Q93Z81|CAX3_ARATH (e_value=0.0) Vacuolar cation/proton exchanger 3 OS=Arabidopsis thaliana GN=CAX3 PE=1 SV=1;; (*TAIR) AT3G51860.1 (e_value=0.0) | Symbols: CAX3, ATHCX1, CAX1-LIKE, ATCAX3 | cation exchanger 3 | chr3:19239458-19242519 FORWARD LENGTH=459;; (*ITAG) Solyc09g005260.2.1 (e_value=0.0) genomic_reference:SL2.40ch09 g…	NbS00005977g0009.1	0	0	1.7743	2.4607	0	0.89954	Calcium/proton exchanger	AT3G51860
191	protein AED:0.32 eAED:0.32 QI:0|0|0|1|0|0|5|0|257; (*GB) gi|357470629|ref|XP_003605599.1| (e_value=9e-89) Apocytochrome f [Medicago truncatula];; (*SWP) sp|Q8S8W4|CYF_ATRBE (e_value=7e-81) Apocytochrome f OS=Atropa belladonna GN=petA PE=3 SV=1;; (*ITAG) ATCG00540.1 (e_value=1e-76) | Symbols: PETA | photosynthetic electron transfer A | chrC:61657-62619 FORWARD LENGTH=320;; (*ITAG) Solyc01g007380.1…	NbS00012538g0018.1	0	0	1.7743	2.4607	1.9161	0	Photosynthetic electron transfer A
195	protein AED:0.05 eAED:0.05 QI:0|1|0.66|1|1|1|3|0|141; (*GB) gi|2499966|sp|Q41228.1|PSAEA_NICSY (e_value=2e-59) RecName: Full=Photosystem I reaction center subunit IV A, chloroplastic; Short=PSI-E A; Contains: RecName: Full=Photosystem I reaction center subunit IV A isoform 2; Flags: Precursor;; (*SWP) sp|Q41228|PSAEA_NICSY (e_value=7e-61) Photosystem I reaction center subunit IV A, chloroplastic …	NbS00038432g0004.1	0	0	1.7743	2.4607	1.9161	0	Photosystem I reaction center subunit IV A isoform 2	AT2G20260
35	protein AED:0.34 eAED:0.34 QI:103|1|1|1|1|1|10|400|288; (*GB) gi|225456849|ref|XP_002276527.1| (e_value=1e-138) PREDICTED: uncharacterized protein LOC100243259 [Vitis vinifera];; (*SWP) sp|Q0WWT7|STR11_ARATH (e_value=1e-123) Rhodanese-like domain-containing protein 11, chloroplastic OS=Arabidopsis thaliana GN=STR11 PE=2 SV=1;; (*TAIR) AT4G24750.1 (e_value=9e-125) | Symbols: | Rhodanese/Cell cycle…	NbS00019830g0005.1	0	0	2.6615	1.2303	0.95807	3.5982	Rhodanese/Cell cycle control phosphatase superfamily protein	AT4G24750
52	protein AED:0.09 eAED:0.09 QI:110|1|1|1|0.66|0.75|4|445|192; (*TAIR) AT1G08380.1 (e_value=2e-68) | Symbols: PSAO | photosystem I subunit O | chr1:2641004-2641739 REVERSE LENGTH=140;; (*ITAG) Solyc06g074200.2.1 (e_value=7e-80) genomic_reference:SL2.40ch06 gene_region:42266515-42267823 transcript_region:SL2.40ch06:42266515..42267823- functional_description:"Sex-linked protein 9 (Fragment) (AHRD V1 …	NbS00008666g0006.1 (+1)	0	0	2.6615	1.2303	1.9161	0.89954	Sex-linked protein 9, photosystem I subunit O	AT1G08380
65	protein AED:0.29 eAED:0.31 QI:285|0.66|0.76|1|0.58|0.76|13|509|542; (*GB) gi|62871468|gb|AAY18610.1| (e_value=0.0) glutamyl-tRNA synthetase [Nicotiana benthamiana];; (*SWP) sp|Q43794|SYE_TOBAC (e_value=0.0) Glutamate--tRNA ligase, chloroplastic/mitochondrial OS=Nicotiana tabacum PE=2 SV=1;; (*TAIR) AT5G64050.1 (e_value=0.0) | Symbols: ATERS, OVA3, ERS | glutamate tRNA synthetase | chr5:25630196-2…	NbS00001598g0007.1	0	0	2.6615	1.2303	0.95807	0.89954	Glutamate tRNA synthetase	AT5G64050
88	protein AED:0.43 eAED:0.47 QI:0|1|0|1|1|1|2|0|233; (*GB) gi|2499328|sp|Q43844.1|NDUS7_SOLTU (e_value=2e-105) RecName: Full=NADH dehydrogenase [ubiquinone] iron-sulfur protein 7, mitochondrial; AltName: Full=Complex I-20kD; Short=CI-20kD; AltName: Full=NADH-ubiquinone oxidoreductase 20 kDa subunit; Flags: Precursor;; (*SWP) sp|Q43844|NDUS7_SOLTU (e_value=6e-107) NADH dehydrogenase [ubiquinone] iro…	NbS00009827g0010.1 (+1)	0	0	2.6615	1.2303	0.95807	0	NADH dehydrogenase	AT5G11770
141	protein AED:0.12 eAED:0.12 QI:0|0.5|0|1|0.5|0.33|3|0|792; (*GB) gi|225440386|ref|XP_002267055.1| (e_value=0.0) PREDICTED: scarecrow-like protein 9 [Vitis vinifera];; (*SWP) sp|O80933|SCL9_ARATH (e_value=0.0) Scarecrow-like protein 9 OS=Arabidopsis thaliana GN=SCL9 PE=2 SV=1;; (*TAIR) AT2G37650.1 (e_value=0.0) | Symbols: | GRAS family transcription factor | chr2:15792623-15794779 FORWARD LENGTH=71…	NbS00029991g0008.1	0	0	0	3.691	0	0	Scarecrow-like protein 9	AT2G37650
243	NbS00041209g0002.1-DECOY	NbS00041209g0002.1-DECOY	0	0	0	3.691	0	0
674	protein AED:0.11 eAED:0.11 QI:217|0.89|0.86|1|0.78|0.86|29|360|1190; (*GB) gi|225455886|ref|XP_002275529.1| (e_value=0.0) PREDICTED: uncharacterized protein LOC100254135 isoform 1 [Vitis vinifera];; (*SWP) sp|Q5VZ89|DEN4C_HUMAN (e_value=3e-31) DENN domain-containing protein 4C OS=Homo sapiens GN=DENND4C PE=1 SV=2;; (*TAIR) AT1G49040.1 (e_value=0.0) | Symbols: SCD1 | stomatal cytokinesis defective…	NbS00004706g0021.1	0	0	0	3.691	0	0	Stomatal cytokinesis defective	AT1G49040
40	Cluster of protein AED:0.25 eAED:0.25 QI:0|0.64|0.6|0.93|0.64|0.53|15|356|568; (*GB) gi|356558725|ref|XP_003547653.1| (e_value=0.0) PREDICTED: uridine kinase-like protein 1, chloroplastic-like [Glycine max];; (*SWP) sp|Q9FKS0|UKL1_ARATH (e_value=0.0) Uridine kinase-like protein 1, chloroplastic OS=Arabidopsis thaliana GN=UKL1 PE=1 SV=1;; (*TAIR) AT5G40870.1 (e_value=0.0) | Symbols: ATUK/UPRT1, UK…	NbS00007767g0003.1 [4]	0	0	3.5486	0	0	4.4977	Uridine kinase	AT5G40870
79	protein AED:0.31 eAED:0.31 QI:0|0.9|0.81|1|0.9|0.81|11|0|871; (*GB) gi|225436347|ref|XP_002270926.1| (e_value=0.0) PREDICTED: uncharacterized protein LOC100261914 [Vitis vinifera];; (*TAIR) AT5G22640.1 (e_value=0.0) | Symbols: emb1211 | MORN (Membrane Occupation and Recognition Nexus) repeat-containing protein | chr5:7529423-7533641 FORWARD LENGTH=871;; (*ITAG) Solyc11g066870.1.1 (e_value=0.0) ev…	NbS00044837g0004.1	0	0	3.5486	0	0.95807	0	MORN (Membrane Occupation and Recognition Nexus) repeat-containing protein	AT5G22640
80	protein AED:0.24 eAED:0.24 QI:157|1|1|1|1|1|20|1|760; (*GB) gi|224096282|ref|XP_002310598.1| (e_value=0.0) predicted protein [Populus trichocarpa];; (*SWP) sp|P73627|Y1770_SYNY3 (e_value=3e-171) Uncharacterized protein sll1770 OS=Synechocystis sp. (strain PCC 6803 / Kazusa) GN=sll1770 PE=3 SV=1;; (*TAIR) AT5G64940.2 (e_value=0.0) | Symbols: ATATH13, ATH13 | ABC2 homolog 13 | chr5:25949116-2595332…	NbS00058725g0004.1	0	0	3.5486	0	0	0	ABC2 homolog 13	AT5G64940
84	protein AED:0.28 eAED:0.28 QI:0|1|1|1|0.92|0.85|14|330|582; (*GB) gi|356516321|ref|XP_003526844.1| (e_value=0.0) PREDICTED: uncharacterized protein LOC100802446 [Glycine max];; (*SWP) sp|Q5RC80|RBM39_PONAB (e_value=3e-79) RNA-binding protein 39 OS=Pongo abelii GN=RBM39 PE=2 SV=1;; (*TAIR) AT5G09880.1 (e_value=0.0) | Symbols: | Splicing factor, CC1-like | chr5:3081646-3085179 REVERSE LENGTH=527;; …	NbS00030134g0011.1 (+1)	0	0	3.5486	0	0	0	Splicing factor	AT5G09880
772	Cluster of protein AED:0.02 eAED:0.02 QI:171|1|1|1|0.83|0.71|7|460|911; (*GB) gi|11561806|gb|AAC83688.2| (e_value=0.0) 101 kDa heat shock protein [Nicotiana tabacum];; (*SWP) sp|P42730|CLPB1_ARATH (e_value=0.0) Chaperone protein ClpB1 OS=Arabidopsis thaliana GN=CLPB1 PE=1 SV=2;; (*TAIR) AT1G74310.1 (e_value=0.0) | Symbols: ATHSP101, HSP101, HOT1 | heat shock protein 101 | chr1:27936715-27939862 R…	NbS00015078g0025.1 [2]	0	0	3.5486	0	0	0	Heat shock protein 101	AT1G74310
63	protein AED:0.25 eAED:0.25 QI:0|0.66|0.5|1|1|1|4|483|283; (*GB) gi|356526067|ref|XP_003531641.1| (e_value=2e-134) PREDICTED: GDSL esterase/lipase APG-like [Glycine max];; (*SWP) sp|Q9LU14|APG2_ARATH (e_value=2e-115) GDSL esterase/lipase APG OS=Arabidopsis thaliana GN=APG PE=1 SV=1;; (*TAIR) AT3G16370.1 (e_value=1e-116) | Symbols: | GDSL-like Lipase/Acylhydrolase superfamily protein | chr3:5556928…	NbS00013649g0009.1	0	0	0.88716	2.4607	0.95807	1.7991	GDSL-like Lipase/Acylhydrolase superfamily protein	AT3G16370
142	protein AED:0.37 eAED:0.37 QI:0|0|0|0.66|0.5|0.33|3|0|223; (*GB) gi|89280673|ref|YP_514890.1| (e_value=1e-37) ribosomal protein S3 [Solanum lycopersicum];; (*SWP) sp|Q2MI62|RR3_SOLLC (e_value=3e-39) 30S ribosomal protein S3, chloroplastic OS=Solanum lycopersicum GN=rps3 PE=3 SV=1;; (*ITAG) ATCG00800.1 (e_value=2e-39) | Symbols: | structural constituent of ribosome | chrC:82826-83482 REVERSE LENGT…	NbS00004497g0008.1	0	0	0.88716	2.4607	0	0.89954	Structural constituent of ribosome
205	protein AED:0.34 eAED:0.34 QI:0|-1|0|1|-1|1|1|0|169; (*GB) gi|256860445|gb|ACV32157.1| (e_value=4e-76) chloroplast plastocyanin precursor [Nicotiana benthamiana];; (*SWP) sp|P17340|PLAS_SOLLC (e_value=1e-69) Plastocyanin, chloroplastic OS=Solanum lycopersicum GN=PETE PE=2 SV=1;; (*TAIR) AT1G20340.1 (e_value=1e-59) | Symbols: DRT112, PETE2 | Cupredoxin superfamily protein | chr1:7042770-7043273 RE…	NbS00023265g0002.1 (+1)	0	0	0.88716	2.4607	0	0	Cupredoxin superfamily protein	AT1G20340
18	protein AED:0.25 eAED:0.25 QI:0|1|0.87|1|0.71|0.87|8|320|339; (*SWP) sp|O24361|PSB5_SPIOL (e_value=8e-170) Proteasome subunit beta type-5 OS=Spinacia oleracea PE=2 SV=1;; (*TAIR) AT3G26340.1 (e_value=3e-169) | Symbols: | N-terminal nucleophile aminohydrolases (Ntn hydrolases) superfamily protein | chr3:9650600-9652572 REVERSE LENGTH=273;; (*ITAG) Solyc05g056160.2.1 (e_value=0.0) genomic_reference…	NbS00002498g0003.1 (+2)	0	0	1.7743	1.2303	6.7065	3.5982	Proteasome subunit	AT3G26340
38	Cluster of protein AED:0.13 eAED:0.13 QI:0|0.71|1|1|1|1|8|492|515; (*GB) gi|225448041|ref|XP_002273537.1| (e_value=0.0) PREDICTED: uncharacterized protein LOC100246257 [Vitis vinifera];; (*TAIR) AT5G24690.1 (e_value=0.0) | Symbols: | Protein of unknown function (DUF3411) | chr5:8455783-8458513 REVERSE LENGTH=521;; (*ITAG) Solyc01g104270.2.1 (e_value=0.0) genomic_reference:SL2.40ch01 gene_region:8…	NbS00015718g0029.1 [2]	0	0	1.7743	1.2303	2.8742	2.6986	Unknown protein	AT5G24690
42	protein AED:0.33 eAED:0.39 QI:25|0.85|0.62|1|0.71|0.75|8|0|344	NbS00000805g0217.1 (+1)	0	0	1.7743	1.2303	2.8742	1.7991
46	protein AED:0.25 eAED:0.27 QI:0|0.71|0.72|1|0.76|0.81|22|257|931; (*GB) gi|225457017|ref|XP_002279079.1| (e_value=0.0) PREDICTED: pantothenate kinase 2-like [Vitis vinifera];; (*SWP) sp|Q8L5Y9|PANK2_ARATH (e_value=0.0) Pantothenate kinase 2 OS=Arabidopsis thaliana GN=At4g32180 PE=1 SV=2;; (*TAIR) AT4G32180.1 (e_value=0.0) | Symbols: ATPANK2, PANK2 | pantothenate kinase 2 | chr4:15537724-15543715 …	NbS00042505g0007.1	0	0	1.7743	1.2303	0.95807	2.6986	Pantothenate kinase 2	AT4G32180
53	Cluster of protein AED:0.22 eAED:0.22 QI:329|0.91|0.92|1|1|1|13|0|657; (*GB) gi|416664|sp|Q03194.1|PMA4_NICPL (e_value=0.0) RecName: Full=Plasma membrane ATPase 4; AltName: Full=Proton pump 4;; (*SWP) sp|Q03194|PMA4_NICPL (e_value=0.0) Plasma membrane ATPase 4 OS=Nicotiana plumbaginifolia GN=PMA4 PE=2 SV=1;; (*TAIR) AT2G18960.1 (e_value=0.0) | Symbols: AHA1, PMA, OST2, HA1 | H(+)-ATPase 1 | chr2:…	NbS00001908g0012.1 [2]	0	0	1.7743	1.2303	1.9161	1.7991	H(+)-ATPase 1	AT2G18960
62	protein AED:0.20 eAED:0.20 QI:0|0.71|0.73|0.86|1|1|15|474|576; (*SWP) sp|Q7XTT4|NUCL2_ORYSJ (e_value=1e-68) Nucleolin 2 OS=Oryza sativa subsp. japonica GN=Os04g0620700 PE=2 SV=2;; (*TAIR) AT3G18610.1 (e_value=1e-64) | Symbols: PARLL1, ATNUC-L2, NUC-L2 | nucleolin like 2 | chr3:6404270-6407822 REVERSE LENGTH=636;; (*ITAG) Solyc02g014310.2.1 (e_value=7e-123) genomic_reference:SL2.40ch02 gene_region…	NbS00013388g0010.1 (+1)	0	0	1.7743	1.2303	0	2.6986	Nucleolin like 2	AT3G18610
64	protein AED:0.21 eAED:0.21 QI:207|1|1|1|0.81|0.75|12|1590|446; (*GB) gi|224054791|ref|XP_002298365.1| (e_value=0.0) inner membrane protein [Populus trichocarpa];; (*SWP) sp|Q9FY06|PPF1_PEA (e_value=0.0) Inner membrane protein PPF-1, chloroplastic OS=Pisum sativum GN=PPF-1 PE=2 SV=2;; (*TAIR) AT2G28800.1 (e_value=0.0) | Symbols: ALB3 | 63 kDa inner membrane family protein | chr2:12356669-12359158 …	NbS00043310g0001.1	0	0	1.7743	1.2303	1.9161	0.89954	63 kDa inner membrane family protein	AT2G28800
68	protein AED:0.23 eAED:0.23 QI:91|0.5|0.33|1|0.5|0.66|3|0|295; (*GB) gi|225436773|ref|XP_002267732.1| (e_value=5e-102) PREDICTED: OTU domain-containing protein 6B isoform 2 [Vitis vinifera];; (*SWP) sp|Q5M8L0|OTU6B_XENTR (e_value=7e-32) OTU domain-containing protein 6B OS=Xenopus tropicalis GN=otud6b PE=2 SV=1;; (*TAIR) AT3G62940.1 (e_value=1e-91) | Symbols: | Cysteine proteinases superfamily prot…	NbS00004272g0010.1	0	0	1.7743	1.2303	1.9161	2.6986	Cysteine proteinases superfamily protein	AT3G62940
69	protein AED:0.22 eAED:0.22 QI:44|1|1|1|1|1|5|284|299; (*GB) gi|359479954|ref|XP_002263128.2| (e_value=5e-178) PREDICTED: c-1-tetrahydrofolate synthase, cytoplasmic [Vitis vinifera];; (*SWP) sp|Q8Y7C5|FOLD_LISMO (e_value=4e-92) Bifunctional protein FolD OS=Listeria monocytogenes serovar 1/2a (strain ATCC BAA-679 / EGD-e) GN=folD PE=3 SV=1;; (*TAIR) AT3G12290.1 (e_value=3e-169) | Symbols: | Amino a…	NbS00001261g0005.1 (+1)	0	0	1.7743	1.2303	0.95807	1.7991	Amino acid dehydrogenase family protein	AT3G12290
89	protein AED:0.22 eAED:0.22 QI:0|1|0.87|1|1|1|8|386|549; (*GB) gi|225464938|ref|XP_002275366.1| (e_value=0.0) PREDICTED: heterogeneous nuclear ribonucleoprotein Q-like [Vitis vinifera];; (*SWP) sp|Q7TP47|HNRPQ_RAT (e_value=2e-39) Heterogeneous nuclear ribonucleoprotein Q OS=Rattus norvegicus GN=Syncrip PE=2 SV=1;; (*TAIR) AT3G52660.2 (e_value=2e-159) | Symbols: | RNA-binding (RRM/RBD/RNP motifs) f…	NbS00023982g0011.1	0	0	1.7743	1.2303	1.9161	0	RNA-binding (RRM/RBD/RNP motifs) family protein	AT3G52660
90	protein AED:0.07 eAED:0.07 QI:254|0.91|0.92|1|0.5|0.61|13|49|682; (*GB) gi|225459554|ref|XP_002285853.1| (e_value=0.0) PREDICTED: long chain acyl-CoA synthetase 9, chloroplastic [Vitis vinifera];; (*SWP) sp|Q9CAP8|LACS9_ARATH (e_value=0.0) Long chain acyl-CoA synthetase 9, chloroplastic OS=Arabidopsis thaliana GN=LACS9 PE=2 SV=1;; (*TAIR) AT1G77590.1 (e_value=0.0) | Symbols: LACS9 | long chain ac…	NbS00035296g0007.1	0	0	1.7743	1.2303	0.95807	0.89954	Long-chain acyl-CoA synthetase 9	AT1G77590
100	Cluster of protein AED:0.18 eAED:0.18 QI:261|1|1|1|0.83|0.85|7|429|435; (*GB) gi|225439840|ref|XP_002277802.1| (e_value=0.0) PREDICTED: UDP-glucuronic acid decarboxylase 1-like isoform 1 [Vitis vinifera];; (*SWP) sp|Q8NBZ7|UXS1_HUMAN (e_value=3e-144) UDP-glucuronic acid decarboxylase 1 OS=Homo sapiens GN=UXS1 PE=1 SV=1;; (*TAIR) AT3G53520.1 (e_value=0.0) | Symbols: UXS1, ATUXS1 | UDP-glucuronic a…	NbS00020461g0001.1 [6]	0	0	1.7743	1.2303	0	1.7991	UDP-glucuronic acid decarboxylase 1	AT3G53520
114	protein AED:0.26 eAED:0.26 QI:223|0.94|0.94|1|0.94|0.88|18|779|641; (*GB) gi|225428594|ref|XP_002281151.1| (e_value=0.0) PREDICTED: long chain acyl-CoA synthetase 2 [Vitis vinifera];; (*SWP) sp|Q9XIA9|LACS2_ARATH (e_value=0.0) Long chain acyl-CoA synthetase 2 OS=Arabidopsis thaliana GN=LACS2 PE=2 SV=1;; (*TAIR) AT1G49430.1 (e_value=0.0) | Symbols: LACS2, LRD2 | long-chain acyl-CoA synthetase 2 | …	NbS00014597g0008.1	0	0	1.7743	1.2303	0	0.89954	Long-chain acyl-CoA synthetase 2	AT1G49430
127	protein AED:0.05 eAED:0.05 QI:0|1|0.66|1|1|1|3|0|194; (*GB) gi|351724405|ref|NP_001235009.1| (e_value=5e-75) uncharacterized protein LOC100500228 [Glycine max];; (*TAIR) AT2G36145.1 (e_value=2e-62) | Symbols: | unknown protein; FUNCTIONS IN: molecular_function unknown; INVOLVED IN: biological_process unknown; LOCATED IN: chloroplast thylakoid membrane, chloroplast stroma, chloroplast; EXPRESSED I…	NbS00053020g0013.1	0	0	1.7743	1.2303	0	0.89954	Unknown protein	AT2G36145
129	protein AED:0.51 eAED:0.51 QI:0|0.66|0.25|0.75|1|1|4|0|82; (*GB) gi|3914472|sp|Q40519.1|PSBR_TOBAC (e_value=2e-38) RecName: Full=Photosystem II 10 kDa polypeptide, chloroplastic; Short=PII10; Flags: Precursor;; (*SWP) sp|Q40519|PSBR_TOBAC (e_value=4e-40) Photosystem II 10 kDa polypeptide, chloroplastic OS=Nicotiana tabacum GN=PSBR PE=2 SV=1;; (*TAIR) AT1G79040.1 (e_value=2e-32) | Symbols: PSBR | …	NbS00025751g0007.1 (+1)	0	0	1.7743	1.2303	0	0	Photosystem II subunit R	AT1G79040
140	NbS00025773g0004.1-DECOY	NbS00025773g0004.1-DECOY (+1)	0	0	1.7743	1.2303	0	0.89954
174	protein AED:0.16 eAED:0.16 QI:72|0.5|0.4|1|0.5|0.6|5|0|785; (*GB) gi|12060550|gb|AAG48162.1|AF154425_1 (e_value=0.0) phospholipase D [Solanum lycopersicum];; (*SWP) sp|Q41142|PLDA1_RICCO (e_value=0.0) Phospholipase D alpha 1 OS=Ricinus communis GN=PLD1 PE=1 SV=1;; (*TAIR) AT3G15730.1 (e_value=0.0) | Symbols: PLDALPHA1, PLD | phospholipase D alpha 1 | chr3:5330835-5333474 FORWARD LENGTH=810;; (*IT…	NbS00035704g0012.1	0	0	1.7743	1.2303	0.95807	0	Phospholipase D alpha 1	AT3G15730
177	protein AED:0.13 eAED:0.13 QI:275|1|0.8|1|1|1|5|0|304; (*GB) gi|350539988|ref|NP_001233834.1| (e_value=3e-156) chloroplast-specific ribosomal protein [Solanum lycopersicum];; (*SWP) sp|P19954|RR30_SPIOL (e_value=4e-110) 30S ribosomal protein 1, chloroplastic OS=Spinacia oleracea GN=RPS30 PE=1 SV=2;; (*TAIR) AT5G24490.1 (e_value=3e-114) | Symbols: | 30S ribosomal protein, putative | chr5:8365690-8…	NbS00022382g0007.1 (+1)	0	0	1.7743	1.2303	0	0	30S ribosomal protein	AT5G24490
183	protein AED:0.13 eAED:0.13 QI:219|0.93|0.90|0.96|0.93|0.96|33|0|1756; (*GB) gi|296089990|emb|CBI39809.3| (e_value=0.0) unnamed protein product [Vitis vinifera];; (*SWP) sp|Q6NRP2|PSME4_XENLA (e_value=8e-37) Proteasome activator complex subunit 4 OS=Xenopus laevis GN=psme4 PE=2 SV=1;; (*TAIR) AT3G13330.1 (e_value=0.0) | Symbols: PA200 | proteasome activating protein 200 | chr3:4319804-4330061 REVE…	NbS00037122g0006.1	0	0	1.7743	1.2303	0	0	Proteasome activating protein 200	AT3G13330
196	protein AED:0.20 eAED:0.20 QI:211|1|1|1|1|1|5|418|317; (*GB) gi|316936734|gb|ADU60361.1| (e_value=0.0) glutamyl-tRNA reductase binding protein [Nicotiana tabacum];; (*TAIR) AT3G21200.1 (e_value=3e-123) | Symbols: PGR7 | proton gradient regulation 7 | chr3:7436091-7437845 FORWARD LENGTH=317;; (*ITAG) Solyc03g123880.2.1 (e_value=1e-159) genomic_reference:SL2.40ch03 gene_region:64623069-64625746 tra…	NbS00008158g0036.1 (+1)	0	0	1.7743	1.2303	0	0	Proton gradient regulation 7	AT3G21200
206	protein AED:0.13 eAED:0.13 QI:70|1|1|1|1|1|3|375|257; (*GB) gi|225449374|ref|XP_002282374.1| (e_value=7e-104) PREDICTED: uncharacterized protein At2g39795, mitochondrial [Vitis vinifera];; (*SWP) sp|Q8W487|YB95_ARATH (e_value=5e-65) Uncharacterized protein At2g39795, mitochondrial OS=Arabidopsis thaliana GN=At2g39795 PE=1 SV=1;; (*TAIR) AT2G39795.1 (e_value=4e-66) | Symbols: | Mitochondrial glyco…	NbS00027690g0023.1	0	0	1.7743	1.2303	0	0	Mitochondrial glycoprotein family protein	AT2G39795
26	Cluster of protein AED:0.12 eAED:0.12 QI:0|-1|0|1|-1|1|1|0|299; (*GB) gi|118481397|gb|ABK92641.1| (e_value=8e-93) unknown [Populus trichocarpa];; (*SWP) sp|Q7F8S5|PR2E2_ORYSJ (e_value=2e-86) Peroxiredoxin-2E-2, chloroplastic OS=Oryza sativa subsp. japonica GN=PRXIIE-2 PE=1 SV=1;; (*TAIR) AT3G52960.1 (e_value=5e-87) | Symbols: | Thioredoxin superfamily protein | chr3:19639699-19640403 FORWARD LENG…	NbS00035024g0003.1 [3]	0	0	2.6615	0	2.8742	4.4977	Thioredoxin superfamily protein	AT3G52960
28	protein AED:0.09 eAED:0.09 QI:0|0.5|0.33|1|1|1|3|0|411; (*GB) gi|225438483|ref|XP_002278249.1| (e_value=0.0) PREDICTED: 26S proteasome non-ATPase regulatory subunit 12-like [Vitis vinifera];; (*SWP) sp|Q54UJ0|PSD12_DICDI (e_value=7e-110) 26S proteasome non-ATPase regulatory subunit 12 OS=Dictyostelium discoideum GN=psmD12 PE=2 SV=1;; (*TAIR) AT5G09900.2 (e_value=0.0) | Symbols: EMB2107, RPN5A, MS…	NbS00029689g0001.1	0	0	2.6615	0	3.8323	2.6986	26S proteasome regulatory	AT5G09900
49	protein AED:0.05 eAED:0.05 QI:0|1|0.71|1|1|1|7|0|442; (*GB) gi|225433438|ref|XP_002285669.1| (e_value=4e-94) PREDICTED: uncharacterized protein LOC100259626 [Vitis vinifera];; (*TAIR) AT4G13670.1 (e_value=4e-89) | Symbols: PTAC5 | plastid transcriptionally active 5 | chr4:7948644-7950779 FORWARD LENGTH=387;; (*ITAG) Solyc09g091830.2.1 (e_value=4e-165) genomic_reference:SL2.40ch09 gene_region:6638…	NbS00023957g0011.1	0	0	2.6615	0	0	3.5982	Plastid transcriptionally active 5	AT4G13670
59	protein AED:0.23 eAED:0.24 QI:0|0.92|0.90|1|0.90|0.95|42|728|1442; (*GB) gi|359491523|ref|XP_002278967.2| (e_value=0.0) PREDICTED: uncharacterized protein LOC100262718 [Vitis vinifera];; (*SWP) sp|Q46888|YGBJ_ECOLI (e_value=4e-55) Uncharacterized oxidoreductase ygbJ OS=Escherichia coli (strain K12) GN=ygbJ PE=3 SV=1;; (*TAIR) AT1G18270.1 (e_value=0.0) | Symbols: | ketose-bisphosphate aldolase cla…	NbS00041476g0008.1	0	0	2.6615	0	0	2.6986	Ketose-bisphosphate aldolase class-II family protein	AT1G18270
97	NbS00000321g0004.1-DECOY	NbS00000321g0004.1-DECOY (+1)	0	0	2.6615	0	0	0
109	protein AED:0.24 eAED:0.24 QI:232|0.9|0.90|1|0.9|0.90|11|920|441; (*SWP) sp|Q9M401|BCAT3_ARATH (e_value=0.0) Branched-chain-amino-acid aminotransferase 3, chloroplastic OS=Arabidopsis thaliana GN=BCAT3 PE=1 SV=1;; (*TAIR) AT3G49680.1 (e_value=0.0) | Symbols: ATBCAT-3, BCAT3 | branched-chain aminotransferase 3 | chr3:18422768-18425473 FORWARD LENGTH=413;; (*ITAG) Solyc02g091970.2.1 (e_value=0.0) g…	NbS00000230g0016.1 (+2)	0	0	2.6615	0	0.95807	0	Branched-chain aminotransferase 3	AT3G49680
121	protein AED:0.25 eAED:0.25 QI:0|0.87|0.64|1|0.75|0.82|17|0|866; (*GB) gi|225431788|ref|XP_002271622.1| (e_value=0.0) PREDICTED: acyl-CoA dehydrogenase family member 10 isoform 1 [Vitis vinifera];; (*SWP) sp|Q8K370|ACD10_MOUSE (e_value=0.0) Acyl-CoA dehydrogenase family member 10 OS=Mus musculus GN=Acad10 PE=2 SV=1;; (*TAIR) AT3G06810.1 (e_value=0.0) | Symbols: IBR3 | acyl-CoA dehydrogenase-relate…	NbS00001373g0014.1	0	0	2.6615	0	0	0	Acyl-CoA dehydrogenase-related	AT3G06810
128	NbS00030345g0007.1-DECOY	NbS00030345g0007.1-DECOY	0	0	2.6615	0	0.95807	0
150	NbS00029338g0002.1-DECOY	NbS00029338g0002.1-DECOY	0	0	2.6615	0	0	0
160	protein AED:0.32 eAED:0.32 QI:0|0.78|0.66|1|0.78|0.8|15|337|550; (*GB) gi|296086169|emb|CBI31610.3| (e_value=0.0) unnamed protein product [Vitis vinifera];; (*SWP) sp|F4K2A1|FPGS1_ARATH (e_value=0.0) Folylpolyglutamate synthase OS=Arabidopsis thaliana GN=FPGS1 PE=1 SV=1;; (*TAIR) AT5G05980.2 (e_value=0.0) | Symbols: ATDFB, DFB, FPGS1 | DHFS-FPGS homolog B | chr5:1799738-1804177 REVERSE LENGTH=513…	NbS00009539g0006.1	0	0	2.6615	0	0	0	DHFS-FPGS homolog B	AT5G05980
161	protein AED:0.38 eAED:0.38 QI:192|0.91|0.92|1|0.83|0.76|13|260|450; (*GB) gi|225435307|ref|XP_002285127.1| (e_value=0.0) PREDICTED: ruvB-like 1-like [Vitis vinifera];; (*SWP) sp|Q9DE26|RUVB1_XENLA (e_value=0.0) RuvB-like 1 OS=Xenopus laevis GN=ruvbl1 PE=2 SV=1;; (*TAIR) AT5G22330.1 (e_value=0.0) | Symbols: ATTIP49A, RIN1 | P-loop containing nucleoside triphosphate hydrolases superfamily protein |…	NbS00014930g0014.1 (+1)	0	0	2.6615	0	0	0	P-loop containing nucleoside triphosphate hydrolases superfamily protein	AT5G22330
186	protein AED:0.23 eAED:0.23 QI:0|1|0.75|1|1|1|8|0|789; (*GB) gi|57015403|sp|Q43847.3|SSY2_SOLTU (e_value=0.0) RecName: Full=Granule-bound starch synthase 2, chloroplastic/amyloplastic; AltName: Full=Granule-bound starch synthase II; Short=GBSS-II; Short=SS II; Flags: Precursor;; (*SWP) sp|Q43847|SSY2_SOLTU (e_value=0.0) Granule-bound starch synthase 2, chloroplastic/amyloplastic OS=Solanum tuberos…	NbS00016941g0002.1	0	0	2.6615	0	0	0	Starch synthase 2	AT3G01180
131	protein AED:0.09 eAED:0.09 QI:144|1|0.87|1|1|1|8|191|438; (*GB) gi|171854671|dbj|BAG16525.1| (e_value=0.0) putative 4-methyl-5(b-hydroxyethyl)-thiazol monophosphate biosynthesis enzyme [Capsicum chinense];; (*SWP) sp|Q7TQ35|PARK7_MESAU (e_value=1e-35) Protein DJ-1 OS=Mesocricetus auratus GN=PARK7 PE=1 SV=1;; (*TAIR) AT1G53280.1 (e_value=0.0) | Symbols: | Class I glutamine amidotransferase-like su…	NbS00005884g0005.1	0	0	0	2.4607	0.95807	0	Class I glutamine amidotransferase-like superfamily protein	AT1G53280
178	protein AED:0.19 eAED:0.27 QI:0|0|0.33|1|1|1|3|0|288; (*SWP) sp|P19683|ROC4_NICSY (e_value=5e-139) 31 kDa ribonucleoprotein, chloroplastic OS=Nicotiana sylvestris PE=1 SV=1;; (*TAIR) AT4G24770.1 (e_value=1e-49) | Symbols: RBP31, ATRBP31, CP31, ATRBP33 | 31-kDa RNA binding protein | chr4:12766223-12767952 REVERSE LENGTH=329;; (*ITAG) Solyc03g111840.2.1 (e_value=6e-81) genomic_reference:SL2.40ch03 …	NbS00010490g0002.1 (+1)	0	0	0	2.4607	0.95807	0	31-kDa RNA binding protein	AT4G24770
185	protein AED:0.39 eAED:0.39 QI:31|1|1|1|0.5|0.6|5|36|298; (*TAIR) AT4G29960.1 (e_value=1e-63) | Symbols: | unknown protein; FUNCTIONS IN: molecular_function unknown; INVOLVED IN: biological_process unknown; LOCATED IN: plasma membrane; EXPRESSED IN: 23 plant structures; EXPRESSED DURING: 15 growth stages; Has 30201 Blast hits to 17322 proteins in 780 species: Archae - 12; Bacteria - 1396; Metazoa …	NbS00019927g0006.1	0	0	0	2.4607	0	0.89954	Unknown protein	AT4G29960
235	protein AED:0.17 eAED:0.17 QI:0|1|1|1|1|1|7|223|736; (*GB) gi|255547253|ref|XP_002514684.1| (e_value=0.0) diacylglycerol kinase, theta, putative [Ricinus communis];; (*SWP) sp|Q39017|DGK1_ARATH (e_value=0.0) Diacylglycerol kinase 1 OS=Arabidopsis thaliana GN=DGK1 PE=1 SV=2;; (*TAIR) AT5G07920.1 (e_value=0.0) | Symbols: DGK1, ATDGK1 | diacylglycerol kinase1 | chr5:2525197-2528396 REVERSE LENGTH=72…	NbS00002472g0003.1	0	0	0	2.4607	0.95807	0	Diacylglycerol kinase1	AT5G07920
246	NbS00020403g0001.1-DECOY	NbS00020403g0001.1-DECOY	0	0	0	2.4607	0	0
256	protein AED:0.08 eAED:0.08 QI:0|1|0|1|0|0|2|0|87; (*ITAG) Solyc09g015430.2.1 (e_value=8e-42) genomic_reference:SL2.40ch09 gene_region:8760115-8760776 transcript_region:SL2.40ch09:8760115..8760776- functional_description:"Unknown Protein (AHRD V1)";	NbS00018105g0010.1	0	0	0	2.4607	0	0
257	Cluster of protein AED:0.33 eAED:0.34 QI:0|-1|0|1|-1|1|1|0|187; (*GB) gi|50725024|dbj|BAD32828.1| (e_value=2e-103) hypothetical protein [Lotus japonicus];; (*SWP) sp|Q9LTW0|ALIS1_ARATH (e_value=3e-101) ALA-interacting subunit 1 OS=Arabidopsis thaliana GN=ALIS1 PE=1 SV=1;; (*TAIR) AT3G12740.1 (e_value=2e-102) | Symbols: ALIS1 | ALA-interacting subunit 1 | chr3:4049739-4051561 FORWARD LENGTH=350;; …	NbS00008129g0002.1 [4]	0	0	0	2.4607	0	0	ALA-interacting subunit 1	AT3G12740
273	protein AED:0.17 eAED:0.17 QI:220|1|1|1|1|1|3|140|253; (*SWP) sp|P17514|CHIQ_TOBAC (e_value=2e-172) Acidic endochitinase Q OS=Nicotiana tabacum PE=1 SV=1;; (*TAIR) AT3G12500.1 (e_value=6e-102) | Symbols: ATHCHIB, PR3, PR-3, CHI-B, B-CHI, HCHIB | basic chitinase | chr3:3962501-3963984 REVERSE LENGTH=335;; (*ITAG) Solyc02g082930.2.1 (e_value=3e-141) genomic_reference:SL2.40ch02 gene_region:41132090…	NbS00024411g0009.1	0	0	0	2.4607	0	0	Acidic endochitinase	AT3G12500
280	protein AED:0.26 eAED:0.32 QI:0|0.71|0.5|1|0.57|0.62|8|0|439; (*GB) gi|224097868|ref|XP_002311086.1| (e_value=0.0) predicted protein [Populus trichocarpa];; (*SWP) sp|Q91YQ5|RPN1_MOUSE (e_value=2e-60) Dolichyl-diphosphooligosaccharide--protein glycosyltransferase subunit 1 OS=Mus musculus GN=Rpn1 PE=2 SV=1;; (*TAIR) AT2G01720.1 (e_value=3e-180) | Symbols: | Ribophorin I | chr2:317193-320016 REVER…	NbS00001137g0004.1 (+1)	0	0	0	2.4607	0	0	Ribophorin I	AT2G01720
284	protein AED:0.29 eAED:0.29 QI:154|0.6|0.5|1|0.8|0.66|6|0|482; (*GB) gi|225429039|ref|XP_002268333.1| (e_value=0.0) PREDICTED: magnesium transporter MRS2-3-like isoform 2 [Vitis vinifera];; (*SWP) sp|Q9LJN2|MRS23_ARATH (e_value=1e-142) Magnesium transporter MRS2-3 OS=Arabidopsis thaliana GN=MRS2-3 PE=1 SV=1;; (*TAIR) AT3G19640.1 (e_value=1e-143) | Symbols: MGT4, MRS2-3 | magnesium transporter 4 | …	NbS00035708g0008.1	0	0	0	2.4607	0	0	Magnesium transporter 4	AT3G19640
287	protein AED:0.21 eAED:0.21 QI:93|1|1|1|1|1|13|659|693; (*GB) gi|225455748|ref|XP_002268894.1| (e_value=0.0) PREDICTED: protease 4-like [Vitis vinifera];; (*SWP) sp|P73689|SPPA_SYNY3 (e_value=3e-62) Protease 4 OS=Synechocystis sp. (strain PCC 6803 / Kazusa) GN=sppA PE=3 SV=1;; (*TAIR) AT1G73990.1 (e_value=0.0) | Symbols: SPPA, SPPA1 | signal peptide peptidase | chr1:27824465-27828807 FORWARD LENGT…	NbS00002109g0019.1	0	0	0	2.4607	0	0	Signal peptide peptidase	AT1G73990
296	protein AED:0.08 eAED:0.39 QI:0|0.33|0.25|1|1|1|4|0|1956; (*GB) gi|297736092|emb|CBI24130.3| (e_value=0.0) unnamed protein product [Vitis vinifera];; (*SWP) sp|A4GSN8|NUA_ARATH (e_value=0.0) Nuclear-pore anchor OS=Arabidopsis thaliana GN=NUA PE=1 SV=1;; (*TAIR) AT1G79280.1 (e_value=0.0) | Symbols: NUA, AtTPR | nuclear pore anchor | chr1:29819176-29832809 REVERSE LENGTH=2093;; (*ITAG) Solyc06g0535…	NbS00012575g0001.1	0	0	0	2.4607	0	0	Nuclear pore anchor	AT1G79280
309	protein AED:0.19 eAED:0.29 QI:0|0|0|0.33|1|1|3|0|117; (*GB) gi|10281586|gb|AAG15543.1|AF260921_1 (e_value=1e-17) putative transposase [Petunia x hybrida];; (*ITAG) Solyc02g043820.1.1 (e_value=5e-12) evidence_code:10F0H0E0IEG genomic_reference:SL2.40ch02 gene_region:22443207-22445781 transcript_region:SL2.40ch02:22443207..22445781+ functional_description:"Unknown Protein (AHRD V1)";	NbS00048618g0002.1	0	0	0	2.4607	0	0	Putative transposase
395	NbS00042662g0004.1-DECOY	NbS00042662g0004.1-DECOY	0	0	0	2.4607	0	0
407	protein AED:0.13 eAED:0.13 QI:0|-1|0|1|-1|1|1|0|663; (*GB) gi|350538507|ref|NP_001234858.1| (e_value=0.0) EIN3-binding F-box protein 1 [Solanum lycopersicum];; (*SWP) sp|Q9SKK0|EBF1_ARATH (e_value=0.0) EIN3-binding F-box protein 1 OS=Arabidopsis thaliana GN=EBF1 PE=1 SV=1;; (*TAIR) AT2G25490.1 (e_value=0.0) | Symbols: EBF1, FBL6 | EIN3-binding F box protein 1 | chr2:10848018-10850275 REVERSE LENG…	NbS00027974g0001.1	0	0	0	2.4607	0	0	EIN3-binding F box protein 1	AT2G25490
409	protein AED:0.02 eAED:0.02 QI:238|1|1|1|0.87|0.77|9|87|1039; (*GB) gi|356560501|ref|XP_003548530.1| (e_value=0.0) PREDICTED: uncharacterized protein LOC100775183 [Glycine max];; (*TAIR) AT3G01810.3 (e_value=0.0) | Symbols: | FUNCTIONS IN: molecular_function unknown; INVOLVED IN: biological_process unknown; EXPRESSED IN: 21 plant structures; EXPRESSED DURING: 13 growth stages; BEST Arabidopsis tha…	NbS00026156g0006.1	0	0	0	2.4607	0	0	Unknown protein	AT3G01810
427	protein AED:0.16 eAED:0.38 QI:47|0|0.5|1|1|1|2|0|46	NbS00022982g0008.1	0	0	0	2.4607	0	0
706	protein AED:0.17 eAED:0.18 QI:445|0.91|0.94|1|0.59|0.60|38|0|1410; (*GB) gi|116047943|gb|ABJ53197.1| (e_value=0.0) myosin XI-2 [Nicotiana benthamiana];; (*SWP) sp|P54697|MYOJ_DICDI (e_value=0.0) Myosin-J heavy chain OS=Dictyostelium discoideum GN=myoJ PE=4 SV=2;; (*TAIR) AT5G43900.3 (e_value=0.0) | Symbols: MYA2 | myosin 2 | chr5:17657241-17667413 REVERSE LENGTH=1565;; (*ITAG) Solyc06g008090.2.1 …	NbS00030359g0003.1	0	0	0	2.4607	0	0	Myosin 2	AT5G43900
25	Cluster of protein AED:0.28 eAED:0.28 QI:0|1|0.5|1|1|0.75|4|0|194; (*GB) gi|225435249|ref|XP_002284989.1| (e_value=1e-131) PREDICTED: proteasome subunit beta type-4 isoform 1 [Vitis vinifera];; (*SWP) sp|Q7DLR9|PSB4_ARATH (e_value=9e-127) Proteasome subunit beta type-4 OS=Arabidopsis thaliana GN=PBG1 PE=1 SV=2;; (*TAIR) AT1G56450.1 (e_value=7e-128) | Symbols: PBG1 | 20S proteasome beta subunit G1…	NbS00024067g0008.1 [3]	0	0	0.88716	1.2303	5.7484	2.6986	proteasome beta subunit	AT1G56450
67	protein AED:0.06 eAED:0.10 QI:0|0.5|0.66|1|0.5|0.66|3|0|258; (*GB) gi|255557012|ref|XP_002519539.1| (e_value=1e-158) Aquaporin PIP2.2, putative [Ricinus communis];; (*SWP) sp|Q9ATM6|PIP24_MAIZE (e_value=3e-147) Aquaporin PIP2-4 OS=Zea mays GN=PIP2-4 PE=1 SV=1;; (*TAIR) AT3G53420.2 (e_value=9e-148) | Symbols: PIP2A, PIP2, PIP2;1 | plasma membrane intrinsic protein 2A | chr3:19803906-19805454 REVER…	NbS00017323g0009.1 (+1)	0	0	0.88716	1.2303	1.9161	1.7991	Plasma membrane intrinsic protein 2A	AT3G53420
102	Cluster of protein AED:0.13 eAED:0.14 QI:47|0.2|0|1|0.4|0.16|6|0|968; (*GB) gi|255538314|ref|XP_002510222.1| (e_value=0.0) Paramyosin, putative [Ricinus communis];; (*SWP) sp|O48724|WEB1_ARATH (e_value=1e-177) Protein WEAK CHLOROPLAST MOVEMENT UNDER BLUE LIGHT 1 OS=Arabidopsis thaliana GN=WEB1 PE=1 SV=1;; (*TAIR) AT2G26570.1 (e_value=8e-179) | Symbols: WEB1 | Plant protein of unknown function (DU…	NbS00024187g0009.1 [2]	0	0	0.88716	1.2303	0	0	Paramyosin	AT2G26570
132	protein AED:0.11 eAED:0.11 QI:145|0.95|0.95|1|0.69|0.66|24|418|770; (*SWP) sp|Q54NM9|STT3_DICDI (e_value=0.0) Dolichyl-diphosphooligosaccharide--protein glycosyltransferase subunit STT3 OS=Dictyostelium discoideum GN=stt3 PE=3 SV=1;; (*TAIR) AT5G19690.1 (e_value=0.0) | Symbols: STT3A | staurosporin and temperature sensitive 3-like A | chr5:6652649-6658214 FORWARD LENGTH=779;; (*ITAG) Solyc12g0083…	NbS00046616g0009.1	0	0	0.88716	1.2303	1.9161	0	Staurosporin and temperature sensitive 3-like A	AT5G19690
133	protein AED:0.22 eAED:0.22 QI:0|0|0|1|0|0|2|0|167	NbS00030662g0111.1	0	0	0.88716	1.2303	0.95807	0.89954
201	protein AED:0.25 eAED:0.25 QI:172|0.76|0.78|1|0.46|0.5|14|206|671	NbS00000388g0118.1 (+1)	0	0	0.88716	1.2303	0.95807	0
202	protein AED:0.28 eAED:0.28 QI:0|1|0|1|1|1|2|0|298	NbS00004609g0115.1 (+1)	0	0	0.88716	1.2303	0	0
203	protein AED:0.05 eAED:0.05 QI:186|0.81|0.66|1|0.81|0.75|12|575|335; (*SWP) sp|P55034|PSMD4_ARATH (e_value=6e-60) 26S proteasome non-ATPase regulatory subunit 4 OS=Arabidopsis thaliana GN=MBP1 PE=1 SV=1;; (*TAIR) AT4G38630.1 (e_value=4e-61) | Symbols: RPN10, MCB1, ATMCB1, MBP1 | regulatory particle non-ATPase 10 | chr4:18057357-18059459 REVERSE LENGTH=386;; (*ITAG) Solyc02g083710.2.1 (e_value=6e-7…	NbS00008892g0001.1	0	0	0.88716	1.2303	0	0.89954	Regulatory particle non-ATPase 10	AT4G38630
209	protein AED:0.10 eAED:0.12 QI:195|0.77|0.7|1|0.77|0.5|10|0|501; (*SWP) sp|O94260|G3BP_SCHPO (e_value=3e-21) Putative G3BP-like protein OS=Schizosaccharomyces pombe (strain 972 / ATCC 24843) GN=nxt3 PE=1 SV=1;; (*TAIR) AT3G25150.1 (e_value=1e-81) | Symbols: | Nuclear transport factor 2 (NTF2) family protein with RNA binding (RRM-RBD-RNP motifs) domain | chr3:9157161-9159362 REVERSE LENGTH=488;; (*…	NbS00000710g0004.1	0	0	0.88716	1.2303	0.95807	0	Nuclear transport factor 2	AT3G25150
244	protein AED:0.16 eAED:0.16 QI:415|1|0.81|1|0.8|0.90|11|0|337; (*GB) gi|225461961|ref|XP_002270197.1| (e_value=0.0) PREDICTED: SEC14-like protein 5 [Vitis vinifera];; (*SWP) sp|Q0V9N0|S14L5_XENTR (e_value=4e-18) SEC14-like protein 5 OS=Xenopus tropicalis GN=sec14l1 PE=2 SV=1;; (*TAIR) AT1G55840.1 (e_value=1e-180) | Symbols: | Sec14p-like phosphatidylinositol transfer family protein | chr1:20873891…	NbS00015458g0012.1 (+1)	0	0	0.88716	1.2303	0	0.89954	Sec14p-like phosphatidylinositol transfer family protein	AT1G55840
249	NbS00026483g0003.1-DECOY	NbS00026483g0003.1-DECOY	0	0	0.88716	1.2303	0	0.89954
254	protein AED:0.21 eAED:0.21 QI:0|0.94|0.83|1|0.70|0.77|18|217|583; (*GB) gi|356505459|ref|XP_003521508.1| (e_value=0.0) PREDICTED: D-lactate dehydrogenase [cytochrome], mitochondrial-like [Glycine max];; (*SWP) sp|Q94AX4|DLD_ARATH (e_value=0.0) D-lactate dehydrogenase [cytochrome], mitochondrial OS=Arabidopsis thaliana GN=DLD PE=1 SV=1;; (*TAIR) AT5G06580.1 (e_value=0.0) | Symbols: | FAD-linked ox…	NbS00003294g0010.1 (+1)	0	0	0.88716	1.2303	0.95807	0	FAD-linked oxidases family protein	AT5G06580
300	protein AED:0.42 eAED:0.42 QI:0|1|0.75|1|0.66|0.5|4|24|83; (*GB) gi|359485284|ref|XP_003633254.1| (e_value=7e-55) PREDICTED: ubiquitin-conjugating enzyme E2 36 [Vitis vinifera];; (*SWP) sp|Q9FZ48|UBC36_ARATH (e_value=3e-56) Ubiquitin-conjugating enzyme E2 36 OS=Arabidopsis thaliana GN=UBC36 PE=1 SV=1;; (*TAIR) AT1G16890.2 (e_value=2e-57) | Symbols: UBC36, UBC13B | ubiquitin-conjugating enzyme 36 …	NbC25943585g0004.1 (+1)	0	0	0.88716	1.2303	0	0	Ubiquitin-conjugating enzyme 36	AT1G16890
301	protein AED:0.01 eAED:0.01 QI:0|1|0.66|1|1|1|3|0|393; (*GB) gi|94730426|sp|Q41319.2|STAD_SOLCO (e_value=0.0) RecName: Full=Acyl-[acyl-carrier-protein] desaturase, chloroplastic; AltName: Full=Stearoyl-ACP desaturase; Flags: Precursor;; (*SWP) sp|Q41319|STAD_SOLCO (e_value=0.0) Acyl-[acyl-carrier-protein] desaturase, chloroplastic OS=Solanum commersonii PE=2 SV=2;; (*TAIR) AT2G43710.2 (e_value=0.0…	NbS00006315g0011.1 (+1)	0	0	0.88716	1.2303	0	0	Stearoyl-acyl-carrier-protein desaturase family protein	AT2G43710
302	protein AED:0.19 eAED:0.19 QI:343|1|1|1|0.88|0.9|10|675|283	NbS00006362g0117.1 (+1)	0	0	0.88716	1.2303	0	0
308	protein AED:0.25 eAED:0.25 QI:715|0.90|0.83|0.91|0.81|0.66|12|0|345	NbS00031332g0104.1 (+1)	0	0	0.88716	1.2303	0	0
310	protein AED:0.20 eAED:0.25 QI:0|0.93|0.8|1|0.93|0.9|30|0|1011; (*GB) gi|224053881|ref|XP_002298026.1| (e_value=0.0) predicted protein [Populus trichocarpa];; (*SWP) sp|P04825|AMPN_ECOLI (e_value=0.0) Aminopeptidase N OS=Escherichia coli (strain K12) GN=pepN PE=1 SV=2;; (*TAIR) AT1G63770.5 (e_value=0.0) | Symbols: | Peptidase M1 family protein | chr1:23657791-23664243 REVERSE LENGTH=1013;; (*ITAG)…	NbS00049267g0007.1	0	0	0.88716	1.2303	0	0	Peptidase M1 family protein	AT1G63770
338	protein AED:0.09 eAED:0.09 QI:94|1|0.75|1|0.66|0.5|4|0|314	NbS00003396g0109.1	0	0	0.88716	1.2303	0	0
394	protein AED:0.33 eAED:0.33 QI:141|1|0.5|1|1|1|2|0|192; (*GB) gi|319433449|gb|ADV57642.1| (e_value=8e-43) copper binding protein 7 [Gossypium hirsutum];; (*SWP) sp|P80728|MAVI_CUCPE (e_value=4e-32) Mavicyanin OS=Cucurbita pepo PE=1 SV=1;; (*TAIR) AT5G26330.1 (e_value=2e-42) | Symbols: | Cupredoxin superfamily protein | chr5:9241614-9242635 REVERSE LENGTH=187;; (*ITAG) Solyc09g065260.1.1 (e_value=4…	NbS00016026g0003.1 (+1)	0	0	0.88716	1.2303	0	0	Cupredoxin	AT5G26330
398	protein AED:0.28 eAED:0.30 QI:548|0.75|0.66|1|0.75|0.66|9|0|614; (*GB) gi|359487706|ref|XP_002276198.2| (e_value=4e-150) PREDICTED: transcription factor PIF3-like [Vitis vinifera];; (*SWP) sp|O80536|PIF3_ARATH (e_value=2e-46) Transcription factor PIF3 OS=Arabidopsis thaliana GN=PIF3 PE=1 SV=1;; (*TAIR) AT1G09530.2 (e_value=1e-47) | Symbols: PIF3, POC1, PAP3 | phytochrome interacting factor 3 | ch…	NbS00016746g0001.1	0	0	0.88716	1.2303	0	0	phytochrome interacting factor 3	AT1G09530
401	NbS00057870g0008.1-DECOY	NbS00057870g0008.1-DECOY	0	0	0.88716	1.2303	0	0
32	Cluster of protein AED:0.22 eAED:0.22 QI:0|0.81|0.83|1|0.81|0.75|12|58|753; (*GB) gi|193290650|gb|ACF17633.1| (e_value=0.0) putative acetyl co-enzyme A carboxylase carboxyltransferase alpha subunit [Capsicum annuum];; (*SWP) sp|Q9LD43|ACCA_ARATH (e_value=0.0) Acetyl-coenzyme A carboxylase carboxyl transferase subunit alpha, chloroplastic OS=Arabidopsis thaliana GN=CAC3 PE=1 SV=1;; (*TAIR) AT2G380…	NbS00048878g0013.1 [2]	0	0	1.7743	0	1.9161	5.3972	Acetyl Co-enzyme a carboxylase	AT2G38040
56	Cluster of protein AED:0.07 eAED:0.07 QI:214|0.91|0.84|1|0.91|0.92|13|0|459; (*GB) gi|81074221|gb|ABB55364.1| (e_value=0.0) aspartate aminotransferase-like [Solanum tuberosum];; (*SWP) sp|P46248|AAT5_ARATH (e_value=0.0) Aspartate aminotransferase, chloroplastic OS=Arabidopsis thaliana GN=ASP5 PE=1 SV=2;; (*TAIR) AT4G31990.2 (e_value=0.0) | Symbols: ASP5, AAT3, ATAAT1 | aspartate aminotransferase …	NbS00039266g0001.1 [2]	0	0	1.7743	0	0	3.5982	Aspartate aminotransferase 5	AT4G31990
57	protein AED:0.12 eAED:0.15 QI:241|0.77|0.8|1|0.77|0.7|10|176|599; (*GB) gi|356495992|ref|XP_003516854.1| (e_value=0.0) PREDICTED: serine/threonine-protein kinase STN7, chloroplastic-like [Glycine max];; (*SWP) sp|Q9S713|STT7_ARATH (e_value=0.0) Serine/threonine-protein kinase STN7, chloroplastic OS=Arabidopsis thaliana GN=STN7 PE=1 SV=1;; (*TAIR) AT1G68830.1 (e_value=0.0) | Symbols: STN7 | STT7 h…	NbS00001139g0012.1	0	0	1.7743	0	0	3.5982	Serine/threonine-protein kinase STN7	AT1G68830
66	protein AED:0.06 eAED:0.06 QI:236|0.7|0.63|1|0.9|0.81|11|0|1813; (*GB) gi|359489318|ref|XP_002269466.2| (e_value=0.0) PREDICTED: eukaryotic translation initiation factor 4G-like [Vitis vinifera];; (*SWP) sp|Q76E23|IF4G1_ARATH (e_value=0.0) Eukaryotic translation initiation factor 4G OS=Arabidopsis thaliana GN=EIF4G PE=1 SV=2;; (*TAIR) AT3G60240.3 (e_value=0.0) | Symbols: EIF4G, CUM2 | eukaryotic …	NbS00015905g0005.1	0	0	1.7743	0	0	2.6986	Translation initiation factor 4G	AT3G60240
72	Cluster of protein AED:0.06 eAED:0.06 QI:83|0.85|0.5|1|0.85|0.75|8|0|698; (*GB) gi|359477496|ref|XP_003631985.1| (e_value=0.0) PREDICTED: uncharacterized protein LOC100854837 [Vitis vinifera];; (*SWP) sp|Q9BYJ9|YTHD1_HUMAN (e_value=1e-55) YTH domain family protein 1 OS=Homo sapiens GN=YTHDF1 PE=1 SV=1;; (*TAIR) AT1G48110.2 (e_value=4e-169) | Symbols: ECT7 | evolutionarily conserved C-terminal reg…	NbS00009047g0001.1 [5]	0	0	1.7743	0	1.9161	1.7991	Evolutionarily conserved C-terminal region 7	AT1G48110
73	Cluster of protein AED:0.27 eAED:0.30 QI:164|0.54|0.66|0.91|0.72|0.66|12|502|584; (*GB) gi|242097170|ref|XP_002439075.1| (e_value=3e-118) hypothetical protein SORBIDRAFT_10g031120 [Sorghum bicolor];; (*SWP) sp|Q5Z5A8|P2SAF_ORYSJ (e_value=2e-118) Photosystem II stability/assembly factor HCF136, chloroplastic OS=Oryza sativa subsp. japonica GN=HCF136 PE=3 SV=1;; (*TAIR) AT5G23120.1 (e_value=6e-115)…	NbS00044787g0007.1 [2]	0	0	1.7743	0	0.95807	2.6986	Photosystem II stability/assembly factor HCF136	AT5G23120
87	protein AED:0.42 eAED:0.42 QI:0|0.33|0|0.75|0.66|0.5|4|0|248; (*GB) gi|350538011|ref|NP_001234322.1| (e_value=4e-42) biotin carboxylase carrier protein [Solanum lycopersicum];; (*TAIR) AT5G15530.1 (e_value=8e-25) | Symbols: BCCP2, CAC1-B | biotin carboxyl carrier protein 2 | chr5:5038955-5040437 FORWARD LENGTH=255;; (*ITAG) Solyc05g056290.2.1 (e_value=8e-45) genomic_reference:SL2.40ch05 gene_regi…	NbS00007414g0017.1	0	0	1.7743	0	0.95807	1.7991	Biotin carboxyl carrier protein 2	AT5G15530
91	protein AED:0.08 eAED:0.08 QI:144|0.94|0.95|1|0.84|0.85|20|400|585; (*GB) gi|356567330|ref|XP_003551874.1| (e_value=0.0) PREDICTED: imidazole glycerol phosphate synthase hisHF, chloroplastic [Glycine max];; (*SWP) sp|Q9SZ30|HIS5_ARATH (e_value=0.0) Imidazole glycerol phosphate synthase hisHF, chloroplastic OS=Arabidopsis thaliana GN=At4g26900 PE=1 SV=1;; (*TAIR) AT4G26900.1 (e_value=0.0) | Symbol…	NbS00014187g0011.1 (+1)	0	0	1.7743	0	0.95807	1.7991	Imidazole glycerol phosphate synthase hisHF	AT4G26900
96	protein AED:0.20 eAED:0.20 QI:0|0.75|0.69|1|0.58|0.46|13|0|394	NbS00003431g0119.1	0	0	1.7743	0	0.95807	0
98	NbS00006313g0009.1-DECOY	NbS00006313g0009.1-DECOY	0	0	1.7743	0	1.9161	0.89954
112	protein AED:0.29 eAED:0.29 QI:0|0.81|0.83|1|0.90|0.83|12|337|485; (*GB) gi|224129218|ref|XP_002320530.1| (e_value=0.0) predicted protein [Populus trichocarpa];; (*SWP) sp|P94026|RBCMT_TOBAC (e_value=8e-21) Ribulose-1,5 bisphosphate carboxylase/oxygenase large subunit N-methyltransferase, chloroplastic OS=Nicotiana tabacum GN=RBCMT PE=2 SV=1;; (*TAIR) AT3G07670.1 (e_value=0.0) | Symbols: | Rubisco…	NbS00012208g0006.1	0	0	1.7743	0	1.9161	0	Rubisco methyltransferase family protein	AT3G07670
113	protein AED:0.07 eAED:0.07 QI:399|0.8|1|1|0.8|0.66|6|416|289; (*GB) gi|225444940|ref|XP_002282326.1| (e_value=2e-79) PREDICTED: thioredoxin-like 2, chloroplastic [Vitis vinifera];; (*SWP) sp|Q5TKD8|TRL2_ORYSJ (e_value=6e-72) Thioredoxin-like 2, chloroplastic OS=Oryza sativa subsp. japonica GN=Os05g0200100 PE=2 SV=1;; (*TAIR) AT4G29670.1 (e_value=1e-69) | Symbols: ACHT2 | atypical CYS HIS rich thi…	NbS00013336g0020.1 (+1)	0	0	1.7743	0	0.95807	0.89954	Atypical CYS HIS rich thioredoxin 2	AT4G29670
116	protein AED:0.16 eAED:0.16 QI:380|1|1|1|1|1|5|359|369; (*GB) gi|225454113|ref|XP_002269224.1| (e_value=0.0) PREDICTED: bifunctional protein FolD [Vitis vinifera];; (*SWP) sp|A1BF67|FOLD_CHLPD (e_value=8e-95) Bifunctional protein FolD OS=Chlorobium phaeobacteroides (strain DSM 266) GN=folD PE=3 SV=2;; (*TAIR) AT4G00620.1 (e_value=0.0) | Symbols: | Amino acid dehydrogenase family protein | chr4:259…	NbS00005548g0003.1 (+1)	0	0	1.7743	0	0	1.7991	Amino acid dehydrogenase family protein	AT4G00620
117	protein AED:0.05 eAED:0.05 QI:0|1|0.85|1|1|1|7|438|219; (*GB) gi|358249358|ref|NP_001240041.1| (e_value=1e-121) uncharacterized protein LOC100803404 [Glycine max];; (*SWP) sp|Q93WI0|STR12_ARATH (e_value=2e-92) Rhodanese-like/PpiC domain-containing protein 12 OS=Arabidopsis thaliana GN=At5g19370 PE=2 SV=1;; (*TAIR) AT5G19370.1 (e_value=1e-93) | Symbols: | rhodanese-like domain-containing protein /…	NbS00018917g0002.1 (+1)	0	0	1.7743	0	0	1.7991	Amino acid dehydrogenase family protein	AT5G19370
118	protein AED:0.20 eAED:0.20 QI:0|0.92|1|1|0.84|0.92|14|217|547; (*GB) gi|359495974|ref|XP_003635124.1| (e_value=0.0) PREDICTED: asparaginyl-tRNA synthetase, chloroplastic/mitochondrial-like isoform 2 [Vitis vinifera];; (*SWP) sp|O48593|SYNO_ARATH (e_value=0.0) Asparagine--tRNA ligase, chloroplastic/mitochondrial OS=Arabidopsis thaliana GN=SYNO PE=2 SV=3;; (*TAIR) AT4G17300.1 (e_value=0.0) | Symbol…	NbS00009480g0028.1 (+1)	0	0	1.7743	0	1.9161	0	Asparaginyl-tRNA synthetase	AT4G17300
135	protein ; (*GB) gi|225463623|ref|XP_002273367.1| (e_value=7e-22) PREDICTED: probable glycerol kinase isoform 1 [Vitis vinifera];; (*TAIR) AT1G80460.2 (e_value=2e-24) | Symbols: NHO1, GLI1 | Actin-like ATPase superfamily protein | chr1:30246960-30249055 REVERSE LENGTH=482;; (*ITAG) Solyc03g117490.2.1 (e_value=3e-26) genomic_reference:SL2.40ch03 gene_region:60690878-60693820 transcript_region:SL2.4…	NbS00022292g0001.1 (+2)	0	0	1.7743	0	0.95807	0.89954	Actin-like ATPase superfamily protein	AT1G80460
139	protein AED:0.20 eAED:0.20 QI:53|1|1|1|1|1|2|187|152; (*GB) gi|388508302|gb|AFK42217.1| (e_value=1e-32) unknown [Lotus japonicus];; (*SWP) sp|Q67A25|NCS_THLFG (e_value=5e-21) S-norcoclaurine synthase OS=Thalictrum flavum subsp. glaucum PE=1 SV=1;; (*ITAG) Solyc07g005370.2.1 (e_value=1e-68) genomic_reference:SL2.40ch07 gene_region:288360-289609 transcript_region:SL2.40ch07:288360..289609- go_terms…	NbS00048837g0001.1 (+2)	0	0	1.7743	0	0.95807	0	Unknown protein
143	protein AED:0.26 eAED:0.26 QI:0|1|0.85|1|1|1|7|0|615; (*GB) gi|224069581|ref|XP_002303004.1| (e_value=0.0) predicted protein [Populus trichocarpa];; (*SWP) sp|Q8L612|MACP1_ARATH (e_value=1e-161) MACPF domain-containing protein At1g14780 OS=Arabidopsis thaliana GN=At1g14780 PE=2 SV=1;; (*TAIR) AT1G14780.1 (e_value=7e-163) | Symbols: | MAC/Perforin domain-containing protein | chr1:5091020-5093873 F…	NbS00037244g0003.1	0	0	1.7743	0	0	0.89954	MAC/Perforin domain-containing protein	AT1G14780
151	NbS00055466g0013.1-DECOY	NbS00055466g0013.1-DECOY	0	0	1.7743	0	0	0
153	Cluster of protein AED:0.11 eAED:0.11 QI:0|0.5|0|1|0|0|3|0|354; (*GB) gi|225436827|ref|XP_002270748.1| (e_value=0.0) PREDICTED: NPL4-like protein 2 [Vitis vinifera];; (*SWP) sp|O82264|NPL42_ARATH (e_value=9e-177) NPL4-like protein 2 OS=Arabidopsis thaliana GN=At2g47970 PE=1 SV=1;; (*TAIR) AT2G47970.1 (e_value=7e-178) | Symbols: | Nuclear pore localisation protein NPL4 | chr2:19629525-19630973 FOR…	NbS00007728g0025.1 [2]	0	0	1.7743	0	1.9161	0	Nuclear pore localisation protein NPL4	AT2G47970
154	Cluster of protein AED:0.11 eAED:0.11 QI:0|0.6|0.45|1|0.7|0.54|11|0|1319; (*TAIR) AT5G64420.1 (e_value=0.0) | Symbols: | DNA polymerase V family | chr5:25756416-25761122 FORWARD LENGTH=1306;; (*ITAG) Solyc01g106240.2.1 (e_value=0.0) genomic_reference:SL2.40ch01 gene_region:85962270-85971192 transcript_region:SL2.40ch01:85962270..85971192+ go_terms:GO:0006350 functional_description:"DNA polymerase…	NbS00021815g0007.1 [3]	0	0	1.7743	0	1.9161	0	DNA polymerase V
158	Cluster of NbS00014118g0001.1-DECOY	NbS00014118g0001.1-DECOY [4]	0	0	1.7743	0	0.95807	0
165	protein AED:0.26 eAED:0.26 QI:381|1|1|1|1|1|9|546|421; (*GB) gi|225442194|ref|XP_002276800.1| (e_value=0.0) PREDICTED: stomatin-like protein 2 [Vitis vinifera];; (*SWP) sp|Q9UJZ1|STML2_HUMAN (e_value=5e-103) Stomatin-like protein 2 OS=Homo sapiens GN=STOML2 PE=1 SV=1;; (*TAIR) AT4G27585.1 (e_value=1e-177) | Symbols: | SPFH/Band 7/PHB domain-containing membrane-associated protein family | chr4:137…	NbS00001395g0020.1	0	0	1.7743	0	0	0.89954	SPFH/Band 7/PHB domain-containing membrane-associated protein family	AT4G27585
167	protein AED:0.47 eAED:0.48 QI:0|0|0|0.5|1|1|2|0|566; (*GB) gi|283362122|dbj|BAI65914.1| (e_value=4e-160) UDP-sugar:glycosyltransferase [Forsythia x intermedia];; (*SWP) sp|Q66PF3|UFOG3_FRAAN (e_value=7e-147) Putative UDP-glucose flavonoid 3-O-glucosyltransferase 3 OS=Fragaria ananassa GN=GT3 PE=2 SV=1;; (*TAIR) AT3G21790.1 (e_value=8e-136) | Symbols: | UDP-Glycosyltransferase superfamily protein …	NbS00002217g0004.1	0	0	1.7743	0	0	0.89954	UDP-Glycosyltransferase superfamily protein	AT3G21790
169	protein AED:0.37 eAED:0.39 QI:248|0|0.5|1|1|1|2|0|118; (*GB) gi|2497757|sp|Q42952.1|NLTP1_TOBAC (e_value=3e-62) RecName: Full=Non-specific lipid-transfer protein 1; Short=LTP 1; AltName: Full=Pathogenesis-related protein 14; Short=PR-14; Flags: Precursor;; (*SWP) sp|Q42952|NLTP1_TOBAC (e_value=8e-64) Non-specific lipid-transfer protein 1 OS=Nicotiana tabacum GN=LTP1 PE=1 SV=1;; (*TAIR) AT3G51590.…	NbS00005988g0006.1	0	0	1.7743	0	0	0.89954	Lipid transfer protein 12	AT3G51590
172	protein AED:0.11 eAED:0.11 QI:0|0|0|1|0|0|2|0|647; (*GB) gi|225455374|ref|XP_002272755.1| (e_value=0.0) PREDICTED: pentatricopeptide repeat-containing protein At3g49240-like [Vitis vinifera];; (*SWP) sp|Q9M3A8|PP273_ARATH (e_value=0.0) Pentatricopeptide repeat-containing protein At3g49240 OS=Arabidopsis thaliana GN=EMB1796 PE=2 SV=1;; (*TAIR) AT3G49240.1 (e_value=0.0) | Symbols: emb1796 | Pentatr…	NbS00011701g0013.1	0	0	1.7743	0	0	0.89954	Pentatricopeptide repeat (PPR) superfamily protein	AT3G49240
179	protein AED:0.12 eAED:0.12 QI:232|0.71|0.75|1|0.85|1|8|684|329; (*GB) gi|350535987|ref|NP_001234224.1| (e_value=1e-97) dehydroascorbate reductase [Solanum lycopersicum];; (*SWP) sp|Q8LE52|DHAR3_ARATH (e_value=9e-81) Glutathione S-transferase DHAR3, chloroplastic OS=Arabidopsis thaliana GN=DHAR3 PE=1 SV=1;; (*TAIR) AT5G16710.1 (e_value=7e-82) | Symbols: DHAR3 | dehydroascorbate reductase 1 | chr5:…	NbS00032731g0010.1	0	0	1.7743	0	0	0	Dehydroascorbate reductase 1	AT5G16710
181	protein AED:0.10 eAED:0.10 QI:418|0.78|0.8|0.93|0.85|0.86|15|345|489; (*GB) gi|224115694|ref|XP_002332119.1| (e_value=7e-175) predicted protein [Populus trichocarpa];; (*TAIR) AT4G31340.1 (e_value=3e-156) | Symbols: | myosin heavy chain-related | chr4:15205662-15208950 FORWARD LENGTH=437;; (*ITAG) Solyc08g074290.2.1 (e_value=0.0) genomic_reference:SL2.40ch08 gene_region:55567712-55577475 transcri…	NbS00014364g0024.1	0	0	1.7743	0	0	0	Myosin heavy chain-related	AT4G31340
187	protein AED:0.21 eAED:0.22 QI:187|0.85|0.75|0.87|0.85|0.87|8|0|483; (*SWP) sp|Q93ZG7|RH38_ARATH (e_value=0.0) DEAD-box ATP-dependent RNA helicase 38 OS=Arabidopsis thaliana GN=RH38 PE=2 SV=2;; (*TAIR) AT3G53110.1 (e_value=0.0) | Symbols: LOS4 | P-loop containing nucleoside triphosphate hydrolases superfamily protein | chr3:19687968-19690423 FORWARD LENGTH=496;; (*ITAG) Solyc04g082790.2.1 (e_value…	NbS00020680g0007.1 (+1)	0	0	1.7743	0	0.95807	0	P-loop containing nucleoside triphosphate hydrolases	AT3G53110
192	protein AED:0.00 eAED:0.00 QI:189|1|1|1|1|1|2|487|171; (*GB) gi|356576079|ref|XP_003556162.1| (e_value=1e-58) PREDICTED: uncharacterized protein LOC100776918 [Glycine max];; (*TAIR) AT1G34000.1 (e_value=1e-53) | Symbols: OHP2 | one-helix protein 2 | chr1:12358151-12358902 REVERSE LENGTH=172;; (*ITAG) Solyc04g071930.2.1 (e_value=7e-71) genomic_reference:SL2.40ch04 gene_region:56538553-56540723 tra…	NbS00013757g0014.1 (+1)	0	0	1.7743	0	0.95807	0	One-helix protein 2	AT1G34000
198	protein AED:0.58 eAED:0.73 QI:0|0.33|0|0.5|0.33|0.5|4|0|114	NbS00003659g0116.1	0	0	1.7743	0	1.9161	1.7991
199	protein AED:0.33 eAED:0.33 QI:206|1|1|1|1|1|2|139|151; (*GB) gi|400992|sp|P30956.1|RK28_TOBAC (e_value=4e-93) RecName: Full=50S ribosomal protein L28, chloroplastic; AltName: Full=CL28; Flags: Precursor;; (*SWP) sp|P30956|RK28_TOBAC (e_value=1e-94) 50S ribosomal protein L28, chloroplastic OS=Nicotiana tabacum GN=RPL28 PE=1 SV=1;; (*TAIR) AT2G33450.1 (e_value=6e-58) | Symbols: | Ribosomal L28 fami…	NbS00023874g0006.1 (+1)	0	0	1.7743	0	0	0.89954	Ribosomal L28 family	AT2G33450
200	protein AED:0.42 eAED:0.43 QI:0|0.9|0.81|1|0.9|1|11|0|315; (*GB) gi|225437963|ref|XP_002271401.1| (e_value=5e-180) PREDICTED: NADH dehydrogenase [ubiquinone] 1 alpha subcomplex subunit 9, mitochondrial [Vitis vinifera];; (*SWP) sp|Q9SK66|NDUA9_ARATH (e_value=2e-152) NADH dehydrogenase [ubiquinone] 1 alpha subcomplex subunit 9, mitochondrial OS=Arabidopsis thaliana GN=At2g20360 PE=2 SV=2;; (*TAIR)…	NbS00012460g0033.1 (+1)	0	0	1.7743	0	0	0.89954	NAD(P)-binding Rossmann-fold superfamily protein	AT2G20360
220	protein AED:0.23 eAED:0.23 QI:0|0.71|0.5|1|0.42|0.37|8|0|584; (*SWP) sp|Q9CAL3|CRK2_ARATH (e_value=0.0) Cysteine-rich receptor-like protein kinase 2 OS=Arabidopsis thaliana GN=CRK2 PE=2 SV=1;; (*TAIR) AT1G70520.1 (e_value=0.0) | Symbols: CRK2 | cysteine-rich RLK (RECEPTOR-like protein kinase) 2 | chr1:26584888-26587334 REVERSE LENGTH=649;; (*ITAG) Solyc01g007960.2.1 (e_value=0.0) genomic_referenc…	NbS00022441g0017.1 (+1)	0	0	1.7743	0	0	1.7991	Cysteine-rich RLK	AT1G70520
225	protein	NbS00012880g0006.1	0	0	1.7743	0	0	0
227	protein	NbS00011876g0001.1	0	0	1.7743	0	0	0.89954
229	protein	NbS00001688g0001.1	0	0	1.7743	0	0	0
247	protein AED:0.09 eAED:0.09 QI:0|-1|0|1|-1|1|1|0|485	NbS00022610g0104.1	0	0	1.7743	0	0	0
248	protein	NbS00004061g0102.1	0	0	1.7743	0	0.95807	0
250	Cluster of protein AED:0.11 eAED:0.12 QI:0|1|0.5|1|1|1|2|0|478; (*SWP) sp|Q920Q6|MSI2H_MOUSE (e_value=2e-55) RNA-binding protein Musashi homolog 2 OS=Mus musculus GN=Msi2 PE=1 SV=1;; (*TAIR) AT3G07810.1 (e_value=5e-147) | Symbols: | RNA-binding (RRM/RBD/RNP motifs) family protein | chr3:2492875-2495052 FORWARD LENGTH=494;; (*ITAG) Solyc07g048030.2.1 (e_value=0.0) genomic_reference:SL2.40ch07 gene…	NbS00003088g0002.1 [3]	0	0	1.7743	0	0	0.89954	RNA-binding (RRM/RBD/RNP motifs) family protein	AT3G07810
259	protein AED:0.15 eAED:0.15 QI:0|0.5|0.33|1|1|1|3|353|470; (*SWP) sp|D2XNQ8|FLOT1_MEDTR (e_value=0.0) Flotillin-like protein 1 OS=Medicago truncatula GN=FLOT1 PE=2 SV=1;; (*TAIR) AT5G25250.1 (e_value=0.0) | Symbols: | SPFH/Band 7/PHB domain-containing membrane-associated protein family | chr5:8749774-8751430 FORWARD LENGTH=470;; (*ITAG) Solyc06g065850.2.1 (e_value=0.0) genomic_reference:SL2.40ch06…	NbS00002548g0010.1	0	0	1.7743	0	0	0	PHB domain-containing membrane-associated protein	AT5G25250
262	protein ; (*GB) gi|3913240|sp|O24133.1|CHLD_TOBAC (e_value=7e-90) RecName: Full=Magnesium-chelatase subunit chlD, chloroplastic; Short=Mg-chelatase subunit D; AltName: Full=Mg-protoporphyrin IX chelatase; Flags: Precursor;; (*SWP) sp|O24133|CHLD_TOBAC (e_value=2e-91) Magnesium-chelatase subunit chlD, chloroplastic OS=Nicotiana tabacum GN=CHLD PE=2 SV=1;; (*TAIR) AT1G08520.1 (e_value=2e-41) | Symb…	NbS00007439g0014.1	0	0	1.7743	0	0	0	Magnesium-chelatase subunit	AT1G08520
264	protein AED:0.18 eAED:0.18 QI:0|1|0.93|1|0.86|0.93|16|431|499; (*SWP) sp|Q7RTR2|NLRC3_HUMAN (e_value=4e-48) Protein NLRC3 OS=Homo sapiens GN=NLRC3 PE=2 SV=2;; (*TAIR) AT1G10510.1 (e_value=0.0) | Symbols: emb2004 | RNI-like superfamily protein | chr1:3461771-3465590 FORWARD LENGTH=605;; (*ITAG) Solyc05g006170.2.1 (e_value=0.0) genomic_reference:SL2.40ch05 gene_region:850717-856839 transcript_regio…	NbS00019582g0003.1 (+1)	0	0	1.7743	0	0	0	RNI-like superfamily protein	AT1G10510
267	protein AED:0.07 eAED:0.07 QI:0|0.5|0|0.66|0|0.33|3|0|193; (*GB) gi|225454954|ref|XP_002280495.1| (e_value=2e-60) PREDICTED: putative pterin-4-alpha-carbinolamine dehydratase [Vitis vinifera];; (*TAIR) AT5G51110.2 (e_value=4e-47) | Symbols: | Transcriptional coactivator/pterin dehydratase | chr5:20778316-20779380 REVERSE LENGTH=193;; (*ITAG) Solyc00g024150.2.1 (e_value=3e-89) genomic_reference:SL…	NbS00045179g0016.1	0	0	1.7743	0	0	0	Transcriptional coactivator/pterin dehydratase	AT5G51110
270	protein AED:0.20 eAED:0.22 QI:0|0|0|1|0|0.5|2|0|267; (*GB) gi|359488708|ref|XP_002274748.2| (e_value=2e-108) PREDICTED: UDP-glycosyltransferase 90A1-like [Vitis vinifera];; (*SWP) sp|Q9ZVX4|U90A1_ARATH (e_value=1e-83) UDP-glycosyltransferase 90A1 OS=Arabidopsis thaliana GN=UGT90A1 PE=2 SV=1;; (*TAIR) AT5G14860.1 (e_value=9e-89) | Symbols: | UDP-Glycosyltransferase superfamily protein | chr5:48058…	NbS00060663g0003.1	0	0	1.7743	0	0	0	UDP-Glycosyltransferase superfamily protein	AT5G14860
275	protein AED:0.21 eAED:0.21 QI:339|1|0.71|1|0.83|0.85|7|0|366; (*GB) gi|388507222|gb|AFK41677.1| (e_value=0.0) unknown [Lotus japonicus];; (*SWP) sp|O05235|YUGF_BACSU (e_value=6e-16) Uncharacterized hydrolase yugF OS=Bacillus subtilis (strain 168) GN=yugF PE=3 SV=1;; (*TAIR) AT4G36530.2 (e_value=5e-177) | Symbols: | alpha/beta-Hydrolases superfamily protein | chr4:17240120-17241770 REVERSE LENGTH=…	NbS00023219g0013.1 (+1)	0	0	1.7743	0	0	0	Alpha/beta-Hydrolases superfamily protein	AT4G36530
278	protein AED:0.24 eAED:0.24 QI:0|0.5|0.4|0.8|1|1|5|0|247	NbS00012208g0110.1	0	0	1.7743	0	0	0
285	protein AED:0.13 eAED:0.13 QI:0|0.66|0.4|1|0.88|0.8|10|0|585; (*SWP) sp|Q08891|FACR2_ARATH (e_value=0.0) Fatty acyl-CoA reductase 2 OS=Arabidopsis thaliana GN=FAR2 PE=2 SV=2;; (*TAIR) AT3G11980.1 (e_value=0.0) | Symbols: MS2, FAR2 | Jojoba acyl CoA reductase-related male sterility protein | chr3:3814484-3816927 FORWARD LENGTH=616;; (*ITAG) Solyc03g051960.2.1 (e_value=0.0) genomic_reference:SL2.40…	NbS00039785g0004.1	0	0	1.7743	0	0	0	Fatty acyl-CoA reductase 2	AT3G11980
288	protein AED:0.29 eAED:0.29 QI:0|0.75|0.77|1|1|1|9|0|575; (*GB) gi|350535030|ref|NP_001234172.1| (e_value=0.0) endo-beta-1,4-D-glucanase precursor [Solanum lycopersicum];; (*SWP) sp|Q42059|GUN6_ARATH (e_value=0.0) Endoglucanase 6 OS=Arabidopsis thaliana GN=At1g64390 PE=2 SV=2;; (*TAIR) AT1G64390.1 (e_value=0.0) | Symbols: AtGH9C2, GH9C2 | glycosyl hydrolase 9C2 | chr1:23911329-23914642 FORWARD LEN…	NbS00021848g0002.1	0	0	1.7743	0	0	0	Glycosyl hydrolase 9C2	AT1G64390
290	protein AED:0.07 eAED:0.07 QI:198|1|1|1|0.9|0.81|11|310|966	NbS00015967g0104.1	0	0	1.7743	0	0	0.89954
293	protein AED:0.11 eAED:0.11 QI:0|0.75|0.4|0.8|1|1|5|0|219; (*GB) gi|1196796|gb|AAC41680.1| (e_value=1e-155) protein kinase p34cdc2 [Petroselinum crispum];; (*SWP) sp|Q38772|CDC2A_ANTMA (e_value=8e-157) Cell division control protein 2 homolog A OS=Antirrhinum majus GN=CDC2A PE=2 SV=2;; (*TAIR) AT3G48750.1 (e_value=8e-151) | Symbols: CDKA;1, CDC2AAT, CDK2, CDC2, CDC2A, CDKA1 | cell division control …	NbS00006499g0001.1 (+2)	0	0	1.7743	0	0	0	Cell division control 2	AT3G48750
295	protein AED:0.14 eAED:0.14 QI:0|0.94|0.88|1|0.88|0.77|18|589|629; (*GB) gi|255552957|ref|XP_002517521.1| (e_value=0.0) NMDA receptor-regulated protein, putative [Ricinus communis];; (*SWP) sp|Q5R4J9|NAA15_PONAB (e_value=7e-97) N-alpha-acetyltransferase 15, NatA auxiliary subunit OS=Pongo abelii GN=NAA15 PE=2 SV=1;; (*TAIR) AT1G80410.1 (e_value=0.0) | Symbols: EMB2753 | tetratricopeptide repeat (T…	NbS00029028g0013.1	0	0	1.7743	0	1.9161	0	Tetratricopeptide repeat (TPR)-containing protein	AT1G80410
299	protein AED:0.33 eAED:0.33 QI:0|1|0.6|1|1|1|5|0|161; (*GB) gi|225449629|ref|XP_002279556.1| (e_value=5e-86) PREDICTED: psbP-like protein 2, chloroplastic [Vitis vinifera];; (*SWP) sp|O80634|PPL2_ARATH (e_value=7e-80) PsbP-like protein 2, chloroplastic OS=Arabidopsis thaliana GN=PPL2 PE=1 SV=2;; (*TAIR) AT2G39470.1 (e_value=5e-81) | Symbols: PPL2 | PsbP-like protein 2 | chr2:16476335-16477653 FORW…	NbS00003175g0006.1 (+1)	0	0	1.7743	0	0	0	PsbP-like protein 2	AT2G39470
380	NbS00002172g0012.1-DECOY	NbS00002172g0012.1-DECOY (+1)	0	0	1.7743	0	0	0
393	protein AED:0.14 eAED:0.14 QI:0|0.93|0.93|1|0.86|0.81|16|401|628; (*GB) gi|359475997|ref|XP_002280681.2| (e_value=0.0) PREDICTED: uncharacterized aarF domain-containing protein kinase At4g31390, chloroplastic-like [Vitis vinifera];; (*SWP) sp|Q8RWG1|Y4139_ARATH (e_value=0.0) Uncharacterized aarF domain-containing protein kinase At4g31390, chloroplastic OS=Arabidopsis thaliana GN=At4g31390 PE=1 SV…	NbS00002957g0013.1	0	0	1.7743	0	0	0	Protein kinase superfamily protein	AT4G31390
420	protein AED:0.28 eAED:0.28 QI:182|1|1|1|0.83|1|7|449|344; (*GB) gi|225448536|ref|XP_002276751.1| (e_value=0.0) PREDICTED: eukaryotic translation initiation factor 2 subunit alpha [Vitis vinifera];; (*SWP) sp|P56286|IF2A_SCHPO (e_value=1e-93) Eukaryotic translation initiation factor 2 subunit alpha OS=Schizosaccharomyces pombe (strain 972 / ATCC 24843) GN=tif211 PE=1 SV=1;; (*TAIR) AT2G40290.1 (e_…	NbS00009482g0017.1	0	0	1.7743	0	0	0.89954	Translation initiation factor 2	AT2G40290
683	NbS00054363g0014.1-DECOY	NbS00054363g0014.1-DECOY	0	0	1.7743	0	0	0
19	protein AED:0.01 eAED:0.01 QI:0|1|0|1|1|1|2|0|166; (*GB) gi|10880961|gb|AAG24455.1|AF311746_1 (e_value=4e-29) 19 kDa oleosin [Perilla frutescens];; (*SWP) sp|Q9SS98|OLEO5_ARATH (e_value=1e-27) Oleosin 5 OS=Arabidopsis thaliana GN=At3g01570 PE=1 SV=1;; (*TAIR) AT3G01570.1 (e_value=7e-29) | Symbols: | Oleosin family protein | chr3:222152-222778 REVERSE LENGTH=183;; (*ITAG) Solyc12g010920.1.1 (e_val…	NbS00011254g0004.1 (+1)	0	0	0	1.2303	0	11.694	Oleosin family protein	AT3G01570
54	Cluster of protein AED:0.19 eAED:0.19 QI:161|1|1|1|1|1|8|535|234; (*GB) gi|3024440|sp|P93395.1|PSB6_TOBAC (e_value=5e-163) RecName: Full=Proteasome subunit beta type-6; AltName: Full=Proteasome delta chain; AltName: Full=Tobacco cryptogein-induced protein 7; Short=tcI 7; Flags: Precursor;; (*SWP) sp|P93395|PSB6_TOBAC (e_value=1e-164) Proteasome subunit beta type-6 OS=Nicotiana tabacum PE=2 SV=1;;…	NbS00053861g0004.1 [2]	0	0	0	1.2303	3.8323	1.7991	Proteasome subunit	AT4G31300
147	protein AED:0.13 eAED:0.13 QI:0|0.83|0.71|1|1|1|7|318|348; (*GB) gi|359480799|ref|XP_002277966.2| (e_value=1e-49) PREDICTED: uncharacterized protein LOC100245665 [Vitis vinifera];; (*SWP) sp|Q9FUA4|SPT_ARATH (e_value=1e-26) Transcription factor SPATULA OS=Arabidopsis thaliana GN=SPT PE=1 SV=1;; (*TAIR) AT4G36930.1 (e_value=8e-28) | Symbols: SPT | basic helix-loop-helix (bHLH) DNA-binding superfam…	NbS00003065g0017.1	0	0	0	1.2303	0	0	Basic helix-loop-helix (bHLH) DNA-binding superfamily protein	AT4G36930
149	protein AED:0.00 eAED:0.00 QI:0|-1|0|1|-1|1|1|0|534; (*GB) gi|224115242|ref|XP_002332196.1| (e_value=0.0) predicted protein [Populus trichocarpa];; (*SWP) sp|Q9SVG4|RETOL_ARATH (e_value=1e-149) Reticuline oxidase-like protein OS=Arabidopsis thaliana GN=At4g20830 PE=1 SV=2;; (*TAIR) AT5G44440.1 (e_value=0.0) | Symbols: | FAD-binding Berberine family protein | chr5:17910694-17912295 REVERSE LENGTH=…	NbS00003545g0002.1	0	0	0	1.2303	1.9161	0.89954	FAD-binding Berberine family protein	AT5G44440
182	protein AED:0.06 eAED:0.06 QI:63|0.75|0.6|1|0|0|5|322|317; (*TAIR) AT4G38225.1 (e_value=1e-71) | Symbols: | unknown protein; FUNCTIONS IN: molecular_function unknown; INVOLVED IN: biological_process unknown; LOCATED IN: chloroplast; EXPRESSED IN: 21 plant structures; EXPRESSED DURING: 13 growth stages; Has 30201 Blast hits to 17322 proteins in 780 species: Archae - 12; Bacteria - 1396; Metazoa - …	NbS00045681g0007.1	0	0	0	1.2303	0	1.7991	Unknown protein	AT4G38225
204	protein AED:0.09 eAED:0.09 QI:307|1|1|1|1|1|7|468|388; (*SWP) sp|O82616|SCRK5_ARATH (e_value=2e-133) Putative fructokinase-5 OS=Arabidopsis thaliana GN=At4g10260 PE=2 SV=1;; (*TAIR) AT1G66430.1 (e_value=0.0) | Symbols: | pfkB-like carbohydrate kinase family protein | chr1:24778400-24780393 FORWARD LENGTH=384;; (*ITAG) Solyc02g091490.2.1 (e_value=0.0) genomic_reference:SL2.40ch02 gene_region:47344…	NbS00014893g0007.1 (+1)	0	0	0	1.2303	0	0.89954	PfkB-like carbohydrate kinase family protein	AT1G66430
207	protein AED:0.11 eAED:0.11 QI:131|0.9|0.81|0.90|1|1|11|0|418; (*SWP) sp|O04630|SYTM_ARATH (e_value=0.0) Threonine--tRNA ligase, mitochondrial OS=Arabidopsis thaliana GN=THRRS PE=2 SV=3;; (*TAIR) AT5G26830.1 (e_value=0.0) | Symbols: | Threonyl-tRNA synthetase | chr5:9437351-9441568 FORWARD LENGTH=709;; (*ITAG) Solyc05g005800.2.1 (e_value=0.0) genomic_reference:SL2.40ch05 gene_region:614255-624929 …	NbS00016969g0024.1	0	0	0	1.2303	0	2.6986	Threonyl-tRNA synthetase	AT5G26830
224	protein ; (*GB) gi|147866249|emb|CAN82045.1| (e_value=2e-40) hypothetical protein VITISV_026200 [Vitis vinifera];; (*TAIR) AT5G64460.5 (e_value=3e-39) | Symbols: | Phosphoglycerate mutase family protein | chr5:25773009-25774672 REVERSE LENGTH=201;; (*ITAG) Solyc04g076830.2.1 (e_value=5e-36) genomic_reference:SL2.40ch04 gene_region:59295163-59304028 transcript_region:SL2.40ch04:59295163..59304028-…	NbS00046497g0001.1	0	0	0	1.2303	0	0.89954	Phosphoglycerate mutase family protein	AT5G64460
232	NbS00003480g0008.1-DECOY	NbS00003480g0008.1-DECOY (+1)	0	0	0	1.2303	0.95807	0.89954
303	protein AED:0.35 eAED:0.46 QI:0|0|0|0.5|1|1|4|0|303; (*GB) gi|125548923|gb|EAY94745.1| (e_value=2e-36) hypothetical protein OsI_16523 [Oryza sativa Indica Group];; (*SWP) sp|Q9ZUH1|Y2424_ARATH (e_value=6e-28) BTB/POZ domain-containing protein At2g24240 OS=Arabidopsis thaliana GN=At2g24240 PE=2 SV=1;; (*TAIR) AT2G24240.1 (e_value=4e-29) | Symbols: | BTB/POZ domain with WD40/YVTN repeat-like protei…	NbS00009730g0005.1	0	0	0	1.2303	0	0	BTB/POZ domain with WD40	AT2G24240
304	protein AED:0.21 eAED:0.23 QI:0|0|0.33|1|0.5|0.33|3|562|635; (*SWP) sp|P56820|EIF3D_ARATH (e_value=0.0) Eukaryotic translation initiation factor 3 subunit D OS=Arabidopsis thaliana GN=TIF3D1 PE=1 SV=1;; (*TAIR) AT4G20980.4 (e_value=0.0) | Symbols: | Eukaryotic translation initiation factor 3 subunit 7 (eIF-3) | chr4:11216997-11218772 FORWARD LENGTH=591;; (*ITAG) Solyc02g078120.1.1 (e_value=0.0) e…	NbS00010428g0003.1 (+2)	0	0	0	1.2303	0	0.89954	Eukaryotic translation initiation factor 3 subunit 7	AT4G20980
305	protein AED:0.25 eAED:0.25 QI:0|1|0.83|1|1|1|6|0|253; (*GB) gi|224113857|ref|XP_002316593.1| (e_value=3e-115) predicted protein [Populus trichocarpa];; (*SWP) sp|Q9BTZ2|DHRS4_HUMAN (e_value=3e-52) Dehydrogenase/reductase SDR family member 4 OS=Homo sapiens GN=DHRS4 PE=1 SV=3;; (*TAIR) AT4G05530.1 (e_value=7e-107) | Symbols: IBR1, SDRA | indole-3-butyric acid response 1 | chr4:2816462-2818074 FORW…	NbS00016456g0007.1 (+1)	0	0	0	1.2303	0.95807	0	Indole-3-butyric acid response 1	AT4G05530
306	protein AED:0.40 eAED:0.42 QI:66|0|0|0.66|0.5|1|3|0|136; (*GB) gi|384498138|gb|EIE88629.1| (e_value=3e-16) hypothetical protein RO3G_13340 [Rhizopus oryzae RA 99-880];; (*SWP) sp|Q940X7|RBX1A_ARATH (e_value=2e-13) RING-box protein 1a OS=Arabidopsis thaliana GN=RBX1A PE=1 SV=1;; (*TAIR) AT5G20570.2 (e_value=4e-15) | Symbols: ROC1, RBX1, HRT1, ATRBX1 | RING-box 1 | chr5:6956905-6958221 REVERSE LENG…	NbS00027195g0012.1	0	0	0	1.2303	0.95807	0	RING-box 1	AT5G20570
307	protein AED:0.15 eAED:0.15 QI:179|0.25|0.4|0.8|0.5|0.4|5|0|210; (*SWP) sp|P13869|CB12_PETHY (e_value=2e-84) Chlorophyll a-b binding protein, chloroplastic OS=Petunia hybrida PE=2 SV=1;; (*TAIR) AT1G19150.1 (e_value=6e-114) | Symbols: LHCA6, LHCA2*1 | photosystem I light harvesting complex gene 6 | chr1:6612806-6613799 FORWARD LENGTH=270;; (*ITAG) Solyc12g009200.1.1 (e_value=5e-131) evidence_code:…	NbS00030289g0014.1 (+1)	0	0	0	1.2303	0	0	Photosystem I light harvesting complex gene 6	AT1G19150
361	NbS00004029g0013.1-DECOY	NbS00004029g0013.1-DECOY	0	0	0	1.2303	0	0.89954
374	protein AED:0.18 eAED:0.19 QI:0|0.8|0.66|1|1|1|6|0|654; (*GB) gi|350535242|ref|NP_001234184.1| (e_value=0.0) auxin efflux facilitator SlPIN4 [Solanum lycopersicum];; (*SWP) sp|Q9S7Z8|PIN3_ARATH (e_value=0.0) Auxin efflux carrier component 3 OS=Arabidopsis thaliana GN=PIN3 PE=1 SV=1;; (*TAIR) AT1G70940.1 (e_value=0.0) | Symbols: PIN3, ATPIN3 | Auxin efflux carrier family protein | chr1:26743170-26…	NbS00026938g0007.1	0	0	0	1.2303	0	0.89954	Auxin efflux carrier family protein	AT1G70940
381	protein AED:0.05 eAED:0.07 QI:0|0.69|0.57|1|0.53|0.71|14|0|1039; (*GB) gi|225440025|ref|XP_002276609.1| (e_value=0.0) PREDICTED: ABC transporter G family member 28-like [Vitis vinifera];; (*SWP) sp|Q9SJK6|WBC30_ARATH (e_value=0.0) Putative white-brown complex homolog protein 30 OS=Arabidopsis thaliana GN=WBC30 PE=2 SV=3;; (*TAIR) AT2G37010.1 (e_value=0.0) | Symbols: ATNAP12, NAP12 | non-intrinsic…	NbS00004124g0018.1	0	0	0	1.2303	0	0	ABC transporter	AT2G37010
382	protein AED:0.01 eAED:0.02 QI:0|1|0|1|1|1|2|0|284; (*GB) gi|225436656|ref|XP_002280518.1| (e_value=3e-99) PREDICTED: pentatricopeptide repeat-containing protein At1g62350-like [Vitis vinifera];; (*SWP) sp|Q1PFH7|PPR89_ARATH (e_value=2e-81) Pentatricopeptide repeat-containing protein At1g62350 OS=Arabidopsis thaliana GN=At1g62350 PE=2 SV=1;; (*TAIR) AT1G62350.1 (e_value=1e-82) | Symbols: | Pentatr…	NbS00024935g0005.1 (+1)	0	0	0	1.2303	0.95807	0	Pentatricopeptide repeat (PPR) superfamily protein	AT1G62350
386	protein AED:0.14 eAED:0.14 QI:258|1|1|1|0.83|0.71|7|326|242; (*SWP) sp|Q54X16|U559_DICDI (e_value=1e-89) UPF0559 protein OS=Dictyostelium discoideum GN=DDB_G0279265 PE=3 SV=2;; (*TAIR) AT1G61150.1 (e_value=1e-135) | Symbols: | LisH and RanBPM domains containing protein | chr1:22542928-22544355 FORWARD LENGTH=243;; (*ITAG) Solyc03g006580.2.1 (e_value=2e-158) genomic_reference:SL2.40ch03 gene_regio…	NbS00004113g0003.1	0	0	0	1.2303	0.95807	0	LisH and RanBPM domains containing protein	AT1G61150
399	protein AED:0.13 eAED:0.13 QI:0|-1|0|1|-1|1|1|0|156; (*GB) gi|296085927|emb|CBI31368.3| (e_value=5e-26) unnamed protein product [Vitis vinifera];; (*TAIR) AT4G03500.1 (e_value=2e-14) | Symbols: | Ankyrin repeat family protein | chr4:1553453-1556571 FORWARD LENGTH=652;; (*ITAG) Solyc05g055970.2.1 (e_value=4e-55) genomic_reference:SL2.40ch05 gene_region:64527283-64529803 transcript_region:SL2.40ch0…	NbS00016747g0001.1	0	0	0	1.2303	0	0.89954	Ankyrin repeat family protein	AT4G03500
410	NbS00003304g0114.1-DECOY	NbS00003304g0114.1-DECOY	0	0	0	1.2303	0.95807	0
412	protein AED:0.18 eAED:0.18 QI:0|-1|0|1|-1|1|1|0|362; (*GB) gi|225440572|ref|XP_002276782.1| (e_value=8e-111) PREDICTED: L-type lectin-domain containing receptor kinase VIII.2 [Vitis vinifera];; (*SWP) sp|Q9LYX1|LRK82_ARATH (e_value=4e-21) L-type lectin-domain containing receptor kinase VIII.2 OS=Arabidopsis thaliana GN=LECRK82 PE=2 SV=1;; (*TAIR) AT5G01090.1 (e_value=1e-59) | Symbols: | Concanava…	NbS00010926g0001.1	0	0	0	1.2303	0	0	Concanavalin A-like lectin family protein	AT5G01090
422	NbS00006301g0006.1-DECOY	NbS00006301g0006.1-DECOY	0	0	0	1.2303	0	0
432	NbS00006525g0005.1-DECOY	NbS00006525g0005.1-DECOY	0	0	0	1.2303	0	0
438	protein AED:0.20 eAED:0.20 QI:0|1|1|1|1|1|2|378|481	NbS00001096g0111.1 (+1)	0	0	0	1.2303	0	0
439	protein AED:0.21 eAED:0.21 QI:168|1|1|1|1|1|2|108|452; (*GB) gi|7415599|dbj|BAA93453.1| (e_value=0.0) acyltransferase homolog [Petunia x hybrida];; (*SWP) sp|Q9FF86|DCR_ARATH (e_value=0.0) BAHD acyltransferase DCR OS=Arabidopsis thaliana GN=DCR PE=2 SV=1;; (*TAIR) AT5G23940.1 (e_value=0.0) | Symbols: EMB3009, PEL3, DCR | HXXXD-type acyl-transferase family protein | chr5:8076616-8079677 REVERSE LE…	NbS00001150g0019.1	0	0	0	1.2303	0	0	HXXXD-type acyl-transferase family protein	AT5G23940
440	protein AED:0.28 eAED:0.31 QI:0|0|0|1|0|0.5|4|0|378	NbS00001280g0029.1 (+10)	0	0	0	1.2303	0	0
441	protein AED:0.05 eAED:0.05 QI:0|1|0.85|1|1|1|7|0|806; (*GB) gi|147860006|emb|CAN81047.1| (e_value=0.0) hypothetical protein VITISV_006765 [Vitis vinifera];; (*SWP) sp|Q9STE8|TC753_ARATH (e_value=0.0) Protein TOC75-3, chloroplastic OS=Arabidopsis thaliana GN=TOC75-3 PE=1 SV=1;; (*TAIR) AT3G46740.1 (e_value=0.0) | Symbols: TOC75-III, MAR1 | translocon at the outer envelope membrane of chloroplasts …	NbS00002677g0011.1 (+1)	0	0	0	1.2303	0	0	Translocon at the outer envelope membrane of chloroplasts 75-III	AT3G46740
442	protein AED:0.21 eAED:0.22 QI:0|0|0.5|1|0|0|2|0|438; (*GB) gi|297840375|ref|XP_002888069.1| (e_value=2e-110) OST3/OST6 family protein [Arabidopsis lyrata subsp. lyrata];; (*TAIR) AT1G61790.1 (e_value=7e-113) | Symbols: | Oligosaccharyltransferase complex/magnesium transporter family protein | chr1:22814390-22815430 FORWARD LENGTH=346;; (*ITAG) Solyc03g031790.1.1 (e_value=1e-143) evidence_code:10F…	NbS00004182g0007.1	0	0	0	1.2303	0	0	Oligosaccharyltransferase complex/magnesium transporter family protein	AT1G61790
443	protein AED:0.18 eAED:0.18 QI:234|0.87|0.94|1|0.87|0.82|17|319|413; (*SWP) sp|Q9ZUR7|ARGJ_ARATH (e_value=0.0) Arginine biosynthesis bifunctional protein ArgJ, chloroplastic OS=Arabidopsis thaliana GN=At2g37500 PE=1 SV=2;; (*TAIR) AT2G37500.1 (e_value=0.0) | Symbols: | arginine biosynthesis protein ArgJ family | chr2:15739904-15742689 REVERSE LENGTH=468;; (*ITAG) Solyc09g010420.2.1 (e_value=0.0) g…	NbS00005802g0007.1	0	0	0	1.2303	0	0	Arginine biosynthesis protein ArgJ family	AT2G37500
444	protein AED:0.23 eAED:0.26 QI:34|0.33|0.75|1|1|1|4|340|281; (*GB) gi|224137948|ref|XP_002326480.1| (e_value=2e-97) light harvesting-like protein 3 [Populus trichocarpa];; (*TAIR) AT4G17600.1 (e_value=3e-87) | Symbols: LIL3:1 | Chlorophyll A-B binding family protein | chr4:9803759-9804714 FORWARD LENGTH=262;; (*ITAG) Solyc08g077880.2.1 (e_value=3e-150) genomic_reference:SL2.40ch08 gene_region:5895…	NbS00006039g0020.1 (+1)	0	0	0	1.2303	0	0	Chlorophyll A-B binding family protein	AT4G17600
445	protein AED:0.25 eAED:0.25 QI:0|-1|0|1|-1|1|1|0|245; (*GB) gi|224104053|ref|XP_002313298.1| (e_value=2e-90) predicted protein [Populus trichocarpa];; (*SWP) sp|P82658|TL19_ARATH (e_value=1e-88) Thylakoid lumenal 19 kDa protein, chloroplastic OS=Arabidopsis thaliana GN=At3g63540 PE=1 SV=2;; (*TAIR) AT3G63540.1 (e_value=1e-82) | Symbols: | Mog1/PsbP/DUF1795-like photosystem II reaction center PsbP …	NbS00007371g0002.1	0	0	0	1.2303	0	0	Mog1/PsbP/DUF1795-like photosystem II reaction center PsbP family protein	AT3G63540
446	protein AED:0.24 eAED:0.24 QI:0|-1|0|1|-1|1|1|0|171; (*GB) gi|388498200|gb|AFK37166.1| (e_value=9e-62) unknown [Medicago truncatula];; (*SWP) sp|Q9LR64|Y1360_ARATH (e_value=3e-58) Thylakoid lumenal protein At1g03610, chloroplastic OS=Arabidopsis thaliana GN=At1g03600 PE=1 SV=1;; (*TAIR) AT1G03600.1 (e_value=3e-59) | Symbols: PSB27 | photosystem II family protein | chr1:898916-899440 FORWARD LENGT…	NbS00008180g0001.1 (+1)	0	0	0	1.2303	0	0	Photosystem II family protein	AT1G03600
447	protein AED:0.20 eAED:0.20 QI:0|1|1|1|0.87|0.88|9|479|753; (*GB) gi|224115314|ref|XP_002317001.1| (e_value=0.0) predicted protein [Populus trichocarpa];; (*SWP) sp|Q9SAB1|HSP7Q_ARATH (e_value=0.0) Heat shock 70 kDa protein 16 OS=Arabidopsis thaliana GN=HSP70-16 PE=2 SV=1;; (*TAIR) AT1G11660.1 (e_value=0.0) | Symbols: | heat shock protein 70 (Hsp 70) family protein | chr1:3921056-3924347 FORWARD L…	NbS00009216g0012.1	0	0	0	1.2303	0	0	Heat shock protein 70 (Hsp 70) family protein	AT1G11660
448	protein AED:0.19 eAED:0.19 QI:351|1|1|1|1|1|7|279|322	NbS00012430g0121.1	0	0	0	1.2303	0	0
449	protein AED:0.18 eAED:0.19 QI:0|1|0.33|1|1|1|3|0|238	NbS00014547g0107.1 (+2)	0	0	0	1.2303	0	0
450	protein AED:0.27 eAED:0.32 QI:0|0.8|0.5|1|0.8|0.83|6|0|297; (*GB) gi|77999259|gb|ABB16976.1| (e_value=1e-163) GTP-binding-like protein [Solanum tuberosum];; (*SWP) sp|Q38906|TOC34_ARATH (e_value=3e-129) Translocase of chloroplast 34, chloroplastic OS=Arabidopsis thaliana GN=TOC34 PE=1 SV=2;; (*TAIR) AT5G05000.1 (e_value=3e-130) | Symbols: TOC34, ATTOC34, OEP34 | translocon at the outer envelope m…	NbS00014735g0022.1	0	0	0	1.2303	0	0	Translocon at the outer envelope membrane of chloroplasts 34	AT5G05000
451	protein AED:0.30 eAED:0.30 QI:0|1|0.8|1|0.88|0.9|10|0|367; (*SWP) sp|Q94A68|Y1669_ARATH (e_value=0.0) Uncharacterized oxidoreductase At1g06690, chloroplastic OS=Arabidopsis thaliana GN=At1g06690 PE=1 SV=1;; (*TAIR) AT1G06690.1 (e_value=0.0) | Symbols: | NAD(P)-linked oxidoreductase superfamily protein | chr1:2049742-2052039 REVERSE LENGTH=377;; (*ITAG) Solyc07g043570.2.1 (e_value=0.0) genomic_ref…	NbS00015140g0025.1 (+1)	0	0	0	1.2303	0	0	NAD(P)-linked oxidoreductase superfamily protein	AT1G06690
452	NbS00016217g0016.1-DECOY	NbS00016217g0016.1-DECOY	0	0	0	1.2303	0	0
453	protein AED:0.23 eAED:0.23 QI:0|1|1|1|0.88|0.89|19|291|805; (*GB) gi|296083863|emb|CBI24251.3| (e_value=0.0) unnamed protein product [Vitis vinifera];; (*SWP) sp|Q9P2F6|RHG20_HUMAN (e_value=9e-14) Rho GTPase-activating protein 20 OS=Homo sapiens GN=ARHGAP20 PE=1 SV=2;; (*TAIR) AT5G19390.2 (e_value=0.0) | Symbols: | Rho GTPase activation protein (RhoGAP) with PH domain | chr5:6531906-6538206 FORWA…	NbS00016897g0019.1	0	0	0	1.2303	0	0	Rho GTPase activation protein	AT5G19390
454	protein ; (*ITAG) Solyc12g042510.1.1 (e_value=2e-11) evidence_code:10F0H0E0IEG genomic_reference:SL2.40ch12 gene_region:43293148-43297685 transcript_region:SL2.40ch12:43293148..43297685- functional_description:"Unknown Protein (AHRD V1); contains Interpro domain(s) IPR015706 RNA-directed DNA polymerase (reverse transcriptase), related ";	NbS00017115g0012.1	0	0	0	1.2303	0	0	RNA-directed DNA polymerase (reverse transcriptase), related
455	protein AED:0.08 eAED:0.08 QI:154|1|1|1|0.5|0.66|3|338|319; (*GB) gi|5453379|gb|AAD43561.1|AF155124_1 (e_value=3e-174) bacterial-induced peroxidase precursor [Gossypium hirsutum];; (*SWP) sp|Q9FLC0|PER52_ARATH (e_value=2e-143) Peroxidase 52 OS=Arabidopsis thaliana GN=PER52 PE=2 SV=1;; (*TAIR) AT5G05340.1 (e_value=2e-144) | Symbols: | Peroxidase superfamily protein | chr5:1579142-1580819 REVERSE L…	NbS00018998g0013.1 (+1)	0	0	0	1.2303	0	0	Peroxidase superfamily protein	AT5G05340
456	protein AED:0.30 eAED:0.40 QI:35|0|0|0.85|0.33|0.28|7|0|1470; (*GB) gi|237899607|gb|ACR33108.1| (e_value=0.0) verticillium wilt disease resistance protein [Solanum lycopersicum];; (*SWP) sp|Q9C9H7|RLP12_ARATH (e_value=5e-85) Receptor-like protein 12 OS=Arabidopsis thaliana GN=RLP12 PE=2 SV=2;; (*TAIR) AT3G05650.1 (e_value=1e-106) | Symbols: AtRLP32, RLP32 | receptor like protein 32 | chr3:1645884…	NbS00019156g0014.1	0	0	0	1.2303	0	0	Receptor like protein 32	AT3G05650
457	protein AED:0.01 eAED:0.01 QI:227|0.88|0.9|1|0.55|0.3|10|243|1176; (*SWP) sp|Q767L8|MDC1_PIG (e_value=2e-24) Mediator of DNA damage checkpoint protein 1 OS=Sus scrofa GN=MDC1 PE=3 SV=1;; (*TAIR) AT3G21480.1 (e_value=7e-113) | Symbols: | BRCT domain-containing DNA repair protein | chr3:7567730-7571990 FORWARD LENGTH=1041;; (*ITAG) Solyc01g067790.2.1 (e_value=0.0) genomic_reference:SL2.40ch01 gene_…	NbS00031036g0014.1	0	0	0	1.2303	0	0	BRCT domain-containing DNA repair protein	AT3G21480
458	protein AED:0.22 eAED:0.23 QI:0|-1|0|1|-1|1|1|0|512; (*GB) gi|24421095|dbj|BAC07504.2| (e_value=0.0) receptor-like protein kinase [Nicotiana tabacum];; (*SWP) sp|Q9SKB2|SBIR1_ARATH (e_value=4e-162) Leucine-rich repeat receptor-like serine/threonine/tyrosine-protein kinase SOBIR1 OS=Arabidopsis thaliana GN=SOBIR1 PE=1 SV=1;; (*TAIR) AT2G31880.1 (e_value=3e-163) | Symbols: SOBIR1, EVR | Leucine-ric…	NbS00033954g0001.1	0	0	0	1.2303	0	0	Leucine-rich repeat protein kinase family protein	AT2G31880
459	NbS00039050g0020.1-DECOY	NbS00039050g0020.1-DECOY	0	0	0	1.2303	0	0
460	protein AED:0.00 eAED:0.00 QI:145|1|1|1|1|1|2|668|256; (*GB) gi|355002707|gb|AER51971.1| (e_value=5e-174) 12-oxophytodienoate reductase 3 [Solanum tuberosum];; (*SWP) sp|Q9FEW9|OPR3_SOLLC (e_value=3e-175) 12-oxophytodienoate reductase 3 OS=Solanum lycopersicum GN=OPR3 PE=1 SV=1;; (*TAIR) AT2G06050.3 (e_value=1e-134) | Symbols: OPR3 | oxophytodienoate-reductase 3 | chr2:2359240-2361971 REVERSE LEN…	NbS00041155g0006.1 (+1)	0	0	0	1.2303	0	0	Oxophytodienoate-reductase 3	AT2G06050
461	protein AED:0.15 eAED:0.26 QI:0|0|0|1|1|1|5|0|622; (*GB) gi|225431281|ref|XP_002268784.1| (e_value=0.0) PREDICTED: pentatricopeptide repeat-containing protein At5g44230-like [Vitis vinifera];; (*SWP) sp|Q9FFG8|PP417_ARATH (e_value=0.0) Pentatricopeptide repeat-containing protein At5g44230 OS=Arabidopsis thaliana GN=PCMP-H17 PE=2 SV=1;; (*TAIR) AT5G44230.1 (e_value=0.0) | Symbols: | Pentatricopept…	NbS00059667g0002.1	0	0	0	1.2303	0	0	Pentatricopeptide repeat (PPR) superfamily protein	AT5G44230
462	protein AED:0.22 eAED:0.42 QI:0|0.33|0.25|1|1|1|4|324|479; (*GB) gi|356556739|ref|XP_003546680.1| (e_value=9e-113) PREDICTED: SUN domain-containing protein 1-like [Glycine max];; (*SWP) sp|Q8BJS4|SUN2_MOUSE (e_value=7e-19) SUN domain-containing protein 2 OS=Mus musculus GN=Sun2 PE=1 SV=3;; (*TAIR) AT5G04990.1 (e_value=2e-107) | Symbols: SUN1, ATSUN1 | SAD1/UNC-84 domain protein 1 | chr5:1471698-1…	NbS00060216g0002.1	0	0	0	1.2303	0	0	SAD1/UNC-84 domain protein 1	AT5G04990
588	protein AED:0.19 eAED:0.19 QI:0|0.88|0.9|1|1|1|10|397|383; (*GB) gi|356495045|ref|XP_003516391.1| (e_value=4e-126) PREDICTED: LOW QUALITY PROTEIN: vacuolar cation/proton exchanger 3-like [Glycine max];; (*SWP) sp|Q93Z81|CAX3_ARATH (e_value=1e-84) Vacuolar cation/proton exchanger 3 OS=Arabidopsis thaliana GN=CAX3 PE=1 SV=1;; (*TAIR) AT3G51860.1 (e_value=1e-85) | Symbols: CAX3, ATHCX1, CAX1-LIKE, A…	NbS00023195g0011.1	0	0	0	1.2303	0	0.89954	Calcium/proton exchanger	AT3G51860
602	protein AED:0.39 eAED:0.42 QI:0|0|0|1|0|0|3|0|165	NbS00006833g0010.1 (+2)	0	0	0	1.2303	0	0
608	protein AED:0.11 eAED:0.12 QI:30|0.8|0.68|1|0.93|0.87|16|0|1088; (*GB) gi|225445280|ref|XP_002281165.1| (e_value=0.0) PREDICTED: DNA mismatch repair protein Msh6-2 [Vitis vinifera];; (*SWP) sp|Q9SMV7|MSH7_ARATH (e_value=0.0) DNA mismatch repair protein Msh6-2 OS=Arabidopsis thaliana GN=MSH6-2 PE=2 SV=1;; (*TAIR) AT3G24495.1 (e_value=0.0) | Symbols: MSH7, MSH6-2, ATMSH7 | MUTS homolog 7 | chr3:891…	NbS00054876g0003.1	0	0	0	1.2303	0	0	MUTS homolog 7	AT3G24495
609	NbS00001075g0007.1-DECOY	NbS00001075g0007.1-DECOY	0	0	0	1.2303	0	0
611	protein AED:0.28 eAED:0.28 QI:0|0|0|1|0|0.33|3|0|372; (*GB) gi|225735301|gb|ACO25616.1| (e_value=2e-69) NBS-coding resistance protein [Nicotiana repanda];; (*SWP) sp|Q9T048|DRL27_ARATH (e_value=4e-39) Disease resistance protein At4g27190 OS=Arabidopsis thaliana GN=At4g27190 PE=2 SV=1;; (*TAIR) AT4G27190.1 (e_value=3e-40) | Symbols: | NB-ARC domain-containing disease resistance protein | chr4:1362…	NbS00000358g0008.1	0	0	0	1.2303	0	0	NB-ARC domain-containing disease resistance protein	AT4G27190
617	protein AED:0.22 eAED:0.22 QI:0|1|0|1|1|0|2|0|119; (*GB) gi|296082178|emb|CBI21183.3| (e_value=2e-49) unnamed protein product [Vitis vinifera];; (*SWP) sp|Q55680|Y005_SYNY3 (e_value=2e-31) Uncharacterized protein sll0005 OS=Synechocystis sp. (strain PCC 6803 / Kazusa) GN=sll0005 PE=3 SV=1;; (*TAIR) AT5G24970.1 (e_value=3e-48) | Symbols: | Protein kinase superfamily protein | chr5:8604358-8608663 …	NbC25348596g0003.1	0	0	0	1.2303	0	0	Protein kinase superfamily protein	AT5G24970
625	protein AED:0.12 eAED:0.12 QI:1059|1|0.5|1|0|0|2|0|311; (*GB) gi|359476692|ref|XP_002266577.2| (e_value=2e-86) PREDICTED: ZF-HD homeobox protein At4g24660-like [Vitis vinifera];; (*SWP) sp|Q9SB61|Y4466_ARATH (e_value=1e-50) ZF-HD homeobox protein At4g24660 OS=Arabidopsis thaliana GN=At4g24660 PE=1 SV=1;; (*TAIR) AT2G18350.1 (e_value=1e-66) | Symbols: AtHB24, HB24, ZHD6 | homeobox protein 24 | chr…	NbS00012106g0018.1	0	0	0	1.2303	0	0	Homeobox protein 24	AT2G18350
632	protein AED:0.11 eAED:0.11 QI:0|1|0|1|0|0|2|0|1039; (*GB) gi|255540657|ref|XP_002511393.1| (e_value=2e-41) hypothetical protein RCOM_1510520 [Ricinus communis];; (*SWP) sp|Q9M3G7|ATM_ARATH (e_value=2e-24) Serine/threonine-protein kinase ATM OS=Arabidopsis thaliana GN=ATM PE=2 SV=1;; (*TAIR) AT3G48190.1 (e_value=2e-25) | Symbols: ATM, ATATM | ataxia-telangiectasia mutated | chr3:17797628-17828361 …	NbS00037672g0007.1	0	0	0	1.2303	0	0	Ataxia-telangiectasia mutated	AT3G48190
633	NbS00007920g0002.1-DECOY	NbS00007920g0002.1-DECOY (+1)	0	0	0	1.2303	0	0
640	NbS00047735g0001.1-DECOY	NbS00047735g0001.1-DECOY	0	0	0	1.2303	0	0
652	protein AED:0.01 eAED:0.01 QI:0|1|0|1|1|1|2|0|173; (*GB) gi|225451423|ref|XP_002268728.1| (e_value=7e-48) PREDICTED: uncharacterized protein LOC100241260 [Vitis vinifera];; (*TAIR) AT3G27160.1 (e_value=6e-39) | Symbols: GHS1 | Ribosomal protein S21 family protein | chr3:10017531-10018854 FORWARD LENGTH=183;; (*ITAG) Solyc02g068090.2.1 (e_value=1e-65) genomic_reference:SL2.40ch02 gene_region:32718…	NbS00057730g0003.1	0	0	0	1.2303	0	0	Ribosomal protein S21 family protein	AT3G27160
655	NbS00003471g0012.1-DECOY	NbS00003471g0012.1-DECOY	0	0	0	1.2303	0	0
664	protein AED:0.02 eAED:0.02 QI:91|1|1|1|0|0|3|119|196; (*GB) gi|225440948|ref|XP_002283113.1| (e_value=2e-72) PREDICTED: GDSL esterase/lipase At5g03610 [Vitis vinifera];; (*SWP) sp|Q9LZS7|GDL71_ARATH (e_value=1e-59) GDSL esterase/lipase At5g03610 OS=Arabidopsis thaliana GN=At5g03610 PE=2 SV=1;; (*TAIR) AT5G03610.1 (e_value=7e-61) | Symbols: | GDSL-like Lipase/Acylhydrolase superfamily protein | ch…	NbS00014688g0002.1	0	0	0	1.2303	0	0	GDSL-like Lipase, esterase	AT5G03610
673	protein	NbS00016899g0003.1	0	0	0	1.2303	0	0
677	protein AED:0.36 eAED:0.36 QI:0|-1|0|1|-1|1|1|0|99	NbS00039697g0001.1	0	0	0	1.2303	0	0
682	protein AED:0.34 eAED:0.35 QI:0|0|0|1|0|0|3|0|219; (*ITAG) Solyc00g014860.1.1 (e_value=3e-18) evidence_code:10F0H0E0IEG genomic_reference:SL2.40ch00 gene_region:11074683-11074992 transcript_region:SL2.40ch00:11074683..11074992- functional_description:"Unknown Protein (AHRD V1)";	NbS00000251g0018.1 (+2)	0	0	0	1.2303	0	0	Unknown protein
690	NbS00027349g0025.1-DECOY	NbS00027349g0025.1-DECOY	0	0	0	1.2303	0	0
691	NbS00024108g0001.1-DECOY protein AED:0.26 eAED:0.26 QI:0|1|0|1|1|1|2|0|136; (*GB)...	NbS00024108g0001.1-DECOY	0	0	0	1.2303	0	0
693	protein AED:0.00 eAED:0.01 QI:345|1|0.5|1|0|0|2|0|808; (*GB) gi|224057750|ref|XP_002299311.1| (e_value=0.0) predicted protein [Populus trichocarpa];; (*SWP) sp|Q9QYI4|DJB12_MOUSE (e_value=3e-11) DnaJ homolog subfamily B member 12 OS=Mus musculus GN=Dnajb12 PE=2 SV=2;; (*TAIR) AT5G53150.1 (e_value=6e-88) | Symbols: | DNAJ heat shock N-terminal domain-containing protein | chr5:21554935-21557202 FOR…	NbS00024690g0001.1	0	0	0	1.2303	0	0	DNAJ heat shock N-terminal domain-containing protein	AT5G53150
697	NbS00003509g0103.1-DECOY	NbS00003509g0103.1-DECOY	0	0	0	1.2303	0	0
704	protein AED:0.10 eAED:0.10 QI:0|0.94|0.88|1|0.88|0.94|18|283|1793; (*GB) gi|138996994|dbj|BAF52858.1| (e_value=0.0) repressor of silencing 3 [Nicotiana tabacum];; (*SWP) sp|Q9SJQ6|ROS1_ARATH (e_value=0.0) Protein ROS1 OS=Arabidopsis thaliana GN=ROS1 PE=1 SV=2;; (*TAIR) AT2G36490.1 (e_value=0.0) | Symbols: DML1, ROS1 | demeter-like 1 | chr2:15308259-15314272 REVERSE LENGTH=1393;; (*ITAG) Solyc10g0…	NbS00009865g0012.1 (+1)	0	0	0	1.2303	0	0	Demeter-like 1	AT2G36490
707	protein AED:0.38 eAED:0.38 QI:0|0|0|0.75|0|0.25|4|0|158; (*TAIR) AT3G62080.1 (e_value=1e-28) | Symbols: | SNF7 family protein | chr3:22986383-22988517 FORWARD LENGTH=423;; (*ITAG) Solyc01g079060.2.1 (e_value=4e-58) genomic_reference:SL2.40ch01 gene_region:70642329-70647075 transcript_region:SL2.40ch01:70642329..70647075+ functional_description:"Charged multivesicular body protein 7 (AHRD V1 ***- …	NbS00004763g0023.1	0	0	0	1.2303	0	0	SNF7 family protein	AT3G62080
708	protein AED:0.25 eAED:0.30 QI:0|0.25|0|0.8|1|1|5|0|416; (*TAIR) AT2G42560.1 (e_value=2e-14) | Symbols: | late embryogenesis abundant domain-containing protein / LEA domain-containing protein | chr2:17714813-17716821 REVERSE LENGTH=635;; (*ITAG) Solyc12g010820.1.1 (e_value=3e-66) evidence_code:10F0H0E0IEG genomic_reference:SL2.40ch12 gene_region:3763483-3765054 transcript_region:SL2.40ch12:3763483…	NbS00041123g0003.1	0	0	0	1.2303	0	0	Late embryogenesis abundant domain-containing protein	AT2G42560
723	protein	NbS00040736g0003.1	0	0	0	1.2303	0	0
732	protein AED:0.19 eAED:0.25 QI:0|0.41|0.38|0.92|0.5|0.76|13|0|478; (*GB) gi|225457614|ref|XP_002273026.1| (e_value=1e-177) PREDICTED: MLO-like protein 5-like [Vitis vinifera];; (*SWP) sp|O22815|MLO5_ARATH (e_value=8e-155) MLO-like protein 5 OS=Arabidopsis thaliana GN=MLO5 PE=2 SV=1;; (*TAIR) AT2G33670.1 (e_value=6e-156) | Symbols: MLO5, ATMLO5 | Seven transmembrane MLO family protein | chr2:142451…	NbS00034451g0012.1	0	0	0	1.2303	0	0	Seven transmembrane MLO family protein	AT2G33670
734	NbS00014340g0006.1-DECOY	NbS00014340g0006.1-DECOY (+1)	0	0	0	1.2303	0	0
736	NbS00010318g0005.1-DECOY protein AED:0.24 eAED:0.24 QI:0|0.75|0.70|1|1|1|17|331|666;...	NbS00010318g0005.1-DECOY (+1)	0	0	0	1.2303	0	0
737	NbS00059588g0004.1-DECOY	NbS00059588g0004.1-DECOY	0	0	0	1.2303	0	0
743	protein ; (*GB) gi|193290650|gb|ACF17633.1| (e_value=2e-28) putative acetyl co-enzyme A carboxylase carboxyltransferase alpha subunit [Capsicum annuum];; (*TAIR) AT2G38040.2 (e_value=6e-12) | Symbols: CAC3 | acetyl Co-enzyme a carboxylase carboxyltransferase alpha subunit | chr2:15917612-15920749 FORWARD LENGTH=769;; (*ITAG) Solyc09g013080.2.1 (e_value=4e-33) genomic_reference:SL2.40ch09 gene_reg…	NbS00017688g0002.1	0	0	0	1.2303	0	0	Acetyl Co-enzyme a carboxylase carboxyltransferase alpha subunit	AT2G38040
746	NbS00004696g0002.1-DECOY	NbS00004696g0002.1-DECOY (+2)	0	0	0	1.2303	0	0
748	protein	NbS00029524g0003.1	0	0	0	1.2303	0	0
750	protein AED:0.09 eAED:0.10 QI:0|0.66|0.5|1|1|1|4|139|723; (*GB) gi|255543335|ref|XP_002512730.1| (e_value=0.0) pentatricopeptide repeat-containing protein, putative [Ricinus communis];; (*SWP) sp|Q9SAH2|PP137_ARATH (e_value=2e-161) Pentatricopeptide repeat-containing protein At1g80880, mitochondrial OS=Arabidopsis thaliana GN=At1g80880 PE=2 SV=1;; (*TAIR) AT1G80880.1 (e_value=2e-162) | Symbols: |…	NbS00024869g0007.1	0	0	0	1.2303	0	0	Tetratricopeptide repeat (TPR)-like superfamily protein	AT1G80880
753	NbS00010523g0001.1-DECOY protein AED:0.13 eAED:0.14 QI:0|0.80|0.68|1|1|1|22|0|1481;...	NbS00010523g0001.1-DECOY (+1)	0	0	0	1.2303	0	0
755	NbS00022029g0009.1-DECOY	NbS00022029g0009.1-DECOY	0	0	0	1.2303	0	0
759	protein	NbS00047882g0002.1	0	0	0	1.2303	0	0
771	Cluster of protein AED:0.18 eAED:0.19 QI:0|1|0.5|1|1|1|2|0|233; (*GB) gi|255539487|ref|XP_002510808.1| (e_value=1e-102) steroid binding protein, putative [Ricinus communis];; (*SWP) sp|Q9M2Z4|MSBP2_ARATH (e_value=2e-94) Membrane steroid-binding protein 2 OS=Arabidopsis thaliana GN=MSBP2 PE=1 SV=1;; (*TAIR) AT3G48890.1 (e_value=1e-95) | Symbols: ATMP2, ATMAPR3, MSBP2, MAPR3 | membrane-associated p…	NbS00024380g0007.1 [2]	0	0	0	1.2303	0	0	Membrane-associated progesterone binding protein 3, steroid binding protein	AT3G48890
23	protein AED:0.20 eAED:0.20 QI:0|1|0|1|1|1|2|0|301; (*GB) gi|22947842|gb|AAN07899.1| (e_value=1e-168) 20S proteasome alpha 6 subunit [Nicotiana benthamiana];; (*SWP) sp|P34066|PSA1A_ARATH (e_value=1e-145) Proteasome subunit alpha type-1-A OS=Arabidopsis thaliana GN=PAF1 PE=1 SV=3;; (*TAIR) AT5G42790.1 (e_value=7e-147) | Symbols: PAF1, ATPSM30, ARS5 | proteasome alpha subunit F1 | chr5:17159270-171…	NbS00041578g0006.1	0	0	0.88716	0	4.7904	4.4977	Proteasome alpha subunit F1	AT5G42790
29	protein AED:0.17 eAED:0.17 QI:179|1|1|1|0.5|1|3|446|237; (*GB) gi|239056164|emb|CAQ58595.1| (e_value=9e-60) unknown protein [Vitis vinifera];; (*TAIR) AT5G16550.1 (e_value=6e-39) | Symbols: | unknown protein; Has 30201 Blast hits to 17322 proteins in 780 species: Archae - 12; Bacteria - 1396; Metazoa - 17338; Fungi - 3422; Plants - 5037; Viruses - 0; Other Eukaryotes - 2996 (source: NCBI BLink). …	NbS00033731g0004.1	0	0	0.88716	0	9.5807	15.292	LDIP	AT5G16550
30	protein AED:0.00 eAED:0.00 QI:0|-1|0|1|-1|1|1|0|357; (*GB) gi|2246454|gb|AAB62808.1| (e_value=0.0) S-adenosyl-methionine-sterol-C- methyltransferase [Nicotiana tabacum];; (*SWP) sp|Q39227|SMT2_ARATH (e_value=0.0) 24-methylenesterol C-methyltransferase 2 OS=Arabidopsis thaliana GN=SMT2 PE=1 SV=2;; (*TAIR) AT1G20330.1 (e_value=0.0) | Symbols: SMT2, CVP1, FRL1 | sterol methyltransferase 2 | chr1:703…	NbS00051435g0001.1	0	0	0.88716	0	3.8323	3.5982	Sterol methyltransferase 2	AT1G20330
44	protein AED:0.22 eAED:0.22 QI:0|1|1|1|1|1|8|395|248; (*GB) gi|29839371|sp|Q8RX97.1|FRI1_TOBAC (e_value=5e-169) RecName: Full=Ferritin-1, chloroplastic; AltName: Full=NtFer1; Flags: Precursor;; (*SWP) sp|Q8RX97|FRI1_TOBAC (e_value=2e-170) Ferritin-1, chloroplastic OS=Nicotiana tabacum GN=FER1 PE=2 SV=1;; (*TAIR) AT2G40300.1 (e_value=1e-119) | Symbols: ATFER4, FER4 | ferritin 4 | chr2:16831501-1683…	NbS00061360g0003.1	0	0	0.88716	0	0.95807	5.3972	Ferritin	AT2G40300
50	protein AED:0.16 eAED:0.16 QI:0|1|0.9|1|0.66|0.7|10|1101|326; (*GB) gi|224140867|ref|XP_002323800.1| (e_value=2e-174) predicted protein [Populus trichocarpa];; (*SWP) sp|O23710|PSB7A_ARATH (e_value=8e-174) Proteasome subunit beta type-7-A OS=Arabidopsis thaliana GN=PBB1 PE=1 SV=2;; (*TAIR) AT3G27430.2 (e_value=6e-175) | Symbols: PBB1 | N-terminal nucleophile aminohydrolases (Ntn hydrolases) super…	NbS00022575g0009.1	0	0	0.88716	0	2.8742	2.6986	Proteasome subunit	AT3G27430
77	protein AED:0.25 eAED:0.25 QI:0|0.33|0|0.75|0.33|0.25|4|0|430; (*GB) gi|255556994|ref|XP_002519530.1| (e_value=1e-173) protein binding protein, putative [Ricinus communis];; (*SWP) sp|Q9LYW0|Y5325_ARATH (e_value=1e-94) BTB/POZ domain-containing protein At5g03250 OS=Arabidopsis thaliana GN=At5g03250 PE=2 SV=1;; (*TAIR) AT5G03250.1 (e_value=9e-96) | Symbols: | Phototropic-responsive NPH3 family pro…	NbS00059813g0009.1	0	0	0.88716	0	0	1.7991	Phototropic-responsive NPH3 family protein	AT5G03250
83	protein AED:0.11 eAED:0.11 QI:174|1|1|1|0.5|0.66|3|446|236; (*GB) gi|239056164|emb|CAQ58595.1| (e_value=4e-45) unknown protein [Vitis vinifera];; (*TAIR) AT5G16550.1 (e_value=3e-29) | Symbols: | unknown protein; Has 30201 Blast hits to 17322 proteins in 780 species: Archae - 12; Bacteria - 1396; Metazoa - 17338; Fungi - 3422; Plants - 5037; Viruses - 0; Other Eukaryotes - 2996 (source: NCBI BLink…	NbS00038847g0002.1	0	0	0.88716	0	6.7065	13.493	LDIP	AT5G16550
93	protein AED:0.33 eAED:0.33 QI:141|1|0.8|1|1|1|5|0|167; (*GB) gi|225457608|ref|XP_002273917.1| (e_value=1e-55) PREDICTED: uncharacterized protein LOC100242710 [Vitis vinifera];; (*TAIR) AT1G42960.1 (e_value=1e-44) | Symbols: | expressed protein localized to the inner membrane of the chloroplast. | chr1:16125863-16127080 FORWARD LENGTH=168;; (*ITAG) Solyc04g082640.2.1 (e_value=2e-82) genomic_refere…	NbS00010076g0010.1 (+1)	0	0	0.88716	0	1.9161	1.7991	Unknown protein	AT1G42960
101	Cluster of protein AED:0.14 eAED:0.15 QI:340|0.74|0.82|1|0.96|0.89|28|0|1216; (*GB) gi|255573814|ref|XP_002527826.1| (e_value=0.0) tip120, putative [Ricinus communis];; (*SWP) sp|Q8L5Y6|CAND1_ARATH (e_value=0.0) Cullin-associated NEDD8-dissociated protein 1 OS=Arabidopsis thaliana GN=CAND1 PE=1 SV=1;; (*TAIR) AT2G02560.2 (e_value=0.0) | Symbols: CAND1, ATCAND1, ETA2, TIP120, HVE | cullin-associat…	NbS00008655g0006.1 [2]	0	0	0.88716	0	0	3.5982	Cullin-associated and neddylation dissociated	AT2G02560
115	protein AED:0.20 eAED:0.20 QI:0|0.96|0.92|1|0.77|0.85|28|225|872; (*GB) gi|356536398|ref|XP_003536725.1| (e_value=0.0) PREDICTED: transportin-1-like isoform 1 [Glycine max];; (*SWP) sp|Q92973|TNPO1_HUMAN (e_value=0.0) Transportin-1 OS=Homo sapiens GN=TNPO1 PE=1 SV=2;; (*TAIR) AT2G16950.2 (e_value=0.0) | Symbols: TRN1, ATTRN1 | transportin 1 | chr2:7353939-7360637 FORWARD LENGTH=891;; (*ITAG) Soly…	NbS00030328g0010.1	0	0	0.88716	0	1.9161	0.89954	Transportin 1	AT2G16950
125	protein AED:0.31 eAED:0.31 QI:0|0.77|0.7|1|0.55|0.6|10|464|308; (*GB) gi|113208412|gb|ABI34553.1| (e_value=2e-145) hypothetical protein SBB1_21t00009 [Solanum bulbocastanum];; (*TAIR) AT5G48790.1 (e_value=4e-118) | Symbols: | Domain of unknown function (DUF1995) | chr5:19780010-19781977 REVERSE LENGTH=316;; (*ITAG) Solyc08g075990.2.1 (e_value=4e-151) genomic_reference:SL2.40ch08 gene_region:57224…	NbS00009008g0007.1	0	0	0.88716	0	0.95807	1.7991	Unknown protein	AT5G48790
130	protein AED:0.16 eAED:0.16 QI:0|-1|0|1|-1|1|1|0|318; (*GB) gi|225432588|ref|XP_002277866.1| (e_value=3e-105) PREDICTED: probable carboxylesterase 2-like [Vitis vinifera];; (*SWP) sp|Q9ZQ91|CXE7_ARATH (e_value=1e-75) Probable carboxylesterase 7 OS=Arabidopsis thaliana GN=CXE7 PE=2 SV=1;; (*TAIR) AT2G03550.1 (e_value=1e-76) | Symbols: | alpha/beta-Hydrolases superfamily protein | chr2:1077080-10780…	NbS00049678g0001.1	0	0	0.88716	0	1.9161	0.89954	Alpha/beta-Hydrolases superfamily protein	AT2G03550
136	protein AED:0.40 eAED:0.46 QI:250|1|0.5|1|0|0|2|0|72; (*GB) gi|218193824|gb|EEC76251.1| (e_value=8e-33) hypothetical protein OsI_13694 [Oryza sativa Indica Group];; (*SWP) sp|Q5I7K3|RS29_WHEAT (e_value=6e-31) 40S ribosomal protein S29 OS=Triticum aestivum GN=RPS29 PE=1 SV=1;; (*TAIR) AT4G33865.1 (e_value=1e-31) | Symbols: | Ribosomal protein S14p/S29e family protein | chr4:16233395-16234114 REVER…	NbS00022995g0012.1	0	0	0.88716	0	0.95807	0.89954	Ribosomal protein S14p/S29e family protein	AT4G33865
137	protein AED:0.29 eAED:0.29 QI:222|0.75|0.69|0.92|0.83|0.76|13|0|497; (*GB) gi|359478275|ref|XP_002274820.2| (e_value=3e-165) PREDICTED: uncharacterized protein LOC100249037 [Vitis vinifera];; (*TAIR) AT3G59780.1 (e_value=4e-137) | Symbols: | Rhodanese/Cell cycle control phosphatase superfamily protein | chr3:22086906-22090324 FORWARD LENGTH=686;; (*ITAG) Solyc03g059180.2.1 (e_value=2e-141) genomi…	NbS00028812g0004.1	0	0	0.88716	0	0.95807	0.89954	Rhodanese/Cell cycle control phosphatase superfamily protein	AT3G59780
138	protein AED:0.00 eAED:0.00 QI:0|1|0.5|1|0|0.5|2|121|694; (*GB) gi|356559655|ref|XP_003548114.1| (e_value=4e-85) PREDICTED: trihelix transcription factor GT-2-like [Glycine max];; (*SWP) sp|Q39117|TGT2_ARATH (e_value=2e-45) Trihelix transcription factor GT-2 OS=Arabidopsis thaliana GN=GT-2 PE=2 SV=1;; (*TAIR) AT1G76880.1 (e_value=4e-55) | Symbols: | Duplicated homeodomain-like superfamily protein …	NbS00031097g0004.1 (+1)	0	0	0.88716	0	0.95807	0.89954	Duplicated homeodomain-like superfamily protein	AT1G76880
155	NbS00004530g0005.1-DECOY	NbS00004530g0005.1-DECOY (+1)	0	0	0.88716	0	0	0
170	protein AED:0.35 eAED:0.36 QI:10|0.6|0.83|1|1|1|6|204|220; (*GB) gi|225441393|ref|XP_002278312.1| (e_value=4e-102) PREDICTED: uncharacterized protein LOC100241760 [Vitis vinifera];; (*SWP) sp|O48529|STR9_ARATH (e_value=1e-97) Rhodanese-like domain-containing protein 9, chloroplastic OS=Arabidopsis thaliana GN=STR9 PE=2 SV=1;; (*TAIR) AT2G42220.1 (e_value=1e-98) | Symbols: | Rhodanese/Cell cycle c…	NbS00007177g0002.1 (+1)	0	0	0.88716	0	1.9161	0
171	protein AED:0.21 eAED:0.21 QI:170|1|1|1|0.66|0.61|13|240|319; (*GB) gi|356515866|ref|XP_003526618.1| (e_value=5e-147) PREDICTED: uncharacterized protein LOC100817904 [Glycine max];; (*SWP) sp|Q6NRL0|PRXD1_XENLA (e_value=5e-30) Prolyl-tRNA synthetase associated domain-containing protein 1 OS=Xenopus laevis GN=prorsd1p PE=2 SV=1;; (*TAIR) AT1G44835.2 (e_value=1e-128) | Symbols: | YbaK/aminoacyl-tRN…	NbS00009423g0004.1	0	0	0.88716	0	0	1.7991	Aminoacyl-tRNA synthetase-associated domain	AT1G44835
173	protein AED:0.35 eAED:0.43 QI:0|0.90|0.75|1|0.54|0.83|12|0|973; (*GB) gi|224129594|ref|XP_002328755.1| (e_value=0.0) predicted protein [Populus trichocarpa];; (*SWP) sp|Q8L7A9|AP4E_ARATH (e_value=0.0) AP-4 complex subunit epsilon OS=Arabidopsis thaliana GN=At1g31730 PE=1 SV=1;; (*TAIR) AT1G31730.1 (e_value=0.0) | Symbols: | Adaptin family protein | chr1:11359907-11363916 FORWARD LENGTH=938;; (*IT…	NbS00021390g0016.1 (+1)	0	0	0.88716	0	0	1.7991	Adaptin family protein	AT1G31730
176	protein ; (*GB) gi|255541030|ref|XP_002511579.1| (e_value=1e-50) Glycyl-tRNA synthetase 2, chloroplast/mitochondrial precursor, putative [Ricinus communis];; (*SWP) sp|Q8L785|SYGM2_ARATH (e_value=7e-46) Glycine--tRNA ligase 2, chloroplastic/mitochondrial OS=Arabidopsis thaliana GN=GLYRS-2 PE=1 SV=1;; (*TAIR) AT3G48110.1 (e_value=5e-47) | Symbols: EDD1, EDD | glycine-tRNA ligases | chr3:17763111-1…	NbS00055486g0002.1	0	0	0.88716	0	0	1.7991	Glycine-tRNA ligases	AT3G48110
180	protein AED:0.16 eAED:0.16 QI:472|0.83|0.84|1|0.91|0.84|13|0|572; (*GB) gi|267196|sp|Q00775.1|SSG1_SOLTU (e_value=0.0) RecName: Full=Granule-bound starch synthase 1, chloroplastic/amyloplastic; AltName: Full=Granule-bound starch synthase I; Short=GBSS-I; Flags: Precursor;; (*SWP) sp|Q00775|SSG1_SOLTU (e_value=0.0) Granule-bound starch synthase 1, chloroplastic/amyloplastic OS=Solanum tuberosum GN…	NbS00024996g0001.1	0	0	0.88716	0	0	1.7991	Granule-bound starch synthase 1	AT1G32900
184	protein AED:0.31 eAED:0.31 QI:0|0.87|0.77|1|1|1|9|0|319; (*GB) gi|307135970|gb|ADN33829.1| (e_value=0.0) naphthoate synthase [Cucumis melo subsp. melo];; (*SWP) sp|Q8GYN9|MENB_ARATH (e_value=0.0) 1,4-Dihydroxy-2-naphthoyl-CoA synthase, peroxisomal OS=Arabidopsis thaliana GN=MENB PE=1 SV=2;; (*TAIR) AT1G60550.1 (e_value=0.0) | Symbols: ECHID, DHNS | enoyl-CoA hydratase/isomerase D | chr1:22305988-…	NbS00002929g0001.1	0	0	0.88716	0	0	1.7991	Enoyl-CoA hydratase/isomerase D	AT1G60550
197	protein AED:0.24 eAED:0.24 QI:447|1|1|1|0.90|0.83|12|452|387; (*GB) gi|356534633|ref|XP_003535857.1| (e_value=0.0) PREDICTED: 1-acyl-sn-glycerol-3-phosphate acyltransferase 2-like [Glycine max];; (*SWP) sp|Q8LG50|LPAT2_ARATH (e_value=0.0) 1-acyl-sn-glycerol-3-phosphate acyltransferase 2 OS=Arabidopsis thaliana GN=LPAT2 PE=1 SV=2;; (*TAIR) AT3G57650.1 (e_value=0.0) | Symbols: LPAT2 | lysophosphati…	NbS00030630g0014.1	0	0	0.88716	0	1.9161	0	LPAT2	AT3G57650
208	protein AED:0.24 eAED:0.24 QI:0|-1|0|1|-1|1|1|0|193; (*GB) gi|122239909|sp|Q94FM7.2|C71DK_TOBAC (e_value=1e-124) RecName: Full=5-epiaristolochene 1,3-dihydroxylase; Short=NtEAH; AltName: Full=Cytochrome P450 71D20;; (*SWP) sp|Q94FM7|C71DK_TOBAC (e_value=4e-126) 5-epiaristolochene 1,3-dihydroxylase OS=Nicotiana tabacum GN=CYP71D20 PE=1 SV=2;; (*TAIR) AT3G26310.1 (e_value=1e-23) | Symbols: CYP71B35…	NbC25017546g0001.1 (+3)	0	0	0.88716	0	0.95807	0	5-epiaristolochene 1,3-dihydroxylase	AT3G26310
210	protein AED:0.36 eAED:0.37 QI:138|0.8|0.90|1|0.1|0.09|11|262|238; (*GB) gi|358249126|ref|NP_001239997.1| (e_value=1e-124) uncharacterized protein LOC100815426 [Glycine max];; (*SWP) sp|Q96361|ARF1_BRARP (e_value=8e-122) ADP-ribosylation factor 1 OS=Brassica rapa subsp. pekinensis GN=ARF1 PE=2 SV=3;; (*TAIR) AT2G24765.1 (e_value=2e-122) | Symbols: ARF3, ARL1, ATARL1 | ADP-ribosylation factor 3 | c…	NbS00001153g0008.1 (+1)	0	0	0.88716	0	0.95807	0.89954	ADP-ribosylation factor 3	AT2G24765
211	protein AED:0.20 eAED:0.20 QI:0|0.83|0.71|1|0.66|0.85|7|355|795; (*SWP) sp|O22899|DHX15_ARATH (e_value=0.0) Probable pre-mRNA-splicing factor ATP-dependent RNA helicase OS=Arabidopsis thaliana GN=At2g47250 PE=2 SV=1;; (*TAIR) AT3G62310.1 (e_value=0.0) | Symbols: | RNA helicase family protein | chr3:23057516-23060561 REVERSE LENGTH=726;; (*ITAG) Solyc01g079250.2.1 (e_value=0.0) genomic_reference:S…	NbS00003746g0009.1	0	0	0.88716	0	0.95807	0.89954	RNA helicase family protein	AT3G62310
213	protein AED:0.27 eAED:0.29 QI:272|0.6|0.83|1|0.2|0.5|6|250|207; (*GB) gi|356552743|ref|XP_003544722.1| (e_value=8e-81) PREDICTED: uncharacterized protein LOC100792221 [Glycine max];; (*SWP) sp|Q94A65|STR14_ARATH (e_value=2e-71) Rhodanese-like domain-containing protein 14, chloroplastic OS=Arabidopsis thaliana GN=At4g27700 PE=2 SV=1;; (*TAIR) AT4G27700.1 (e_value=2e-72) | Symbols: | Rhodanese/Cell…	NbS00009090g0026.1 (+1)	0	0	0.88716	0	0.95807	0.89954	Rhodanese/Cell cycle control phosphatase superfamily protein	AT4G27700
214	protein AED:0.22 eAED:0.23 QI:0|-1|0|1|-1|1|1|0|352; (*GB) gi|118483602|gb|ABK93697.1| (e_value=2e-135) unknown [Populus trichocarpa];; (*TAIR) AT3G08640.1 (e_value=9e-134) | Symbols: | Protein of unknown function (DUF3411) | chr3:2622992-2624005 FORWARD LENGTH=337;; (*ITAG) Solyc09g031940.1.1 (e_value=3e-171) evidence_code:10F0H1E1IEG genomic_reference:SL2.40ch09 gene_region:24424858-24425931 tr…	NbS00010546g0003.1	0	0	0.88716	0	0.95807	0.89954	Unknown protein	AT3G08640
215	protein AED:0.27 eAED:0.30 QI:0|0.5|0.28|0.85|0.5|0.57|7|0|368; (*GB) gi|359476644|ref|XP_003631874.1| (e_value=4e-133) PREDICTED: uncharacterized protein LOC100852880 [Vitis vinifera];; (*TAIR) AT3G51140.1 (e_value=4e-107) | Symbols: | Protein of unknown function (DUF3353) | chr3:18998182-18999437 FORWARD LENGTH=278;; (*ITAG) Solyc02g062350.2.1 (e_value=7e-163) genomic_reference:SL2.40ch02 gene_…	NbS00014581g0027.1 (+1)	0	0	0.88716	0	0.95807	0.89954	Unknown protein	AT3G51140
216	protein AED:0.27 eAED:0.27 QI:80|1|1|1|0.66|0.5|4|457|131; (*GB) gi|350539449|ref|NP_001234138.1| (e_value=2e-72) profilin [Solanum lycopersicum];; (*SWP) sp|O65812|PROF1_HEVBR (e_value=8e-73) Profilin-1 OS=Hevea brasiliensis PE=1 SV=1;; (*TAIR) AT2G19760.1 (e_value=6e-63) | Symbols: PFN1, PRF1 | profilin 1 | chr2:8517074-8518067 REVERSE LENGTH=131;; (*ITAG) Solyc11g070130.1.1 (e_value=3e-75) evi…	NbS00026249g0003.1	0	0	0.88716	0	0.95807	0.89954	Profilin 1	AT2G19760
217	protein ; (*GB) gi|225435776|ref|XP_002285737.1| (e_value=3e-34) PREDICTED: lysyl-tRNA synthetase [Vitis vinifera];; (*SWP) sp|Q8DMA9|SYK_THEEB (e_value=4e-21) Lysine--tRNA ligase OS=Thermosynechococcus elongatus (strain BP-1) GN=lysS PE=3 SV=1;; (*TAIR) AT3G13490.1 (e_value=9e-35) | Symbols: OVA5, ATKRS-2 | Lysyl-tRNA synthetase, class II | chr3:4395984-4399302 REVERSE LENGTH=602;; (*ITAG) Solyc…	NbS00027796g0002.1	0	0	0.88716	0	0.95807	1.7991	Lysyl-tRNA synthetase	AT3G13490
218	protein AED:0.26 eAED:0.26 QI:124|1|1|1|0.92|0.92|14|415|383; (*GB) gi|225442918|ref|XP_002264742.1| (e_value=0.0) PREDICTED: 3-hydroxyisobutyryl-CoA hydrolase 1 [Vitis vinifera];; (*SWP) sp|Q9LKJ1|HIBC1_ARATH (e_value=0.0) 3-hydroxyisobutyryl-CoA hydrolase 1 OS=Arabidopsis thaliana GN=CHY1 PE=1 SV=1;; (*TAIR) AT5G65940.1 (e_value=0.0) | Symbols: CHY1 | beta-hydroxyisobutyryl-CoA hydrolase 1 | ch…	NbS00047141g0005.1	0	0	0.88716	0	0.95807	0.89954	Beta-hydroxyisobutyryl-CoA hydrolase 1	AT5G65940
219	protein AED:0.19 eAED:0.22 QI:0|1|0.83|1|1|1|6|0|498; (*TAIR) AT5G01590.1 (e_value=0.0) | Symbols: | unknown protein; FUNCTIONS IN: molecular_function unknown; INVOLVED IN: biological_process unknown; LOCATED IN: chloroplast, chloroplast envelope; EXPRESSED IN: 22 plant structures; EXPRESSED DURING: 13 growth stages; Has 60 Blast hits to 59 proteins in 31 species: Archae - 0; Bacteria - 20; Metaz…	NbS00015777g0012.1	0	0	0.88716	0	0.95807	0.89954	Unknown protein	AT5G01590
228	protein AED:0.26 eAED:0.26 QI:48|0.75|0.8|1|0.75|0.6|5|309|168; (*GB) gi|225427258|ref|XP_002281131.1| (e_value=4e-78) PREDICTED: ferredoxin-1 [Vitis vinifera];; (*SWP) sp|P08451|FER2_SYNP6 (e_value=6e-22) Ferredoxin-2 OS=Synechococcus sp. (strain ATCC 27144 / PCC 6301 / SAUG 1402/1) GN=petF2 PE=3 SV=2;; (*TAIR) AT1G32550.1 (e_value=2e-68) | Symbols: FdC1 | 2Fe-2S ferredoxin-like superfamily prot…	NbS00000192g0018.1	0	0	0.88716	0	0.95807	0.89954	Ferredoxin-like superfamily protein	AT1G32550
233	NbS00011216g0013.1-DECOY	NbS00011216g0013.1-DECOY	0	0	0.88716	0	0	0
236	NbS00016946g0005.1-DECOY	NbS00016946g0005.1-DECOY	0	0	0.88716	0	0.95807	0.89954
240	protein AED:0.36 eAED:0.36 QI:0|0.5|0.33|0.66|0.5|0.66|3|556|76	NbS00050159g0015.1	0	0	0.88716	0	0.95807	0.89954
245	protein AED:0.26 eAED:0.26 QI:0|0.93|0.82|1|1|1|17|233|1743; (*GB) gi|359475390|ref|XP_002281738.2| (e_value=0.0) PREDICTED: uncharacterized protein LOC100255624 [Vitis vinifera];; (*TAIR) AT3G19050.1 (e_value=2e-145) | Symbols: POK2 | phragmoplast orienting kinesin 2 | chr3:6578047-6590106 FORWARD LENGTH=2771;; (*ITAG) Solyc01g108670.2.1 (e_value=0.0) genomic_reference:SL2.40ch01 gene_region:876…	NbS00027146g0012.1	0	0	0.88716	0	0.95807	0	Phragmoplast orienting kinesin 2	AT3G19050
251	Cluster of protein AED:0.26 eAED:0.28 QI:0|1|0.71|1|1|0.85|7|0|666; (*GB) gi|296086337|emb|CBI31778.3| (e_value=0.0) unnamed protein product [Vitis vinifera];; (*SWP) sp|Q9LUW5|RH53_ARATH (e_value=0.0) DEAD-box ATP-dependent RNA helicase 53 OS=Arabidopsis thaliana GN=RH53 PE=2 SV=1;; (*TAIR) AT3G22330.1 (e_value=0.0) | Symbols: PMH2, ATRH53 | putative mitochondrial RNA helicase 2 | chr3:7892641-7…	NbS00027294g0010.1 [2]	0	0	0.88716	0	0	1.7991	Mitochondrial RNA helicase 2	AT3G22330
311	protein ; (*GB) gi|359493041|ref|XP_002267014.2| (e_value=3e-51) PREDICTED: uncharacterized protein LOC100242745 [Vitis vinifera];; (*SWP) sp|Q05D44|IF2P_MOUSE (e_value=5e-31) Eukaryotic translation initiation factor 5B OS=Mus musculus GN=Eif5b PE=1 SV=2;; (*TAIR) AT1G76810.1 (e_value=1e-48) | Symbols: | eukaryotic translation initiation factor 2 (eIF-2) family protein | chr1:28831366-28836310 RE…	NbC26027469g0001.1 (+1)	0	0	0.88716	0	0.95807	0	Eukaryotic translation initiation factor 2	AT1G76810
315	protein AED:0.24 eAED:0.24 QI:377|1|0.85|1|0.66|0.57|7|0|499; (*SWP) sp|Q54I39|IST1L_DICDI (e_value=2e-20) IST1-like protein OS=Dictyostelium discoideum GN=DDB_G0289029 PE=3 SV=1;; (*TAIR) AT1G34220.2 (e_value=1e-119) | Symbols: | Regulator of Vps4 activity in the MVB pathway protein | chr1:12463102-12465911 REVERSE LENGTH=619;; (*ITAG) Solyc04g072560.2.1 (e_value=0.0) genomic_reference:SL2.40ch0…	NbS00004528g0005.1 (+1)	0	0	0.88716	0	0.95807	0	Regulator of Vps4 activity in the MVB pathway protein	AT1G34220
317	protein AED:0.23 eAED:0.23 QI:161|1|1|1|1|1|4|187|157; (*GB) gi|350538955|ref|NP_001234111.1| (e_value=2e-89) non-symbiotic hemoglobin 2 [Solanum lycopersicum];; (*SWP) sp|Q941P9|HBL2_SOLLC (e_value=5e-91) Non-symbiotic hemoglobin 2 OS=Solanum lycopersicum GN=HB2 PE=2 SV=1;; (*TAIR) AT3G10520.1 (e_value=3e-79) | Symbols: AHB2, GLB2, ARATH GLB2, NSHB2, ATGLB2, HB2 | haemoglobin 2 | chr3:3276516-32…	NbS00007149g0006.1	0	0	0.88716	0	0.95807	0	Haemoglobin 2	AT3G10520
323	protein AED:0.16 eAED:0.19 QI:0|0.66|0.5|0.75|0.73|0.81|16|0|741	NbS00011313g0107.1 (+1)	0	0	0.88716	0	0.95807	0
326	protein AED:0.73 eAED:0.73 QI:0|1|0.5|1|0|0|2|74|73; (*GB) gi|330318563|gb|AEC10953.1| (e_value=2e-44) ubiquitin-like protein [Camellia sinensis];; (*SWP) sp|Q9FGZ9|UBL5_ARATH (e_value=3e-45) Ubiquitin-like protein 5 OS=Arabidopsis thaliana GN=UBL5 PE=1 SV=1;; (*TAIR) AT5G42300.1 (e_value=3e-46) | Symbols: UBL5 | ubiquitin-like protein 5 | chr5:16913611-16913832 REVERSE LENGTH=73;	NbS00014807g0003.1	0	0	0.88716	0	0.95807	0	Ubiquitin-like protein 5	AT5G42300
327	protein AED:0.09 eAED:0.09 QI:0|0.87|0.77|0.88|0.75|1|9|291|233; (*GB) gi|224071175|ref|XP_002303369.1| (e_value=9e-137) predicted protein [Populus trichocarpa];; (*SWP) sp|Q2TBG8|UCHL3_BOVIN (e_value=1e-72) Ubiquitin carboxyl-terminal hydrolase isozyme L3 OS=Bos taurus GN=UCHL3 PE=2 SV=1;; (*TAIR) AT4G17510.1 (e_value=3e-129) | Symbols: UCH3 | ubiquitin C-terminal hydrolase 3 | chr4:9767114-9768…	NbS00014826g0005.1 (+1)	0	0	0.88716	0	0.95807	0	Ubiquitin C-terminal hydrolase 3	AT4G17510
330	protein AED:0.40 eAED:0.40 QI:0|0|0.5|1|0|1|2|604|71; (*GB) gi|225465290|ref|XP_002268875.1| (e_value=3e-28) PREDICTED: NADH dehydrogenase [ubiquinone] 1 beta subcomplex subunit 3-B [Vitis vinifera];; (*SWP) sp|Q9M9R9|NDB3B_ARATH (e_value=1e-27) NADH dehydrogenase [ubiquinone] 1 beta subcomplex subunit 3-B OS=Arabidopsis thaliana GN=At1g14450 PE=2 SV=1;; (*TAIR) AT1G14450.1 (e_value=9e-29) | Symb…	NbS00053311g0004.1	0	0	0.88716	0	0.95807	0	NADH dehydrogenase	AT1G14450
331	protein AED:0.19 eAED:0.20 QI:0|0.87|0.55|0.88|0.62|0.77|9|0|475; (*SWP) sp|B9RAJ0|DNPEP_RICCO (e_value=0.0) Probable aspartyl aminopeptidase OS=Ricinus communis GN=RCOM_1506700 PE=2 SV=2;; (*TAIR) AT5G04710.1 (e_value=0.0) | Symbols: | Zn-dependent exopeptidases superfamily protein | chr5:1357273-1360128 REVERSE LENGTH=526;; (*ITAG) Solyc11g007090.1.1 (e_value=0.0) evidence_code:10F0H1E1IEG geno…	NbS00000162g0008.1 (+1)	0	0	0.88716	0	0	0.89954	Zn-dependent exopeptidases superfamily protein	AT5G04710
332	protein AED:0.21 eAED:0.21 QI:0|-1|0|1|-1|1|1|0|351; (*GB) gi|156865908|gb|ABU96467.1| (e_value=0.0) plastid division regulator MinD [Nicotiana tabacum];; (*SWP) sp|Q9MBA2|MIND1_ARATH (e_value=8e-160) Putative septum site-determining protein minD homolog, chloroplastic OS=Arabidopsis thaliana GN=MIND1 PE=1 SV=1;; (*TAIR) AT5G24020.1 (e_value=6e-161) | Symbols: MIND, ARC11, ATMIND1 | septum site-d…	NbS00000173g0005.1 (+1)	0	0	0.88716	0	0	0.89954	Septum site-determining protein	AT5G24020
333	protein AED:0.08 eAED:0.08 QI:0|-1|0|1|-1|1|1|0|282; (*GB) gi|225446349|ref|XP_002274029.1| (e_value=3e-121) PREDICTED: riboflavin synthase alpha chain [Vitis vinifera];; (*SWP) sp|Q9Y7P0|RISA_SCHPO (e_value=2e-62) Riboflavin synthase alpha chain OS=Schizosaccharomyces pombe (strain 972 / ATCC 24843) GN=rib5 PE=1 SV=1;; (*TAIR) AT2G20690.1 (e_value=3e-107) | Symbols: | lumazine-binding family pro…	NbS00000329g0004.1	0	0	0.88716	0	0	0	Lumazine-binding family protein	AT2G20690
334	protein AED:0.17 eAED:0.17 QI:141|1|0.91|1|0.90|0.83|12|389|637; (*GB) gi|224099297|ref|XP_002311428.1| (e_value=2e-34) predicted protein [Populus trichocarpa];; (*SWP) sp|Q566L7|LS14B_XENTR (e_value=2e-24) Protein LSM14 homolog B OS=Xenopus tropicalis GN=lsm14b PE=2 SV=1;; (*TAIR) AT1G26110.2 (e_value=3e-35) | Symbols: DCP5 | decapping 5 | chr1:9024616-9027556 REVERSE LENGTH=605;; (*ITAG) Solyc0…	NbS00000342g0016.1 (+1)	0	0	0.88716	0	0	0	Cecapping 5	AT1G26110
335	protein AED:0.18 eAED:0.18 QI:321|1|1|1|0.9|0.81|11|199|682; (*GB) gi|225464625|ref|XP_002275958.1| (e_value=0.0) PREDICTED: translocation protein SEC63 homolog [Vitis vinifera];; (*SWP) sp|Q5R660|SEC63_PONAB (e_value=7e-29) Translocation protein SEC63 homolog OS=Pongo abelii GN=SEC63 PE=2 SV=1;; (*TAIR) AT1G79940.3 (e_value=0.0) | Symbols: ATERDJ2A | DnaJ / Sec63 Brl domains-containing protein |…	NbS00002458g0031.1	0	0	0.88716	0	0	0.89954	Translocation protein SEC63 homolog	AT1G79940
336	protein AED:0.30 eAED:0.36 QI:96|0.75|0.8|1|1|1|5|0|244; (*GB) gi|225436307|ref|XP_002266468.1| (e_value=2e-98) PREDICTED: putative low molecular weight protein-tyrosine-phosphatase slr0328-like [Vitis vinifera];; (*SWP) sp|Q55535|Y328_SYNY3 (e_value=1e-36) Putative low molecular weight protein-tyrosine-phosphatase slr0328 OS=Synechocystis sp. (strain PCC 6803 / Kazusa) GN=slr0328 PE=3 SV=1;; (*T…	NbS00002849g0003.1 (+1)	0	0	0.88716	0	0	0.89954	Protein tyrosine phosphatases;protein tyrosine phosphatases	AT3G44620
337	protein AED:0.03 eAED:0.03 QI:0|1|0.5|1|1|1|2|0|201; (*GB) gi|2493046|sp|Q40089.1|ATP4_IPOBA (e_value=1e-128) RecName: Full=ATP synthase subunit delta', mitochondrial; AltName: Full=F-ATPase delta' subunit; Flags: Precursor;; (*SWP) sp|Q40089|ATP4_IPOBA (e_value=3e-130) ATP synthase subunit delta', mitochondrial OS=Ipomoea batatas PE=1 SV=1;; (*TAIR) AT5G47030.1 (e_value=2e-106) | Symbols: | ATPa…	NbS00002880g0008.1 (+2)	0	0	0.88716	0	0	0.89954	ATPase	AT5G47030
339	protein AED:0.40 eAED:0.40 QI:0|0.2|0.16|0.83|0.4|0.16|6|0|318; (*GB) gi|429114|emb|CAA50561.1| (e_value=0.0) catechol O-methyltransferase [Nicotiana tabacum];; (*SWP) sp|Q43046|COMT1_POPKI (e_value=2e-108) Caffeic acid 3-O-methyltransferase 1 OS=Populus kitakamiensis GN=HOMT1 PE=3 SV=1;; (*TAIR) AT5G54160.1 (e_value=1e-99) | Symbols: ATOMT1, OMT1 | O-methyltransferase 1 | chr5:21982075-21984167 …	NbS00003897g0012.1	0	0	0.88716	0	0	0.89954	O-methyltransferase 1	AT5G54160
340	protein AED:0.07 eAED:0.07 QI:0|-1|0|1|-1|1|1|0|467	NbS00005483g0102.1 (+1)	0	0	0.88716	0	0	0.89954
341	protein AED:0.26 eAED:0.26 QI:2987|0.96|0.89|1|0.62|0.53|28|0|706; (*GB) gi|255562613|ref|XP_002522312.1| (e_value=0.0) nucleotide binding protein, putative [Ricinus communis];; (*TAIR) AT3G50590.1 (e_value=0.0) | Symbols: | Transducin/WD40 repeat-like superfamily protein | chr3:18771292-18779220 FORWARD LENGTH=1614;; (*ITAG) Solyc02g090570.2.1 (e_value=0.0) genomic_reference:SL2.40ch02 gene_regi…	NbS00005784g0004.1 (+1)	0	0	0.88716	0	0	0.89954	Transducin/WD40 repeat-like superfamily protein	AT3G50590
342	protein AED:0.24 eAED:0.24 QI:221|1|1|1|0.81|0.78|23|315|759	NbS00008217g0116.1 (+1)	0	0	0.88716	0	0	0.89954
343	protein	NbS00011226g0001.1	0	0	0.88716	0	0	0
344	protein AED:0.27 eAED:0.27 QI:0|1|1|1|1|1|13|464|598; (*GB) gi|225443490|ref|XP_002274181.1| (e_value=0.0) PREDICTED: uncharacterized protein LOC100256501 isoform 1 [Vitis vinifera];; (*TAIR) AT1G16720.1 (e_value=0.0) | Symbols: HCF173 | high chlorophyll fluorescence phenotype 173 | chr1:5723161-5726248 FORWARD LENGTH=598;; (*ITAG) Solyc08g016080.2.1 (e_value=0.0) genomic_reference:SL2.40ch08 gen…	NbS00011313g0004.1 (+1)	0	0	0.88716	0	0	0.89954	High chlorophyll fluorescence phenotype 173	AT1G16720
345	protein AED:0.23 eAED:0.23 QI:0|0|0|0.33|1|1|3|0|169; (*GB) gi|313586501|gb|ADR71261.1| (e_value=9e-62) 60S ribosomal protein L31B [Hevea brasiliensis];; (*SWP) sp|P46290|RL31_NICGU (e_value=1e-61) 60S ribosomal protein L31 OS=Nicotiana glutinosa GN=RPL31 PE=2 SV=1;; (*TAIR) AT2G19740.1 (e_value=5e-56) | Symbols: | Ribosomal protein L31e family protein | chr2:8513577-8514346 FORWARD LENGTH=119;; …	NbS00012901g0001.1 (+1)	0	0	0.88716	0	0	0	Ribosomal protein L31e family protein	AT2G19740
346	protein AED:0.23 eAED:0.23 QI:130|1|1|1|0.6|0.66|6|391|224; (*GB) gi|297741512|emb|CBI32644.3| (e_value=4e-70) unnamed protein product [Vitis vinifera];; (*TAIR) AT5G02740.1 (e_value=3e-48) | Symbols: | Ribosomal protein S24e family protein | chr5:616517-618267 FORWARD LENGTH=228;; (*ITAG) Solyc09g005930.2.1 (e_value=3e-112) genomic_reference:SL2.40ch09 gene_region:644543-650137 transcript_region…	NbS00013685g0007.1	0	0	0.88716	0	0	0.89954	Ribosomal protein S24e family protein	AT5G02740
347	protein AED:0.10 eAED:0.10 QI:281|0.92|0.92|1|0.61|0.64|14|502|556; (*GB) gi|225452167|ref|XP_002264334.1| (e_value=0.0) PREDICTED: histone-lysine N-methyltransferase setd3 isoform 1 [Vitis vinifera];; (*SWP) sp|A9X1D0|SETD3_PAPAN (e_value=4e-17) Histone-lysine N-methyltransferase setd3 OS=Papio anubis GN=SETD3 PE=3 SV=1;; (*TAIR) AT5G14260.2 (e_value=0.0) | Symbols: | Rubisco methyltransferase f…	NbS00022992g0009.1	0	0	0.88716	0	0	0.89954	Rubisco methyltransferase family protein	AT5G14260
348	protein AED:0.25 eAED:0.25 QI:0|0.66|0.5|1|1|0.5|4|0|185; (*GB) gi|49532988|dbj|BAD26595.1| (e_value=4e-112) chorismate mutase [Nicotiana tabacum];; (*SWP) sp|P42738|CHMU_ARATH (e_value=2e-54) Chorismate mutase, chloroplastic OS=Arabidopsis thaliana GN=CM1 PE=2 SV=3;; (*TAIR) AT5G10870.1 (e_value=6e-75) | Symbols: ATCM2, CM2 | chorismate mutase 2 | chr5:3430691-3432272 REVERSE LENGTH=265;; (*ITAG…	NbS00023918g0004.1	0	0	0.88716	0	0	0.89954	Chorismate mutase 2	AT5G10870
349	protein AED:0.16 eAED:0.16 QI:48|0.71|0.5|0.87|0.85|0.75|8|0|343; (*GB) gi|224111744|ref|XP_002315962.1| (e_value=3e-166) predicted protein [Populus trichocarpa];; (*SWP) sp|Q5EA37|CC130_BOVIN (e_value=9e-67) Coiled-coil domain-containing protein 130 OS=Bos taurus GN=CCDC130 PE=2 SV=1;; (*TAIR) AT1G25682.1 (e_value=8e-155) | Symbols: | Family of unknown function (DUF572) | chr1:9002532-9004550 RE…	NbS00024334g0006.1	0	0	0.88716	0	0	0	Unknown protein	AT1G25682
350	protein AED:0.63 eAED:0.63 QI:0|0|0.2|0.4|1|1|5|0|149; (*GB) gi|225434092|ref|XP_002275949.1| (e_value=6e-41) PREDICTED: uncharacterized protein LOC100247585 [Vitis vinifera];; (*ITAG) Solyc06g074890.1.1 (e_value=2e-67) evidence_code:10F0H0E1IEG genomic_reference:SL2.40ch06 gene_region:42786209-42786871 transcript_region:SL2.40ch06:42786209..42786871+ go_terms:GO:0015031 functional_description:"T…	NbS00027533g0013.1	0	0	0.88716	0	0	0	Unknown protein
351	protein AED:0.32 eAED:0.32 QI:265|1|1|1|0.75|0.8|5|343|252; (*GB) gi|348162096|gb|AEP68099.1| (e_value=0.0) cell-growth defect factor 1 [Nicotiana benthamiana];; (*TAIR) AT5G23040.1 (e_value=3e-115) | Symbols: CDF1 | Protein of unknown function (DUF3353) | chr5:7729465-7730930 REVERSE LENGTH=258;; (*ITAG) Solyc03g114470.2.1 (e_value=2e-160) genomic_reference:SL2.40ch03 gene_region:58517893-585224…	NbS00027977g0006.1	0	0	0.88716	0	0	0	Unknown protein	AT5G23040
352	protein AED:0.31 eAED:0.31 QI:0|0|0|0.5|1|1|4|0|374; (*GB) gi|62866633|gb|AAY17262.1| (e_value=0.0) TSC13 protein [Nicotiana benthamiana];; (*SWP) sp|Q55C17|TECR_DICDI (e_value=6e-60) Trans-2,3-enoyl-CoA reductase OS=Dictyostelium discoideum GN=gpsn2 PE=3 SV=1;; (*TAIR) AT3G55360.1 (e_value=7e-160) | Symbols: CER10, ECR, ATTSC13, TSC13 | 3-oxo-5-alpha-steroid 4-dehydrogenase family protein | chr3…	NbS00030141g0001.1	0	0	0.88716	0	0	0.89954	CER10, ENOYL-COA REDUCTASE	AT3G55360
353	protein AED:0.04 eAED:0.04 QI:249|1|1|1|0.66|0.8|10|0|276; (*GB) gi|239582692|dbj|BAH70368.1| (e_value=0.0) DnaJ-like protein [Nicotiana tabacum];; (*SWP) sp|C1DD87|DNAJ_LARHH (e_value=2e-44) Chaperone protein DnaJ OS=Laribacter hongkongensis (strain HLHK9) GN=dnaJ PE=3 SV=1;; (*TAIR) AT5G48030.1 (e_value=2e-83) | Symbols: GFA2 | gametophytic factor 2 | chr5:19466298-19469753 REVERSE LENGTH=456;;…	NbS00033877g0007.1 (+1)	0	0	0.88716	0	0	0.89954	Gametophytic factor 2	AT5G48030
354	protein AED:0.05 eAED:0.05 QI:241|1|1|1|0.92|0.85|14|366|502; (*SWP) sp|Q9C9P4|KASC2_ARATH (e_value=0.0) 3-oxoacyl-[acyl-carrier-protein] synthase II, chloroplastic OS=Arabidopsis thaliana GN=KAS2 PE=1 SV=1;; (*TAIR) AT1G74960.3 (e_value=0.0) | Symbols: FAB1 | fatty acid biosynthesis 1 | chr1:28152564-28155948 REVERSE LENGTH=541;; (*ITAG) Solyc12g009260.1.1 (e_value=0.0) evidence_code:10F0H1E1IEG…	NbS00033926g0004.1	0	0	0.88716	0	0	0.89954	Fatty acid biosynthesis 1	AT1G74960
355	protein AED:0.16 eAED:0.16 QI:0|1|0.88|1|1|1|9|340|472; (*GB) gi|117622284|gb|ABK51386.1| (e_value=0.0) apyrase-like protein [Nicotiana tabacum];; (*SWP) sp|P52914|NTPA_PEA (e_value=7e-139) Nucleoside-triphosphatase OS=Pisum sativum PE=2 SV=1;; (*TAIR) AT5G18280.1 (e_value=0.0) | Symbols: ATAPY2, APY2 | apyrase 2 | chr5:6050799-6054875 REVERSE LENGTH=578;; (*ITAG) Solyc12g096560.1.1 (e_value=0.0)…	NbS00034997g0001.1	0	0	0.88716	0	0	0	Apyrase 2	AT5G18280
356	protein AED:0.15 eAED:0.15 QI:529|0.92|0.92|1|0.92|1|14|428|554; (*SWP) sp|Q9SE20|ZDS_SOLLC (e_value=0.0) Zeta-carotene desaturase, chloroplastic/chromoplastic OS=Solanum lycopersicum GN=ZDS PE=2 SV=1;; (*TAIR) AT3G04870.2 (e_value=0.0) | Symbols: ZDS, PDE181, SPC1 | zeta-carotene desaturase | chr3:1342842-1346189 FORWARD LENGTH=558;; (*ITAG) Solyc01g097810.2.1 (e_value=0.0) genomic_reference:SL2…	NbS00037135g0012.1	0	0	0.88716	0	0	0.89954	Beta-carotene desaturase	AT3G04870
357	protein AED:0.24 eAED:0.24 QI:567|1|1|1|0.28|0.5|8|393|185; (*GB) gi|255581285|ref|XP_002531454.1| (e_value=2e-103) phosphatidylethanolamine n-methyltransferase, putative [Ricinus communis];; (*SWP) sp|Q0WPT7|Y2104_ARATH (e_value=4e-99) Uncharacterized methyltransferase At2g41040, chloroplastic OS=Arabidopsis thaliana GN=At2g41040 PE=1 SV=1;; (*TAIR) AT2G41040.1 (e_value=3e-100) | Symbols: | S-ad…	NbS00043682g0001.1	0	0	0.88716	0	0	0.89954	Phosphatidylethanolamine n-methyltransferase	AT2G41040
363	protein AED:0.07 eAED:0.07 QI:0|1|0.5|1|1|1|2|186|450; (*GB) gi|209954687|dbj|BAG80534.1| (e_value=0.0) putative glycosyltransferase [Lycium barbarum];; (*SWP) sp|Q9SYK9|U74E2_ARATH (e_value=3e-131) UDP-glycosyltransferase 74E2 OS=Arabidopsis thaliana GN=UGT74E2 PE=1 SV=1;; (*TAIR) AT1G05680.1 (e_value=2e-132) | Symbols: UGT74E2 | Uridine diphosphate glycosyltransferase 74E2 | chr1:1703196-170463…	NbS00006077g0001.1 (+2)	0	0	0.88716	0	0	0.89954	Uridine diphosphate glycosyltransferase 74E2	AT1G05680
365	protein AED:0.33 eAED:0.33 QI:1121|0.75|0.8|1|0.87|0.84|25|341|1148	NbS00007047g0122.1 (+1)	0	0	0.88716	0	0	0.89954
367	protein AED:0.27 eAED:0.28 QI:0|0.6|0.5|1|0.6|0.66|6|0|195; (*GB) gi|225463398|ref|XP_002273766.1| (e_value=4e-85) PREDICTED: coatomer subunit zeta-1-like isoform 1 [Vitis vinifera];; (*SWP) sp|Q6Z844|COPZ2_ORYSJ (e_value=9e-80) Coatomer subunit zeta-2 OS=Oryza sativa subsp. japonica GN=COPZ2 PE=2 SV=1;; (*TAIR) AT3G09800.1 (e_value=5e-78) | Symbols: | SNARE-like superfamily protein | chr3:300673…	NbS00010327g0026.1 (+4)	0	0	0.88716	0	0	0.89954	SNARE-like superfamily protein, coatomer subunit	AT3G09800
371	protein AED:0.29 eAED:0.29 QI:68|1|1|1|1|1|5|334|344; (*GB) gi|151301848|gb|ABR92332.1| (e_value=0.0) putative aldo/keto reductase 2 [Salvia miltiorrhiza];; (*SWP) sp|A2XRZ0|AKR2_ORYSI (e_value=0.0) Probable aldo-keto reductase 2 OS=Oryza sativa subsp. indica GN=OsI_15387 PE=3 SV=1;; (*TAIR) AT1G60690.1 (e_value=0.0) | Symbols: | NAD(P)-linked oxidoreductase superfamily protein | chr1:22349892-22…	NbS00020517g0011.1	0	0	0.88716	0	0	0.89954	NAD(P)-linked oxidoreductase superfamily protein	AT1G60690
376	protein AED:0.21 eAED:0.21 QI:9|1|1|1|1|1|3|473|251; (*GB) gi|297733858|emb|CBI15105.3| (e_value=1e-126) unnamed protein product [Vitis vinifera];; (*SWP) sp|Q9S7Q2|PP124_ARATH (e_value=1e-103) Pentatricopeptide repeat-containing protein At1g74850, chloroplastic OS=Arabidopsis thaliana GN=PTAC2 PE=2 SV=1;; (*TAIR) AT1G74850.1 (e_value=8e-105) | Symbols: PTAC2 | plastid transcriptionally active 2 …	NbS00033609g0005.1	0	0	0.88716	0	0	0.89954	Plastid transcriptionally active 2	AT1G74850
377	protein AED:0.17 eAED:0.17 QI:0|0.71|0.5|1|0.71|0.62|8|0|774; (*GB) gi|225464716|ref|XP_002263052.1| (e_value=0.0) PREDICTED: uncharacterized aarF domain-containing protein kinase At1g79600, chloroplastic-like [Vitis vinifera];; (*SWP) sp|Q9MA15|Y1960_ARATH (e_value=0.0) Uncharacterized aarF domain-containing protein kinase At1g79600, chloroplastic OS=Arabidopsis thaliana GN=At1g79600 PE=1 SV=1;;…	NbS00041013g0004.1	0	0	0.88716	0	0	0.89954	Protein kinase superfamily protein	At1g79600
385	protein AED:0.26 eAED:0.26 QI:0|0.91|0.76|0.92|0.91|0.92|13|0|423; (*GB) gi|359487776|ref|XP_002284915.2| (e_value=0.0) PREDICTED: branched-chain-amino-acid aminotransferase-like protein 2 [Vitis vinifera];; (*SWP) sp|Q9ASR4|BCAL2_ARATH (e_value=0.0) Branched-chain-amino-acid aminotransferase-like protein 2 OS=Arabidopsis thaliana GN=At5g27410 PE=2 SV=1;; (*TAIR) AT5G27410.2 (e_value=0.0) | Symbo…	NbS00001563g0014.1	0	0	0.88716	0	0	0	D-aminoacid aminotransferase-like PLP-dependent enzymes superfamily protein	AT5G27410
388	protein AED:0.58 eAED:0.58 QI:0|0|0|0.33|1|1|3|0|153	NbS00000370g0209.1 (+1)	0	0	0.88716	0	0	0.89954
389	protein AED:0.17 eAED:0.18 QI:679|0.77|0.8|1|0.88|0.8|10|858|195; (*GB) gi|225456993|ref|XP_002282228.1| (e_value=4e-98) PREDICTED: anthranilate phosphoribosyltransferase, chloroplastic [Vitis vinifera];; (*SWP) sp|Q02166|TRPD_ARATH (e_value=8e-91) Anthranilate phosphoribosyltransferase, chloroplastic OS=Arabidopsis thaliana GN=PAT1 PE=2 SV=1;; (*TAIR) AT5G17990.1 (e_value=6e-92) | Symbols: TRP1,…	NbS00047849g0003.1	0	0	0.88716	0	0	0.89954	Tryptophan biosynthesis 1	AT5G17990
392	NbS00014556g0010.1-DECOY	NbS00014556g0010.1-DECOY	0	0	0.88716	0	0	0.89954
396	NbS00004418g0001.1-DECOY	NbS00004418g0001.1-DECOY	0	0	0.88716	0	0.95807	0
402	protein AED:0.15 eAED:0.15 QI:0|0|0|1|1|1|2|0|640; (*GB) gi|224138770|ref|XP_002322897.1| (e_value=1e-90) predicted protein [Populus trichocarpa];; (*TAIR) AT5G02390.1 (e_value=4e-68) | Symbols: | Protein of unknown function (DUF3741) | chr5:508764-511710 REVERSE LENGTH=835;; (*ITAG) Solyc10g084750.1.1 (e_value=0.0) evidence_code:10F0H0E0IEG genomic_reference:SL2.40ch10 gene_region:63488111-63491…	NbS00015080g0008.1	0	0	0.88716	0	0	0.89954	Unknown protein	AT5G02390
404	NbS00012742g0007.1-DECOY protein AED:0.30 eAED:0.30 QI:467|0.95|0.95|1|0.80|0.81|22|646|944;...	NbS00012742g0007.1-DECOY	0	0	0.88716	0	0	0.89954
406	protein AED:0.10 eAED:0.10 QI:363|1|1|1|0.92|0.85|14|255|606; (*GB) gi|225446509|ref|XP_002278663.1| (e_value=0.0) PREDICTED: acyl-coenzyme A oxidase 3, peroxisomal [Vitis vinifera];; (*SWP) sp|P0CZ23|ACOX3_ARATH (e_value=0.0) Acyl-coenzyme A oxidase 3, peroxisomal OS=Arabidopsis thaliana GN=ACX3 PE=1 SV=1;; (*TAIR) AT1G06290.1 (e_value=0.0) | Symbols: ACX3, ATACX3 | acyl-CoA oxidase 3 | chr1:192…	NbS00014209g0004.1 (+1)	0	0	0.88716	0	0	0	Acyl-CoA oxidase 3	AT1G06290
408	protein AED:0.31 eAED:0.31 QI:0|0.25|0.2|0.8|0.75|1|5|332|300	NbS00009219g0009.1	0	0	0.88716	0	0	0.89954
413	protein AED:0.25 eAED:0.26 QI:0|0.76|0.71|1|0.76|0.85|14|593|674; (*TAIR) AT1G34320.1 (e_value=0.0) | Symbols: | Protein of unknown function (DUF668) | chr1:12520713-12524046 FORWARD LENGTH=657;; (*ITAG) Solyc06g065460.2.1 (e_value=0.0) genomic_reference:SL2.40ch06 gene_region:37243663-37253947 transcript_region:SL2.40ch06:37243663..37253947- functional_description:"Os01g0873900 protein (Fragment…	NbS00033733g0004.1	0	0	0.88716	0	0	0.89954	Unknown protein	AT1G34320
414	NbS00006474g0005.1-DECOY	NbS00006474g0005.1-DECOY (+1)	0	0	0.88716	0	0.95807	0
415	protein AED:0.05 eAED:0.05 QI:0|1|0.6|1|0.75|0.8|5|0|464; (*SWP) sp|Q93Z38|TAR4_ARATH (e_value=4e-173) Tryptophan aminotransferase-related protein 4 OS=Arabidopsis thaliana GN=TAR4 PE=2 SV=2;; (*TAIR) AT1G34060.1 (e_value=3e-174) | Symbols: | Pyridoxal phosphate (PLP)-dependent transferases superfamily protein | chr1:12396561-12398299 REVERSE LENGTH=463;; (*ITAG) Solyc02g062190.1.1 (e_value=1e-17…	NbS00040598g0009.1	0	0	0.88716	0	0.95807	0	Pyridoxal phosphate (PLP)-dependent transferases	AT1G34060
416	protein AED:0.26 eAED:0.26 QI:38|1|0.8|1|0.5|0.6|5|880|98; (*GB) gi|356569515|ref|XP_003552945.1| (e_value=1e-52) PREDICTED: 6-phosphofructo-2-kinase/fructose-2,6-biphosphatase-like [Glycine max];; (*SWP) sp|Q9MB58|F26_ARATH (e_value=2e-52) 6-phosphofructo-2-kinase/fructose-2,6-bisphosphatase OS=Arabidopsis thaliana GN=FKFBP PE=1 SV=1;; (*TAIR) AT1G07110.1 (e_value=2e-53) | Symbols: F2KP, ATF2KP,…	NbS00021082g0013.1	0	0	0.88716	0	0	0	Fructose-2,6-bisphosphatase	AT1G07110
418	protein ; (*SWP) sp|Q6DBP3|PT505_ARATH (e_value=2e-13) Probable sugar phosphate/phosphate translocator At5g05820 OS=Arabidopsis thaliana GN=At5g05820 PE=2 SV=1;; (*TAIR) AT5G05820.1 (e_value=2e-14) | Symbols: | Nucleotide-sugar transporter family protein | chr5:1752106-1753857 REVERSE LENGTH=309;; (*ITAG) Solyc05g052790.2.1 (e_value=3e-14) genomic_reference:SL2.40ch05 gene_region:62122565-6212669…	NbS00044533g0004.1	0	0	0.88716	0	0	0.89954	Nucleotide-sugar transporter family protein	AT5G05820
425	NbS00009533g0001.1-DECOY	NbS00009533g0001.1-DECOY (+1)	0	0	0.88716	0	0	0.89954
426	Cluster of protein AED:0.23 eAED:0.23 QI:414|0.95|0.95|1|0.71|0.68|22|948|586; (*SWP) sp|Q922D4|PP6R3_MOUSE (e_value=8e-63) Serine/threonine-protein phosphatase 6 regulatory subunit 3 OS=Mus musculus GN=Ppp6r3 PE=1 SV=1;; (*TAIR) AT3G45190.1 (e_value=0.0) | Symbols: | SIT4 phosphatase-associated family protein | chr3:16541994-16548161 REVERSE LENGTH=789;; (*ITAG) Solyc06g075160.2.1 (e_value=0.0) …	NbS00017033g0010.1 [2]	0	0	0.88716	0	0	0.89954	SIT4 phosphatase-associated family protein	AT3G45190
429	NbS00053426g0003.1-DECOY	NbS00053426g0003.1-DECOY	0	0	0.88716	0	0	0.89954
433	protein AED:0.34 eAED:0.40 QI:0|0|0|1|1|1|2|0|101; (*ITAG) Solyc12g039050.1.1 (e_value=2e-14) evidence_code:10F0H0E0IEG genomic_reference:SL2.40ch12 gene_region:37634829-37635721 transcript_region:SL2.40ch12:37634829..37635721- functional_description:"PIF-like orf1 (AHRD V1 ***- Q1WIR9_DAUCA)";	NbS00030349g0005.1	0	0	0.88716	0	0	0
434	protein AED:0.29 eAED:0.29 QI:181|1|1|1|0.8|0.66|6|427|205; (*GB) gi|255563580|ref|XP_002522792.1| (e_value=8e-87) Neighbor of COX4, putative [Ricinus communis];; (*SWP) sp|Q9FG71|U172_ARATH (e_value=3e-81) UPF0172 protein At5g55940 OS=Arabidopsis thaliana GN=EMB2731 PE=2 SV=1;; (*TAIR) AT5G55940.1 (e_value=2e-82) | Symbols: emb2731 | Uncharacterised protein family (UPF0172) | chr5:22656256-22657…	NbS00007518g0010.1 (+1)	0	0	0.88716	0	0	0	Neighbor of COX4, putative	AT5G55940
435	protein AED:0.39 eAED:0.39 QI:171|0.75|0.6|0.8|0.75|0.6|5|0|85; (*GB) gi|224053583|ref|XP_002297884.1| (e_value=2e-48) predicted protein [Populus trichocarpa];; (*SWP) sp|Q9M2F1|RS272_ARATH (e_value=1e-48) 40S ribosomal protein S27-2 OS=Arabidopsis thaliana GN=RPS27B PE=2 SV=2;; (*TAIR) AT3G61110.1 (e_value=8e-50) | Symbols: ARS27A, RS27A | ribosomal protein S27 | chr3:22611710-22612632 FORWARD L…	NbS00020875g0028.1	0	0	0.88716	0	0.95807	0	Ribosomal protein S27	AT3G61110
501	protein AED:0.03 eAED:0.03 QI:0|1|0.5|1|0|0|2|0|46; (*GB) gi|386277419|gb|AFJ04408.1| (e_value=1e-24) 5-epi-aristolochene synthase [Nicotiana tabacum];; (*SWP) sp|Q84LG0|5EAS4_NICAT (e_value=6e-26) Probable 5-epi-aristolochene synthase 4 OS=Nicotiana attenuata PE=2 SV=1;; (*ITAG) Solyc01g101210.2.1 (e_value=6e-24) genomic_reference:SL2.40ch01 gene_region:82795416-82797728 transcript_region:SL2.40…	NbC23429524g0001.1	0	0	0.88716	0	0	0	5-epi-aristolochene synthase	AT5G23960
502	protein AED:0.33 eAED:0.33 QI:8|0.75|0.6|1|1|0.8|5|0|309; (*GB) gi|225458583|ref|XP_002284625.1| (e_value=5e-153) PREDICTED: uncharacterized protein LOC100243704 [Vitis vinifera];; (*TAIR) AT5G44250.1 (e_value=4e-111) | Symbols: | Protein of unknown function DUF829, transmembrane 53 | chr5:17823876-17825620 REVERSE LENGTH=403;; (*ITAG) Solyc04g079140.2.1 (e_value=0.0) genomic_reference:SL2.40ch04…	NbC26195568g0004.1	0	0	0.88716	0	0	0	Unknown transmembrane protein	AT5G44250
503	protein AED:0.31 eAED:0.31 QI:277|0.33|0.5|1|1|0.75|4|0|135; (*GB) gi|358248670|ref|NP_001240176.1| (e_value=1e-50) uncharacterized protein LOC100802918 [Glycine max];; (*SWP) sp|Q8LC83|RS242_ARATH (e_value=2e-49) 40S ribosomal protein S24-2 OS=Arabidopsis thaliana GN=RPS24B PE=2 SV=2;; (*TAIR) AT5G28060.1 (e_value=2e-50) | Symbols: | Ribosomal protein S24e family protein | chr5:10069791-10070792…	NbS00000733g0004.1 (+1)	0	0	0.88716	0	0	0	Ribosomal protein S24e family protein	AT5G28060
504	protein AED:0.08 eAED:0.08 QI:0|0|0|1|1|1|2|0|170; (*GB) gi|48209896|gb|AAT40490.1| (e_value=3e-91) EF hand family protein [Solanum demissum];; (*SWP) sp|Q94AZ4|CML13_ARATH (e_value=5e-85) Probable calcium-binding protein CML13 OS=Arabidopsis thaliana GN=CML13 PE=1 SV=1;; (*TAIR) AT1G12310.1 (e_value=3e-86) | Symbols: | Calcium-binding EF-hand family protein | chr1:4187500-4187946 REVERSE LENGTH=…	NbS00001327g0003.1 (+5)	0	0	0.88716	0	0	0	Calcium-binding EF-hand family protein, Dynamin family protein	AT1G12310
505	protein AED:0.01 eAED:0.01 QI:0|1|0.5|1|1|1|4|124|153; (*SWP) sp|Q945M1|NDUB9_ARATH (e_value=1e-56) NADH dehydrogenase [ubiquinone] 1 beta subcomplex subunit 9 OS=Arabidopsis thaliana GN=CIB22 PE=2 SV=1;; (*TAIR) AT4G34700.1 (e_value=9e-58) | Symbols: CIB22, AtCIB22 | LYR family of Fe/S cluster biogenesis protein | chr4:16556874-16558362 FORWARD LENGTH=117;; (*ITAG) Solyc01g110390.2.1 (e_value=2e…	NbS00001635g0015.1 (+1)	0	0	0.88716	0	0	0	LYR family of Fe/S cluster biogenesis protein	AT4G34700
506	protein AED:0.15 eAED:0.15 QI:344|1|1|1|1|1|6|163|465; (*GB) gi|363808214|ref|NP_001242232.1| (e_value=0.0) uncharacterized protein LOC100802136 [Glycine max];; (*TAIR) AT1G15980.1 (e_value=0.0) | Symbols: NDF1, NDH48 | NDH-dependent cyclic electron flow 1 | chr1:5489314-5491199 FORWARD LENGTH=461;; (*ITAG) Solyc03g116870.2.1 (e_value=0.0) genomic_reference:SL2.40ch03 gene_region:60179636-6018234…	NbS00001817g0017.1 (+1)	0	0	0.88716	0	0	0	NADH-dependent cyclic electron flow 1	AT1G15980
507	protein AED:0.24 eAED:0.27 QI:66|0.62|0.88|1|0.37|0.55|9|370|275; (*GB) gi|224089176|ref|XP_002308652.1| (e_value=6e-104) predicted protein [Populus trichocarpa];; (*SWP) sp|O95372|LYPA2_HUMAN (e_value=4e-14) Acyl-protein thioesterase 2 OS=Homo sapiens GN=LYPLA2 PE=1 SV=1;; (*TAIR) AT5G20060.3 (e_value=3e-87) | Symbols: | alpha/beta-Hydrolases superfamily protein | chr5:6776800-6779447 FORWARD LE…	NbS00002003g0006.1 (+1)	0	0	0.88716	0	0	0	Alpha/beta-Hydrolases superfamily protein	AT5G20060
508	protein AED:0.25 eAED:0.27 QI:0|0|0|1|0|0.25|4|0|407; (*GB) gi|255583974|ref|XP_002532733.1| (e_value=0.0) Glycosyltransferase QUASIMODO1, putative [Ricinus communis];; (*SWP) sp|Q9LSG3|GAUT8_ARATH (e_value=0.0) Galacturonosyltransferase 8 OS=Arabidopsis thaliana GN=GAUT8 PE=1 SV=1;; (*TAIR) AT3G25140.1 (e_value=0.0) | Symbols: GAUT8, QUA1 | Nucleotide-diphospho-sugar transferases superfamily pro…	NbS00002060g0015.1 (+4)	0	0	0.88716	0	0	0	Nucleotide-diphospho-sugar transferases	AT3G25140
509	protein AED:0.23 eAED:0.23 QI:0|0.52|0.66|0.88|0.94|0.88|18|923|670; (*GB) gi|359490406|ref|XP_002280266.2| (e_value=0.0) PREDICTED: ABC transporter B family member 28-like [Vitis vinifera];; (*SWP) sp|Q8LPQ6|AB28B_ARATH (e_value=0.0) ABC transporter B family member 28 OS=Arabidopsis thaliana GN=ABCB28 PE=2 SV=1;; (*TAIR) AT4G25450.1 (e_value=0.0) | Symbols: ATNAP8, NAP8 | non-intrinsic ABC prote…	NbS00002425g0008.1	0	0	0.88716	0	0	0	ABC transporter B family member	AT4G25450
510	protein AED:0.27 eAED:0.27 QI:136|1|1|1|0|0.5|2|325|114; (*GB) gi|224097152|ref|XP_002310854.1| (e_value=2e-65) predicted protein [Populus trichocarpa];; (*SWP) sp|Q94G00|PIN1_MALDO (e_value=1e-65) Peptidyl-prolyl cis-trans isomerase Pin1 OS=Malus domestica GN=PIN1 PE=2 SV=1;; (*TAIR) AT2G18040.1 (e_value=4e-60) | Symbols: PIN1AT | peptidylprolyl cis/trans isomerase, NIMA-interacting 1 | chr2:784…	NbS00002898g0024.1 (+1)	0	0	0.88716	0	0	0	Peptidylprolyl cis/trans isomerase	AT2G18040
511	protein AED:0.23 eAED:0.23 QI:0|0.66|0.75|0.75|1|1|4|0|196; (*GB) gi|193784667|dbj|BAG50820.1| (e_value=4e-110) MAP kinase [Nicotiana benthamiana];; (*SWP) sp|Q40532|NTF4_TOBAC (e_value=8e-105) Mitogen-activated protein kinase homolog NTF4 OS=Nicotiana tabacum GN=NTF4 PE=2 SV=1;; (*TAIR) AT2G43790.1 (e_value=8e-96) | Symbols: ATMPK6, MPK6, MAPK6, ATMAPK6 | MAP kinase 6 | chr2:18138477-18140693 FO…	NbS00003284g0006.1 (+2)	0	0	0.88716	0	0	0	MAP kinase 6	AT2G43790
512	protein AED:0.06 eAED:0.06 QI:0|0.66|0.57|0.85|1|1|7|0|760; (*GB) gi|225444169|ref|XP_002268607.1| (e_value=0.0) PREDICTED: protein CHUP1, chloroplastic-like [Vitis vinifera];; (*SWP) sp|Q9LI74|CHUP1_ARATH (e_value=7e-105) Protein CHUP1, chloroplastic OS=Arabidopsis thaliana GN=CHUP1 PE=1 SV=1;; (*TAIR) AT3G25690.3 (e_value=3e-107) | Symbols: CHUP1 | Hydroxyproline-rich glycoprotein family protei…	NbS00003971g0003.1	0	0	0.88716	0	0	0	Hydroxyproline-rich glycoprotein family protein	AT3G25690
513	protein AED:0.24 eAED:0.24 QI:281|0.85|0.87|1|0.71|0.75|8|480|262; (*SWP) sp|P22302|SODF_NICPL (e_value=2e-69) Superoxide dismutase [Fe], chloroplastic (Fragment) OS=Nicotiana plumbaginifolia GN=SODB PE=2 SV=1;; (*TAIR) AT5G23310.1 (e_value=4e-126) | Symbols: FSD3 | Fe superoxide dismutase 3 | chr5:7850624-7852241 FORWARD LENGTH=263;; (*ITAG) Solyc02g021140.2.1 (e_value=2e-149) genomic_reference:…	NbS00004090g0014.1 (+2)	0	0	0.88716	0	0	0	Fe superoxide dismutase 3	AT5G23310
514	protein AED:0.32 eAED:0.32 QI:253|1|1|1|0.66|0.75|4|561|240	NbS00004268g0115.1 (+1)	0	0	0.88716	0	0	0
515	protein AED:0.26 eAED:0.26 QI:242|0.87|0.77|1|0.87|0.77|9|276|264; (*SWP) sp|Q6DJ03|MEMO1_XENTR (e_value=7e-81) Protein MEMO1 OS=Xenopus tropicalis GN=memo1 PE=2 SV=1;; (*TAIR) AT2G25280.1 (e_value=4e-142) | Symbols: | CONTAINS InterPro DOMAIN/s: UPF0103/Mediator of ErbB2-driven cell motility (Memo), related (InterPro:IPR002737); Has 1074 Blast hits to 1072 proteins in 474 species: Archae - 213; …	NbS00004541g0005.1 (+1)	0	0	0.88716	0	0	0	Mediator of ErbB2-driven cell motility	AT2G25280
516	protein AED:0.33 eAED:0.46 QI:0|-1|0|1|-1|1|1|0|92	NbS00005389g0101.1	0	0	0.88716	0	0	0
517	protein AED:0.10 eAED:0.18 QI:0|0.33|0.25|1|0|0.25|4|0|294; (*GB) gi|296087746|emb|CBI35002.3| (e_value=4e-70) unnamed protein product [Vitis vinifera];; (*SWP) sp|Q50EX6|ODO1_PETHY (e_value=5e-37) Protein ODORANT1 OS=Petunia hybrida GN=ODO1 PE=2 SV=1;; (*TAIR) AT3G28470.1 (e_value=6e-59) | Symbols: ATMYB35, TDF1 | Duplicated homeodomain-like superfamily protein | chr3:10674579-10675724 REVERSE L…	NbS00005571g0015.1	0	0	0.88716	0	0	0	Duplicated homeodomain-like superfamily protein	AT3G28470
518	protein AED:0.13 eAED:0.13 QI:355|1|0.91|1|0.81|0.75|12|199|425; (*SWP) sp|Q86B00|GLNA1_DICDI (e_value=4e-61) Type-1 glutamine synthetase 1 OS=Dictyostelium discoideum GN=glnA1 PE=3 SV=1;; (*TAIR) AT3G53180.1 (e_value=0.0) | Symbols: | glutamate-ammonia ligases;catalytics;glutamate-ammonia ligases | chr3:19707068-19711188 FORWARD LENGTH=852;; (*ITAG) Solyc10g083830.1.1 (e_value=0.0) evidence_code…	NbS00005638g0002.1 (+1)	0	0	0.88716	0	0	0	Glutamate-ammonia ligases	AT3G53180
519	protein AED:0.20 eAED:0.20 QI:259|1|1|1|0.76|0.92|14|367|426; (*SWP) sp|O23034|UBA5_ARATH (e_value=0.0) Ubiquitin-like modifier-activating enzyme 5 OS=Arabidopsis thaliana GN=At1g05350 PE=3 SV=2;; (*TAIR) AT1G05350.1 (e_value=0.0) | Symbols: | NAD(P)-binding Rossmann-fold superfamily protein | chr1:1560891-1564005 REVERSE LENGTH=431;; (*ITAG) Solyc03g111340.2.1 (e_value=0.0) genomic_reference:SL2…	NbS00006050g0025.1 (+1)	0	0	0.88716	0	0	0	NAD(P)-binding Rossmann-fold superfamily protein	AT1G05350
520	protein AED:0.01 eAED:0.01 QI:0|0.8|0.83|1|0.8|0.83|6|653|616; (*GB) gi|225456106|ref|XP_002281466.1| (e_value=0.0) PREDICTED: 66 kDa stress protein [Vitis vinifera];; (*SWP) sp|P90587|WD66_PHYPO (e_value=4e-162) 66 kDa stress protein OS=Physarum polycephalum PE=2 SV=1;; (*TAIR) AT3G18060.1 (e_value=0.0) | Symbols: | transducin family protein / WD-40 repeat family protein | chr3:6183880-6186788 F…	NbS00006130g0032.1 (+1)	0	0	0.88716	0	0	0	Transducin family protein	AT3G18060
521	protein AED:0.34 eAED:0.34 QI:133|1|1|1|0.33|0|4|417|140; (*SWP) sp|Q84MP7|H2AV3_ORYSJ (e_value=1e-72) Probable histone H2A variant 3 OS=Oryza sativa subsp. japonica GN=Os03g0743400 PE=2 SV=1;; (*TAIR) AT2G38810.2 (e_value=2e-71) | Symbols: HTA8 | histone H2A 8 | chr2:16219444-16220679 REVERSE LENGTH=136;; (*ITAG) Solyc06g084090.2.1 (e_value=8e-73) genomic_reference:SL2.40ch06 gene_region:4562606…	NbS00006531g0010.1 (+1)	0	0	0.88716	0	0	0	Histone H2A 8	AT2G38810
522	protein AED:0.09 eAED:0.09 QI:59|1|1|1|0.8|0.83|6|547|331; (*GB) gi|317106688|dbj|BAJ53190.1| (e_value=1e-153) JMS09K11.8 [Jatropha curcas];; (*TAIR) AT1G21600.2 (e_value=2e-148) | Symbols: PTAC6 | plastid transcriptionally active 6 | chr1:7571514-7573782 REVERSE LENGTH=328;; (*ITAG) Solyc04g057870.2.1 (e_value=7e-180) genomic_reference:SL2.40ch04 gene_region:54113945-54119907 transcript_region:S…	NbS00006907g0003.1 (+1)	0	0	0.88716	0	0	0	Plastid transcriptionally active 6	AT1G21600
523	protein AED:0.25 eAED:0.25 QI:0|0.5|0.42|1|0.5|0.71|7|596|320; (*GB) gi|225446697|ref|XP_002277601.1| (e_value=7e-76) PREDICTED: protein SYM1 [Vitis vinifera];; (*TAIR) AT2G42770.1 (e_value=2e-71) | Symbols: | Peroxisomal membrane 22 kDa (Mpv17/PMP22) family protein | chr2:17798635-17799927 REVERSE LENGTH=232;; (*ITAG) Solyc07g055340.2.1 (e_value=2e-109) genomic_reference:SL2.40ch07 gene_region:6…	NbS00008130g0003.1	0	0	0.88716	0	0	0	Peroxisomal membrane 22 kDa (Mpv17/PMP22) family protein	AT2G42770
524	protein AED:0.37 eAED:0.38 QI:195|0.83|0.85|1|0.66|0.57|7|0|267; (*GB) gi|62867580|emb|CAI84655.1| (e_value=5e-96) hypothetical protein [Nicotiana tabacum];; (*TAIR) AT1G21320.2 (e_value=8e-55) | Symbols: | nucleotide binding;nucleic acid binding | chr1:7462834-7466164 REVERSE LENGTH=253;; (*ITAG) Solyc04g071050.2.1 (e_value=2e-92) genomic_reference:SL2.40ch04 gene_region:55538641-55541050 transc…	NbS00009324g0004.1 (+1)	0	0	0.88716	0	0	0	Nucleotide binding	AT1G21320
525	protein AED:0.15 eAED:0.15 QI:0|0.33|0.25|0.75|0|0|4|0|132; (*ITAG) Solyc08g061800.2.1 (e_value=6e-59) genomic_reference:SL2.40ch08 gene_region:46740890-46745658 transcript_region:SL2.40ch08:46740890..46745658+ functional_description:"Unknown Protein (AHRD V1)";	NbS00010200g0024.1 (+1)	0	0	0.88716	0	0	0	Unknown protein
526	protein AED:0.11 eAED:0.11 QI:0|0.5|0.33|1|1|1|3|0|561	NbS00010399g0101.1	0	0	0.88716	0	0	0
527	protein AED:0.10 eAED:0.10 QI:136|1|1|1|1|1|5|357|903; (*GB) gi|296089241|emb|CBI39013.3| (e_value=0.0) unnamed protein product [Vitis vinifera];; (*SWP) sp|O04893|AGLU_SPIOL (e_value=0.0) Alpha-glucosidase OS=Spinacia oleracea PE=1 SV=1;; (*TAIR) AT5G11720.1 (e_value=0.0) | Symbols: | Glycosyl hydrolases family 31 protein | chr5:3776840-3780025 FORWARD LENGTH=902;; (*ITAG) Solyc04g009630.2.1 (e_…	NbS00010403g0009.1	0	0	0.88716	0	0	0	Glycosyl hydrolases family 31 protein	AT5G11720
528	protein AED:0.11 eAED:0.11 QI:198|1|1|1|0.5|0.6|5|370|177; (*GB) gi|255543701|ref|XP_002512913.1| (e_value=3e-95) conserved hypothetical protein [Ricinus communis];; (*TAIR) AT2G21620.1 (e_value=9e-96) | Symbols: RD2 | Adenine nucleotide alpha hydrolases-like superfamily protein | chr2:9248749-9249986 FORWARD LENGTH=187;; (*ITAG) Solyc01g109710.2.1 (e_value=2e-101) genomic_reference:SL2.40ch01 ge…	NbS00010545g0005.1	0	0	0.88716	0	0	0	Adenine nucleotide alpha hydrolases-like superfamily protein	AT2G21620
529	protein AED:0.10 eAED:0.12 QI:0|0.25|0|1|0.25|0.2|5|0|497; (*GB) gi|225451207|ref|XP_002271613.1| (e_value=2e-80) PREDICTED: uncharacterized N-acetyltransferase p20-like [Vitis vinifera];; (*TAIR) AT3G22560.1 (e_value=1e-58) | Symbols: | Acyl-CoA N-acyltransferases (NAT) superfamily protein | chr3:7998915-7999442 REVERSE LENGTH=175;; (*ITAG) Solyc01g098010.2.1 (e_value=2e-94) genomic_reference:SL…	NbS00011737g0019.1 (+1)	0	0	0.88716	0	0	0	Acyl-CoA N-acyltransferases (NAT) superfamily protein	AT3G22560
530	protein AED:0.20 eAED:0.20 QI:411|0.77|0.7|1|0.66|0.6|10|285|745; (*GB) gi|359481589|ref|XP_002282804.2| (e_value=0.0) PREDICTED: uncharacterized protein LOC100263058 [Vitis vinifera];; (*TAIR) AT3G48410.1 (e_value=4e-168) | Symbols: | alpha/beta-Hydrolases superfamily protein | chr3:17925786-17928100 REVERSE LENGTH=385;; (*ITAG) Solyc09g009500.2.1 (e_value=0.0) genomic_reference:SL2.40ch09 gene_…	NbS00012024g0008.1 (+1)	0	0	0.88716	0	0	0	Alpha/beta-Hydrolases superfamily protein	AT3G48410
531	protein AED:0.12 eAED:0.13 QI:0|-1|0|1|-1|1|1|0|225; (*SWP) sp|O49686|PYR1_ARATH (e_value=7e-92) Abscisic acid receptor PYR1 OS=Arabidopsis thaliana GN=PYR1 PE=1 SV=1;; (*TAIR) AT4G17870.1 (e_value=5e-93) | Symbols: PYR1, RCAR11 | Polyketide cyclase/dehydrase and lipid transport superfamily protein | chr4:9928792-9929367 FORWARD LENGTH=191;; (*ITAG) Solyc06g061180.1.1 (e_value=3e-116) evidence_co…	NbS00012842g0001.1 (+1)	0	0	0.88716	0	0	0	Polyketide cyclase/dehydrase and lipid transport superfamily protein	AT4G17870
532	protein AED:0.26 eAED:0.26 QI:279|0.66|1|1|1|1|4|176|181; (*GB) gi|255537373|ref|XP_002509753.1| (e_value=1e-46) Elicitor-responsive protein, putative [Ricinus communis];; (*SWP) sp|Q0JBH9|ERG3_ORYSJ (e_value=1e-40) Elicitor-responsive protein 3 OS=Oryza sativa subsp. japonica GN=ERG3 PE=2 SV=1;; (*TAIR) AT1G63220.1 (e_value=4e-35) | Symbols: | Calcium-dependent lipid-binding (CaLB domain) family…	NbS00013343g0013.1 (+1)	0	0	0.88716	0	0	0	Calcium-dependent lipid-binding (CaLB domain) family protein	AT1G63220
533	protein AED:0.00 eAED:0.00 QI:295|1|1|1|1|1|5|178|914; (*GB) gi|356555040|ref|XP_003545847.1| (e_value=0.0) PREDICTED: pre-mRNA-splicing factor SYF1-like [Glycine max];; (*SWP) sp|Q9DCD2|SYF1_MOUSE (e_value=0.0) Pre-mRNA-splicing factor SYF1 OS=Mus musculus GN=Xab2 PE=2 SV=1;; (*TAIR) AT5G28740.1 (e_value=0.0) | Symbols: | Tetratricopeptide repeat (TPR)-like superfamily protein | chr5:10780774-10…	NbS00013476g0004.1 (+1)	0	0	0.88716	0	0	0	Tetratricopeptide repeat (TPR)-like superfamily protein	AT5G28740
534	protein AED:0.28 eAED:0.34 QI:0|0.5|0.4|1|0.25|0.4|5|0|257; (*GB) gi|225429807|ref|XP_002282879.1| (e_value=7e-95) PREDICTED: probable plastid-lipid-associated protein 8, chloroplastic [Vitis vinifera];; (*SWP) sp|Q941D3|PAP8_ARATH (e_value=7e-81) Probable plastid-lipid-associated protein 8, chloroplastic OS=Arabidopsis thaliana GN=PAP8 PE=2 SV=1;; (*TAIR) AT5G19940.1 (e_value=5e-82) | Symbols: |…	NbS00014643g0010.1 (+2)	0	0	0.88716	0	0	0	Plastid-lipid associated protein	AT5G19940
535	protein AED:0.26 eAED:0.26 QI:351|0.91|0.91|1|0.91|0.83|24|0|1433; (*GB) gi|359489732|ref|XP_002278370.2| (e_value=0.0) PREDICTED: protein KIAA0664 homolog [Vitis vinifera];; (*SWP) sp|O15818|K0664_DICDI (e_value=4e-45) Protein KIAA0664 homolog OS=Dictyostelium discoideum GN=cluA PE=1 SV=2;; (*TAIR) AT1G01320.2 (e_value=0.0) | Symbols: | Tetratricopeptide repeat (TPR)-like superfamily protein | c…	NbS00015067g0012.1 (+1)	0	0	0.88716	0	0.95807	0	Tetratricopeptide repeat (TPR)-like superfamily protein	AT1G01320
536	protein AED:0.66 eAED:0.66 QI:0|0|0|1|0|0|2|0|365; (*GB) gi|255544149|ref|XP_002513137.1| (e_value=0.0) conserved hypothetical protein [Ricinus communis];; (*TAIR) AT3G19990.1 (e_value=1e-179) | Symbols: | unknown protein; INVOLVED IN: biological_process unknown; LOCATED IN: chloroplast stroma, chloroplast; EXPRESSED IN: 23 plant structures; EXPRESSED DURING: 13 growth stages; Has 118 Blast hits …	NbS00018086g0023.1	0	0	0.88716	0	0	0	Unknown protein	AT3G19990
537	protein AED:0.41 eAED:0.42 QI:30|0.8|0.33|0.83|0.4|0.5|6|0|149; (*GB) gi|255564796|ref|XP_002523392.1| (e_value=2e-67) conserved hypothetical protein [Ricinus communis];; (*TAIR) AT4G26410.1 (e_value=2e-64) | Symbols: | Uncharacterised conserved protein UCP022280 | chr4:13346760-13348791 FORWARD LENGTH=263;; (*ITAG) Solyc01g049960.2.1 (e_value=7e-58) genomic_reference:SL2.40ch01 gene_region:42725…	NbS00019262g0004.1 (+1)	0	0	0.88716	0	0	0	Unknown protein	AT4G26410
538	protein AED:0.02 eAED:0.03 QI:0|0.6|0.45|1|0.9|0.72|11|0|2223; (*TAIR) AT4G13750.1 (e_value=0.0) | Symbols: NOV | Histidine kinase-, DNA gyrase B-, and HSP90-like ATPase family protein | chr4:7975191-7987558 FORWARD LENGTH=2729;; (*ITAG) Solyc09g092100.2.1 (e_value=0.0) genomic_reference:SL2.40ch09 gene_region:66589275-66608601 transcript_region:SL2.40ch09:66589275..66608601+ go_terms:GO:0005524 …	NbS00019296g0006.1	0	0	0.88716	0	0	0	ATPase family protein
539	protein AED:0.31 eAED:0.31 QI:63|1|0.91|1|0.72|0.75|12|0|414; (*GB) gi|225447955|ref|XP_002269147.1| (e_value=0.0) PREDICTED: aminomethyltransferase [Vitis vinifera];; (*SWP) sp|Q3AET7|GCST_CARHZ (e_value=5e-24) Aminomethyltransferase OS=Carboxydothermus hydrogenoformans (strain Z-2901 / DSM 6008) GN=gcvT PE=3 SV=1;; (*TAIR) AT1G60990.3 (e_value=0.0) | Symbols: | Glycine cleavage T-protein family…	NbS00020176g0020.1	0	0	0.88716	0	0	0	Glycine cleavage T-protein family	AT1G60990
540	protein AED:0.23 eAED:0.23 QI:143|1|1|1|0.9|0.90|11|294|542; (*GB) gi|225448729|ref|XP_002275465.1| (e_value=0.0) PREDICTED: uncharacterized aarF domain-containing protein kinase At5g05200, chloroplastic [Vitis vinifera];; (*SWP) sp|Q9ASX5|Y5520_ARATH (e_value=0.0) Uncharacterized aarF domain-containing protein kinase At5g05200, chloroplastic OS=Arabidopsis thaliana GN=At5g05200 PE=1 SV=1;; (*TAI…	NbS00020204g0014.1	0	0	0.88716	0	0	0	Protein kinase superfamily protein	At5g05200
541	protein AED:0.39 eAED:0.39 QI:0|1|0.5|1|0|0|2|620|181; (*GB) gi|255538784|ref|XP_002510457.1| (e_value=8e-117) ATP-dependent peptidase, putative [Ricinus communis];; (*TAIR) AT1G75460.1 (e_value=6e-110) | Symbols: | ATP-dependent protease La (LON) domain protein | chr1:28327986-28328822 FORWARD LENGTH=278;; (*ITAG) Solyc04g080870.1.1 (e_value=7e-55) evidence_code:10F1H1E1IEG genomic_reference:SL2…	NbS00022516g0001.1 (+1)	0	0	0.88716	0	0	0	ATP-dependent protease	AT1G75460
542	protein AED:0.31 eAED:0.31 QI:0|-1|0|1|-1|1|1|0|214; (*GB) gi|11133025|sp|Q43578.1|LCYB_TOBAC (e_value=1e-146) RecName: Full=Lycopene beta cyclase, chloroplastic; Flags: Precursor;; (*SWP) sp|Q43578|LCYB_TOBAC (e_value=4e-148) Lycopene beta cyclase, chloroplastic OS=Nicotiana tabacum GN=LCY1 PE=1 SV=1;; (*TAIR) AT3G10230.2 (e_value=5e-135) | Symbols: LYC | lycopene cyclase | chr3:3164340-3165449 …	NbS00023329g0001.1 (+1)	0	0	0.88716	0	0	0	Lycopene cyclase	AT3G10230
543	protein AED:0.01 eAED:0.01 QI:0|-1|0|1|-1|1|1|0|1475; (*GB) gi|225437318|ref|XP_002267274.1| (e_value=0.0) PREDICTED: translocase of chloroplast 159, chloroplastic-like [Vitis vinifera];; (*SWP) sp|O81283|TC159_ARATH (e_value=0.0) Translocase of chloroplast 159, chloroplastic OS=Arabidopsis thaliana GN=TOC159 PE=1 SV=1;; (*TAIR) AT4G02510.1 (e_value=0.0) | Symbols: TOC159, TOC86, PPI2, TOC160, AT…	NbS00024250g0002.1	0	0	0.88716	0	0	0	Translocon at the outer envelope membrane of chloroplasts	AT4G02510
544	protein AED:0.19 eAED:0.19 QI:247|1|0.95|1|0.94|0.9|20|0|700; (*GB) gi|225454296|ref|XP_002275449.1| (e_value=0.0) PREDICTED: exocyst complex component 5 [Vitis vinifera];; (*SWP) sp|Q8RVQ5|EXOC5_ARATH (e_value=0.0) Exocyst complex component 5 OS=Arabidopsis thaliana GN=SEC10 PE=2 SV=2;; (*TAIR) AT5G12370.2 (e_value=0.0) | Symbols: SEC10 | exocyst complex component sec10 | chr5:4003002-4008445 RE…	NbS00024253g0011.1	0	0	0.88716	0	0	0	SEC10	AT5G12370
545	protein AED:0.23 eAED:0.23 QI:0|0|0|1|1|1|2|0|459; (*GB) gi|193245812|gb|ACF17125.1| (e_value=0.0) CER6 [Solanum tuberosum];; (*SWP) sp|Q9XF43|KCS6_ARATH (e_value=0.0) 3-ketoacyl-CoA synthase 6 OS=Arabidopsis thaliana GN=CUT1 PE=1 SV=1;; (*TAIR) AT1G68530.1 (e_value=0.0) | Symbols: CUT1, POP1, CER6, G2, KCS6 | 3-ketoacyl-CoA synthase 6 | chr1:25712881-25714733 REVERSE LENGTH=497;; (*ITAG) Solyc02…	NbS00025742g0001.1	0	0	0.88716	0	0	0	Ketoacyl-CoA synthase 6	AT1G68530
546	protein AED:0.52 eAED:0.53 QI:0|0|0|1|0|0|2|0|62	NbS00025999g0007.1	0	0	0.88716	0	0	0
547	protein AED:0.15 eAED:0.15 QI:398|1|0.91|1|0.81|0.91|12|0|491; (*GB) gi|350537433|ref|NP_001234549.1| (e_value=0.0) phosphoethanolamine N-methyltransferase [Solanum lycopersicum];; (*SWP) sp|Q9M571|PEAMT_SPIOL (e_value=0.0) Phosphoethanolamine N-methyltransferase OS=Spinacia oleracea GN=PEAMT PE=1 SV=1;; (*TAIR) AT3G18000.1 (e_value=0.0) | Symbols: NMT1, XPL1, PEAMT | S-adenosyl-L-methionine-depe…	NbS00026025g0008.1 (+1)	0	0	0.88716	0	0	0.89954	Phosphoethanolamine N-methyltransferase	AT3G18000
548	protein AED:0.06 eAED:0.08 QI:71|0.5|0.33|1|0.5|0.33|3|0|513; (*GB) gi|147882993|gb|ABQ51813.1| (e_value=0.0) RAN GTPase-activating protein 2 [Nicotiana benthamiana];; (*SWP) sp|Q9M651|RAGP2_ARATH (e_value=0.0) RAN GTPase-activating protein 2 OS=Arabidopsis thaliana GN=RANGAP2 PE=1 SV=2;; (*TAIR) AT5G19320.1 (e_value=0.0) | Symbols: RANGAP2 | RAN GTPase activating protein 2 | chr5:6505310-6506947…	NbS00026625g0015.1 (+1)	0	0	0.88716	0	0	0	RAN GTPase activating protein 2	AT5G19320
549	protein AED:0.32 eAED:0.32 QI:353|0.6|0.5|1|0.6|0.5|6|0|254; (*GB) gi|60265618|gb|AAX15956.1| (e_value=1e-161) cinnamyl alcohol dehydrogenase 1 [Nicotiana tabacum];; (*SWP) sp|P51110|DFRA_VITVI (e_value=8e-48) Dihydroflavonol-4-reductase OS=Vitis vinifera GN=DFR PE=1 SV=1;; (*TAIR) AT5G19440.1 (e_value=2e-124) | Symbols: | NAD(P)-binding Rossmann-fold superfamily protein | chr5:6556493-6558123 FO…	NbS00027317g0008.1	0	0	0.88716	0	0	0	NAD(P)-binding Rossmann-fold superfamily protein	AT5G19440
550	protein AED:0.26 eAED:0.26 QI:288|0.66|0.71|1|0.5|0.57|7|114|404; (*GB) gi|356536459|ref|XP_003536755.1| (e_value=7e-158) PREDICTED: calumenin-like [Glycine max];; (*SWP) sp|Q28BT4|CALU_XENTR (e_value=5e-12) Calumenin OS=Xenopus tropicalis GN=calu PE=2 SV=1;; (*TAIR) AT5G08580.1 (e_value=2e-147) | Symbols: | Calcium-binding EF hand family protein | chr5:2780976-2782961 REVERSE LENGTH=391;; (*ITAG…	NbS00028901g0010.1 (+1)	0	0	0.88716	0	0	0	Calcium-binding EF hand family protein	AT5G08580
551	protein AED:0.19 eAED:0.19 QI:0|1|1|1|1|1|6|350|617; (*GB) gi|171705256|gb|ACB54686.1| (e_value=0.0) methyltransferase [Nicotiana benthamiana];; (*SWP) sp|Q94EJ6|PMTE_ARATH (e_value=0.0) Probable methyltransferase PMT14 OS=Arabidopsis thaliana GN=At4g18030 PE=1 SV=1;; (*TAIR) AT4G18030.1 (e_value=0.0) | Symbols: | S-adenosyl-L-methionine-dependent methyltransferases superfamily protein | chr4:100…	NbS00029496g0002.1 (+1)	0	0	0.88716	0	0	0	Methyltransferases superfamily protein	AT4G18030
552	protein AED:0.13 eAED:0.13 QI:0|0.33|0.5|0.5|1|0.75|4|270|98; (*SWP) sp|P49689|RS30_ARATH (e_value=4e-26) 40S ribosomal protein S30 OS=Arabidopsis thaliana GN=RPS30A PE=1 SV=3;; (*TAIR) AT5G56670.1 (e_value=3e-27) | Symbols: | Ribosomal protein S30 family protein | chr5:22935413-22935981 REVERSE LENGTH=62;; (*ITAG) Solyc12g008700.1.1 (e_value=8e-29) evidence_code:10F1H0E1IEG genomic_reference:SL2…	NbS00031189g0005.1 (+1)	0	0	0.88716	0	0	0	Ribosomal protein S30 family protein	AT5G56670
553	protein AED:0.11 eAED:0.16 QI:0|0.33|0|1|0.33|0.25|4|0|607; (*GB) gi|305632921|dbj|BAJ16176.1| (e_value=0.0) GDP-mannose 4,6-dehydratase [Nicotiana tabacum];; (*SWP) sp|P93031|GMD2_ARATH (e_value=0.0) GDP-mannose 4,6 dehydratase 2 OS=Arabidopsis thaliana GN=MUR1 PE=1 SV=3;; (*TAIR) AT3G51160.1 (e_value=0.0) | Symbols: MUR1, MUR_1, GMD2 | NAD(P)-binding Rossmann-fold superfamily protein | chr3:190…	NbS00031608g0008.1 (+1)	0	0	0.88716	0	0	0	NAD(P)-binding Rossmann-fold superfamily protein	AT3G51160
554	protein AED:0.18 eAED:0.18 QI:1156|0.76|0.78|0.92|0.84|0.78|14|0|527; (*GB) gi|75338884|sp|Q9ZR40.1|U2A2B_NICPL (e_value=0.0) RecName: Full=Splicing factor U2af large subunit B; AltName: Full=NpU2AF65b; AltName: Full=U2 auxiliary factor 65 kDa subunit B; AltName: Full=U2 small nuclear ribonucleoprotein auxiliary factor large subunit B; Short=U2 snRNP auxiliary factor large subunit B;; (*SWP) sp|Q…	NbS00032951g0002.1	0	0	0.88716	0	0	0	U2 snRNP auxilliary factor	AT1G60900
555	protein ; (*GB) gi|302142028|emb|CBI19231.3| (e_value=7e-22) unnamed protein product [Vitis vinifera];; (*SWP) sp|Q9SE96|GEML1_ARATH (e_value=2e-21) GEM-like protein 1 OS=Arabidopsis thaliana GN=FIP1 PE=1 SV=1;; (*TAIR) AT1G28200.1 (e_value=1e-22) | Symbols: FIP1 | FH interacting protein 1 | chr1:9850395-9852300 REVERSE LENGTH=259;; (*ITAG) Solyc07g021540.2.1 (e_value=5e-26) genomic_reference:SL2…	NbS00036752g0005.1	0	0	0.88716	0	0	0	FH interacting protein 1	AT1G28200
556	protein AED:0.23 eAED:0.26 QI:0|0.83|0.71|0.85|1|1|7|0|705; (*GB) gi|225425902|ref|XP_002271378.1| (e_value=0.0) PREDICTED: signal recognition particle 72 kDa protein [Vitis vinifera];; (*SWP) sp|O76094|SRP72_HUMAN (e_value=2e-77) Signal recognition particle 72 kDa protein OS=Homo sapiens GN=SRP72 PE=1 SV=3;; (*TAIR) AT1G67680.1 (e_value=0.0) | Symbols: | SRP72 RNA-binding domain | chr1:25365962-…	NbS00037476g0005.1	0	0	0.88716	0	0	0	SRP72 RNA-binding domain	AT1G67680
557	protein AED:0.23 eAED:0.23 QI:318|0.93|0.94|1|0.93|0.88|17|350|541; (*GB) gi|122194121|sp|Q1W2L8.2|GSH1_TOBAC (e_value=0.0) RecName: Full=Glutamate--cysteine ligase, chloroplastic; AltName: Full=Gamma-ECS; Short=GCS; AltName: Full=Gamma-glutamylcysteine synthetase; Flags: Precursor;; (*SWP) sp|Q1W2L8|GSH1_TOBAC (e_value=0.0) Glutamate--cysteine ligase, chloroplastic OS=Nicotiana tabacum GN=GSH1 P…	NbS00057465g0001.1 (+1)	0	0	0.88716	0	0	0	Gamma-glutamylcysteine synthetase	AT4G23100
558	protein AED:0.28 eAED:0.28 QI:209|0.87|0.77|1|0.87|0.77|9|0|366; (*SWP) sp|Q3E875|RGAP1_ARATH (e_value=1e-159) Uncharacterized Rho GTPase-activating protein At5g61530 OS=Arabidopsis thaliana GN=At5g61530 PE=1 SV=2;; (*TAIR) AT5G61530.1 (e_value=1e-160) | Symbols: | small G protein family protein / RhoGAP family protein | chr5:24742630-24744586 FORWARD LENGTH=376;; (*ITAG) Solyc03g093430.2.1 (e_va…	NbS00060005g0001.1	0	0	0.88716	0	0	0	Small G protein family protein	AT5G61530
559	protein AED:0.30 eAED:0.30 QI:0|1|1|1|0.92|0.92|14|0|620; (*GB) gi|359479709|ref|XP_003632341.1| (e_value=0.0) PREDICTED: methylcrotonoyl-CoA carboxylase subunit alpha, mitochondrial-like [Vitis vinifera];; (*SWP) sp|Q42777|MCCA_SOYBN (e_value=0.0) Methylcrotonoyl-CoA carboxylase subunit alpha, mitochondrial OS=Glycine max GN=MCCA PE=1 SV=2;; (*TAIR) AT1G03090.2 (e_value=0.0) | Symbols: MCCA | me…	NbS00061587g0004.1	0	0	0.88716	0	0	0	Methylcrotonyl-CoA carboxylase alpha chain	AT1G03090
586	protein AED:0.12 eAED:0.12 QI:0|-1|0|1|-1|1|1|0|416; (*GB) gi|225432378|ref|XP_002276628.1| (e_value=0.0) PREDICTED: uncharacterized protein LOC100244223 [Vitis vinifera];; (*TAIR) AT5G18660.1 (e_value=0.0) | Symbols: PCB2 | NAD(P)-binding Rossmann-fold superfamily protein | chr5:6220872-6222125 REVERSE LENGTH=417;; (*ITAG) Solyc01g067290.2.1 (e_value=0.0) genomic_reference:SL2.40ch01 gene_region…	NbS00021791g0001.1	0	0	0.88716	0	0	0.89954	NAD(P)-binding Rossmann-fold superfamily protein	AT5G18660
597	protein AED:0.13 eAED:0.13 QI:0|1|1|1|1|1|3|0|224; (*GB) gi|291165310|gb|ADD81206.1| (e_value=3e-134) sinapyl alcohol dehydrogenase-like 3 [Nicotiana tabacum];; (*SWP) sp|Q2KNL6|GEDH1_OCIBA (e_value=8e-103) Geraniol dehydrogenase 1 OS=Ocimum basilicum GN=GEDH1 PE=1 SV=1;; (*TAIR) AT4G37980.1 (e_value=6e-88) | Symbols: ELI3-1, ELI3, ATCAD7, CAD7 | elicitor-activated gene 3-1 | chr4:17852670-178543…	NbC25794395g0003.1	0	0	0.88716	0	0	0	Elicitor-activated gene 3-1	AT4G37980
598	protein AED:0.13 eAED:0.13 QI:0|-1|0|1|-1|1|1|0|475; (*GB) gi|224106708|ref|XP_002314255.1| (e_value=6e-79) predicted protein [Populus trichocarpa];; (*SWP) sp|Q0V865|FAFL_ARATH (e_value=5e-37) Protein FAF-like, chloroplastic OS=Arabidopsis thaliana GN=At5g22090 PE=2 SV=1;; (*TAIR) AT5G22090.2 (e_value=4e-38) | Symbols: | Protein of unknown function (DUF3049) | chr5:7315003-7316394 REVERSE LENGTH…	NbS00048226g0001.1	0	0	0.88716	0	0	0	Unknown protein	AT5G22090
601	protein AED:0.23 eAED:0.23 QI:0|1|1|1|0.2|0.5|6|274|332; (*GB) gi|255537347|ref|XP_002509740.1| (e_value=2e-84) cleavage and polyadenylation specificity factor, putative [Ricinus communis];; (*SWP) sp|Q9LN71|RING1_ARATH (e_value=2e-82) E3 ubiquitin-protein ligase At1g12760 OS=Arabidopsis thaliana GN=At1g12760 PE=2 SV=1;; (*TAIR) AT1G12760.1 (e_value=2e-83) | Symbols: | Zinc finger, C3HC4 type (RI…	NbS00012434g0008.1	0	0	0.88716	0	0	0	Zinc finger, C3HC4 type (RING finger) family protein	AT1G12760
603	protein AED:0.30 eAED:0.31 QI:79|1|0.5|1|1|1|2|0|160; (*SWP) sp|P17642|PRS2_SOLTU (e_value=7e-64) Pathogenesis-related protein STH-2 OS=Solanum tuberosum GN=STH-2 PE=2 SV=1;; (*ITAG) Solyc12g096960.1.1 (e_value=3e-72) evidence_code:10F1H1E1IEG genomic_reference:SL2.40ch12 gene_region:64005405-64006610 transcript_region:SL2.40ch12:64005405..64006610+ go_terms:GO:0009607 functional_description:"Maj…	NbS00007576g0009.1	0	0	0.88716	0	0	0	Major allergen
613	protein AED:0.12 eAED:0.12 QI:227|1|0.92|1|0.75|0.84|13|219|596; (*SWP) sp|A7SWH1|PESC_NEMVE (e_value=2e-135) Pescadillo homolog OS=Nematostella vectensis GN=v1g194255 PE=3 SV=1;; (*TAIR) AT5G14520.1 (e_value=0.0) | Symbols: | pescadillo-related | chr5:4680789-4684330 REVERSE LENGTH=590;; (*ITAG) Solyc07g047670.2.1 (e_value=0.0) genomic_reference:SL2.40ch07 gene_region:56216949-56224432 transcrip…	NbS00016071g0011.1	0	0	0.88716	0	0	0	Pescadillo-related	AT5G14520
618	protein AED:0.16 eAED:0.16 QI:0|0|0|1|1|1|2|0|244; (*GB) gi|57012874|sp|Q9LW48.1|ERF5_NICSY (e_value=4e-123) RecName: Full=Ethylene-responsive transcription factor 5; AltName: Full=Ethylene-responsive element-binding factor 4; Short=EREBP-4; AltName: Full=Ethylene-responsive element-binding factor 5 homolog; AltName: Full=NsERF4;; (*SWP) sp|Q9LW48|ERF5_NICSY (e_value=1e-124) Ethylene-responsive t…	NbS00017488g0007.1	0	0	0.88716	0	0	0	Ethylene-responsive transcription factor 5	AT5G51190
619	protein AED:0.14 eAED:0.14 QI:93|1|1|1|1|1|7|265|373; (*SWP) sp|Q55G91|U160_DICDI (e_value=5e-105) UPF0160 protein OS=Dictyostelium discoideum GN=DDB_G0267768 PE=3 SV=1;; (*TAIR) AT5G41970.1 (e_value=0.0) | Symbols: | Metal-dependent protein hydrolase | chr5:16791198-16792961 FORWARD LENGTH=373;; (*ITAG) Solyc11g020870.1.1 (e_value=0.0) evidence_code:10F0H1E1IEG genomic_reference:SL2.40ch11 gene_…	NbS00000345g0004.1	0	0	0.88716	0	0	0	Metal-dependent protein hydrolase	AT5G41970
620	protein AED:0.20 eAED:0.20 QI:139|1|1|1|1|1|14|508|742; (*GB) gi|225464936|ref|XP_002275292.1| (e_value=0.0) PREDICTED: protein transport protein Sec24-like At3g07100 isoform 1 [Vitis vinifera];; (*SWP) sp|Q876F5|SC242_SACBA (e_value=6e-21) Protein transport protein SEC24-2 OS=Saccharomyces bayanus GN=SEC242 PE=3 SV=1;; (*TAIR) AT2G27460.1 (e_value=0.0) | Symbols: | sec23/sec24 transport family p…	NbS00001086g0003.1 (+1)	0	0	0.88716	0	0	0	Sec23/sec24 transport family protein	AT2G27460
621	protein AED:0.09 eAED:0.09 QI:0|1|0|1|1|1|2|0|132	NbS00001284g0002.1 (+2)	0	0	0.88716	0	0	0
622	NbS00012538g0018.1-DECOY	NbS00012538g0018.1-DECOY	0	0	0.88716	0	0	0
623	protein AED:0.21 eAED:0.24 QI:116|0.55|0.6|1|0.33|0.3|10|128|581; (*GB) gi|225463055|ref|XP_002268417.1| (e_value=6e-148) PREDICTED: uncharacterized protein LOC100267143 [Vitis vinifera];; (*TAIR) AT2G12400.1 (e_value=4e-138) | Symbols: | unknown protein; FUNCTIONS IN: molecular_function unknown; INVOLVED IN: biological_process unknown; LOCATED IN: endomembrane system; EXPRESSED IN: 25 plant stru…	NbS00041647g0005.1	0	0	0.88716	0	0	0	Unknown protein	AT2G12400
628	protein AED:0.01 eAED:0.01 QI:0|-1|0|1|-1|1|1|0|368; (*GB) gi|359487259|ref|XP_003633549.1| (e_value=0.0) PREDICTED: DNA-damage-repair/toleration protein DRT100-like [Vitis vinifera];; (*SWP) sp|Q00874|DR100_ARATH (e_value=3e-158) DNA-damage-repair/toleration protein DRT100 OS=Arabidopsis thaliana GN=DRT100 PE=2 SV=2;; (*TAIR) AT3G20820.1 (e_value=1e-159) | Symbols: | Leucine-rich repeat (LRR) fa…	NbS00025109g0001.1 (+1)	0	0	0.88716	0	0	0	Leucine-rich repeat (LRR) family protein	AT3G20820
634	protein AED:0.02 eAED:0.09 QI:0|1|0.57|1|0.83|0.85|7|0|652; (*GB) gi|255540049|ref|XP_002511089.1| (e_value=0.0) nucleotide binding protein, putative [Ricinus communis];; (*TAIR) AT5G50970.1 (e_value=2e-164) | Symbols: | transducin family protein / WD-40 repeat family protein | chr5:20736377-20739132 FORWARD LENGTH=512;; (*ITAG) Solyc12g042200.1.1 (e_value=0.0) evidence_code:10F0H1E1IEG genomic_r…	NbS00048129g0006.1	0	0	0.88716	0	0	0	Transducin family protein	AT5G50970
636	protein ; (*GB) gi|255542556|ref|XP_002512341.1| (e_value=5e-56) branched-chain amino acid aminotransferase, putative [Ricinus communis];; (*SWP) sp|Q9ASR4|BCAL2_ARATH (e_value=2e-52) Branched-chain-amino-acid aminotransferase-like protein 2 OS=Arabidopsis thaliana GN=At5g27410 PE=2 SV=1;; (*TAIR) AT5G27410.2 (e_value=2e-52) | Symbols: | D-aminoacid aminotransferase-like PLP-dependent enzymes sup…	NbS00027956g0005.1	0	0	0.88716	0	0	0	D-aminoacid aminotransferase-like PLP-dependent enzymes	AT5G27410
641	protein AED:0.47 eAED:0.47 QI:8|-1|0|1|-1|0|1|0|89; (*GB) gi|336093137|gb|AEI01103.1| (e_value=1e-55) glutathione transferase [Nicotiana benthamiana];; (*SWP) sp|P46417|GSTX3_SOYBN (e_value=2e-50) Glutathione S-transferase 3 OS=Glycine max GN=GST3 PE=1 SV=1;; (*TAIR) AT1G17170.1 (e_value=7e-46) | Symbols: ATGSTU24, GST, GSTU24 | glutathione S-transferase TAU 24 | chr1:5869895-5870691 FORWARD LENG…	NbS00049661g0003.1	0	0	0.88716	0	0	0	Glutathione S-transferase TAU 24	AT1G17170
643	NbS00011371g0021.1-DECOY	NbS00011371g0021.1-DECOY (+1)	0	0	0.88716	0	0	0
645	protein	NbS00039008g0006.1	0	0	0.88716	0	0	0
648	protein AED:0.27 eAED:0.27 QI:1306|1|1|1|0.75|0.77|9|270|591; (*GB) gi|297737669|emb|CBI26870.3| (e_value=0.0) unnamed protein product [Vitis vinifera];; (*TAIR) AT1G23180.1 (e_value=0.0) | Symbols: | ARM repeat superfamily protein | chr1:8216125-8219515 FORWARD LENGTH=834;; (*ITAG) Solyc05g026560.2.1 (e_value=0.0) genomic_reference:SL2.40ch05 gene_region:42034361-42047681 transcript_region:SL2.4…	NbS00016019g0003.1	0	0	0.88716	0	0	0	ARM repeat superfamily protein	AT1G23180
651	protein AED:0.10 eAED:0.13 QI:24|1|0.5|1|1|1|2|0|342; (*SWP) sp|O74913|YJ72_SCHPO (e_value=6e-33) Uncharacterized protein C757.02c OS=Schizosaccharomyces pombe (strain 972 / ATCC 24843) GN=SPCC757.02c PE=2 SV=1;; (*TAIR) AT4G24220.1 (e_value=2e-173) | Symbols: VEP1, AWI31 | NAD(P)-binding Rossmann-fold superfamily protein | chr4:12565219-12566474 FORWARD LENGTH=388;; (*ITAG) Solyc10g049620.1.1 (e…	NbS00010638g0006.1 (+1)	0	0	0.88716	0	0	0	NAD(P)-binding Rossmann-fold superfamily protein	AT4G24220
653	protein AED:0.17 eAED:0.17 QI:137|0.89|1|1|0.84|0.8|20|108|790; (*GB) gi|225435112|ref|XP_002284524.1| (e_value=0.0) PREDICTED: E3 UFM1-protein ligase 1 homolog isoform 1 [Vitis vinifera];; (*SWP) sp|Q9LX73|UFL1_ARATH (e_value=0.0) E3 UFM1-protein ligase 1 homolog OS=Arabidopsis thaliana GN=At3g46220 PE=2 SV=1;; (*TAIR) AT3G46220.1 (e_value=0.0) | Symbols: | unknown protein; CONTAINS InterPro DOM…	NbS00045896g0007.1 (+1)	0	0	0.88716	0	0	0	E3 UFM1-protein ligase 1 homolog	AT3G46220
654	NbS00014688g0002.1-DECOY	NbS00014688g0002.1-DECOY	0	0	0.88716	0	0	0
656	NbS00023179g0006.1-DECOY	NbS00023179g0006.1-DECOY	0	0	0.88716	0	0	0
660	protein AED:0.25 eAED:0.25 QI:203|1|1|1|1|1|6|396|276; (*GB) gi|60279272|emb|CAA63968.1| (e_value=2e-169) pom30 [Solanum tuberosum];; (*SWP) sp|Q9FJX3|VDAC2_ARATH (e_value=7e-137) Mitochondrial outer membrane protein porin 2 OS=Arabidopsis thaliana GN=VDAC2 PE=1 SV=1;; (*TAIR) AT5G67500.1 (e_value=5e-138) | Symbols: VDAC2, ATVDAC2 | voltage dependent anion channel 2 | chr5:26935223-26937123 FORWA…	NbS00001664g0021.1 (+2)	0	0	0.88716	0	0	0	Voltage dependent anion channel 2	AT5G67500
663	protein AED:0.26 eAED:0.29 QI:67|0.57|0.5|1|0.42|0.5|8|0|362; (*GB) gi|297736340|emb|CBI24978.3| (e_value=6e-97) unnamed protein product [Vitis vinifera];; (*SWP) sp|Q9SV01|FBW4_ARATH (e_value=4e-60) F-box/WD-40 repeat-containing protein At3g52030 OS=Arabidopsis thaliana GN=At3g52030 PE=2 SV=2;; (*TAIR) AT3G52030.2 (e_value=2e-82) | Symbols: | F-box family protein with WD40/YVTN repeat doamin | c…	NbS00009661g0011.1 (+1)	0	0	0.88716	0	0	0	F-box family protein with WD40	AT3G52030
666	NbS00013166g0001.1-DECOY	NbS00013166g0001.1-DECOY	0	0	0.88716	0	0	0
668	protein AED:0.06 eAED:0.12 QI:0|0|0|1|1|1|2|0|705; (*GB) gi|359496368|ref|XP_003635220.1| (e_value=2e-169) PREDICTED: uncharacterized protein LOC100242100 [Vitis vinifera];; (*SWP) sp|Q8VZ17|SUVH6_ARATH (e_value=7e-143) Histone-lysine N-methyltransferase, H3 lysine-9 specific SUVH6 OS=Arabidopsis thaliana GN=SUVH6 PE=2 SV=2;; (*TAIR) AT2G22740.1 (e_value=5e-144) | Symbols: SUVH6, SDG23 | SU(VAR)3…	NbS00008470g0014.1	0	0	0.88716	0	0	0	SU(VAR)3-9 homolog 6	AT2G22740
669	NbS00015031g0014.1-DECOY	NbS00015031g0014.1-DECOY	0	0	0.88716	0	0	0
670	protein AED:0.40 eAED:0.38 QI:122|0.77|0.68|0.94|0.44|0.57|19|219|549; (*GB) gi|359497050|ref|XP_002267854.2| (e_value=2e-139) PREDICTED: splicing factor U2af large subunit B-like, partial [Vitis vinifera];; (*SWP) sp|Q8L716|U2A2B_ARATH (e_value=3e-121) Splicing factor U2af large subunit B OS=Arabidopsis thaliana GN=U2AF65B PE=2 SV=2;; (*TAIR) AT1G60900.1 (e_value=2e-122) | Symbols: | U2 snRNP au…	NbS00001549g0015.1	0	0	0.88716	0	0	0
671	protein AED:0.29 eAED:0.29 QI:0|0|0|1|1|1|2|0|171	NbS00001000g0109.1 (+1)	0	0	0.88716	0	0	0
678	NbS00032038g0002.1-DECOY	NbS00032038g0002.1-DECOY	0	0	0.88716	0	0	0
686	protein AED:0.02 eAED:0.03 QI:0|0|0|1|0|0|3|0|881; (*GB) gi|124358348|gb|ABG37022.1| (e_value=0.0) serine protease [Nicotiana tabacum];; (*SWP) sp|O65351|SUBL_ARATH (e_value=4e-168) Subtilisin-like protease OS=Arabidopsis thaliana GN=ARA12 PE=1 SV=1;; (*TAIR) AT5G67360.1 (e_value=3e-169) | Symbols: ARA12 | Subtilase family protein | chr5:26872192-26874465 REVERSE LENGTH=757;; (*ITAG) Solyc08g0076…	NbS00030446g0004.1	0	0	0.88716	0	0	0	Subtilase family protein	AT5G67360
687	NbS00003127g0005.1-DECOY	NbS00003127g0005.1-DECOY	0	0	0.88716	0	0	0
688	protein AED:0.37 eAED:0.37 QI:0|0.66|0.5|1|0.66|0.5|4|0|283; (*GB) gi|359485998|ref|XP_003633371.1| (e_value=2e-12) PREDICTED: uncharacterized protein At1g10890 isoform 2 [Vitis vinifera];; (*ITAG) Solyc01g104160.2.1 (e_value=1e-32) genomic_reference:SL2.40ch01 gene_region:84387581-84392892 transcript_region:SL2.40ch01:84387581..84392892- functional_description:"Uncharacterised protein At1g10890 …	NbS00003679g0004.1	0	0	0.88716	0	0	0	Unknown protein	AT1G10890
689	protein AED:0.07 eAED:0.07 QI:433|1|1|1|1|1|4|337|295; (*GB) gi|350539649|ref|NP_001234233.1| (e_value=1e-122) HD-ZIP protein [Solanum lycopersicum];; (*SWP) sp|P46602|HAT3_ARATH (e_value=2e-74) Homeobox-leucine zipper protein HAT3 OS=Arabidopsis thaliana GN=HAT3 PE=2 SV=2;; (*TAIR) AT3G60390.1 (e_value=2e-75) | Symbols: HAT3 | homeobox-leucine zipper protein 3 | chr3:22320788-22322370 REVERSE LE…	NbS00037065g0006.1 (+1)	0	0	0.88716	0	0	0	Homeobox-leucine zipper protein 3	AT3G60390
692	NbS00013005g0104.1-DECOY	NbS00013005g0104.1-DECOY	0	0	0.88716	0	0	0
694	NbS00036300g0001.1-DECOY	NbS00036300g0001.1-DECOY	0	0	0.88716	0	0	0
695	protein AED:0.27 eAED:0.27 QI:218|1|1|1|1|1|3|277|931; (*GB) gi|8919178|emb|CAB96077.1| (e_value=0.0) alpha-glucosidase [Solanum tuberosum];; (*SWP) sp|Q9S7Y7|XYL1_ARATH (e_value=0.0) Alpha-xylosidase OS=Arabidopsis thaliana GN=XYL1 PE=1 SV=1;; (*TAIR) AT1G68560.1 (e_value=0.0) | Symbols: ATXYL1, XYL1, TRG1 | alpha-xylosidase 1 | chr1:25734435-25737897 REVERSE LENGTH=915;; (*ITAG) Solyc05g009470.…	NbS00056997g0003.1	0	0	0.88716	0	0	0	Alpha-xylosidase 1	AT1G68560
698	protein AED:0.02 eAED:0.02 QI:0|0.71|0.5|0.87|1|0.75|8|0|2287; (*GB) gi|225435546|ref|XP_002283091.1| (e_value=0.0) PREDICTED: uncharacterized protein LOC100253550 [Vitis vinifera];; (*SWP) sp|B2HMK0|FAA32_MYCMM (e_value=2e-70) Long-chain-fatty-acid--AMP ligase FadD32 OS=Mycobacterium marinum (strain ATCC BAA-535 / M) GN=fadD32 PE=3 SV=1;; (*TAIR) AT1G20480.1 (e_value=9e-17) | Symbols: | AMP-depe…	NbS00034700g0013.1	0	0	0.88716	0	0	0	AMP-dependent synthetase and ligase family protein	AT1G20480
701	NbS00033327g0002.1-DECOY	NbS00033327g0002.1-DECOY	0	0	0.88716	0	0	0
710	NbS00054833g0003.1-DECOY	NbS00054833g0003.1-DECOY	0	0	0.88716	0	0	0
720	NbS00026905g0003.1-DECOY	NbS00026905g0003.1-DECOY	0	0	0.88716	0	0	0
722	NbS00019193g0003.1-DECOY	NbS00019193g0003.1-DECOY	0	0	0.88716	0	0	0
725	protein AED:0.00 eAED:0.00 QI:77|1|1|1|1|1|2|168|117	NbS00001395g0019.1	0	0	0.88716	0	0	0
733	NbS00037103g0004.1-DECOY	NbS00037103g0004.1-DECOY	0	0	0.88716	0	0	0
735	protein AED:0.16 eAED:0.16 QI:0|0.92|0.86|1|0.71|0.73|15|0|1080; (*GB) gi|356533887|ref|XP_003535489.1| (e_value=0.0) PREDICTED: uncharacterized protein LOC100779157 [Glycine max];; (*TAIR) AT5G04480.1 (e_value=0.0) | Symbols: | UDP-Glycosyltransferase superfamily protein | chr5:1271886-1277793 REVERSE LENGTH=1050;; (*ITAG) Solyc11g007840.1.1 (e_value=0.0) evidence_code:10F0H1E1IEG genomic_refere…	NbS00017154g0015.1 (+1)	0	0	0.88716	0	0	0	UDP-Glycosyltransferase superfamily protein	AT5G04480
739	NbS00021969g0010.1-DECOY	NbS00021969g0010.1-DECOY	0	0	0.88716	0	0	0
740	protein AED:0.09 eAED:0.14 QI:0|0|0|1|0.66|0.5|4|0|589; (*GB) gi|356523179|ref|XP_003530219.1| (e_value=0.0) PREDICTED: L-type lectin-domain containing receptor kinase S.4-like [Glycine max];; (*SWP) sp|Q9M2S4|LRKS4_ARATH (e_value=0.0) L-type lectin-domain containing receptor kinase S.4 OS=Arabidopsis thaliana GN=LECRKS4 PE=1 SV=1;; (*TAIR) AT3G55550.1 (e_value=0.0) | Symbols: | Concanavalin A-li…	NbS00000505g0005.1	0	0	0.88716	0	0	0	Concanavalin A-like lectin protein kinase family protein	AT3G55550
744	protein AED:0.18 eAED:0.18 QI:0|0.66|0.5|1|0.66|0.5|4|0|1209	NbS00007839g0131.1 (+1)	0	0	0.88716	0	0	0
747	NbS00024340g0007.1-DECOY	NbS00024340g0007.1-DECOY	0	0	0.88716	0	0	0
754	NbS00006602g0012.1-DECOY	NbS00006602g0012.1-DECOY	0	0	0.88716	0	0	0
758	NbS00003749g0002.1-DECOY	NbS00003749g0002.1-DECOY (+1)	0	0	0.88716	0	0	0
761	protein AED:0.31 eAED:0.33 QI:0|0.87|0.94|1|0.81|0.94|17|198|520; (*SWP) sp|A8JAM0|CC135_CHLRE (e_value=4e-20) Coiled-coil domain-containing protein lobo homolog (Fragment) OS=Chlamydomonas reinhardtii GN=FAP50 PE=2 SV=1;; (*TAIR) AT2G36360.2 (e_value=0.0) | Symbols: | Galactose oxidase/kelch repeat superfamily protein | chr2:15243461-15247523 REVERSE LENGTH=496;; (*ITAG) Solyc11g007320.1.1 (e_va…	NbS00010201g0028.1	0	0	0.88716	0	0	0	Galactose oxidase/kelch repeat superfamily protein	AT2G36360
770	Cluster of protein AED:0.23 eAED:0.24 QI:195|1|0.9|1|1|1|10|0|371; (*GB) gi|255543841|ref|XP_002512983.1| (e_value=0.0) clathrin binding protein, putative [Ricinus communis];; (*TAIR) AT4G34660.1 (e_value=0.0) | Symbols: | SH3 domain-containing protein | chr4:16545595-16548294 REVERSE LENGTH=368;; (*ITAG) Solyc01g110300.2.1 (e_value=0.0) genomic_reference:SL2.40ch01 gene_region:88788002-88793586 …	NbS00016433g0017.1 [3]	0	0	0.88716	0	0	0	SH3 domain-containing protein	AT4G34660
2	LDIP	LDIP	0	0	0	0	115.93	143.03	LDIP
4	Cluster of protein AED:0.11 eAED:0.11 QI:0|-1|0|1|-1|1|1|0|657; (*GB) gi|255565099|ref|XP_002523542.1| (e_value=0.0) Endosomal P24A protein precursor, putative [Ricinus communis];; (*SWP) sp|Q4KLL4|TM9S4_RAT (e_value=2e-154) Transmembrane 9 superfamily member 4 OS=Rattus norvegicus GN=Tm9sf4 PE=2 SV=1;; (*TAIR) AT5G35160.2 (e_value=0.0) | Symbols: | Endomembrane protein 70 protein family | chr5:1…	NbS00009070g0002.1 [3]	0	0	0	0	20.119	13.493	Transmembrane 9 superfamily member 4, Endomembrane protein 70 protein family	AT5G35160
8	Cluster of protein AED:0.20 eAED:0.20 QI:0|1|0.85|1|1|1|7|0|641; (*GB) gi|225445861|ref|XP_002278700.1| (e_value=0.0) PREDICTED: transmembrane 9 superfamily member 4 isoform 1 [Vitis vinifera];; (*SWP) sp|Q4KLL4|TM9S4_RAT (e_value=0.0) Transmembrane 9 superfamily member 4 OS=Rattus norvegicus GN=Tm9sf4 PE=2 SV=1;; (*TAIR) AT5G10840.1 (e_value=0.0) | Symbols: | Endomembrane protein 70 protein fami…	NbS00045982g0007.1 [3]	0	0	0	0	17.245	7.1963	Transmembrane 9 superfamily member 4, Endomembrane protein 70 protein family	AT5G10840
10	protein AED:0.30 eAED:0.30 QI:94|1|0.88|1|0.87|0.77|9|0|317; (*GB) gi|147774374|emb|CAN72399.1| (e_value=4e-111) hypothetical protein VITISV_041203 [Vitis vinifera];; (*TAIR) AT3G13410.1 (e_value=2e-83) | Symbols: | unknown protein; FUNCTIONS IN: molecular_function unknown; INVOLVED IN: biological_process unknown; LOCATED IN: endoplasmic reticulum; EXPRESSED IN: 25 plant structures; EXPRESSED DUR…	NbS00015541g0006.1	0	0	0	0	12.455	5.3972	Unknown protein	AT3G13410
13	Cluster of protein AED:0.16 eAED:0.16 QI:154|0.9|0.81|1|0.9|0.81|11|703|361; (*TAIR) AT3G24160.1 (e_value=2e-76) | Symbols: PMP | putative type 1 membrane protein | chr3:8726241-8729023 FORWARD LENGTH=364;; (*ITAG) Solyc09g091820.2.1 (e_value=0.0) genomic_reference:SL2.40ch09 gene_region:66379415-66385414 transcript_region:SL2.40ch09:66379415..66385414+ functional_description:"AT3g24160/MUJ8_16 (…	NbS00010425g0011.1 [2]	0	0	0	0	10.539	4.4977	Putative type 1 membrane protein	AT3G24160
15	Cluster of protein AED:0.19 eAED:0.19 QI:0|1|0.85|1|0.83|1|7|437|593; (*GB) gi|224135215|ref|XP_002327594.1| (e_value=0.0) predicted protein [Populus trichocarpa];; (*SWP) sp|Q54ZW0|PHG1B_DICDI (e_value=2e-173) Putative phagocytic receptor 1b OS=Dictyostelium discoideum GN=phg1b PE=2 SV=1;; (*TAIR) AT2G01970.1 (e_value=0.0) | Symbols: | Endomembrane protein 70 protein family | chr2:452197-454819 …	NbS00037510g0012.1 [2]	0	0	0	0	6.7065	7.1963	Transmembrane 9 superfamily member 4, Endomembrane protein 70 protein family	AT2G01970
16	Cluster of protein AED:0.38 eAED:0.39 QI:0|0|0.5|1|0|0.5|2|60|336; (*GB) gi|224061256|ref|XP_002300393.1| (e_value=9e-131) predicted protein [Populus trichocarpa];; (*TAIR) AT5G55960.1 (e_value=2e-123) | Symbols: | unknown protein; CONTAINS InterPro DOMAIN/s: Uncharacterised protein family UPF0118 (InterPro:IPR002549); Has 30201 Blast hits to 17322 proteins in 780 species: Archae - 12; Bacteria -…	NbS00023321g0003.1 [2]	0	0	0	0	6.7065	6.2968	Unknown protein	AT5G55960
17	Cluster of protein AED:0.19 eAED:0.19 QI:0|0.33|0.25|0.75|1|1|4|0|266; (*GB) gi|225425424|ref|XP_002278036.1| (e_value=3e-73) PREDICTED: REF/SRPP-like protein At1g67360-like [Vitis vinifera];; (*SWP) sp|Q9FYF7|Y1736_ARATH (e_value=1e-60) REF/SRPP-like protein At1g67360 OS=Arabidopsis thaliana GN=At1g67360 PE=2 SV=1;; (*TAIR) AT1G67360.1 (e_value=1e-61) | Symbols: | Rubber elongation factor protei…	NbS00061122g0002.1 [2]	0	0	0	0	11.497	2.6986	LDAP, REF/SRPP-like protein	AT1G67360, AT3G05500, AT2G47780
20	protein AED:0.10 eAED:0.10 QI:148|1|1|1|0.83|0.85|7|418|223; (*SWP) sp|O82531|PSB1_PETHY (e_value=1e-155) Proteasome subunit beta type-1 OS=Petunia hybrida GN=PBF1 PE=2 SV=1;; (*TAIR) AT3G60820.3 (e_value=1e-141) | Symbols: PBF1 | N-terminal nucleophile aminohydrolases (Ntn hydrolases) superfamily protein | chr3:22472038-22473809 REVERSE LENGTH=223;; (*ITAG) Solyc02g084920.2.1 (e_value=4e-159) ge…	NbS00019331g0002.1	0	0	0	0	7.6646	5.3972	Proteasome subunit	AT3G60820
21	Cluster of protein AED:0.28 eAED:0.28 QI:0|0.87|0.88|1|0.81|0.82|17|494|783; (*GB) gi|225435195|ref|XP_002282009.1| (e_value=0.0) PREDICTED: vacuolar proton translocating ATPase 100 kDa subunit [Vitis vinifera];; (*SWP) sp|Q8AVM5|VPP1_XENLA (e_value=0.0) V-type proton ATPase 116 kDa subunit a isoform 1 OS=Xenopus laevis GN=atp6v0a1 PE=2 SV=1;; (*TAIR) AT2G28520.1 (e_value=0.0) | Symbols: VHA-A1 |…	NbS00031744g0009.1 [3]	0	0	0	0	10.539	6.2968	Vacuolar proton ATPase A1	AT2G28520
22	protein AED:0.37 eAED:0.38 QI:256|0.90|0.83|1|0.72|0.75|12|0|225	NbS00002171g0114.1	0	0	0	0	4.7904	5.3972
24	protein AED:0.19 eAED:0.22 QI:0|0.71|0.37|1|0.57|0.62|8|0|792; (*GB) gi|1103712|emb|CAA58700.1| (e_value=0.0) inorganic pyrophosphatase [Nicotiana tabacum];; (*SWP) sp|P21616|AVP_VIGRR (e_value=0.0) Pyrophosphate-energized vacuolar membrane proton pump OS=Vigna radiata var. radiata PE=1 SV=3;; (*TAIR) AT1G15690.1 (e_value=0.0) | Symbols: AVP1, ATAVP3, AVP-3, AtVHP1;1 | Inorganic H pyrophosphatase…	NbS00059018g0004.1	0	0	0	0	14.371	6.2968	Inorganic H pyrophosphatase family protein	AT1G15690
31	protein AED:0.18 eAED:0.18 QI:0|1|0.66|1|1|1|3|541|231; (*GB) gi|224085796|ref|XP_002307699.1| (e_value=2e-74) predicted protein [Populus trichocarpa];; (*SWP) sp|Q43434|VATL_GOSHI (e_value=6e-76) V-type proton ATPase 16 kDa proteolipid subunit OS=Gossypium hirsutum GN=CVA16-2 PE=2 SV=1;; (*TAIR) AT1G19910.1 (e_value=1e-76) | Symbols: AVA-P2, AVA-2PE, ATVHA-C2 | ATPase, F0/V0 complex, subunit C p…	NbS00034380g0006.1	0	0	0	0	4.7904	4.4977	ATPase, F0/V0 complex, subunit C protein	AT1G19910
33	protein AED:0.18 eAED:0.18 QI:0|1|1|1|1|1|4|259|440; (*GB) gi|198400319|gb|ACH87168.1| (e_value=0.0) senescence-related protein [Camellia sinensis];; (*TAIR) AT2G17840.1 (e_value=1e-154) | Symbols: ERD7 | Senescence/dehydration-associated protein-related | chr2:7755923-7757798 REVERSE LENGTH=452;; (*ITAG) Solyc01g111440.2.1 (e_value=0.0) genomic_reference:SL2.40ch01 gene_region:89441082-89454437 …	NbS00004850g0017.1	0	0	0	0	4.7904	3.5982	EARLY-RESPONSIVE TO DEHYDRATION 7	AT2G17840
34	protein AED:0.04 eAED:0.04 QI:0|-1|0|1|-1|1|1|0|659	NbS00011086g0101.1	0	0	0	0	8.6226	3.5982
43	protein AED:0.01 eAED:0.01 QI:0|1|1|1|1|0.5|2|0|136; (*GB) gi|61658204|gb|AAX49392.1| (e_value=9e-45) OLE-4 [Coffea canephora];; (*SWP) sp|Q42980|OLEO1_ORYSJ (e_value=2e-29) Oleosin 16 kDa OS=Oryza sativa subsp. japonica GN=OLE16 PE=2 SV=2;; (*TAIR) AT5G51210.1 (e_value=1e-26) | Symbols: OLEO3 | oleosin3 | chr5:20820171-20820706 FORWARD LENGTH=141;; (*ITAG) Solyc06g060840.1.1 (e_value=9e-61) evid…	NbS00002723g0016.1	0	0	0	0	0	7.1963	Oleosin3	AT5G51210
47	protein	NbS00009962g0005.1	0	0	0	0	3.8323	3.5982
48	Cluster of protein AED:0.32 eAED:0.32 QI:258|1|1|1|0.83|0.76|13|0|294; (*GB) gi|192910838|gb|ACF06527.1| (e_value=4e-138) secretory carrier membrane protein [Elaeis guineensis];; (*SWP) sp|Q7F613|SCAM2_ORYSJ (e_value=9e-130) Secretory carrier-associated membrane protein 2 OS=Oryza sativa subsp. japonica GN=SCAMP2 PE=2 SV=1;; (*TAIR) AT1G61250.1 (e_value=3e-128) | Symbols: SC3 | secretory carrier …	NbS00006864g0012.1 [4]	0	0	0	0	3.8323	3.5982	Secretory carrier 3	AT1G61250
61	protein AED:0.10 eAED:0.10 QI:105|0.71|0.62|1|0.57|0.62|8|246|489	NbS00002195g0122.1	0	0	0	0	3.8323	1.7991
75	Cluster of protein AED:0.11 eAED:0.13 QI:0|0.53|0.37|0.93|0.46|0.43|16|0|1470; (*GB) gi|255564132|ref|XP_002523063.1| (e_value=0.0) multidrug resistance-associated protein 2, 6 (mrp2, 6), abc-transoprter, putative [Ricinus communis];; (*SWP) sp|Q7DM58|AB4C_ARATH (e_value=0.0) ABC transporter C family member 4 OS=Arabidopsis thaliana GN=ABCC4 PE=1 SV=2;; (*TAIR) AT2G47800.1 (e_value=0.0) | Symbols…	NbS00010203g0007.1 [5]	0	0	0	0	2.8742	1.7991	Multidrug resistance-associated protein 4, ABC-transoprter	AT2G47800
76	Cluster of protein AED:0.06 eAED:0.06 QI:208|0.83|0.71|1|1|1|7|344|628; (*GB) gi|356522474|ref|XP_003529871.1| (e_value=0.0) PREDICTED: transmembrane 9 superfamily member 4-like [Glycine max];; (*SWP) sp|Q5RDY2|TM9S4_PONAB (e_value=0.0) Transmembrane 9 superfamily member 4 OS=Pongo abelii GN=TM9SF4 PE=2 SV=1;; (*TAIR) AT3G13772.1 (e_value=0.0) | Symbols: TMN7, AtTMN7 | transmembrane nine 7 | chr3…	NbS00026208g0008.1 [2]	0	0	0	0	6.7065	2.6986	Transmembrane 9 superfamily member	AT3G13772
78	protein AED:0.14 eAED:0.14 QI:333|0.84|0.88|1|0.88|0.92|27|432|1058	NbS00014848g0118.1	0	0	0	0	0	4.4977
82	protein AED:0.26 eAED:0.26 QI:348|0.8|0.72|1|0.9|0.81|11|0|530; (*GB) gi|224055641|ref|XP_002298580.1| (e_value=0.0) predicted protein [Populus trichocarpa];; (*SWP) sp|Q8GUM4|Y3739_ARATH (e_value=2e-168) Uncharacterized membrane protein At3g27390 OS=Arabidopsis thaliana GN=At3g27390 PE=1 SV=2;; (*TAIR) AT3G27390.1 (e_value=2e-169) | Symbols: | unknown protein; FUNCTIONS IN: molecular_function un…	NbS00014725g0014.1	0	0	0	0	3.8323	0.89954	Unknown protein	AT3G27390
85	protein AED:0.35 eAED:0.36 QI:0|0.78|0.83|0.95|0.43|0.54|24|203|1190; (*SWP) sp|Q9LKW9|NHX7_ARATH (e_value=0.0) Sodium/hydrogen exchanger 7 OS=Arabidopsis thaliana GN=NHX7 PE=1 SV=1;; (*TAIR) AT2G01980.1 (e_value=0.0) | Symbols: SOS1, ATSOS1, ATNHX7 | sodium proton exchanger, putative (NHX7) (SOS1) | chr2:457070-463145 FORWARD LENGTH=1146;; (*ITAG) Solyc01g005020.2.1 (e_value=0.0) genomic_referen…	NbS00039381g0013.1	0	0	0	0	1.9161	2.6986	Sodium proton exchanger	AT2G01980
86	protein AED:0.21 eAED:0.21 QI:159|0.5|0.66|1|0.5|0.33|3|150|306; (*GB) gi|68299217|emb|CAJ13709.1| (e_value=2e-86) glutathione S-transferase 12 [Capsicum chinense];; (*SWP) sp|Q9CA57|GSTUA_ARATH (e_value=3e-55) Glutathione S-transferase U10 OS=Arabidopsis thaliana GN=GSTU10 PE=2 SV=1;; (*TAIR) AT1G74590.1 (e_value=2e-56) | Symbols: ATGSTU10, GSTU10 | glutathione S-transferase TAU 10 | chr1:280238…	NbS00003017g0007.1	0	0	0	0	1.9161	2.6986	Glutathione S-transferase TAU 10	AT1G74590
94	protein AED:0.16 eAED:0.16 QI:0|0.85|0.8|1|0.92|0.93|15|0|924; (*GB) gi|356527811|ref|XP_003532500.1| (e_value=4e-145) PREDICTED: kinesin-1-like [Glycine max];; (*SWP) sp|O81635|ATK4_ARATH (e_value=2e-66) Kinesin-4 OS=Arabidopsis thaliana GN=ATK4 PE=1 SV=2;; (*TAIR) AT1G73860.1 (e_value=3e-129) | Symbols: | P-loop containing nucleoside triphosphate hydrolases superfamily protein | chr1:27771188-2…	NbS00011601g0008.1	0	0	0	0	1.9161	1.7991	Nucleoside triphosphate hydrolases superfamily protein	AT1G73860
95	protein AED:0.19 eAED:0.20 QI:0|0.9|0.81|1|1|1|11|0|505; (*SWP) sp|B0S733|REN3A_DANRE (e_value=3e-20) Regulator of nonsense transcripts 3A OS=Danio rerio GN=upf3a PE=2 SV=2;; (*TAIR) AT1G33980.2 (e_value=3e-82) | Symbols: ATUPF3, UPF3 | Smg-4/UPF3 family protein | chr1:12351719-12354401 FORWARD LENGTH=484;; (*ITAG) Solyc01g103420.2.1 (e_value=0.0) genomic_reference:SL2.40ch01 gene_region:83786331…	NbS00050120g0002.1	0	0	0	0	1.9161	2.6986	Smg-4/UPF3 family protein	AT1G33980
99	protein AED:0.12 eAED:0.12 QI:174|0.71|0.87|0.87|0.85|0.75|8|142|265; (*GB) gi|357477153|ref|XP_003608862.1| (e_value=1e-132) Adenylate kinase B [Medicago truncatula];; (*SWP) sp|Q08480|KAD2_ORYSJ (e_value=8e-134) Adenylate kinase B OS=Oryza sativa subsp. japonica GN=ADK-B PE=2 SV=1;; (*TAIR) AT5G63400.1 (e_value=8e-124) | Symbols: ADK1 | adenylate kinase 1 | chr5:25393274-25394817 REVERSE LENGTH…	NbS00005293g0008.1 (+1)	0	0	0	0	1.9161	0	Adenylate kinase 1	AT5G63400
104	protein AED:0.02 eAED:0.03 QI:0|0|0|1|1|1|2|0|609; (*GB) gi|2916727|emb|CAA73103.1| (e_value=0.0) polyphenol oxidase [Nicotiana tabacum];; (*SWP) sp|Q06355|PPOB_SOLTU (e_value=0.0) Catechol oxidase B, chloroplastic (Fragment) OS=Solanum tuberosum PE=2 SV=1;; (*ITAG) Solyc08g074620.1.1 (e_value=0.0) evidence_code:10F1H1E1IEG genomic_reference:SL2.40ch08 gene_region:55911248-55913011 transcript_reg…	NbS00004173g0007.1	0	0	0	0	3.8323	0	Catechol oxidase
105	protein AED:0.01 eAED:0.01 QI:0|-1|0|1|-1|1|1|0|134; (*GB) gi|61658204|gb|AAX49392.1| (e_value=9e-42) OLE-4 [Coffea canephora];; (*SWP) sp|Q96543|OLE16_BROSE (e_value=6e-26) Oleosin 16 kDa OS=Bromus secalinus GN=OLE16 PE=2 SV=1;; (*TAIR) AT5G51210.1 (e_value=8e-26) | Symbols: OLEO3 | oleosin3 | chr5:20820171-20820706 FORWARD LENGTH=141;; (*ITAG) Solyc06g060840.1.1 (e_value=3e-65) evidence_code:10…	NbS00014826g0001.1	0	0	0	0	0	3.5982	Oleosin3	AT5G51210
106	protein AED:0.23 eAED:0.23 QI:0|-1|0|1|-1|1|1|0|168; (*SWP) sp|Q43804|OLEO1_PRUDU (e_value=1e-18) Oleosin 1 OS=Prunus dulcis GN=OLE1 PE=2 SV=1;; (*TAIR) AT3G18570.1 (e_value=2e-38) | Symbols: | Oleosin family protein | chr3:6396072-6396572 REVERSE LENGTH=166;; (*ITAG) Solyc03g119820.1.1 (e_value=2e-89) evidence_code:10F0H1E1IEG genomic_reference:SL2.40ch03 gene_region:62444432-62444929 transcript…	NbS00000657g0001.1	0	0	0	0	0	3.5982	Oleosin family protein	AT3G18570
107	protein AED:0.32 eAED:0.32 QI:0|-1|0|1|-1|1|1|0|239; (*GB) gi|161702915|gb|ABX76298.1| (e_value=2e-119) sexual organ expressed protein [Nicotiana alata];; (*SWP) sp|P58515|SPI2_SOLTU (e_value=1e-34) Serine protease inhibitor 2 OS=Solanum tuberosum PE=1 SV=1;; (*TAIR) AT1G17860.1 (e_value=8e-26) | Symbols: | Kunitz family trypsin and protease inhibitor protein | chr1:6149343-6149933 FORWARD LENGTH…	NbS00018395g0002.1	0	0	0	0	0	4.4977	Kunitz family trypsin and protease inhibitor protein	AT1G17860
108	protein AED:0.27 eAED:0.32 QI:0|0.72|0.41|1|1|1|12|0|638; (*GB) gi|255579669|ref|XP_002530674.1| (e_value=0.0) endomembrane protein emp70, putative [Ricinus communis];; (*SWP) sp|Q9ET30|TM9S3_MOUSE (e_value=3e-151) Transmembrane 9 superfamily member 3 OS=Mus musculus GN=Tm9sf3 PE=1 SV=1;; (*TAIR) AT1G10950.1 (e_value=0.0) | Symbols: TMN1, AtTMN1 | transmembrane nine 1 | chr1:3659322-3663622 FORWA…	NbS00001404g0026.1	0	0	0	0	2.8742	2.6986	Transmembrane nine 1	AT1G10950
110	protein AED:0.21 eAED:0.21 QI:102|1|1|1|1|1|10|1077|376; (*GB) gi|357505247|ref|XP_003622912.1| (e_value=2e-139) hypothetical protein MTR_7g057180 [Medicago truncatula];; (*TAIR) AT4G13150.1 (e_value=4e-130) | Symbols: | unknown protein; Has 83 Blast hits to 82 proteins in 37 species: Archae - 0; Bacteria - 51; Metazoa - 0; Fungi - 0; Plants - 30; Viruses - 0; Other Eukaryotes - 2 (source: NCBI B…	NbS00001690g0008.1	0	0	0	0	1.9161	1.7991	Unknown protein	AT4G13150
111	protein AED:0.00 eAED:0.00 QI:0|-1|0|1|-1|1|1|0|189; (*GB) gi|356529991|ref|XP_003533569.1| (e_value=3e-42) PREDICTED: uncharacterized protein LOC100804626 [Glycine max];; (*ITAG) Solyc01g089890.2.1 (e_value=2e-95) genomic_reference:SL2.40ch01 gene_region:75364730-75365497 transcript_region:SL2.40ch01:75364730..75365497- functional_description:"Unknown Protein (AHRD V1); contains Interpro domain(…	NbS00010724g0004.1	0	0	0	0	1.9161	1.7991	PRA1, Prenylated rab acceptor	AT1G55190
120	protein AED:0.02 eAED:0.10 QI:0|-1|0|1|-1|1|1|0|327; (*ITAG) Solyc07g056370.2.1 (e_value=4e-103) genomic_reference:SL2.40ch07 gene_region:61564273-61568561 transcript_region:SL2.40ch07:61564273..61568561+ functional_description:"Unknown Protein (AHRD V1); contains Interpro domain(s) IPR009053 Prefoldin ";	NbS00026155g0001.1	0	0	0	0	2.8742	0.89954	Prefoldin
123	protein AED:0.20 eAED:0.21 QI:140|0.5|0.4|1|1|1|5|0|259; (*GB) gi|192910708|gb|ACF06462.1| (e_value=2e-93) 24 kDa seed maturation protein [Elaeis guineensis];; (*SWP) sp|O82352|RTNLE_ARATH (e_value=2e-81) Reticulon-like protein B5 OS=Arabidopsis thaliana GN=RTNLB5 PE=1 SV=1;; (*TAIR) AT2G46170.1 (e_value=2e-82) | Symbols: | Reticulon family protein | chr2:18965410-18966940 FORWARD LENGTH=255;; (*…	NbS00001894g0010.1	0	0	0	0	2.8742	0.89954	Reticulon family protein, seed maturation protein	AT2G46170
124	protein AED:0.21 eAED:0.21 QI:0|0.33|0|1|0.33|0.25|4|0|1057; (*GB) gi|359489740|ref|XP_002264036.2| (e_value=0.0) PREDICTED: exportin-2-like [Vitis vinifera];; (*SWP) sp|Q9ZPY7|XPO2_ARATH (e_value=0.0) Exportin-2 OS=Arabidopsis thaliana GN=CAS PE=1 SV=1;; (*TAIR) AT2G46520.1 (e_value=0.0) | Symbols: | cellular apoptosis susceptibility protein, putative / importin-alpha re-exporter, putative | chr…	NbS00020259g0004.1	0	0	0	0	2.8742	0.89954	Cellular apoptosis susceptibility protein	AT2G46520
126	protein AED:0.22 eAED:0.22 QI:243|1|0.85|1|1|1|7|941|1070; (*GB) gi|291278198|gb|ADD91580.1| (e_value=0.0) calcium ATPase [Nicotiana benthamiana];; (*SWP) sp|Q9M2L4|ACA11_ARATH (e_value=0.0) Putative calcium-transporting ATPase 11, plasma membrane-type OS=Arabidopsis thaliana GN=ACA11 PE=2 SV=1;; (*TAIR) AT3G57330.1 (e_value=0.0) | Symbols: ACA11 | autoinhibited Ca2+-ATPase 11 | chr3:21211655-212…	NbS00042193g0004.1	0	0	0	0	0.95807	3.5982	Calcium ATPase	AT3G57330
134	NbS00021104g0016.1-DECOY	NbS00021104g0016.1-DECOY	0	0	0	0	0.95807	0
144	protein ; (*GB) gi|359475989|ref|XP_002280362.2| (e_value=1e-23) PREDICTED: uncharacterized protein LOC100256089 [Vitis vinifera];; (*TAIR) AT2G45700.1 (e_value=1e-20) | Symbols: | sterile alpha motif (SAM) domain-containing protein | chr2:18827216-18830505 REVERSE LENGTH=723;; (*ITAG) Solyc08g067250.2.1 (e_value=3e-26) genomic_reference:SL2.40ch08 gene_region:53497454-53507180 transcript_region:…	NbS00022183g0005.1	0	0	0	0	0.95807	1.7991	Sterile alpha motif (SAM) domain-containing protein	AT2G45700
145	protein AED:0.03 eAED:0.03 QI:105|1|1|1|1|1|2|19|174; (*GB) gi|259453|gb|AAB24078.1| (e_value=3e-52) lipid body membrane protein [Daucus carota];; (*SWP) sp|Q9SS98|OLEO5_ARATH (e_value=2e-44) Oleosin 5 OS=Arabidopsis thaliana GN=At3g01570 PE=1 SV=1;; (*TAIR) AT3G01570.1 (e_value=2e-45) | Symbols: | Oleosin family protein | chr3:222152-222778 REVERSE LENGTH=183;; (*ITAG) Solyc02g086490.2.1 (e_valu…	NbS00008848g0015.1	0	0	0	0	0	3.5982	Oleosin family protein	AT3G01570
146	protein AED:0.18 eAED:0.18 QI:0|0.3|0.54|1|1|1|11|468|1060; (*GB) gi|255545090|ref|XP_002513606.1| (e_value=0.0) multidrug resistance-associated protein 1, 3 (mrp1, 3), abc-transoprter, putative [Ricinus communis];; (*SWP) sp|Q9LYS2|AB10C_ARATH (e_value=0.0) ABC transporter C family member 10 OS=Arabidopsis thaliana GN=ABCC10 PE=2 SV=2;; (*TAIR) AT3G59140.1 (e_value=0.0) | Symbols: ATMRP14, MRP14…	NbS00002660g0001.1	0	0	0	0	0	1.7991	Multidrug resistance-associated protein	AT3G59140
156	Cluster of protein AED:0.26 eAED:0.26 QI:128|1|0.85|1|1|1|7|248|204; (*GB) gi|351723417|ref|NP_001237278.1| (e_value=6e-144) uncharacterized protein LOC100306084 [Glycine max];; (*SWP) sp|Q9XI05|PSB3A_ARATH (e_value=1e-142) Proteasome subunit beta type-3-A OS=Arabidopsis thaliana GN=PBC1 PE=1 SV=2;; (*TAIR) AT1G21720.1 (e_value=8e-144) | Symbols: PBC1 | proteasome beta subunit C1 | chr1:7626394-7…	NbS00053635g0009.1 [3]	0	0	0	0	2.8742	0.89954	Proteasome beta subunit C1	AT1G21720
157	Cluster of protein AED:0.16 eAED:0.16 QI:351|0.83|0.84|1|0.72|0.73|19|179|749; (*GB) gi|255538810|ref|XP_002510470.1| (e_value=0.0) vacuolar proton atpase, putative [Ricinus communis];; (*SWP) sp|Q8AVM5|VPP1_XENLA (e_value=1e-172) V-type proton ATPase 116 kDa subunit a isoform 1 OS=Xenopus laevis GN=atp6v0a1 PE=2 SV=1;; (*TAIR) AT4G39080.1 (e_value=0.0) | Symbols: VHA-A3 | vacuolar proton ATPase …	NbS00017076g0012.1 [2]	0	0	0	0	11.497	4.4977	Vacuolar proton ATPase A3	AT4G39080
159	Cluster of protein AED:0.17 eAED:0.17 QI:177|0.75|0.55|1|0.62|0.66|9|0|687 (NbS00007839g0127.1)	NbS00007839g0127.1 [3]	0	0	0	0	0	2.6986
162	protein AED:0.10 eAED:0.10 QI:173|1|1|1|1|1|6|330|375; (*GB) gi|116242308|gb|ABJ89813.1| (e_value=0.0) wound-induced protein kinase [Nicotiana attenuata];; (*SWP) sp|Q39023|MPK3_ARATH (e_value=0.0) Mitogen-activated protein kinase 3 OS=Arabidopsis thaliana GN=MPK3 PE=1 SV=2;; (*TAIR) AT3G45640.1 (e_value=0.0) | Symbols: ATMPK3, MPK3, ATMAPK3 | mitogen-activated protein kinase 3 | chr3:16756918-16…	NbS00055601g0007.1	0	0	0	0	0	2.6986	Mitogen-activated protein kinase 3	AT3G45640
163	protein AED:0.28 eAED:0.28 QI:0|0.66|0.6|0.9|0.66|0.6|10|274|254	NbS00011007g0117.1	0	0	0	0	8.6226	3.5982
164	protein AED:0.07 eAED:0.09 QI:212|1|0.66|1|1|1|6|0|444; (*GB) gi|255541534|ref|XP_002511831.1| (e_value=0.0) dead box ATP-dependent RNA helicase, putative [Ricinus communis];; (*SWP) sp|Q8RXK6|RH8_ARATH (e_value=0.0) DEAD-box ATP-dependent RNA helicase 8 OS=Arabidopsis thaliana GN=RH8 PE=2 SV=1;; (*TAIR) AT4G00660.1 (e_value=0.0) | Symbols: RH8, ATRH8 | RNAhelicase-like 8 | chr4:274638-277438 FOR…	NbS00002087g0006.1	0	0	0	0	0	2.6986	RNAhelicase-like 8	AT4G00660
166	protein AED:0.26 eAED:0.26 QI:272|1|1|1|0.84|0.85|14|539|494; (*GB) gi|2921211|gb|AAC04692.1| (e_value=0.0) beta-ketoacyl-ACP synthase II [Perilla frutescens];; (*SWP) sp|Q9C9P4|KASC2_ARATH (e_value=0.0) 3-oxoacyl-[acyl-carrier-protein] synthase II, chloroplastic OS=Arabidopsis thaliana GN=KAS2 PE=1 SV=1;; (*TAIR) AT1G74960.3 (e_value=0.0) | Symbols: FAB1 | fatty acid biosynthesis 1 | chr1:281525…	NbS00001834g0011.1	0	0	0	0	0.95807	1.7991	Fatty acid biosynthesis 1	AT1G74960
168	protein AED:0.20 eAED:0.20 QI:0|0.72|0.66|0.91|0.63|0.58|12|664|447; (*GB) gi|224102601|ref|XP_002312743.1| (e_value=7e-133) predicted protein [Populus trichocarpa];; (*SWP) sp|Q4V3C7|Y4423_ARATH (e_value=4e-115) DUF21 domain-containing protein At4g14230 OS=Arabidopsis thaliana GN=CBSDUF2 PE=2 SV=1;; (*TAIR) AT4G14230.1 (e_value=3e-116) | Symbols: | CBS domain-containing protein with a domain of …	NbS00004512g0009.1 (+1)	0	0	0	0	0.95807	1.7991	Unknown protein	AT4G14230
175	protein AED:0.23 eAED:0.23 QI:253|0.90|0.83|1|0.90|0.91|12|635|601; (*GB) gi|225454266|ref|XP_002275090.1| (e_value=0.0) PREDICTED: probable anion transporter 2, chloroplastic-like [Vitis vinifera];; (*SWP) sp|Q8GX78|ANTR2_ARATH (e_value=0.0) Probable anion transporter 2, chloroplastic OS=Arabidopsis thaliana GN=ANTR2 PE=2 SV=1;; (*TAIR) AT4G00370.1 (e_value=0.0) | Symbols: ANTR2, PHT4;4 | Major …	NbS00040601g0021.1	0	0	0	0	0.95807	1.7991	Major facilitator superfamily protein	AT4G00370
188	protein AED:0.09 eAED:0.12 QI:0|0.37|0.11|1|0.5|0.11|9|0|719; (*GB) gi|302794953|ref|XP_002979240.1| (e_value=0.0) oligosaccharyltransferase subunit STT3 [Selaginella moellendorffii];; (*SWP) sp|Q54NM9|STT3_DICDI (e_value=1e-128) Dolichyl-diphosphooligosaccharide--protein glycosyltransferase subunit STT3 OS=Dictyostelium discoideum GN=stt3 PE=3 SV=1;; (*TAIR) AT1G34130.1 (e_value=0.0) | Symbols: …	NbS00014392g0023.1 (+1)	0	0	0	0	1.9161	0.89954	Staurosporin and temperature sensitive 3-like b	AT1G34130
189	protein AED:0.35 eAED:0.35 QI:142|0.5|0.33|1|1|0.66|3|0|414; (*GB) gi|255549002|ref|XP_002515557.1| (e_value=0.0) conserved hypothetical protein [Ricinus communis];; (*TAIR) AT5G11420.1 (e_value=0.0) | Symbols: | Protein of unknown function, DUF642 | chr5:3644655-3646991 FORWARD LENGTH=366;; (*ITAG) Solyc08g067030.2.1 (e_value=0.0) genomic_reference:SL2.40ch08 gene_region:53144093-53148914 transc…	NbS00009108g0010.1	0	0	0	0	1.9161	0	Unknown protein	AT5G11420
193	protein AED:0.29 eAED:0.30 QI:0|1|0.33|1|1|0.66|3|0|81; (*GB) gi|225451579|ref|XP_002275510.1| (e_value=4e-42) PREDICTED: V-type proton ATPase subunit C [Vitis vinifera];; (*SWP) sp|Q9SDS7|VATC_ARATH (e_value=2e-39) V-type proton ATPase subunit C OS=Arabidopsis thaliana GN=VHA-C PE=1 SV=1;; (*TAIR) AT1G12840.1 (e_value=2e-40) | Symbols: DET3, ATVHA-C | vacuolar ATP synthase subunit C (VATC) / V-A…	NbS00025090g0006.1	0	0	0	0	2.8742	1.7991	Vacuolar ATP synthase subunit C	AT1G12840
194	protein AED:0.09 eAED:0.11 QI:58|0.94|0.89|1|0.77|0.78|37|230|2847; (*GB) gi|255561647|ref|XP_002521833.1| (e_value=0.0) ATP binding protein, putative [Ricinus communis];; (*SWP) sp|Q9GYZ0|KIF15_STRPU (e_value=3e-121) Kinesin-like protein KIF15 OS=Strongylocentrotus purpuratus GN=KIF15 PE=1 SV=1;; (*TAIR) AT3G19050.1 (e_value=0.0) | Symbols: POK2 | phragmoplast orienting kinesin 2 | chr3:6578047-…	NbS00044816g0007.1	0	0	0	0	2.8742	0	Phragmoplast orienting kinesin 2	AT3G19050
212	protein AED:0.20 eAED:0.20 QI:332|0.83|0.71|1|1|1|7|270|242; (*GB) gi|255570278|ref|XP_002526099.1| (e_value=5e-51) Biotin carboxyl carrier protein subunit of of Het-ACCase (BCCP2) [Ricinus communis];; (*SWP) sp|Q42533|BCCP1_ARATH (e_value=1e-43) Biotin carboxyl carrier protein of acetyl-CoA carboxylase 1, chloroplastic OS=Arabidopsis thaliana GN=BCCP1 PE=1 SV=2;; (*TAIR) AT5G16390.1 (e_value=1e-…	NbS00008649g0004.1 (+2)	0	0	0	0	0.95807	0.89954	Acetylcoenzyme A carboxylase 1	AT5G16390
221	protein AED:0.18 eAED:0.18 QI:28|1|1|1|0.71|0.75|8|267|523	NbS00004039g0107.1	0	0	0	0	1.9161	0.89954
222	protein AED:0.01 eAED:0.01 QI:0|1|0.66|1|1|1|3|0|162; (*GB) gi|225432240|ref|XP_002270819.1| (e_value=6e-82) PREDICTED: 50S ribosomal protein L18, chloroplastic isoform 1 [Vitis vinifera];; (*SWP) sp|Q9SX68|RK18_ARATH (e_value=9e-77) 50S ribosomal protein L18, chloroplastic OS=Arabidopsis thaliana GN=RPL18 PE=1 SV=1;; (*TAIR) AT1G48350.1 (e_value=7e-78) | Symbols: | Ribosomal L18p/L5e family prot…	NbS00007847g0006.1 (+1)	0	0	0	0	0	1.7991	Ribosomal L18p/L5e family protein	AT1G48350
223	protein	NbS00029788g0001.1	0	0	0	0	0.95807	1.7991
226	protein AED:0.16 eAED:0.16 QI:107|1|1|1|0.93|0.93|16|250|643; (*GB) gi|296090191|emb|CBI40010.3| (e_value=0.0) unnamed protein product [Vitis vinifera];; (*SWP) sp|Q9ZPI1|SYK_ARATH (e_value=0.0) Lysine--tRNA ligase OS=Arabidopsis thaliana GN=At3g11710 PE=2 SV=1;; (*TAIR) AT3G11710.1 (e_value=0.0) | Symbols: ATKRS-1 | lysyl-tRNA synthetase 1 | chr3:3702359-3705613 REVERSE LENGTH=626;; (*ITAG) Soly…	NbS00006402g0005.1 (+1)	0	0	0	0	0	2.6986	Lysyl-tRNA synthetase 1	AT3G11710
230	NbS00036454g0010.1-DECOY	NbS00036454g0010.1-DECOY	0	0	0	0	0	0.89954
231	protein AED:0.21 eAED:0.23 QI:0|0.54|0.5|1|0.27|0.33|12|1287|752; (*GB) gi|83283979|gb|ABC01897.1| (e_value=3e-179) protein transport SEC13-like protein [Solanum tuberosum];; (*SWP) sp|Q9D1M0|SEC13_MOUSE (e_value=6e-82) Protein SEC13 homolog OS=Mus musculus GN=Sec13 PE=2 SV=3;; (*TAIR) AT2G30050.1 (e_value=1e-155) | Symbols: | transducin family protein / WD-40 repeat family protein | chr2:1282554…	NbS00004513g0015.1	0	0	0	0	0	1.7991	Transducin family protein	AT2G30050
234	protein AED:0.83 eAED:0.83 QI:0|0|0|0.33|1|1|3|0|65	NbS00061053g0001.1	0	0	0	0	1.9161	0
237	protein AED:0.17 eAED:0.17 QI:0|1|0.5|1|1|1|2|0|286; (*GB) gi|343171942|gb|AEL98675.1| (e_value=1e-17) winged-helix DNA-binding transcription factor family protein, partial [Silene latifolia];; (*TAIR) AT5G08780.1 (e_value=3e-17) | Symbols: | winged-helix DNA-binding transcription factor family protein | chr5:2856782-2858810 FORWARD LENGTH=457;; (*ITAG) Solyc11g013680.1.1 (e_value=2e-39) evidence…	NbS00003332g0008.1	0	0	0	0	1.9161	0.89954	Winged-helix DNA-binding transcription factor family protein	AT5G08780
238	NbS00037138g0005.1-DECOY protein AED:0.29 eAED:0.35 QI:0|0.63|0.58|0.83|1|1|12|0|440;...	NbS00037138g0005.1-DECOY	0	0	0	0	1.9161	0.89954
239	NbC24557587g0002.1-DECOY	NbC24557587g0002.1-DECOY (+1)	0	0	0	0	0	1.7991
241	NbS00012205g0002.1-DECOY	NbS00012205g0002.1-DECOY	0	0	0	0	0	1.7991
242	NbS00012791g0007.1-DECOY	NbS00012791g0007.1-DECOY	0	0	0	0	0	0.89954
252	NbS00006547g0102.1-DECOY	NbS00006547g0102.1-DECOY	0	0	0	0	0.95807	1.7991
253	NbS00007464g0008.1-DECOY	NbS00007464g0008.1-DECOY	0	0	0	0	1.9161	0
255	NbS00000164g0014.1-DECOY	NbS00000164g0014.1-DECOY (+3)	0	0	0	0	0.95807	0
258	Cluster of protein AED:0.13 eAED:0.13 QI:407|1|0.97|1|0.86|0.89|39|698|1562; (*GB) gi|116047947|gb|ABJ53199.1| (e_value=0.0) myosin XI-K [Nicotiana benthamiana];; (*SWP) sp|P54697|MYOJ_DICDI (e_value=0.0) Myosin-J heavy chain OS=Dictyostelium discoideum GN=myoJ PE=4 SV=2;; (*TAIR) AT5G20490.1 (e_value=0.0) | Symbols: XIK, ATXIK, XI-17 | Myosin family protein with Dil domain | chr5:6927064-6936825…	NbS00004550g0007.1 [4]	0	0	0	0	0	2.6986	Myosin family protein with Dil domain	AT5G25250
260	protein AED:0.55 eAED:0.67 QI:0|0|0|0.5|1|1|4|0|130; (*GB) gi|351727941|ref|NP_001236666.1| (e_value=1e-84) uncharacterized protein LOC100305531 [Glycine max];; (*SWP) sp|Q9ZQX4|VATF_ARATH (e_value=2e-77) V-type proton ATPase subunit F OS=Arabidopsis thaliana GN=VHA-F PE=2 SV=1;; (*TAIR) AT4G02620.1 (e_value=1e-78) | Symbols: | vacuolar ATPase subunit F family protein | chr4:1149419-1151132 REVER…	NbS00005935g0001.1 (+3)	0	0	0	0	1.9161	0	Vacuolar ATPase subunit F family protein	AT4G02620
261	protein AED:0.15 eAED:0.15 QI:71|1|0.9|1|0.77|0.9|10|391|466; (*GB) gi|193290704|gb|ACF17660.1| (e_value=0.0) putative isopropylmalate synthase [Capsicum annuum];; (*SWP) sp|O04973|LEU1A_SOLPN (e_value=0.0) 2-isopropylmalate synthase A OS=Solanum pennellii GN=IPMSA PE=2 SV=1;; (*TAIR) AT1G74040.1 (e_value=0.0) | Symbols: IMS1, MAML-3, IPMS2 | 2-isopropylmalate synthase 1 | chr1:27842258-27845566 …	NbS00005948g0012.1	0	0	0	0	0	1.7991	2-isopropylmalate synthase A	AT1G74040
263	protein AED:0.35 eAED:0.35 QI:93|0.88|0.9|1|0.77|0.8|10|112|440; (*GB) gi|255545490|ref|XP_002513805.1| (e_value=1e-133) heat shock protein 70 (HSP70)-interacting protein, putative [Ricinus communis];; (*SWP) sp|Q80W98|SGTB_RAT (e_value=1e-25) Small glutamine-rich tetratricopeptide repeat-containing protein beta OS=Rattus norvegicus GN=Sgtb PE=1 SV=1;; (*TAIR) AT4G08320.2 (e_value=1e-124) | Symbo…	NbS00010977g0007.1	0	0	0	0	1.9161	0	Tetratricopeptide repeat (TPR)-like superfamily	AT4G08320
265	protein AED:0.01 eAED:0.01 QI:0|-1|0|1|-1|1|1|0|146; (*GB) gi|683553|emb|CAA88360.1| (e_value=1e-54) oleosin-like protein [Citrus sinensis];; (*SWP) sp|Q43804|OLEO1_PRUDU (e_value=3e-47) Oleosin 1 OS=Prunus dulcis GN=OLE1 PE=2 SV=1;; (*TAIR) AT4G25140.1 (e_value=1e-42) | Symbols: OLEO1, OLE1 | oleosin 1 | chr4:12900498-12901259 FORWARD LENGTH=173;; (*ITAG) Solyc06g034040.1.1 (e_value=6e-73) evide…	NbS00022599g0003.1	0	0	0	0	0	1.7991	oleosin 1	AT4G25140
266	protein AED:0.32 eAED:0.32 QI:53|0.66|0.68|0.93|0.6|0.75|16|0|710; (*GB) gi|225447799|ref|XP_002266729.1| (e_value=0.0) PREDICTED: dynamin-like protein ARC5 [Vitis vinifera];; (*SWP) sp|Q84N64|ARC5_ARATH (e_value=0.0) Dynamin-like protein ARC5 OS=Arabidopsis thaliana GN=ARC5 PE=1 SV=2;; (*TAIR) AT3G19720.1 (e_value=0.0) | Symbols: ARC5, DRP5B | P-loop containing nucleoside triphosphate hydrolases…	NbS00032594g0011.1	0	0	0	0	0	1.7991	Dynamin-like protein	AT3G19720
268	protein AED:0.03 eAED:0.03 QI:0|0|0|1|1|1|2|0|478; (*SWP) sp|Q9LFR7|CXE17_ARATH (e_value=4e-50) Probable carboxylesterase 17 OS=Arabidopsis thaliana GN=CXE17 PE=2 SV=1;; (*TAIR) AT5G16080.1 (e_value=3e-51) | Symbols: AtCXE17, CXE17 | carboxyesterase 17 | chr5:5252533-5253567 REVERSE LENGTH=344;; (*ITAG) Solyc02g069800.1.1 (e_value=1e-177) evidence_code:10F0H1E0IEG genomic_reference:SL2.40ch02 gen…	NbS00031166g0001.1	0	2.1073	0	0	0	0	Carboxyesterase 17	AT5G16080
269	protein AED:0.30 eAED:0.32 QI:145|0.85|0.86|1|0.80|0.72|22|458|695; (*GB) gi|317411670|sp|A5B4D2.1|GUFP_VITVI (e_value=0.0) RecName: Full=Translation factor GUF1 homolog, chloroplastic; AltName: Full=Elongation factor 4 homolog; Short=EF-4; AltName: Full=GTPase GUF1 homolog; AltName: Full=Ribosomal back-translocase; Flags: Precursor;; (*SWP) sp|A5B4D2|GUFP_VITVI (e_value=0.0) Translation factor G…	NbS00020149g0020.1	0	0	0	0	1.9161	0	Translation factor GUF1 homolog	AT5G08650
271	protein AED:0.18 eAED:0.18 QI:0|0.73|0.75|0.85|0.94|0.9|20|502|878; (*SWP) sp|Q9ZUI6|AP1G2_ARATH (e_value=0.0) AP-1 complex subunit gamma-2 OS=Arabidopsis thaliana GN=At1g60070 PE=2 SV=2;; (*TAIR) AT1G60070.1 (e_value=0.0) | Symbols: | Adaptor protein complex AP-1, gamma subunit | chr1:22142944-22149296 REVERSE LENGTH=862;; (*ITAG) Solyc05g005780.2.1 (e_value=0.0) genomic_reference:SL2.40ch05 gen…	NbS00016969g0019.1 (+1)	0	0	0	0	0	1.7991	Adaptor protein complex	AT1G60070
272	protein AED:0.32 eAED:0.32 QI:138|0.55|0.8|0.9|1|1|10|375|343; (*GB) gi|225461490|ref|XP_002285059.1| (e_value=2e-164) PREDICTED: uncharacterized protein LOC100252134 isoform 2 [Vitis vinifera];; (*TAIR) AT5G53860.1 (e_value=1e-144) | Symbols: EMB64, emb2737 | embryo defective 2737 | chr5:21865353-21868576 FORWARD LENGTH=402;; (*ITAG) Solyc12g013890.1.1 (e_value=3e-112) evidence_code:10F0H1E1IEG …	NbS00013926g0001.1 (+1)	0	0	0	0	1.9161	0	Embryo defective 2737	AT5G53860
274	protein AED:0.32 eAED:0.33 QI:0|0.75|0.33|0.88|0.75|0.66|9|0|720; (*SWP) sp|P46942|DB10_NICSY (e_value=0.0) ATP-dependent RNA helicase-like protein DB10 OS=Nicotiana sylvestris PE=2 SV=1;; (*TAIR) AT3G01540.1 (e_value=0.0) | Symbols: DRH1, ATDRH1 | DEAD box RNA helicase 1 | chr3:213077-216142 REVERSE LENGTH=618;; (*ITAG) Solyc12g035130.1.1 (e_value=0.0) evidence_code:10F0H1E1IEG genomic_reference…	NbS00003134g0011.1	0	0	0	0	0	1.7991	DEAD box RNA helicase 1	AT3G01540
276	protein AED:0.21 eAED:0.21 QI:196|1|0.77|1|0.75|0.77|9|0|343; (*SWP) sp|A8X2R2|ZFPL1_CAEBR (e_value=6e-28) Zinc finger protein-like 1 homolog OS=Caenorhabditis briggsae GN=CBG06644 PE=3 SV=1;; (*TAIR) AT2G14835.2 (e_value=2e-150) | Symbols: | RING/U-box superfamily protein | chr2:6367238-6370610 FORWARD LENGTH=343;; (*ITAG) Solyc01g107150.2.1 (e_value=0.0) genomic_reference:SL2.40ch01 gene_region…	NbS00029785g0006.1	0	0	0	0	1.9161	0	RING/U-box superfamily protein	AT2G14835
277	protein AED:0.08 eAED:0.08 QI:410|0.78|0.8|0.93|0.92|0.86|15|205|1460; (*GB) gi|356499544|ref|XP_003518599.1| (e_value=0.0) PREDICTED: ABC transporter B family member 4-like [Glycine max];; (*SWP) sp|Q9M1Q9|AB21B_ARATH (e_value=0.0) ABC transporter B family member 21 OS=Arabidopsis thaliana GN=ABCB21 PE=1 SV=2;; (*TAIR) AT3G62150.1 (e_value=0.0) | Symbols: PGP21 | P-glycoprotein 21 | chr3:2300875…	NbS00020002g0005.1	0	0	0	0	1.9161	0	ABC transporter B family member 4-like	AT3G62150
279	protein AED:0.22 eAED:0.22 QI:28|1|1|1|0.83|0.85|7|371|264; (*GB) gi|225434245|ref|XP_002280402.1| (e_value=2e-159) PREDICTED: dihydrodipicolinate reductase 1, chloroplastic-like [Vitis vinifera];; (*SWP) sp|O80574|DAPB1_ARATH (e_value=9e-161) Dihydrodipicolinate reductase 1, chloroplastic OS=Arabidopsis thaliana GN=DAPB1 PE=2 SV=2;; (*TAIR) AT2G44040.1 (e_value=7e-162) | Symbols: | Dihydrodipico…	NbS00015495g0014.1 (+1)	0	0	0	0	1.9161	0	Dihydrodipicolinate reductase	AT2G44040
281	protein AED:0.06 eAED:0.10 QI:0|0|0|1|1|1|3|0|560; (*GB) gi|359483651|ref|XP_003632993.1| (e_value=1e-124) PREDICTED: LOW QUALITY PROTEIN: phospholipase A1-Igamma1, chloroplastic-like [Vitis vinifera];; (*SWP) sp|Q941F1|PLA15_ARATH (e_value=6e-70) Phospholipase A1-Igamma1, chloroplastic OS=Arabidopsis thaliana GN=At1g06800 PE=1 SV=2;; (*TAIR) AT1G30370.1 (e_value=3e-97) | Symbols: | alpha/beta-Hy…	NbS00027302g0002.1	0	0	0	0	1.9161	0	Alpha/beta-Hydrolases superfamily protein	AT1G30370
282	protein AED:0.19 eAED:0.22 QI:0|0|0|1|1|1|2|0|163; (*GB) gi|40287496|gb|AAR83862.1| (e_value=1e-82) elicitor-inducible protein EIG-J7 [Capsicum annuum];; (*TAIR) AT4G39730.1 (e_value=2e-70) | Symbols: | Lipase/lipooxygenase, PLAT/LH2 family protein | chr4:18432950-18433581 FORWARD LENGTH=181;; (*ITAG) Solyc04g054980.2.1 (e_value=7e-94) genomic_reference:SL2.40ch04 gene_region:52664826-52665968 tr…	NbS00000603g0001.1 (+2)	0	0	0	0	1.9161	0	Lipase/lipooxygenase, PLAT/LH2 family protein	AT4G39730
283	protein AED:0.19 eAED:0.21 QI:11|0.87|0.76|1|0.68|0.70|17|0|746; (*GB) gi|298204931|emb|CBI34238.3| (e_value=0.0) unnamed protein product [Vitis vinifera];; (*SWP) sp|Q05B17|WDR48_XENTR (e_value=2e-100) WD repeat-containing protein 48 OS=Xenopus tropicalis GN=wdr48 PE=2 SV=1;; (*TAIR) AT3G05090.2 (e_value=0.0) | Symbols: LRS1 | Transducin/WD40 repeat-like superfamily protein | chr3:1418573-142272…	NbS00059658g0003.1	0	0	0	0	0	1.7991	Transducin/WD40 repeat-like superfamily protein	AT3G05090
286	protein AED:0.11 eAED:0.26 QI:0|0|0|0.66|1|1|3|0|1390; (*SWP) sp|O57683|SF3B1_XENLA (e_value=0.0) Splicing factor 3B subunit 1 OS=Xenopus laevis GN=sf3b1 PE=2 SV=1;; (*TAIR) AT5G64270.1 (e_value=0.0) | Symbols: | splicing factor, putative | chr5:25706909-25710718 FORWARD LENGTH=1269;; (*ITAG) Solyc10g081070.1.1 (e_value=0.0) evidence_code:10F0H1E0IEG genomic_reference:SL2.40ch10 gene_region:61569…	NbS00021122g0007.1	0	0	0	0	0	1.7991	Splicing factor	AT5G64270
289	protein AED:0.13 eAED:0.13 QI:142|1|1|1|0|1|2|401|187; (*GB) gi|225449989|ref|XP_002273592.1| (e_value=2e-102) PREDICTED: N-alpha-acetyltransferase 11 [Vitis vinifera];; (*SWP) sp|Q3UX61|NAA11_MOUSE (e_value=6e-72) N-alpha-acetyltransferase 11 OS=Mus musculus GN=Naa11 PE=2 SV=1;; (*TAIR) AT5G13780.1 (e_value=4e-99) | Symbols: | Acyl-CoA N-acyltransferases (NAT) superfamily protein | chr5:4447610-…	NbS00009661g0012.1	0	0	0	0	1.9161	0	Acyl-CoA N-acyltransferases (NAT) superfamily protein	AT5G13780
291	protein ; (*GB) gi|153850916|gb|ABS52645.1| (e_value=6e-30) GEM-like 1 [Vitis vinifera];; (*SWP) sp|Q9SE96|GEML1_ARATH (e_value=4e-29) GEM-like protein 1 OS=Arabidopsis thaliana GN=FIP1 PE=1 SV=1;; (*TAIR) AT1G28200.1 (e_value=3e-30) | Symbols: FIP1 | FH interacting protein 1 | chr1:9850395-9852300 REVERSE LENGTH=259;; (*ITAG) Solyc07g021540.2.1 (e_value=3e-35) genomic_reference:SL2.40ch07 gene_r…	NbS00011563g0010.1 (+1)	0	0	0	0	1.9161	0	FH interacting protein 1	AT1G28200
292	protein AED:0.19 eAED:0.19 QI:0|1|0.85|1|0.66|0.71|7|409|864; (*GB) gi|225445605|ref|XP_002282408.1| (e_value=0.0) PREDICTED: CCR4-NOT transcription complex subunit 10-like [Vitis vinifera];; (*SWP) sp|Q5ZIW2|CNOTA_CHICK (e_value=1e-52) CCR4-NOT transcription complex subunit 10 OS=Gallus gallus GN=CNOT10 PE=2 SV=1;; (*TAIR) AT5G35430.1 (e_value=0.0) | Symbols: | Tetratricopeptide repeat (TPR)-lik…	NbS00058134g0026.1	0	0	0	0	0	1.7991	Tetratricopeptide repeat (TPR)-like superfamily protein	AT5G35430
294	protein AED:0.35 eAED:0.35 QI:74|0.90|0.83|1|0.81|0.91|12|0|418; (*SWP) sp|Q42593|APXT_ARATH (e_value=0.0) L-ascorbate peroxidase T, chloroplastic OS=Arabidopsis thaliana GN=APXT PE=2 SV=2;; (*TAIR) AT1G77490.1 (e_value=0.0) | Symbols: TAPX | thylakoidal ascorbate peroxidase | chr1:29117688-29120046 FORWARD LENGTH=426;; (*ITAG) Solyc11g018550.2.1 (e_value=0.0) genomic_reference:SL2.40ch11 gene_re…	NbS00050872g0004.1	0	0	0	0	0	1.7991	Thylakoidal ascorbate peroxidase	AT1G77490
297	protein AED:0.19 eAED:0.19 QI:261|1|1|1|0.90|0.83|12|504|583; (*GB) gi|359493455|ref|XP_002266111.2| (e_value=0.0) PREDICTED: transmembrane 9 superfamily member 3 [Vitis vinifera];; (*SWP) sp|Q9HD45|TM9S3_HUMAN (e_value=0.0) Transmembrane 9 superfamily member 3 OS=Homo sapiens GN=TM9SF3 PE=1 SV=2;; (*TAIR) AT1G10950.1 (e_value=0.0) | Symbols: TMN1, AtTMN1 | transmembrane nine 1 | chr1:3659322-366…	NbS00015932g0004.1	0	0	0	0	1.9161	1.7991	Transmembrane nine 1	AT1G10950
298	protein AED:0.26 eAED:0.26 QI:194|0.72|0.75|1|0.54|0.58|12|313|569; (*GB) gi|77999788|gb|ABB17074.1| (e_value=0.0) putative sugar transporter [Nicotiana langsdorffii x Nicotiana sanderae];; (*SWP) sp|Q0WWW9|XYLL3_ARATH (e_value=1e-141) D-xylose-proton symporter-like 3, chloroplastic OS=Arabidopsis thaliana GN=At5g59250 PE=1 SV=2;; (*TAIR) AT5G59250.1 (e_value=7e-143) | Symbols: | Major facilitato…	NbS00022031g0010.1	0	0	0	0	1.9161	0	Major facilitator superfamily protein	AT5G59250
312	protein AED:0.18 eAED:0.20 QI:163|0.8|0.81|1|0.7|0.63|11|57|523; (*GB) gi|30961939|gb|AAP40021.1| (e_value=0.0) hexokinase [Nicotiana benthamiana];; (*SWP) sp|Q9SEK2|HXK1_TOBAC (e_value=0.0) Hexokinase-1 OS=Nicotiana tabacum GN=HXK1 PE=2 SV=1;; (*TAIR) AT2G19860.1 (e_value=0.0) | Symbols: ATHXK2, HXK2 | hexokinase 2 | chr2:8570818-8573762 FORWARD LENGTH=502;; (*ITAG) Solyc03g121070.2.1 (e_value=0…	NbS00000426g0010.1 (+1)	0	0	0	0	0.95807	0.89954	Hexokinase 2	AT2G19860
313	protein AED:0.07 eAED:0.07 QI:121|0.83|0.85|1|1|1|7|382|226; (*TAIR) AT3G07030.1 (e_value=4e-47) | Symbols: | Alba DNA/RNA-binding protein | chr3:2223001-2225254 REVERSE LENGTH=405;; (*ITAG) Solyc09g061710.2.1 (e_value=7e-68) genomic_reference:SL2.40ch09 gene_region:55796984-55801356 transcript_region:SL2.40ch09:55796984..55801356- go_terms:GO:0003676 functional_description:"Ribonuclease P protei…	NbS00003291g0003.1 (+1)	0	0	0	0	0.95807	0.89954	Alba DNA/RNA-binding protein	AT3G07030
314	protein AED:0.42 eAED:0.42 QI:0|1|0.83|1|1|1|6|0|245; (*GB) gi|388509296|gb|AFK42714.1| (e_value=2e-158) unknown [Lotus japonicus];; (*SWP) sp|Q9ZS88|DER22_ARATH (e_value=1e-153) Derlin-2.2 OS=Arabidopsis thaliana GN=DER2.2 PE=2 SV=1;; (*TAIR) AT4G04860.1 (e_value=8e-155) | Symbols: DER2.2 | DERLIN-2.2 | chr4:2460135-2461378 FORWARD LENGTH=244;; (*ITAG) Solyc02g080380.2.1 (e_value=1e-165) genomic…	NbS00003707g0029.1 (+1)	0	0	0	0	0.95807	0.89954	DERLIN-2.2	AT4G04860
316	protein AED:0.04 eAED:0.04 QI:113|1|1|1|1|1|4|204|566; (*GB) gi|319993027|emb|CBY44654.1| (e_value=0.0) pectin methyl esterase [Solanum tuberosum];; (*SWP) sp|P09607|PME21_SOLLC (e_value=0.0) Pectinesterase 2.1 OS=Solanum lycopersicum GN=PME2.1 PE=2 SV=2;; (*TAIR) AT1G11580.1 (e_value=0.0) | Symbols: ATPMEPCRA, PMEPCRA | methylesterase PCR A | chr1:3888730-3890649 FORWARD LENGTH=557;; (*ITAG) Sol…	NbS00005246g0006.1	0	0	0	0	0.95807	0	Methylesterase PCR A	AT1G11580
318	protein AED:0.18 eAED:0.18 QI:0|1|1|1|1|1|8|265|599; (*GB) gi|225453730|ref|XP_002272714.1| (e_value=0.0) PREDICTED: probable methyltransferase PMT13 [Vitis vinifera];; (*SWP) sp|Q93W95|PMTD_ARATH (e_value=0.0) Probable methyltransferase PMT13 OS=Arabidopsis thaliana GN=At4g00740 PE=1 SV=1;; (*TAIR) AT4G00740.1 (e_value=0.0) | Symbols: | S-adenosyl-L-methionine-dependent methyltransferases superf…	NbS00009443g0017.1 (+1)	0	0	0	0	0.95807	0.89954	S-adenosyl-L-methionine-dependent methyltransferases	AT4G00740
319	protein AED:0.44 eAED:0.44 QI:0|0|0|0.2|0.5|0.4|5|0|182; (*GB) gi|239984608|sp|P06254.3|NU1C_TOBAC (e_value=4e-48) RecName: Full=NAD(P)H-quinone oxidoreductase subunit 1, chloroplastic; AltName: Full=NAD(P)H dehydrogenase subunit 1; Short=NDH subunit 1; AltName: Full=NADH-plastoquinone oxidoreductase subunit 1;; (*SWP) sp|P06254|NU1C_TOBAC (e_value=1e-49) NAD(P)H-quinone oxidoreductase subunit 1,…	NbS00009914g0012.1 (+1)	0	0	0	0	0.95807	0.89954	NAD(P)H-quinone oxidoreductase subunit 1
320	protein AED:0.37 eAED:0.37 QI:0|0.75|0.6|1|0.5|0.6|5|0|194; (*GB) gi|141452638|gb|ABO87658.1| (e_value=2e-110) 4-diphosphocytidyl-2-C-methyl-D-erythritol kinase [Nicotiana benthamiana];; (*SWP) sp|P93841|ISPE_SOLLC (e_value=4e-83) 4-diphosphocytidyl-2-C-methyl-D-erythritol kinase, chloroplastic/chromoplastic (Fragment) OS=Solanum lycopersicum GN=ISPE PE=1 SV=1;; (*TAIR) AT2G26930.1 (e_value=2e-60…	NbS00010066g0037.1	0	0	0	0	0.95807	0.89954	Methyl-D-erithritol kinase	AT2G26930
321	protein AED:0.19 eAED:0.19 QI:0|0.42|0.37|1|0.71|0.62|8|0|784; (*GB) gi|224085790|ref|XP_002307697.1| (e_value=0.0) predicted protein [Populus trichocarpa];; (*SWP) sp|Q9FIG9|ARC6_ARATH (e_value=1e-128) Protein ACCUMULATION AND REPLICATION OF CHLOROPLASTS 6, chloroplastic OS=Arabidopsis thaliana GN=ARC6 PE=1 SV=1;; (*TAIR) AT5G42480.1 (e_value=1e-129) | Symbols: ARC6 | Chaperone DnaJ-domain super…	NbS00010488g0009.1 (+1)	0	0	0	0	0.95807	0.89954	Chaperone DnaJ-domain superfamily protein	AT5G42480
322	protein AED:0.18 eAED:0.18 QI:0|0.92|0.92|1|0.92|0.85|14|541|512; (*GB) gi|224087748|ref|XP_002308217.1| (e_value=0.0) predicted protein [Populus trichocarpa];; (*SWP) sp|Q9M028|LMBD2_ARATH (e_value=0.0) LIMR family protein At5g01460 OS=Arabidopsis thaliana GN=At5g01460 PE=2 SV=1;; (*TAIR) AT5G01460.1 (e_value=0.0) | Symbols: | LMBR1-like membrane protein | chr5:186823-190008 FORWARD LENGTH=509;;…	NbS00010827g0017.1 (+1)	0	0	0	0	0.95807	0.89954	LMBR1-like membrane protein	AT5G01460
324	protein AED:0.15 eAED:0.18 QI:0|0.33|0|0.75|0.66|0.5|4|0|390; (*SWP) sp|Q9LMR3|TYRA2_ARATH (e_value=4e-132) Arogenate dehydrogenase 2, chloroplastic OS=Arabidopsis thaliana GN=TYRAAT2 PE=1 SV=1;; (*TAIR) AT1G15710.1 (e_value=3e-133) | Symbols: | prephenate dehydrogenase family protein | chr1:5404505-5405581 FORWARD LENGTH=358;; (*ITAG) Solyc07g007590.1.1 (e_value=0.0) evidence_code:10F1H1E1IEG ge…	NbS00013589g0010.1	0	0	0	0	0.95807	0.89954	Prephenate dehydrogenase family protein	AT1G15710
325	protein AED:0.04 eAED:0.04 QI:739|1|1|1|1|1|2|179|258; (*GB) gi|85068644|gb|ABC69402.1| (e_value=0.0) CYP71D5v2 [Nicotiana tabacum];; (*SWP) sp|Q94FM7|C71DK_TOBAC (e_value=1e-112) 5-epiaristolochene 1,3-dihydroxylase OS=Nicotiana tabacum GN=CYP71D20 PE=1 SV=2;; (*TAIR) AT3G26300.1 (e_value=2e-69) | Symbols: CYP71B34 | cytochrome P450, family 71, subfamily B, polypeptide 34 | chr3:9639199-9640866 …	NbS00014364g0023.1	0	0	0	0	0.95807	0	5-epiaristolochene 1,3-dihydroxylase	AT3G26300
328	protein AED:0.33 eAED:0.33 QI:295|0.90|1|1|0.81|0.75|12|403|450; (*GB) gi|225430021|ref|XP_002284175.1| (e_value=2e-179) PREDICTED: uncharacterized protein LOC100267889 [Vitis vinifera];; (*TAIR) AT2G25737.1 (e_value=2e-153) | Symbols: | Sulfite exporter TauE/SafE family protein | chr2:10977174-10979677 FORWARD LENGTH=476;; (*ITAG) Solyc08g068290.2.1 (e_value=0.0) genomic_reference:SL2.40ch08 gen…	NbS00020690g0012.1	0	0	0	0	0.95807	0.89954	Sulfite exporter TauE/SafE family protein	AT2G25737
329	protein AED:0.41 eAED:0.41 QI:0|0.5|0|0.66|1|1|3|0|145; (*GB) gi|224141847|ref|XP_002324273.1| (e_value=2e-60) predicted protein [Populus trichocarpa];; (*SWP) sp|O14046|VATO_SCHPO (e_value=6e-28) Probable V-type proton ATPase 20 kDa proteolipid subunit OS=Schizosaccharomyces pombe (strain 972 / ATCC 24843) GN=vma16 PE=2 SV=1;; (*TAIR) AT2G25610.1 (e_value=1e-60) | Symbols: | ATPase, F0/V0 comple…	NbS00040638g0002.1 (+1)	0	0	0	0	0.95807	0.89954	ATPase	AT2G25610
358	protein	NbS00000404g0006.1	0	0	0	0	0	1.7991
359	protein AED:0.35 eAED:0.35 QI:719|0.8|0.72|1|0.8|0.72|11|270|420	NbS00002719g0104.1	0	0	0	0	0	0.89954
360	protein AED:0.23 eAED:0.25 QI:0|0.77|0.68|1|0.55|0.52|19|324|733; (*GB) gi|350538715|ref|NP_001234356.1| (e_value=0.0) cullin 4 [Solanum lycopersicum];; (*SWP) sp|Q8LGH4|CUL4_ARATH (e_value=0.0) Cullin-4 OS=Arabidopsis thaliana GN=CUL4 PE=1 SV=1;; (*TAIR) AT5G46210.1 (e_value=0.0) | Symbols: CUL4, ATCUL4 | cullin4 | chr5:18731569-18736653 REVERSE LENGTH=792;; (*ITAG) Solyc02g021470.2.1 (e_value=0…	NbS00003322g0008.1 (+1)	0	0	0	0	0	0.89954	Cullin4	AT5G46210
362	protein AED:0.20 eAED:0.20 QI:121|0.87|0.76|1|0.93|1|17|0|1030; (*GB) gi|302141987|emb|CBI19190.3| (e_value=0.0) unnamed protein product [Vitis vinifera];; (*SWP) sp|Q9M9E8|FB92_ARATH (e_value=0.0) F-box protein At1g78280 OS=Arabidopsis thaliana GN=At1g78280 PE=2 SV=3;; (*TAIR) AT1G78280.1 (e_value=0.0) | Symbols: | transferases, transferring glycosyl groups | chr1:29452823-29457118 FORWARD LENGT…	NbS00004422g0018.1	0	0	0	0	0	0.89954	Transferases, transferring glycosyl groups	AT1G78280
364	protein AED:0.26 eAED:0.26 QI:0|-1|0|1|-1|1|1|0|349; (*GB) gi|187761611|dbj|BAG31944.1| (e_value=0.0) MAP kinase kinase [Nicotiana benthamiana];; (*SWP) sp|Q8RXG3|M2K5_ARATH (e_value=5e-165) Mitogen-activated protein kinase kinase 5 OS=Arabidopsis thaliana GN=MKK5 PE=1 SV=2;; (*TAIR) AT3G21220.1 (e_value=4e-166) | Symbols: ATMKK5, ATMAP2K_ALPHA, MAP2K_A, MKK5, ATMEK5, MEK5 | MAP kinase kinase 5 |…	NbS00006609g0002.1 (+1)	0	0	0	0	0	0.89954	MAP kinase kinase 5	AT3G21220
366	protein ; (*GB) gi|255573758|ref|XP_002527800.1| (e_value=4e-112) phosphoglucomutase, putative [Ricinus communis];; (*TAIR) AT1G70820.1 (e_value=4e-102) | Symbols: | phosphoglucomutase, putative / glucose phosphomutase, putative | chr1:26705594-26708034 FORWARD LENGTH=615;; (*ITAG) Solyc05g026490.2.1 (e_value=5e-113) genomic_reference:SL2.40ch05 gene_region:41503421-41512872 transcript_region:SL2…	NbS00008946g0005.1	0	0	0	0	0	0.89954	Glucose phosphomutase	AT1G70820
368	protein AED:0.01 eAED:0.03 QI:0|1|0|1|1|1|2|0|345; (*GB) gi|359489983|ref|XP_003634006.1| (e_value=1e-86) PREDICTED: transcription factor MYB39-like [Vitis vinifera];; (*SWP) sp|Q8GWP0|MYB39_ARATH (e_value=4e-69) Transcription factor MYB39 OS=Arabidopsis thaliana GN=MYB39 PE=2 SV=1;; (*TAIR) AT5G16770.2 (e_value=3e-79) | Symbols: AtMYB9, MYB9 | myb domain protein 9 | chr5:5515209-5516734 FORWARD …	NbS00011025g0002.1	0	0	0	0	0	0.89954	Myb domain protein 9	AT5G16770
369	protein AED:0.14 eAED:0.14 QI:0|0.76|0.72|1|0.70|0.72|18|0|1009; (*GB) gi|359495000|ref|XP_003634896.1| (e_value=0.0) PREDICTED: beta-galactosidase [Vitis vinifera];; (*SWP) sp|A5F5U6|BGAL_VIBC3 (e_value=0.0) Beta-galactosidase OS=Vibrio cholerae serotype O1 (strain ATCC 39541 / Ogawa 395 / O395) GN=lacZ PE=3 SV=2;; (*TAIR) AT3G54440.3 (e_value=0.0) | Symbols: | glycoside hydrolase family 2 prote…	NbS00011613g0010.1	0	0	0	0	0	0.89954	Glycoside hydrolase family 2 protein	AT3G54440
370	protein AED:0.42 eAED:0.42 QI:0|1|0.66|1|1|1|6|0|166; (*GB) gi|225469994|ref|XP_002277989.1| (e_value=1e-113) PREDICTED: transmembrane protein 111 [Vitis vinifera];; (*SWP) sp|Q7SXW4|TM111_DANRE (e_value=4e-42) Transmembrane protein 111 OS=Danio rerio GN=tmem111 PE=2 SV=1;; (*TAIR) AT4G12590.1 (e_value=3e-114) | Symbols: | Protein of unknown function DUF106, transmembrane | chr4:7451291-7452976 R…	NbS00016538g0002.1	0	0	0	0	0.95807	0.89954	Unknown transmembrane protein	AT4G12590
372	protein AED:0.04 eAED:0.04 QI:0|1|0.33|1|0.5|0.66|3|0|336; (*GB) gi|255555559|ref|XP_002518816.1| (e_value=0.0) gibberellin 20-oxidase, putative [Ricinus communis];; (*SWP) sp|O49561|G2OX8_ARATH (e_value=8e-122) Gibberellin 2-beta-dioxygenase 8 OS=Arabidopsis thaliana GN=GA2OX7 PE=1 SV=2;; (*TAIR) AT4G21200.1 (e_value=6e-123) | Symbols: ATGA2OX8, GA2OX8 | gibberellin 2-oxidase 8 | chr4:11302751-1…	NbS00023030g0004.1	0	0	0	0	0	0.89954	Gibberellin 2-oxidase 8	AT4G21200
373	protein AED:0.07 eAED:0.07 QI:0|0.66|0.5|0.75|1|1|4|0|153; (*SWP) sp|Q8S944|DRP3A_ARATH (e_value=1e-69) Dynamin-related protein 3A OS=Arabidopsis thaliana GN=DRP3A PE=1 SV=2;; (*TAIR) AT4G33650.1 (e_value=8e-71) | Symbols: ADL2, DRP3A | dynamin-related protein 3A | chr4:16161073-16166587 FORWARD LENGTH=808;; (*ITAG) Solyc08g006600.2.1 (e_value=8e-85) genomic_reference:SL2.40ch08 gene_region:11883…	NbS00023763g0006.1	0	0	0	0	0	1.7991	Dynamin-related protein 3A	AT4G33650
375	protein AED:0.14 eAED:0.14 QI:79|0.8|0.5|1|0.8|0.83|6|0|412; (*GB) gi|359497021|ref|XP_002265622.2| (e_value=5e-164) PREDICTED: zeaxanthin epoxidase, chloroplastic-like [Vitis vinifera];; (*TAIR) AT2G35660.1 (e_value=1e-157) | Symbols: CTF2A | FAD/NAD(P)-binding oxidoreductase family protein | chr2:14988499-14990320 FORWARD LENGTH=439;; (*ITAG) Solyc06g060880.2.1 (e_value=0.0) genomic_reference:S…	NbS00032076g0009.1	0	0	0	0	0	0.89954	FAD/NAD(P)-binding oxidoreductase family protein	AT2G35660
378	protein AED:0.15 eAED:0.15 QI:22|0.83|0.85|1|1|1|7|324|147; (*GB) gi|29839345|sp|Q8H1T3.1|FRI2_TOBAC (e_value=2e-98) RecName: Full=Ferritin-2, chloroplastic; AltName: Full=NtFer2; Flags: Precursor;; (*SWP) sp|Q8H1T3|FRI2_TOBAC (e_value=5e-100) Ferritin-2, chloroplastic OS=Nicotiana tabacum GN=FER2 PE=2 SV=1;; (*TAIR) AT2G40300.1 (e_value=2e-86) | Symbols: ATFER4, FER4 | ferritin 4 | chr2:16831501…	NbS00043333g0007.1	0	0	0	0	0	1.7991	Ferritin 4	AT2G40300
379	NbS00040506g0007.1-DECOY	NbS00040506g0007.1-DECOY	0	0	0	0	0.95807	0
383	protein AED:0.05 eAED:0.06 QI:0|-1|0|1|-1|1|1|0|744; (*GB) gi|297805512|ref|XP_002870640.1| (e_value=0.0) DNA repair and transcription factor XPB1 [Arabidopsis lyrata subsp. lyrata];; (*SWP) sp|Q9FUG4|XPB2_ARATH (e_value=0.0) DNA repair helicase XPB2 OS=Arabidopsis thaliana GN=XPB2 PE=2 SV=1;; (*TAIR) AT5G41360.1 (e_value=0.0) | Symbols: XPB2, ATXPB2 | homolog of Xeroderma pigmentosum complementa…	NbS00005159g0004.1	0	0	0	0	0.95807	0.89954	Homolog of Xeroderma pigmentosum complementation group B 2	AT5G41360
384	NbS00007380g0010.1-DECOY	NbS00007380g0010.1-DECOY (+1)	0	0	0	0	0.95807	0.89954
387	protein AED:0.15 eAED:0.19 QI:0|0|0|1|0|0|2|0|269; (*GB) gi|358635024|dbj|BAL22345.1| (e_value=2e-123) oxidoreductase [Ipomoea batatas];; (*SWP) sp|Q7XZQ8|FNSI_PETCR (e_value=3e-34) Flavone synthase OS=Petroselinum crispum GN=FNSI PE=1 SV=1;; (*TAIR) AT3G13610.1 (e_value=2e-103) | Symbols: | 2-oxoglutarate (2OG) and Fe(II)-dependent oxygenase superfamily protein | chr3:4449448-4450616 FORWARD LEN…	NbS00009784g0007.1 (+1)	0	0	0	0	0	1.7991	Oxidoreductase	AT3G13610
390	protein AED:0.18 eAED:0.18 QI:0|-1|0|1|-1|1|1|0|444; (*GB) gi|224083705|ref|XP_002307092.1| (e_value=7e-117) predicted protein [Populus trichocarpa];; (*TAIR) AT4G39840.1 (e_value=4e-116) | Symbols: | unknown protein; FUNCTIONS IN: molecular_function unknown; INVOLVED IN: biological_process unknown; LOCATED IN: endomembrane system; EXPRESSED IN: 23 plant structures; EXPRESSED DURING: 13 growth st…	NbS00016703g0001.1	0	0	0	0	1.9161	0	Unknown protein	AT4G39840
391	NbS00015892g0011.1-DECOY	NbS00015892g0011.1-DECOY	0	0	0	0	0	0.89954
397	protein AED:0.31 eAED:0.31 QI:141|1|0.83|1|0.8|1|6|240|360; (*GB) gi|224095364|ref|XP_002310382.1| (e_value=6e-152) predicted protein [Populus trichocarpa];; (*SWP) sp|Q4LDF9|OEP37_PEA (e_value=7e-146) Outer envelope pore protein 37, chloroplastic OS=Pisum sativum GN=OEP37 PE=1 SV=1;; (*TAIR) AT2G43950.1 (e_value=5e-138) | Symbols: OEP37, ATOEP37 | chloroplast outer envelope protein 37 | chr2:182…	NbS00009094g0011.1 (+1)	0	0	0	0	0.95807	0.89954	Chloroplast outer envelope protein 37	AT2G43950
400	protein AED:0.39 eAED:0.39 QI:0|0.8|0.66|1|0.8|0.66|6|0|297; (*GB) gi|255569800|ref|XP_002525864.1| (e_value=5e-157) abhydrolase domain containing, putative [Ricinus communis];; (*SWP) sp|Q1LZ86|ABHD6_BOVIN (e_value=3e-19) Monoacylglycerol lipase ABHD6 OS=Bos taurus GN=ABHD6 PE=2 SV=1;; (*TAIR) AT5G09430.1 (e_value=3e-151) | Symbols: | alpha/beta-Hydrolases superfamily protein | chr5:2932162-2933…	NbS00026706g0011.1	0	0	0	0	1.9161	0	Alpha/beta-Hydrolases superfamily protein	AT5G09430
403	protein	NbS00008042g0004.1	0	0	0	0	1.9161	0
405	protein	NbS00042233g0001.1	0	0	0	0	1.9161	0
411	protein AED:0.14 eAED:0.14 QI:0|0|0|1|0|0|3|0|894; (*GB) gi|255590183|ref|XP_002535195.1| (e_value=0.0) Receptor protein kinase CLAVATA1 precursor, putative [Ricinus communis];; (*SWP) sp|Q9M0G7|PXL2_ARATH (e_value=0.0) Leucine-rich repeat receptor-like protein kinase PXL2 OS=Arabidopsis thaliana GN=PXL2 PE=2 SV=1;; (*TAIR) AT4G28650.1 (e_value=0.0) | Symbols: | Leucine-rich repeat transmembrane …	NbS00012460g0036.1	0	0	0	0	0	1.7991	Leucine-rich repeat receptor-like protein kinase	AT4G28650
417	NbS00017956g0024.1-DECOY	NbS00017956g0024.1-DECOY	0	0	0	0	0.95807	0.89954
419	protein AED:0.03 eAED:0.03 QI:167|1|1|1|1|1|8|459|785; (*GB) gi|224065579|ref|XP_002301867.1| (e_value=0.0) predicted protein [Populus trichocarpa];; (*SWP) sp|Q9LN50|PMTS_ARATH (e_value=0.0) Probable methyltransferase PMT28 OS=Arabidopsis thaliana GN=At1g19430 PE=1 SV=1;; (*TAIR) AT1G19430.1 (e_value=0.0) | Symbols: | S-adenosyl-L-methionine-dependent methyltransferases superfamily protein | chr…	NbS00045721g0004.1	0	0	0	0	1.9161	0	S-adenosyl-L-methionine-dependent methyltransferases superfamily protein	AT1G19430
421	protein AED:0.24 eAED:0.24 QI:0|0.66|0.25|1|1|1|4|0|348; (*GB) gi|225438720|ref|XP_002282548.1| (e_value=4e-112) PREDICTED: uncharacterized protein LOC100252502 [Vitis vinifera];; (*TAIR) AT1G45207.2 (e_value=1e-65) | Symbols: | Remorin family protein | chr1:17130703-17133548 REVERSE LENGTH=555;; (*ITAG) Solyc02g090900.2.1 (e_value=0.0) genomic_reference:SL2.40ch02 gene_region:46960637-46963741 t…	NbS00004079g0001.1 (+2)	0	0	0	0	0.95807	0	Remorin family protein	AT1G45207
423	NbS00005308g0006.1-DECOY	NbS00005308g0006.1-DECOY	0	0	0	0	0	0.89954
424	NbS00003611g0005.1-DECOY	NbS00003611g0005.1-DECOY	0	0	0	0	0.95807	0.89954
428	NbS00028256g0006.1-DECOY	NbS00028256g0006.1-DECOY (+1)	0	0	0	0	1.9161	0
430	protein AED:0.22 eAED:0.22 QI:172|1|1|1|0.66|0.57|7|446|493; (*GB) gi|225435008|ref|XP_002281203.1| (e_value=0.0) PREDICTED: uncharacterized protein LOC100248378 [Vitis vinifera];; (*TAIR) AT3G46450.1 (e_value=5e-172) | Symbols: | SEC14 cytosolic factor family protein / phosphoglyceride transfer family protein | chr3:17093297-17095319 REVERSE LENGTH=486;; (*ITAG) Solyc06g075980.2.1 (e_value=0.0) …	NbS00009197g0006.1	0	0	0	0	0.95807	0.89954	SEC14 cytosolic factor family protein	AT3G46450
431	protein AED:0.17 eAED:0.17 QI:711|0.91|0.92|1|0.66|0.53|13|531|510; (*GB) gi|255571057|ref|XP_002526479.1| (e_value=0.0) RNA binding protein, putative [Ricinus communis];; (*SWP) sp|Q7TP47|HNRPQ_RAT (e_value=4e-32) Heterogeneous nuclear ribonucleoprotein Q OS=Rattus norvegicus GN=Syncrip PE=2 SV=1;; (*TAIR) AT2G44710.1 (e_value=4e-176) | Symbols: | RNA-binding (RRM/RBD/RNP motifs) family protein …	NbS00010360g0002.1	0	0	0	0	0	0.89954	RNA-binding (RRM/RBD/RNP motifs) family protein	AT2G44710
436	protein AED:0.06 eAED:0.06 QI:0|1|1|1|1|1|3|695|855; (*GB) gi|225443732|ref|XP_002268174.1| (e_value=0.0) PREDICTED: probable alpha,alpha-trehalose-phosphate synthase [UDP-forming] 7-like [Vitis vinifera];; (*SWP) sp|Q9LMI0|TPS7_ARATH (e_value=0.0) Probable alpha,alpha-trehalose-phosphate synthase [UDP-forming] 7 OS=Arabidopsis thaliana GN=TPS7 PE=1 SV=1;; (*TAIR) AT1G06410.1 (e_value=0.0) | Symb…	NbS00000510g0007.1	0	0	0	0	0	1.7991	Trehalose-phosphatase/synthase 7	AT1G06410
437	protein AED:0.23 eAED:0.24 QI:0|0.87|0.88|1|0.87|0.88|17|406|689; (*GB) gi|224142159|ref|XP_002324426.1| (e_value=0.0) predicted protein [Populus trichocarpa];; (*SWP) sp|Q9ZPI6|AIM1_ARATH (e_value=0.0) Peroxisomal fatty acid beta-oxidation multifunctional protein AIM1 OS=Arabidopsis thaliana GN=AIM1 PE=1 SV=1;; (*TAIR) AT4G29010.1 (e_value=0.0) | Symbols: AIM1 | Enoyl-CoA hydratase/isomerase fam…	NbS00005033g0013.1	0	0	0	0	1.9161	0	Peroxisomal fatty acid beta-oxidation multifunctional protein	AT4G29010
463	protein AED:0.13 eAED:0.13 QI:0|0|0|1|1|1|2|0|215; (*GB) gi|225456800|ref|XP_002277813.1| (e_value=4e-106) PREDICTED: programmed cell death protein 4 [Vitis vinifera];; (*TAIR) AT4G24800.3 (e_value=2e-94) | Symbols: | MA3 domain-containing protein | chr4:12782463-12784902 FORWARD LENGTH=702;; (*ITAG) Solyc03g111640.2.1 (e_value=1e-122) genomic_reference:SL2.40ch03 gene_region:56321502-56328275 tr…	NbC25067248g0001.1 (+4)	0	0	0	0	0.95807	0	MA3 domain-containing protein	AT4G24800
464	protein AED:0.63 eAED:0.66 QI:0|0|0|0.25|1|1|4|0|245; (*GB) gi|357436069|ref|XP_003588310.1| (e_value=8e-21) hypothetical protein MTR_1g005810 [Medicago truncatula];; (*ITAG) Solyc07g017930.1.1 (e_value=2e-30) evidence_code:10F0H0E0IEG genomic_reference:SL2.40ch07 gene_region:8581616-8583506 transcript_region:SL2.40ch07:8581616..8583506- functional_description:"Unknown Protein (AHRD V1)";	NbS00000648g0004.1 (+10)	0	0	0	0	0.95807	0	Unknown protein
465	protein AED:0.08 eAED:0.08 QI:0|0.88|0.7|1|0.77|0.8|10|583|1132; (*GB) gi|359487791|ref|XP_002280871.2| (e_value=7e-141) PREDICTED: uncharacterized protein LOC100259597 [Vitis vinifera];; (*TAIR) AT1G54920.2 (e_value=6e-74) | Symbols: | unknown protein; FUNCTIONS IN: molecular_function unknown; INVOLVED IN: biological_process unknown; LOCATED IN: membrane; EXPRESSED IN: 23 plant structures; EXPRE…	NbS00000882g0007.1	0	0	0	0	0.95807	0	Unknown protein	AT1G54920
466	protein AED:0.14 eAED:0.14 QI:377|1|1|1|0.75|0.77|9|131|391; (*SWP) sp|O42916|ALE1_SCHPO (e_value=2e-38) Lysophospholipid acyltransferase OS=Schizosaccharomyces pombe (strain 972 / ATCC 24843) GN=ale1 PE=1 SV=1;; (*TAIR) AT1G12640.1 (e_value=0.0) | Symbols: | MBOAT (membrane bound O-acyl transferase) family protein | chr1:4303586-4305666 REVERSE LENGTH=462;; (*ITAG) Solyc08g080340.2.1 (e_value=0.…	NbS00001605g0003.1 (+2)	0	0	0	0	0.95807	0	LPCAT, MBOAT (membrane bound O-acyl transferase) family protein	AT1G12640
467	protein AED:0.18 eAED:0.18 QI:117|1|0.9|1|0.66|0.9|10|208|289; (*GB) gi|359491022|ref|XP_003634205.1| (e_value=1e-165) PREDICTED: uncharacterized protein LOC100853969 [Vitis vinifera];; (*TAIR) AT1G73650.2 (e_value=9e-154) | Symbols: | Protein of unknown function (DUF1295) | chr1:27688549-27690165 REVERSE LENGTH=291;; (*ITAG) Solyc03g118830.2.1 (e_value=0.0) genomic_reference:SL2.40ch03 gene_regi…	NbS00003427g0013.1	0	0	0	0	0.95807	0	Unknown protein	AT1G73650
468	protein AED:0.37 eAED:0.38 QI:33|0.62|0.66|1|0.5|0.44|9|0|395; (*GB) gi|224133580|ref|XP_002327630.1| (e_value=4e-125) predicted protein [Populus trichocarpa];; (*SWP) sp|Q500W7|PIGM_ARATH (e_value=1e-12) GPI mannosyltransferase 1 OS=Arabidopsis thaliana GN=PIGM PE=2 SV=1;; (*TAIR) AT4G35760.1 (e_value=2e-109) | Symbols: | NAD(P)H dehydrogenase (quinone)s | chr4:16942733-16944622 REVERSE LENGTH=3…	NbS00005187g0023.1 (+1)	0	0	0	0	0.95807	0	NAD(P)H dehydrogenase (quinone)s	AT4G35760
469	protein AED:0.28 eAED:0.28 QI:0|0.66|0.75|1|0.66|0.75|4|244|170	NbS00005355g0116.1 (+1)	0	0	0	0	0.95807	0
470	protein AED:0.37 eAED:0.37 QI:122|0.81|0.75|0.91|0.81|0.91|12|0|316; (*GB) gi|255565818|ref|XP_002523898.1| (e_value=7e-166) conserved hypothetical protein [Ricinus communis];; (*SWP) sp|Q54TH4|GET4_DICDI (e_value=2e-27) Golgi to ER traffic protein 4 homolog OS=Dictyostelium discoideum GN=DDB_G0281815 PE=3 SV=1;; (*TAIR) AT5G63220.1 (e_value=2e-142) | Symbols: | unknown protein; CONTAINS InterPro…	NbS00006097g0013.1	0	0	0	0	0.95807	0	Golgi to ER traffic protein 4 homolog	AT5G63220
471	protein AED:0.30 eAED:0.30 QI:0|1|0.87|1|1|1|8|0|555; (*GB) gi|255561391|ref|XP_002521706.1| (e_value=0.0) plant ubiquilin, putative [Ricinus communis];; (*SWP) sp|Q9UMX0|UBQL1_HUMAN (e_value=5e-53) Ubiquilin-1 OS=Homo sapiens GN=UBQLN1 PE=1 SV=2;; (*TAIR) AT2G17200.1 (e_value=6e-139) | Symbols: DSK2 | ubiquitin family protein | chr2:7482133-7485090 REVERSE LENGTH=551;; (*ITAG) Solyc02g082800.2.1…	NbS00006116g0014.1 (+2)	0	0	0	0	0.95807	0	Ubiquitin family protein	AT2G17200
472	protein AED:0.28 eAED:0.28 QI:0|0.66|0.71|1|0.66|0.57|7|161|493; (*GB) gi|225447282|ref|XP_002279330.1| (e_value=0.0) PREDICTED: protein TRANSPARENT TESTA 12 [Vitis vinifera];; (*SWP) sp|Q9LYT3|TT12_ARATH (e_value=6e-124) Protein TRANSPARENT TESTA 12 OS=Arabidopsis thaliana GN=TT12 PE=2 SV=1;; (*TAIR) AT3G21690.1 (e_value=0.0) | Symbols: | MATE efflux family protein | chr3:7638750-7641861 FORWARD…	NbS00008521g0010.1	0	0	0	0	0.95807	0	MATE efflux family protein	AT3G21690
473	protein AED:0.20 eAED:0.26 QI:0|0|0|0.5|1|1|2|0|123; (*ITAG) Solyc06g051220.1.1 (e_value=2e-23) evidence_code:10F0H0E0IEG genomic_reference:SL2.40ch06 gene_region:30915454-30915834 transcript_region:SL2.40ch06:30915454..30915834- functional_description:"Unknown Protein (AHRD V1)";	NbS00008969g0003.1	0	0	0	0	0.95807	0
474	protein AED:0.06 eAED:0.06 QI:0|0.85|0.75|0.87|0.85|0.75|8|850|215; (*GB) gi|255574019|ref|XP_002527927.1| (e_value=4e-128) abc transporter, putative [Ricinus communis];; (*SWP) sp|Q8RY46|AB26B_ARATH (e_value=1e-117) ABC transporter B family member 26, chloroplastic OS=Arabidopsis thaliana GN=ABCB26 PE=1 SV=1;; (*TAIR) AT1G70610.1 (e_value=8e-119) | Symbols: ATTAP1, TAP1 | transporter associated …	NbS00009142g0010.1	0	0	0	0	0.95807	0	ABC transporter	AT1G70610
475	protein AED:0.19 eAED:0.19 QI:1160|1|0.94|1|0.76|0.72|18|0|617; (*GB) gi|225462238|ref|XP_002263178.1| (e_value=0.0) PREDICTED: ATP-dependent zinc metalloprotease FTSH 12, chloroplastic-like [Vitis vinifera];; (*SWP) sp|Q9SAJ3|FTSHC_ARATH (e_value=0.0) ATP-dependent zinc metalloprotease FTSH 12, chloroplastic OS=Arabidopsis thaliana GN=FTSH12 PE=2 SV=2;; (*TAIR) AT1G79560.1 (e_value=0.0) | Symbol…	NbS00010647g0005.1 (+1)	0	0	0	0	0.95807	0	FTSH protease 12	AT1G79560
476	protein AED:0.17 eAED:0.17 QI:0|0.8|0.5|1|0.8|0.83|6|365|390; (*GB) gi|224124274|ref|XP_002319290.1| (e_value=2e-174) predicted protein [Populus trichocarpa];; (*SWP) sp|Q9M5A9|GPT1_ARATH (e_value=1e-165) Glucose-6-phosphate/phosphate translocator 1, chloroplastic OS=Arabidopsis thaliana GN=GPT1 PE=2 SV=1;; (*TAIR) AT5G54800.1 (e_value=8e-167) | Symbols: GPT1, ATGPT1 | glucose 6-phosphate/phospha…	NbS00010886g0014.1 (+2)	0	0	0	0	0.95807	0	Glucose 6-phosphate/phosphate translocator 1	AT5G54800
477	protein AED:0.09 eAED:0.18 QI:0|0|0|0.8|0.25|0.2|5|0|303; (*ITAG) Solyc11g044900.1.1 (e_value=2e-89) evidence_code:10F0H1E1IEG genomic_reference:SL2.40ch11 gene_region:36343055-36356066 transcript_region:SL2.40ch11:36343055..36356066+ functional_description:"Poly(A) RNA polymerase protein 1 (AHRD V1 *--- TRF5_ASHGO)";	NbS00011045g0004.1	0	0	0	0	0.95807	0	Poly(A) RNA polymerase protein 1
478	protein AED:0.24 eAED:0.24 QI:319|0.90|0.91|1|1|1|12|456|582	NbS00012208g0127.1	0	0	0	0	0.95807	0
479	protein AED:0.14 eAED:0.14 QI:239|0.86|0.93|1|0.93|0.93|16|310|413; (*GB) gi|359481336|ref|XP_002274213.2| (e_value=0.0) PREDICTED: arginine biosynthesis bifunctional protein ArgJ, chloroplastic-like [Vitis vinifera];; (*SWP) sp|Q9ZUR7|ARGJ_ARATH (e_value=0.0) Arginine biosynthesis bifunctional protein ArgJ, chloroplastic OS=Arabidopsis thaliana GN=At2g37500 PE=1 SV=2;; (*TAIR) AT2G37500.1 (e_val…	NbS00013345g0014.1	0	0	0	0	0.95807	0	Arginine biosynthesis protein ArgJ family	AT2G37500
480	protein ; (*GB) gi|255539915|ref|XP_002511022.1| (e_value=7e-25) Hyoscyamine 6-dioxygenase, putative [Ricinus communis];; (*ITAG) Solyc04g009850.2.1 (e_value=3e-15) genomic_reference:SL2.40ch04 gene_region:3167860-3170633 transcript_region:SL2.40ch04:3167860..3170633- go_terms:GO:0009815 functional_description:"1-aminocyclopropane-1-carboxylate oxidase-like protein (AHRD V1 **-* Q9LTH8_ARATH); co…	NbS00013800g0007.1	0	0	0	0	0.95807	0
481	protein AED:0.18 eAED:0.19 QI:0|0.83|0.92|1|0.91|0.92|13|273|408; (*GB) gi|225423637|ref|XP_002276048.1| (e_value=0.0) PREDICTED: probable UDP-N-acetylglucosamine pyrophosphorylase [Vitis vinifera];; (*SWP) sp|O64765|UAP1_ARATH (e_value=0.0) Probable UDP-N-acetylglucosamine pyrophosphorylase OS=Arabidopsis thaliana GN=At2g35020 PE=2 SV=1;; (*TAIR) AT1G31070.2 (e_value=0.0) | Symbols: GlcNAc1pUT1 …	NbS00013930g0009.1 (+1)	0	0	0	0	0.95807	0	N-acetylglucosamine-1-phosphate uridylyltransferase 1	AT1G31070
482	protein AED:0.17 eAED:0.17 QI:0|1|0.75|1|0.66|0.75|4|259|235; (*SWP) sp|C4XGC2|WRBA_DESMR (e_value=7e-55) Flavoprotein WrbA OS=Desulfovibrio magneticus (strain ATCC 700980 / DSM 13731 / RS-1) GN=wrbA PE=3 SV=1;; (*TAIR) AT4G27270.1 (e_value=4e-122) | Symbols: | Quinone reductase family protein | chr4:13661458-13663243 REVERSE LENGTH=205;; (*ITAG) Solyc10g006650.2.1 (e_value=4e-123) genomic_refere…	NbS00014246g0007.1 (+1)	0	0	0	0	0.95807	0	Quinone reductase family protein	AT4G27270
483	protein AED:0.17 eAED:0.17 QI:147|0.8|0.72|0.90|1|1|11|0|835; (*GB) gi|225436930|ref|XP_002275196.1| (e_value=0.0) PREDICTED: uncharacterized protein LOC100256371 [Vitis vinifera];; (*SWP) sp|P40983|YOR6_CALSR (e_value=6e-25) Uncharacterized protein in xynA 3'region (Fragment) OS=Caldicellulosiruptor sp. (strain Rt8B.4) PE=4 SV=1;; (*TAIR) AT1G03160.1 (e_value=0.0) | Symbols: FZL | FZO-like | chr…	NbS00015476g0025.1	0	0	0	0	0.95807	0	Dynamin family protein	AT1G03160
484	protein AED:0.41 eAED:0.41 QI:0|0.83|0.57|1|0.83|0.85|7|0|219; (*GB) gi|225437209|ref|XP_002281655.1| (e_value=3e-127) PREDICTED: NADH dehydrogenase [ubiquinone] flavoprotein 2, mitochondrial [Vitis vinifera];; (*SWP) sp|O22769|NDUV2_ARATH (e_value=9e-126) NADH dehydrogenase [ubiquinone] flavoprotein 2, mitochondrial OS=Arabidopsis thaliana GN=At4g02580 PE=1 SV=3;; (*TAIR) AT4G02580.1 (e_value=7e…	NbS00016390g0014.1 (+1)	0	0	0	0	0.95807	0	NADH-ubiquinone oxidoreductase	AT4G02580
485	protein AED:0.25 eAED:0.25 QI:283|0.69|0.64|1|0.69|0.57|14|0|571; (*GB) gi|350537845|ref|NP_001234569.1| (e_value=0.0) sulfate transporter 2 [Solanum lycopersicum];; (*SWP) sp|Q9FEP7|SUT13_ARATH (e_value=0.0) Sulfate transporter 1.3 OS=Arabidopsis thaliana GN=SULTR1;3 PE=2 SV=1;; (*TAIR) AT1G22150.1 (e_value=0.0) | Symbols: SULTR1;3 | sulfate transporter 1;3 | chr1:7818361-7821344 FORWARD LENGTH=…	NbS00017418g0004.1	0	0	0	0	0.95807	0	Sulfate transporter 1	AT1G22150
486	protein AED:0.42 eAED:0.47 QI:0|0.87|0.77|1|0.62|0.88|9|39|206; (*GB) gi|218744536|dbj|BAH03477.1| (e_value=1e-117) secretory carrier-associated membrane protein 2 [Nicotiana tabacum];; (*SWP) sp|Q9C6X2|SCAM4_ARATH (e_value=3e-92) Secretory carrier-associated membrane protein 4 OS=Arabidopsis thaliana GN=SCAMP4 PE=2 SV=1;; (*TAIR) AT1G32050.1 (e_value=2e-93) | Symbols: | SCAMP family protein | ch…	NbS00018888g0008.1 (+2)	0	0	0	0	0.95807	0	Secretory carrier-associated membrane protein 2	AT1G32050
487	protein AED:0.33 eAED:0.33 QI:0|0.5|0.28|0.71|1|1|7|0|388; (*TAIR) AT5G17670.1 (e_value=6e-123) | Symbols: | alpha/beta-Hydrolases superfamily protein | chr5:5821082-5822600 FORWARD LENGTH=309;; (*ITAG) Solyc01g081480.2.1 (e_value=2e-161) genomic_reference:SL2.40ch01 gene_region:73194021-73197709 transcript_region:SL2.40ch01:73194021..73197709+ go_terms:GO:0031177 functional_description:"Genomic …	NbS00020222g0003.1	0	0	0	0	0.95807	0	Alpha/beta-Hydrolases superfamily protein	AT5G17670
488	protein AED:0.03 eAED:0.03 QI:79|1|1|1|1|1|6|430|396; (*GB) gi|255548199|ref|XP_002515156.1| (e_value=1e-137) monoxygenase, putative [Ricinus communis];; (*TAIR) AT4G15760.1 (e_value=6e-123) | Symbols: MO1 | monooxygenase 1 | chr4:8972785-8974548 REVERSE LENGTH=422;; (*ITAG) Solyc04g025650.2.1 (e_value=0.0) genomic_reference:SL2.40ch04 gene_region:22160294-22164784 transcript_region:SL2.40ch04:22…	NbS00020276g0005.1	0	0	0	0	0.95807	0	Monooxygenase 1	AT4G15760
489	protein AED:0.28 eAED:0.28 QI:0|0|0|0.66|1|1|3|0|121; (*GB) gi|224063339|ref|XP_002301104.1| (e_value=9e-76) predicted protein [Populus trichocarpa];; (*SWP) sp|Q9SXC8|UFC1_ARATH (e_value=3e-76) Ubiquitin-fold modifier-conjugating enzyme 1 OS=Arabidopsis thaliana GN=At1g27530 PE=2 SV=1;; (*TAIR) AT1G27530.1 (e_value=2e-77) | Symbols: | CONTAINS InterPro DOMAIN/s: Ubiquitin-conjugating enzyme/RWD-…	NbS00021184g0002.1 (+1)	0	0	0	0	0.95807	0	Ubiquitin-conjugating enzyme	AT1G27530
490	protein AED:0.26 eAED:0.26 QI:0|1|1|1|0.72|0.83|12|461|392; (*GB) gi|255588292|ref|XP_002534559.1| (e_value=0.0) protein phosphatase, putative [Ricinus communis];; (*SWP) sp|P49599|P2C57_ARATH (e_value=3e-178) Protein phosphatase 2C 57 OS=Arabidopsis thaliana GN=PPH1 PE=2 SV=2;; (*TAIR) AT4G27800.1 (e_value=2e-179) | Symbols: TAP38, PPH1 | thylakoid-associated phosphatase 38 | chr4:13852013-13854…	NbS00023799g0015.1	0	0	0	0	0.95807	0	Thylakoid-associated phosphatase 38	AT4G27800
491	protein AED:0.11 eAED:0.13 QI:0|1|0.5|1|1|1|2|0|907; (*GB) gi|350535589|ref|NP_001234202.1| (e_value=0.0) NRC1 [Solanum lycopersicum];; (*SWP) sp|Q6L3Z4|R1B12_SOLDE (e_value=2e-93) Putative late blight resistance protein homolog R1B-12 OS=Solanum demissum GN=R1B-12 PE=3 SV=2;; (*TAIR) AT5G35450.1 (e_value=2e-78) | Symbols: | Disease resistance protein (CC-NBS-LRR class) family | chr5:13667809-136…	NbS00026706g0016.1	0	0	0	0	0.95807	0	Disease resistance protein (CC-NBS-LRR class) family	AT5G35450
492	protein AED:0.12 eAED:0.12 QI:0|0.9|0.63|1|0.9|0.90|11|537|623; (*GB) gi|225434343|ref|XP_002276484.1| (e_value=0.0) PREDICTED: insulin-degrading enzyme-like [Vitis vinifera];; (*SWP) sp|Q24K02|IDE_BOVIN (e_value=2e-87) Insulin-degrading enzyme OS=Bos taurus GN=IDE PE=2 SV=1;; (*TAIR) AT1G06900.1 (e_value=0.0) | Symbols: | Insulinase (Peptidase family M16) family protein | chr1:2115155-2120635 RE…	NbS00026864g0007.1	0	0	0	0	0.95807	0	Insulinase (Peptidase family M16) family protein	AT1G06900
493	protein AED:0.37 eAED:0.44 QI:0|0.88|0.8|1|0.44|0.7|10|0|402; (*GB) gi|225451945|ref|XP_002283034.1| (e_value=1e-160) PREDICTED: uncharacterized protein LOC100256561 [Vitis vinifera];; (*TAIR) AT3G02420.1 (e_value=2e-159) | Symbols: | unknown protein; FUNCTIONS IN: molecular_function unknown; INVOLVED IN: biological_process unknown; LOCATED IN: membrane; EXPRESSED IN: 25 plant structures; EXPRESS…	NbS00030734g0008.1	0	0	0	0	0.95807	0	Unknown protein	AT3G02420
494	protein AED:0.05 eAED:0.05 QI:36|0.8|0.83|1|1|0.83|6|56|301; (*GB) gi|225436926|ref|XP_002275123.1| (e_value=2e-77) PREDICTED: uncharacterized protein LOC100261455 [Vitis vinifera];; (*TAIR) AT4G02800.1 (e_value=1e-48) | Symbols: | unknown protein; FUNCTIONS IN: molecular_function unknown; INVOLVED IN: biological_process unknown; LOCATED IN: chloroplast; EXPRESSED IN: 16 plant structures; EXPRESS…	NbS00031488g0011.1	0	0	0	0	0.95807	0	Unknown protein	AT4G02800
495	protein AED:0.15 eAED:0.15 QI:391|0.91|0.92|1|0.83|0.84|13|534|354; (*GB) gi|170676822|gb|ACB30546.1| (e_value=0.0) putative lysophosphatidic acid acyltransferase [Ricinus communis];; (*SWP) sp|Q53EU6|GPAT3_HUMAN (e_value=5e-74) Glycerol-3-phosphate acyltransferase 3 OS=Homo sapiens GN=AGPAT9 PE=1 SV=2;; (*TAIR) AT5G60620.1 (e_value=0.0) | Symbols: GPAT9 | glycerol-3-phosphate acyltransferase 9 |…	NbS00033608g0014.1	0	0	0	0	0.95807	0	GPAT9	AT5G60620
496	protein AED:0.25 eAED:0.25 QI:0|1|1|1|1|1|5|298|295; (*GB) gi|225457213|ref|XP_002284026.1| (e_value=4e-55) PREDICTED: uncharacterized protein LOC100256940 [Vitis vinifera];; (*SWP) sp|Q9SVM8|GRP2_ARATH (e_value=7e-35) Glycine-rich RNA-binding protein 2, mitochondrial OS=Arabidopsis thaliana GN=GRP2 PE=1 SV=1;; (*TAIR) AT5G61030.1 (e_value=2e-51) | Symbols: GR-RBP3 | glycine-rich RNA-binding prot…	NbS00034254g0004.1	0	0	0	0	0.95807	0	Glycine-rich RNA-binding protein 3	AT5G61030
497	protein AED:0.17 eAED:0.18 QI:0|0|0|1|1|1|2|0|408; (*GB) gi|356540297|ref|XP_003538626.1| (e_value=5e-38) PREDICTED: uncharacterized protein LOC100792492 [Glycine max];; (*TAIR) AT4G39840.1 (e_value=5e-38) | Symbols: | unknown protein; FUNCTIONS IN: molecular_function unknown; INVOLVED IN: biological_process unknown; LOCATED IN: endomembrane system; EXPRESSED IN: 23 plant structures; EXPRESSED DU…	NbS00039541g0002.1	0	0	0	0	0.95807	0	Unknown protein	AT4G39840
498	protein AED:0.25 eAED:0.25 QI:323|0.8|1|1|0.8|1|6|394|548; (*GB) gi|5734440|emb|CAB52689.1| (e_value=0.0) hexose transporter [Solanum lycopersicum];; (*SWP) sp|Q94AZ2|STP13_ARATH (e_value=0.0) Sugar transport protein 13 OS=Arabidopsis thaliana GN=STP13 PE=1 SV=2;; (*TAIR) AT5G26340.1 (e_value=0.0) | Symbols: MSS1, STP13, ATSTP13 | Major facilitator superfamily protein | chr5:9243851-9246994 REVER…	NbS00058697g0004.1	0	0	0	0	0.95807	0	Major facilitator superfamily protein	AT5G26340
499	protein AED:0.01 eAED:0.01 QI:0|1|1|1|1|1|2|365|161; (*GB) gi|33667910|gb|AAQ24534.1| (e_value=2e-57) SWIb domain-containing protein [Solanum chacoense];; (*SWP) sp|Q08747|UAF30_YEAST (e_value=2e-14) Upstream activation factor subunit UAF30 OS=Saccharomyces cerevisiae (strain ATCC 204508 / S288c) GN=UAF30 PE=1 SV=1;; (*TAIR) AT2G35605.1 (e_value=9e-37) | Symbols: | SWIB/MDM2 domain superfamily pr…	NbS00061655g0004.1	0	0	0	0	0.95807	0	SWIB/MDM2 domain superfamily protein	AT2G35605
500	protein AED:0.25 eAED:0.27 QI:65|0.6|0.72|1|0.6|0.54|11|463|579; (*SWP) sp|Q97LQ9|THIE_CLOAB (e_value=4e-53) Thiamine-phosphate synthase OS=Clostridium acetobutylicum (strain ATCC 824 / DSM 792 / JCM 1419 / LMG 5710 / VKM B-1787) GN=thiE PE=3 SV=1;; (*TAIR) AT1G22940.1 (e_value=0.0) | Symbols: TH1, TH-1, THIE | thiamin biosynthesis protein, putative | chr1:8122384-8124908 FORWARD LENGTH=522;; (*I…	NbS00005219g0009.1	0	0	0	0	0	1.7991	Thiamin biosynthesis protein	AT1G22940
560	protein AED:0.16 eAED:0.16 QI:0|0.66|0.75|1|1|1|4|509|413; (*GB) gi|15223426|ref|NP_174029.1| (e_value=3e-82) uncharacterized glycine-rich protein [Arabidopsis thaliana];; (*TAIR) AT1G27090.1 (e_value=6e-85) | Symbols: | glycine-rich protein | chr1:9404041-9406098 REVERSE LENGTH=420;; (*ITAG) Solyc01g010440.2.1 (e_value=2e-157) genomic_reference:SL2.40ch01 gene_region:5342392-5348166 transcript_r…	NbS00000420g0008.1	0	0	0	0	0	0.89954	Glycine-rich protein	AT1G27090
561	protein AED:0.14 eAED:0.14 QI:252|0.75|0.6|1|0.75|0.8|5|543|402; (*GB) gi|2708532|gb|AAB92518.1| (e_value=5e-177) putative RNA binding protein [Nicotiana tabacum];; (*SWP) sp|Q9LEB3|RBP47_NICPL (e_value=2e-178) Polyadenylate-binding protein RBP47 OS=Nicotiana plumbaginifolia GN=RBP47 PE=1 SV=1;; (*TAIR) AT3G19130.1 (e_value=6e-114) | Symbols: ATRBP47B, RBP47B | RNA-binding protein 47B | chr3:6611…	NbS00001452g0014.1	0	0	0	0	0	0.89954	RNA-binding protein 47B	AT3G19130
562	protein AED:0.13 eAED:0.15 QI:0|0.66|0.75|1|0.66|0.75|4|604|213; (*GB) gi|224102323|ref|XP_002312638.1| (e_value=4e-57) predicted protein [Populus trichocarpa];; (*TAIR) AT1G67590.2 (e_value=2e-30) | Symbols: | Remorin family protein | chr1:25333255-25334472 REVERSE LENGTH=308;; (*ITAG) Solyc05g014710.2.1 (e_value=3e-85) genomic_reference:SL2.40ch05 gene_region:8844932-8846789 transcript_region:S…	NbS00002163g0001.1 (+1)	0	0	0	0	0	0.89954	Remorin family protein	AT1G67590
563	protein AED:0.06 eAED:0.06 QI:0|0.83|0.85|1|1|1|7|360|582; (*GB) gi|357481949|ref|XP_003611260.1| (e_value=0.0) Stress-induced-phosphoprotein [Medicago truncatula];; (*SWP) sp|Q43468|STIP_SOYBN (e_value=0.0) Heat shock protein STI OS=Glycine max GN=STI PE=2 SV=1;; (*TAIR) AT4G12400.2 (e_value=0.0) | Symbols: Hop3 | stress-inducible protein, putative | chr4:7338866-7341239 REVERSE LENGTH=558;; (*I…	NbS00002305g0004.1 (+1)	0	0	0	0	0	0.89954	Stress-inducible protein	AT4G12400
564	protein AED:0.52 eAED:0.52 QI:0|0|0|0.5|1|1|2|0|139; (*GB) gi|347810174|gb|AEP25226.1| (e_value=2e-65) RNA polymerase C2 [Rhabdodendron amazonicum];; (*SWP) sp|P38550|RPOC2_TOBAC (e_value=4e-66) DNA-directed RNA polymerase subunit beta'' OS=Nicotiana tabacum GN=rpoC2 PE=3 SV=2;; (*ITAG) ATCG00170.1 (e_value=1e-64) | Symbols: RPOC2 | DNA-directed RNA polymerase family protein | chrC:15938-20068 RE…	NbS00002488g0010.1	0	0	0	0	0	0.89954	DNA-directed RNA polymerase family protein
565	protein AED:0.20 eAED:0.20 QI:204|0.85|0.62|1|0.57|0.62|8|0|435; (*SWP) sp|Q6N075|MFSD5_HUMAN (e_value=1e-46) Major facilitator superfamily domain-containing protein 5 OS=Homo sapiens GN=MFSD5 PE=2 SV=2;; (*TAIR) AT1G64650.1 (e_value=0.0) | Symbols: | Major facilitator superfamily protein | chr1:24023805-24026336 REVERSE LENGTH=462;; (*ITAG) Solyc08g066750.2.1 (e_value=0.0) genomic_reference:SL2.…	NbS00003019g0006.1 (+3)	0	0	0	0	0	0.89954	Major facilitator superfamily protein	AT1G64650
566	protein AED:0.18 eAED:0.19 QI:296|0.78|0.8|1|0.89|0.9|20|0|676; (*SWP) sp|Q551H4|FRAY2_DICDI (e_value=4e-80) Serine/threonine-protein kinase fray2 OS=Dictyostelium discoideum GN=fray2 PE=3 SV=1;; (*TAIR) AT4G24100.1 (e_value=0.0) | Symbols: | Protein kinase superfamily protein | chr4:12515223-12519336 FORWARD LENGTH=709;; (*ITAG) Solyc08g083040.2.1 (e_value=0.0) genomic_reference:SL2.40ch08 gene_…	NbS00003506g0011.1	0	0	0	0	0	0.89954	Protein kinase superfamily protein	AT4G24100
567	protein AED:0.06 eAED:0.13 QI:217|0.75|0.4|1|1|1|5|0|718; (*GB) gi|296083075|emb|CBI22479.3| (e_value=3e-106) unnamed protein product [Vitis vinifera];; (*TAIR) AT1G49870.2 (e_value=3e-58) | Symbols: | unknown protein; EXPRESSED IN: 10 plant structures; EXPRESSED DURING: F mature embryo stage, petal differentiation and expansion stage, E expanded cotyledon stage, D bilateral stage; Has 30201 Blas…	NbS00004229g0004.1	0	0	0	0	0	0.89954	Unknown protein	AT1G49870
568	protein AED:0.24 eAED:0.24 QI:467|1|1|1|0.4|0.5|6|185|341; (*GB) gi|356538692|ref|XP_003537835.1| (e_value=0.0) PREDICTED: UDP-galactose transporter 2-like [Glycine max];; (*SWP) sp|Q9SRE4|UGAL2_ARATH (e_value=2e-169) UDP-galactose transporter 2 OS=Arabidopsis thaliana GN=UDP-GALT2 PE=2 SV=1;; (*TAIR) AT5G42420.1 (e_value=3e-173) | Symbols: | Nucleotide-sugar transporter family protein | chr5:169…	NbS00004996g0009.1 (+1)	0	0	0	0	0	0.89954	Nucleotide-sugar transporter family protein	AT5G42420
569	protein AED:0.32 eAED:0.32 QI:197|0.91|0.84|1|0.75|0.61|13|191|544; (*GB) gi|349732085|ref|NP_001231830.1| (e_value=0.0) CLB1 [Solanum lycopersicum];; (*SWP) sp|Q5DTI8|ESYT3_MOUSE (e_value=2e-28) Extended synaptotagmin-3 OS=Mus musculus GN=Esyt3 PE=2 SV=2;; (*TAIR) AT3G61050.2 (e_value=0.0) | Symbols: NTMC2TYPE4, NTMC2T4 | Calcium-dependent lipid-binding (CaLB domain) family protein | chr3:225974…	NbS00005170g0006.1	0	0	0	0	0	0.89954	Calcium-dependent lipid-binding (CaLB domain) family protein	AT3G61050
570	protein AED:0.14 eAED:0.14 QI:0|1|0.83|1|0.8|0.83|6|0|378; (*GB) gi|21311775|gb|AAM46847.1|AF498264_1 (e_value=0.0) steroleosin-B [Sesamum indicum];; (*SWP) sp|A4IGM4|DHI1L_XENTR (e_value=2e-31) Hydroxysteroid 11-beta-dehydrogenase 1-like protein OS=Xenopus tropicalis GN=hsd11b1l PE=2 SV=1;; (*TAIR) AT4G10020.1 (e_value=0.0) | Symbols: AtHSD5, HSD5 | hydroxysteroid dehydrogenase 5 | chr4:6268363-…	NbS00005370g0010.1	0	0	0	0	0	0.89954	Steroleosin	AT4G10020
571	protein AED:0.24 eAED:0.24 QI:168|1|1|1|1|1|3|582|272; (*GB) gi|47900738|gb|AAT39310.1| (e_value=0.0) 4,5-DOPA dioxygenase extradiol-like protein, putative [Solanum demissum];; (*SWP) sp|Q949R4|DIOXL_ARATH (e_value=3e-123) 4,5-DOPA dioxygenase extradiol-like protein OS=Arabidopsis thaliana GN=At4g15093 PE=2 SV=1;; (*TAIR) AT4G15093.1 (e_value=2e-124) | Symbols: | catalytic LigB subunit of aromati…	NbS00005584g0011.1	0	0	0	0	0	0.89954	Catalytic LigB subunit of aromatic ring-opening dioxygenase family	AT4G15093
572	protein AED:0.20 eAED:0.20 QI:415|0.93|0.93|1|0.93|0.93|31|696|1063; (*GB) gi|350535206|ref|NP_001234182.1| (e_value=0.0) exportin 1 [Solanum lycopersicum];; (*SWP) sp|Q6P5F9|XPO1_MOUSE (e_value=0.0) Exportin-1 OS=Mus musculus GN=Xpo1 PE=1 SV=1;; (*TAIR) AT5G17020.1 (e_value=0.0) | Symbols: XPO1A, ATCRM1, ATXPO1, XPO1, HIT2 | exportin 1A | chr5:5594904-5602467 FORWARD LENGTH=1075;; (*ITAG) Solyc0…	NbS00007138g0013.1 (+1)	0	0	0	0	0	0.89954	Exportin 1A	AT5G17020
573	protein AED:0.12 eAED:0.12 QI:119|1|1|1|1|1|4|107|267; (*GB) gi|358249262|ref|NP_001239764.1| (e_value=1e-117) uncharacterized protein LOC100807450 [Glycine max];; (*TAIR) AT3G26710.1 (e_value=6e-111) | Symbols: CCB1 | cofactor assembly of complex C | chr3:9813550-9814606 FORWARD LENGTH=267;; (*ITAG) Solyc02g005210.2.1 (e_value=8e-154) genomic_reference:SL2.40ch02 gene_region:1578394-1580335 tran…	NbS00007694g0012.1	0	0	0	0	0	0.89954	Cofactor assembly of complex C	AT3G26710
574	protein AED:0.07 eAED:0.08 QI:4|0.68|0.45|1|0.73|0.65|20|0|4857; (*GB) gi|359488327|ref|XP_003633742.1| (e_value=0.0) PREDICTED: LOW QUALITY PROTEIN: auxin transport protein BIG-like [Vitis vinifera];; (*SWP) sp|Q9SRU2|BIG_ARATH (e_value=0.0) Auxin transport protein BIG OS=Arabidopsis thaliana GN=BIG PE=2 SV=2;; (*TAIR) AT3G02260.1 (e_value=0.0) | Symbols: BIG, DOC1, TIR3, UMB1, ASA1, LPR1, CRM1 …	NbS00009154g0017.1	0	0	0	0	0	0.89954	Auxin transport protein	AT3G02260
575	protein AED:0.23 eAED:0.23 QI:0|0.77|0.6|0.9|0.33|0.6|10|0|382	NbS00009632g0115.1	0	0	0	0	0	0.89954
576	protein AED:0.56 eAED:0.69 QI:0|0|0|0.5|1|1|4|0|82; (*GB) gi|225463597|ref|XP_002271539.1| (e_value=8e-33) PREDICTED: calcineurin subunit B isoform 1 [Vitis vinifera];; (*TAIR) AT3G18430.2 (e_value=6e-33) | Symbols: | Calcium-binding EF-hand family protein | chr3:6326180-6327476 FORWARD LENGTH=175;; (*ITAG) Solyc03g117470.2.1 (e_value=8e-38) genomic_reference:SL2.40ch03 gene_region:60668427-60673…	NbS00009733g0006.1 (+1)	0	0	0	0	0	0.89954	Calcium-binding EF-hand family protein	AT3G18430
577	protein AED:0.16 eAED:0.16 QI:271|0.5|0.6|1|0.75|1|5|0|401	NbS00010384g0214.1	0	0	0	0	0	0.89954
578	protein AED:0.40 eAED:0.41 QI:68|1|0.83|1|1|1|6|0|352; (*GB) gi|224099697|ref|XP_002311582.1| (e_value=2e-125) predicted protein [Populus trichocarpa];; (*SWP) sp|Q6J163|5NG4_PINTA (e_value=3e-57) Auxin-induced protein 5NG4 OS=Pinus taeda PE=2 SV=1;; (*TAIR) AT3G28050.1 (e_value=2e-70) | Symbols: | nodulin MtN21 /EamA-like transporter family protein | chr3:10442984-10445216 FORWARD LENGTH=367;; (…	NbS00010744g0007.1	0	0	0	0	0	0.89954	Nodulin MtN21 /EamA-like transporter family protein	AT3G28050
579	protein AED:0.05 eAED:0.05 QI:189|1|1|1|0.75|0.6|5|1054|250; (*GB) gi|359478527|ref|XP_002275876.2| (e_value=3e-105) PREDICTED: NAD(P)H-quinone oxidoreductase subunit N [Vitis vinifera];; (*SWP) sp|B8HUU1|NDHN_CYAP4 (e_value=2e-41) NAD(P)H-quinone oxidoreductase subunit N OS=Cyanothece sp. (strain PCC 7425 / ATCC 29141) GN=ndhN PE=3 SV=1;; (*TAIR) AT5G58260.1 (e_value=5e-100) | Symbols: | oxidore…	NbS00013474g0004.1	0	0	0	0	0	0.89954	Oxidoreductases	AT5G58260
580	protein AED:0.34 eAED:0.34 QI:0|0|0.25|1|0.66|0.75|4|0|540; (*GB) gi|3335341|gb|AAC27143.1|AAC27143 (e_value=3e-158) T8F5.10 [Arabidopsis thaliana];; (*SWP) sp|Q8GZA4|CBSX6_ARATH (e_value=7e-108) CBS domain-containing protein CBSX6 OS=Arabidopsis thaliana GN=CBSX6 PE=1 SV=1;; (*TAIR) AT1G65320.1 (e_value=5e-109) | Symbols: | Cystathionine beta-synthase (CBS) family protein | chr1:24260168-2426264…	NbS00014098g0012.1 (+1)	0	0	0	0	0	0.89954	Cystathionine beta-synthase (CBS) family protein	AT1G65320
581	protein AED:0.16 eAED:0.17 QI:239|0.82|0.70|1|0.73|0.75|24|320|1403; (*GB) gi|296086345|emb|CBI31934.3| (e_value=5e-161) unnamed protein product [Vitis vinifera];; (*TAIR) AT2G03150.1 (e_value=3e-85) | Symbols: emb1579 | ATP/GTP-binding protein family | chr2:952313-959004 FORWARD LENGTH=1340;; (*ITAG) Solyc04g008680.2.1 (e_value=0.0) genomic_reference:SL2.40ch04 gene_region:2318621-2333205 transc…	NbS00014941g0006.1	0	0	0	0	0	0.89954	ATP/GTP-binding protein family	AT2G03150
582	protein AED:0.26 eAED:0.26 QI:21|0.95|0.90|0.95|0.8|0.80|21|244|668; (*SWP) sp|Q5YLB5|GYRA_NICBE (e_value=0.0) DNA gyrase subunit A, chloroplastic/mitochondrial OS=Nicotiana benthamiana GN=GYRA PE=2 SV=1;; (*TAIR) AT3G10690.1 (e_value=0.0) | Symbols: GYRA | DNA GYRASE A | chr3:3339612-3346243 REVERSE LENGTH=950;; (*ITAG) Solyc01g096900.2.1 (e_value=0.0) genomic_reference:SL2.40ch01 gene_region:79…	NbS00015822g0014.1	0	0	0	0	0	0.89954	DNA GYRASE A	AT3G10690
583	protein	NbS00017949g0003.1	0	0	0	0	0	0.89954
584	protein AED:0.11 eAED:0.11 QI:74|1|1|1|1|1|2|188|146	NbS00019281g0111.1 (+2)	0	0	0	0	0	0.89954
585	protein AED:0.13 eAED:0.13 QI:493|0.88|0.9|1|1|1|10|49|685; (*GB) gi|255569405|ref|XP_002525670.1| (e_value=0.0) ATP-binding cassette transporter, putative [Ricinus communis];; (*SWP) sp|Q8RXN0|AB11G_ARATH (e_value=0.0) ABC transporter G family member 11 OS=Arabidopsis thaliana GN=ABCG11 PE=1 SV=1;; (*TAIR) AT1G17840.1 (e_value=0.0) | Symbols: WBC11, ABCG11, DSO, COF1, ATWBC11 | white-brown compl…	NbS00020043g0019.1 (+1)	0	0	0	0	0	0.89954	White-brown complex homolog protein 11 , ABC transporter family protein	AT1G17840
587	protein AED:0.27 eAED:0.29 QI:0|0.77|0.65|0.95|0.86|0.91|23|0|988; (*GB) gi|225448968|ref|XP_002269663.1| (e_value=0.0) PREDICTED: probable exocyst complex component 4-like isoform 1 [Vitis vinifera];; (*SWP) sp|Q93YU5|EXOC4_ARATH (e_value=0.0) Probable exocyst complex component 4 OS=Arabidopsis thaliana GN=SEC8 PE=1 SV=1;; (*TAIR) AT3G10380.1 (e_value=0.0) | Symbols: SEC8, ATSEC8 | subunit of ex…	NbS00022195g0010.1	0	0	0	0	0	0.89954	SEC8	AT3G10380
589	protein AED:0.01 eAED:0.01 QI:0|-1|0|1|-1|1|1|0|175; (*GB) gi|62900628|sp|Q9ZP40.1|PG1_PEA (e_value=1e-33) RecName: Full=Plastoglobulin-1, chloroplastic; Flags: Precursor;; (*SWP) sp|Q9ZP40|PG1_PEA (e_value=4e-35) Plastoglobulin-1, chloroplastic OS=Pisum sativum GN=PG1 PE=1 SV=1;; (*TAIR) AT2G35490.1 (e_value=5e-33) | Symbols: | Plastid-lipid associated protein PAP / fibrillin family protein | ch…	NbS00024142g0001.1	0	0	0	0	0	0.89954	Plastid-lipid associated protein PAP	AT2G35490
590	protein ; (*GB) gi|27529834|dbj|BAC53932.1| (e_value=2e-32) hypothetical protein [Nicotiana tabacum];	NbS00030323g0005.1	0	0	0	0	0	0.89954
591	protein AED:0.02 eAED:0.02 QI:0|1|0.5|1|0|0.5|2|0|176; (*SWP) sp|Q43517|FER1_SOLLC (e_value=1e-81) Ferredoxin-1, chloroplastic OS=Solanum lycopersicum GN=SEND33 PE=2 SV=1;; (*TAIR) AT1G60950.1 (e_value=3e-54) | Symbols: FED A, ATFD2 | 2Fe-2S ferredoxin-like superfamily protein | chr1:22444565-22445011 FORWARD LENGTH=148;; (*ITAG) Solyc10g044520.1.1 (e_value=9e-83) evidence_code:10F1H1E1IEG genomi…	NbS00030360g0002.1 (+1)	0	0	0	0	0	0.89954	2Fe-2S ferredoxin-like superfamily protein	AT1G60950
592	protein AED:0.00 eAED:0.01 QI:85|1|0.33|1|1|1|3|0|996; (*GB) gi|225462943|ref|XP_002267746.1| (e_value=0.0) PREDICTED: protein argonaute 7-like [Vitis vinifera];; (*SWP) sp|Q9C793|AGO7_ARATH (e_value=0.0) Protein argonaute 7 OS=Arabidopsis thaliana GN=AGO7 PE=2 SV=1;; (*TAIR) AT1G69440.1 (e_value=0.0) | Symbols: AGO7, ZIP | Argonaute family protein | chr1:26101565-26105016 REVERSE LENGTH=990;; (*…	NbS00036196g0001.1	0	0	0	0	0	0.89954	Argonaute family protein	AT1G69440
593	protein AED:0.27 eAED:0.29 QI:197|0.77|0.73|1|0.77|0.84|19|181|910; (*GB) gi|225427356|ref|XP_002282657.1| (e_value=0.0) PREDICTED: lon protease homolog 2, peroxisomal [Vitis vinifera];; (*SWP) sp|O64948|LONP2_ARATH (e_value=0.0) Lon protease homolog 2, peroxisomal OS=Arabidopsis thaliana GN=LON2 PE=2 SV=1;; (*TAIR) AT5G47040.1 (e_value=0.0) | Symbols: LON2 | lon protease 2 | chr5:19093356-190986…	NbS00042527g0008.1	0	0	0	0	0	0.89954	Lon protease homolog 2	AT5G47040
594	protein AED:0.24 eAED:0.24 QI:125|0.5|0.57|1|0.83|1|7|2452|296; (*GB) gi|255552942|ref|XP_002517514.1| (e_value=5e-55) Placental protein 11 precursor, putative [Ricinus communis];; (*SWP) sp|Q1LUM3|ENDUC_DANRE (e_value=1e-18) Poly(U)-specific endoribonuclease-C OS=Danio rerio GN=endouc PE=2 SV=1;; (*TAIR) AT4G17100.1 (e_value=3e-56) | Symbols: | CONTAINS InterPro DOMAIN/s: Endoribonuclease XendoU…	NbS00046966g0007.1	0	0	0	0	0	0.89954	Endoribonuclease XendoU	AT4G17100
595	protein AED:0.10 eAED:0.10 QI:66|0.87|0.66|0.88|0.87|0.88|9|260|878; (*GB) gi|387940580|gb|AFK13154.1| (e_value=0.0) spike 1 [Gossypium arboreum];; (*SWP) sp|Q8NF50|DOCK8_HUMAN (e_value=2e-46) Dedicator of cytokinesis protein 8 OS=Homo sapiens GN=DOCK8 PE=1 SV=3;; (*TAIR) AT4G16340.1 (e_value=0.0) | Symbols: SPK1 | guanyl-nucleotide exchange factors;GTPase binding;GTP binding | chr4:9228773-92410…	NbS00047092g0009.1 (+1)	0	0	0	0	0	0.89954	Guanyl-nucleotide exchange factors	AT4G16340
596	protein AED:0.07 eAED:0.07 QI:36|0.75|0.6|0.8|0.5|0.6|5|0|151; (*GB) gi|356527204|ref|XP_003532202.1| (e_value=2e-100) PREDICTED: THO complex subunit 3-like [Glycine max];; (*SWP) sp|Q8VE80|THOC3_MOUSE (e_value=1e-42) THO complex subunit 3 OS=Mus musculus GN=Thoc3 PE=2 SV=1;; (*TAIR) AT5G56130.1 (e_value=4e-100) | Symbols: TEX1, AtTEX1, THO3 | Transducin/WD40 repeat-like superfamily protein | chr…	NbS00047263g0004.1	0	0	0	0	0	0.89954	Transducin/WD40 repeat-like superfamily protein	AT5G56130
599	protein AED:0.24 eAED:0.28 QI:0|0|0|0.5|1|1|2|0|218; (*TAIR) AT2G27140.1 (e_value=4e-15) | Symbols: | HSP20-like chaperones superfamily protein | chr2:11598496-11599264 REVERSE LENGTH=224;; (*ITAG) Solyc01g009200.2.1 (e_value=1e-63) genomic_reference:SL2.40ch01 gene_region:3240198-3241560 transcript_region:SL2.40ch01:3240198..3241560- functional_description:"Restricted tev movement 2 (AHRD V1 *--…	NbS00053521g0002.1	0	0	0	0	0	0.89954	HSP20-like chaperones superfamily protein
600	protein AED:0.24 eAED:0.24 QI:61|0.88|0.8|1|0.88|0.8|10|265|327; (*GB) gi|326508084|dbj|BAJ86785.1| (e_value=6e-155) predicted protein [Hordeum vulgare subsp. vulgare];; (*SWP) sp|Q9S850|SUOX_ARATH (e_value=3e-111) Sulfite oxidase OS=Arabidopsis thaliana GN=SOX PE=1 SV=1;; (*TAIR) AT3G01910.3 (e_value=1e-115) | Symbols: SOX, AT-SO, AtSO | sulfite oxidase | chr3:314919-317053 REVERSE LENGTH=241;; …	NbS00000370g0017.1 (+1)	0	0	0	0	0.95807	0	Sulfite oxidase	AT3G01910
604	NbS00008695g0018.1-DECOY	NbS00008695g0018.1-DECOY	0	0	0	0	0	0.89954
605	protein AED:0.29 eAED:0.29 QI:90|0.9|0.90|1|0.9|0.81|11|425|283; (*GB) gi|225451543|ref|XP_002273840.1| (e_value=2e-99) PREDICTED: shikimate kinase, chloroplastic [Vitis vinifera];; (*SWP) sp|Q00497|AROK_SOLLC (e_value=2e-35) Shikimate kinase, chloroplastic OS=Solanum lycopersicum PE=2 SV=1;; (*TAIR) AT3G26900.3 (e_value=1e-84) | Symbols: SKL1, ATSKL1 | shikimate kinase like 1 | chr3:9912314-9914…	NbS00004401g0008.1	0	0	0	0	0.95807	0	Shikimate kinase like 1	AT3G26900
606	protein AED:0.12 eAED:0.13 QI:0|0.66|0.25|1|1|1|4|0|350; (*GB) gi|62956018|gb|AAY23354.1| (e_value=0.0) 3-ketoacyl-CoA reductase 1 [Gossypium hirsutum];; (*SWP) sp|Q6P7R8|DHB12_RAT (e_value=4e-60) Estradiol 17-beta-dehydrogenase 12 OS=Rattus norvegicus GN=Hsd17b12 PE=2 SV=1;; (*TAIR) AT1G67730.1 (e_value=9e-157) | Symbols: YBR159, KCR1, ATKCR1 | beta-ketoacyl reductase 1 | chr1:25391676-25393365 …	NbS00014725g0004.1 (+1)	0	0	0	0	0.95807	0	Beta-ketoacyl reductase 1	AT1G67730
607	protein AED:0.11 eAED:0.12 QI:0|0.83|0.57|0.85|1|0.85|7|0|632; (*GB) gi|10047219|dbj|BAB13368.1| (e_value=0.0) L-galactono-1,4-lactone dehydrogenase [Nicotiana tabacum];; (*SWP) sp|Q9SU56|GLDH_ARATH (e_value=0.0) L-galactono-1,4-lactone dehydrogenase, mitochondrial OS=Arabidopsis thaliana GN=GLDH PE=1 SV=1;; (*TAIR) AT3G47930.1 (e_value=0.0) | Symbols: ATGLDH, GLDH | L-galactono-1,4-lactone dehyd…	NbS00026505g0013.1	0	0	0	0	0.95807	0	L-galactono-1,4-lactone dehydrogenase	AT3G47930
610	protein	NbS00012674g0007.1	0	0	0	0	0	0.89954
612	protein AED:0.06 eAED:0.06 QI:477|1|0.8|1|0.75|0.6|5|0|136; (*GB) gi|359475590|ref|XP_002264303.2| (e_value=2e-76) PREDICTED: uncharacterized protein LOC100257829 [Vitis vinifera];; (*TAIR) AT5G64460.8 (e_value=4e-71) | Symbols: | Phosphoglycerate mutase family protein | chr5:25773009-25775104 REVERSE LENGTH=282;; (*ITAG) Solyc04g076830.2.1 (e_value=2e-63) genomic_reference:SL2.40ch04 gene_region…	NbS00003947g0013.1 (+1)	0	0	0	0	0	0.89954	Phosphoglycerate mutase family protein	AT5G64460
614	protein AED:0.24 eAED:0.24 QI:0|0.83|0.76|1|0.75|0.76|13|529|497	NbS00009823g0116.1	0	0	0	0	0	2.6986
615	protein	NbS00001338g0019.1 (+1)	0	0	0	0	0.95807	0
616	protein AED:0.38 eAED:0.38 QI:50|0.85|0.80|1|0.5|0.57|21|458|691; (*GB) gi|350539637|ref|NP_001234742.1| (e_value=0.0) embryonic flower 2 [Solanum lycopersicum];; (*SWP) sp|Q8L6Y4|EMF2_ARATH (e_value=0.0) Polycomb group protein EMBRYONIC FLOWER 2 OS=Arabidopsis thaliana GN=EMF2 PE=1 SV=2;; (*TAIR) AT5G51230.1 (e_value=0.0) | Symbols: EMF2, VEF2, CYR1, AtEMF2 | VEFS-Box of polycomb protein | chr5:…	NbS00026784g0008.1	0	0	0	0	0	0.89954	VEFS-Box of polycomb protein	AT5G51230
624	protein AED:0.11 eAED:0.11 QI:100|0.90|0.91|1|0.81|0.75|12|475|496; (*GB) gi|255540367|ref|XP_002511248.1| (e_value=0.0) Ubiquinone biosynthesis protein coq-8, putative [Ricinus communis];; (*SWP) sp|Q86TW2|ADCK1_HUMAN (e_value=7e-42) Uncharacterized aarF domain-containing protein kinase 1 OS=Homo sapiens GN=ADCK1 PE=1 SV=2;; (*TAIR) AT4G24810.2 (e_value=0.0) | Symbols: | Protein kinase superfami…	NbS00013187g0014.1	0	0	0	0	0	0.89954	Protein kinase superfamily protein	AT4G24810
626	protein AED:0.01 eAED:0.04 QI:0|1|0.5|1|1|1|2|0|292; (*GB) gi|297740406|emb|CBI30588.3| (e_value=9e-36) unnamed protein product [Vitis vinifera];; (*TAIR) AT5G44310.2 (e_value=2e-12) | Symbols: | Late embryogenesis abundant protein (LEA) family protein | chr5:17847998-17849436 REVERSE LENGTH=331;; (*ITAG) Solyc02g077970.2.1 (e_value=6e-122) genomic_reference:SL2.40ch02 gene_region:37370107-373715…	NbS00005477g0006.1	0	0	0	0	0.95807	0	Late embryogenesis abundant protein (LEA) family protein	AT5G44310
627	protein AED:0.10 eAED:0.10 QI:0|0.92|0.86|1|0.78|0.66|15|179|660; (*GB) gi|255560215|ref|XP_002521125.1| (e_value=0.0) transferase, transferring glycosyl groups, putative [Ricinus communis];; (*SWP) sp|Q5B4C9|ATG26_EMENI (e_value=3e-66) Sterol 3-beta-glucosyltransferase OS=Emericella nidulans (strain FGSC A4 / ATCC 38163 / CBS 112.46 / NRRL 194 / M139) GN=atg26 PE=3 SV=1;; (*TAIR) AT3G07020.2 (e_…	NbS00021111g0008.1 (+1)	0	0	0	0	0.95807	0	UDP-Glycosyltransferase superfamily protein	AT3G07020
629	protein AED:0.11 eAED:0.11 QI:126|0.90|0.91|1|1|1|12|400|438	NbS00010554g0106.1 (+1)	0	0	0	0	0.95807	0
630	protein AED:0.46 eAED:0.47 QI:0|1|0.33|1|1|1|3|0|113; (*SWP) sp|O82796|SERB_ARATH (e_value=5e-48) Phosphoserine phosphatase, chloroplastic OS=Arabidopsis thaliana GN=PSP PE=1 SV=2;; (*TAIR) AT1G18640.2 (e_value=4e-49) | Symbols: PSP | 3-phosphoserine phosphatase | chr1:6416524-6418245 REVERSE LENGTH=295;; (*ITAG) Solyc06g076510.2.1 (e_value=3e-73) genomic_reference:SL2.40ch06 gene_region:43933252…	NbS00004735g0004.1 (+1)	0	0	0	0	0.95807	0	3-phosphoserine phosphatase	AT1G18640
631	protein AED:0.29 eAED:0.29 QI:428|0.66|0.75|0.75|1|1|4|0|151; (*GB) gi|359480262|ref|XP_002265742.2| (e_value=5e-71) PREDICTED: universal stress protein MJ0531-like isoform 2 [Vitis vinifera];; (*TAIR) AT2G47710.1 (e_value=7e-65) | Symbols: | Adenine nucleotide alpha hydrolases-like superfamily protein | chr2:19555045-19555956 REVERSE LENGTH=162;; (*ITAG) Solyc06g084540.2.1 (e_value=8e-80) genomi…	NbS00015000g0015.1 (+1)	0	0	0	0	0	0.89954	Adenine nucleotide alpha hydrolases-like superfamily protein	AT2G47710
635	protein AED:0.26 eAED:0.54 QI:0|0.6|0.16|1|1|1|6|0|193; (*GB) gi|225454563|ref|XP_002263294.1| (e_value=6e-50) PREDICTED: uncharacterized protein LOC100242649 [Vitis vinifera];; (*TAIR) AT1G73350.2 (e_value=2e-37) | Symbols: | unknown protein; FUNCTIONS IN: molecular_function unknown; INVOLVED IN: biological_process unknown; EXPRESSED IN: 25 plant structures; EXPRESSED DURING: 15 growth stages; H…	NbS00014007g0014.1	0	0	0	0	0.95807	0	Unknown protein	AT1G73350
637	protein AED:0.25 eAED:0.25 QI:0|0.4|0.33|0.83|0.2|0.33|6|0|228	NbS00009234g0109.1 (+1)	0	0	0	0	0	1.7991
638	protein	NbS00058907g0004.1	0	0	0	0	0.95807	0
639	protein AED:0.08 eAED:0.08 QI:0|0|0.5|1|1|1|2|173|483; (*SWP) sp|O48780|KCS11_ARATH (e_value=0.0) 3-ketoacyl-CoA synthase 11 OS=Arabidopsis thaliana GN=KCS11 PE=1 SV=1;; (*TAIR) AT2G26640.1 (e_value=0.0) | Symbols: KCS11 | 3-ketoacyl-CoA synthase 11 | chr2:11330094-11331623 FORWARD LENGTH=509;; (*ITAG) Solyc09g083050.2.1 (e_value=0.0) genomic_reference:SL2.40ch09 gene_region:64116693-64119344 tra…	NbS00057728g0004.1	0	0	0	0	0.95807	0	3-ketoacyl-CoA synthase 11	AT2G26640
642	protein AED:0.33 eAED:0.33 QI:155|0.8|0.83|1|0.4|0.66|6|223|157; (*GB) gi|60279270|emb|CAA63967.1| (e_value=4e-78) pom14 [Solanum tuberosum];; (*SWP) sp|Q41050|OEP16_PEA (e_value=1e-60) Outer envelope pore protein 16, chloroplastic OS=Pisum sativum GN=OEP16 PE=1 SV=1;; (*TAIR) AT2G28900.1 (e_value=2e-53) | Symbols: OEP16, ATOEP16-L, ATOEP16-1, OEP16-1 | outer plastid envelope protein 16-1 | chr2:…	NbS00045823g0014.1	0	0	0	0	0.95807	0	Outer plastid envelope protein 16-1	AT2G28900
644	NbS00002061g0002.1-DECOY	NbS00002061g0002.1-DECOY (+1)	0	0	0	0	0.95807	0
646	protein AED:0.27 eAED:0.27 QI:0|1|0.5|1|1|1|2|0|327; (*GB) gi|224070855|ref|XP_002303266.1| (e_value=0.0) predicted protein [Populus trichocarpa];; (*SWP) sp|Q8R431|MGLL_RAT (e_value=6e-28) Monoglyceride lipase OS=Rattus norvegicus GN=Mgll PE=1 SV=1;; (*TAIR) AT1G52760.1 (e_value=0.0) | Symbols: LysoPL2 | lysophospholipase 2 | chr1:19651378-19652576 FORWARD LENGTH=332;; (*ITAG) Solyc03g119980.2.1…	NbS00006825g0005.1	0	0	0	0	0	0.89954	Lysophospholipase 2	AT1G52760
647	protein AED:0.29 eAED:0.29 QI:0|0.75|0.4|1|1|0.8|5|0|212; (*SWP) sp|Q9ZRT5|GSTT1_ARATH (e_value=2e-78) Glutathione S-transferase T1 OS=Arabidopsis thaliana GN=GSTT1 PE=2 SV=1;; (*TAIR) AT5G41210.1 (e_value=1e-79) | Symbols: ATGSTT1, GST10, GSTT1 | glutathione S-transferase THETA 1 | chr5:16492550-16493884 REVERSE LENGTH=245;; (*ITAG) Solyc08g080900.2.1 (e_value=6e-127) genomic_reference:SL2.40ch0…	NbS00040137g0008.1	0	0	0	0	0	0.89954	Glutathione S-transferase	AT5G41210
649	NbS00024092g0009.1-DECOY protein AED:0.12 eAED:0.15 QI:0|0.86|0.79|1|0.86|0.95|24|297|1193;...	NbS00024092g0009.1-DECOY	0	0	0	0	0.95807	0
650	NbS00027146g0012.1-DECOY protein AED:0.26 eAED:0.26 QI:0|0.93|0.82|1|1|1|17|233|1743;...	NbS00027146g0012.1-DECOY	0	0	0	0	0	0.89954
657	NbS00001169g0153.1-DECOY	NbS00001169g0153.1-DECOY (+3)	0	0	0	0	0.95807	0
658	NbS00015711g0008.1-DECOY	NbS00015711g0008.1-DECOY (+1)	0	0	0	0	0.95807	0
659	NbS00049761g0016.1-DECOY protein AED:0.17 eAED:0.17 QI:81|0.25|0.22|0.77|0.12|0.11|9|0|1098;...	NbS00049761g0016.1-DECOY	0	0	0	0	0	0.89954
661	protein AED:0.45 eAED:0.45 QI:0|0|0|0.33|1|1|3|0|87; (*GB) gi|81301578|ref|YP_398875.1| (e_value=2e-24) photosystem I assembly protein Ycf4 [Nicotiana tomentosiformis];; (*SWP) sp|Q33C22|YCF4_NICTO (e_value=6e-26) Photosystem I assembly protein Ycf4 OS=Nicotiana tomentosiformis GN=ycf4 PE=3 SV=1;; (*ITAG) ATCG00520.1 (e_value=7e-22) | Symbols: YCF4 | unfolded protein binding | chrC:59772-60326 FO…	NbS00010838g0006.1	0	0	0	0	0.95807	0	Unfolded protein binding
662	protein AED:0.10 eAED:0.10 QI:42|1|0.8|1|0.88|0.9|10|0|659; (*SWP) sp|Q8W486|Y1491_ARATH (e_value=4e-50) DUF246 domain-containing protein At1g04910 OS=Arabidopsis thaliana GN=At1g04910 PE=1 SV=1;; (*TAIR) AT1G29200.2 (e_value=0.0) | Symbols: | O-fucosyltransferase family protein | chr1:10208002-10210488 FORWARD LENGTH=611;; (*ITAG) Solyc02g072490.2.1 (e_value=0.0) genomic_reference:SL2.40ch02 gen…	NbS00011755g0016.1 (+1)	0	0	0	0	0.95807	0	O-fucosyltransferase family protein	AT1G29200
665	protein AED:0.12 eAED:0.12 QI:170|1|1|1|1|1|5|222|465	NbS00014032g0112.1 (+4)	0	0	0	0	0.95807	0
667	NbS00022544g0003.1-DECOY	NbS00022544g0003.1-DECOY (+1)	0	0	0	0	0	0.89954
672	protein AED:0.26 eAED:0.26 QI:391|1|1|1|0.66|0.71|7|300|181; (*GB) gi|116672840|gb|ABK15561.1| (e_value=3e-131) small GTPase Rab2 [Capsicum annuum];; (*SWP) sp|O24461|RAB7_PRUAR (e_value=6e-126) Ras-related protein Rab7 OS=Prunus armeniaca PE=2 SV=1;; (*TAIR) AT1G52280.1 (e_value=8e-125) | Symbols: AtRABG3d, RABG3d | RAB GTPase homolog G3D | chr1:19468150-19469449 REVERSE LENGTH=206;; (*ITAG) Sol…	NbS00011545g0023.1 (+3)	0	0	0	0	0	0.89954	AB GTPase homolog G3D	AT1G52280
675	protein AED:0.01 eAED:0.01 QI:155|1|0.66|1|0.5|0.33|3|269|669	NbS00006151g0107.1 (+1)	0	0	0	0	0	0.89954
676	protein AED:0.45 eAED:0.49 QI:0|0|0|1|0|0|2|0|120; (*GB) gi|57013893|ref|YP_173367.1| (e_value=2e-61) ribosomal protein S14 [Nicotiana tabacum];; (*SWP) sp|P05716|RT14_VICFA (e_value=1e-29) Ribosomal protein S14, mitochondrial OS=Vicia faba GN=RPS14 PE=3 SV=2;; (*TAIR) AT2G34520.1 (e_value=1e-24) | Symbols: RPS14 | mitochondrial ribosomal protein S14 | chr2:14548218-14548712 REVERSE LENGTH=164;; …	NbS00000833g0027.1	0	0	0	0	0.95807	0	Mitochondrial ribosomal protein S14	AT2G34520
679	protein	NbS00011740g0006.1	0	0	0	0	0.95807	0
680	protein AED:0.21 eAED:0.21 QI:0|0.87|0.84|1|0.79|0.8|25|597|909; (*GB) gi|225442715|ref|XP_002284882.1| (e_value=0.0) PREDICTED: N-alpha-acetyltransferase 15, NatA auxiliary subunit [Vitis vinifera];; (*SWP) sp|Q9DBB4|NAA16_MOUSE (e_value=2e-169) N-alpha-acetyltransferase 16, NatA auxiliary subunit OS=Mus musculus GN=Naa16 PE=2 SV=1;; (*TAIR) AT1G80410.1 (e_value=0.0) | Symbols: EMB2753 | tetratr…	NbS00014566g0021.1 (+1)	0	0	0	0	1.9161	0	Tetratricopeptide repeat (TPR)-containing protein	AT1G80410
681	protein AED:0.09 eAED:0.16 QI:216|0.37|0.17|0.94|0.68|0.70|17|0|1826; (*GB) gi|356546049|ref|XP_003541444.1| (e_value=1e-114) PREDICTED: protein ROS1-like [Glycine max];; (*SWP) sp|Q8LK56|DME_ARATH (e_value=7e-100) Transcriptional activator DEMETER OS=Arabidopsis thaliana GN=DME PE=1 SV=2;; (*TAIR) AT5G04560.1 (e_value=3e-101) | Symbols: DME | HhH-GPD base excision DNA repair family protein | chr…	NbS00046891g0013.1	0	0	0	0	0	0.89954	HhH-GPD base excision DNA repair family protein	AT5G04560
684	NbS00002660g0001.1-DECOY protein AED:0.18 eAED:0.18 QI:0|0.3|0.54|1|1|1|11|468|1060;...	NbS00002660g0001.1-DECOY	0	0	0	0	0	0.89954
685	NbS00010383g0031.1-DECOY	NbS00010383g0031.1-DECOY	0	0	0	0	0.95807	0
696	protein AED:0.03 eAED:0.04 QI:0|0.5|0.22|1|1|1|9|0|651; (*GB) gi|224133690|ref|XP_002321637.1| (e_value=2e-176) predicted protein [Populus trichocarpa];; (*ITAG) Solyc03g112110.1.1 (e_value=0.0) evidence_code:10F0H0E0IEG genomic_reference:SL2.40ch03 gene_region:56677468-56678764 transcript_region:SL2.40ch03:56677468..56678764+ functional_description:"Unknown Protein (AHRD V1)";	NbS00036727g0002.1	0	0	0	0	0.95807	0	Unknown protein
699	NbS00011094g0106.1-DECOY	NbS00011094g0106.1-DECOY	0	0	0	0	0.95807	0
700	protein AED:0.12 eAED:0.12 QI:80|1|0.5|1|1|1|2|0|486; (*GB) gi|147819856|emb|CAN71816.1| (e_value=4e-166) hypothetical protein VITISV_023421 [Vitis vinifera];; (*SWP) sp|Q9FZ24|PPR4_ARATH (e_value=3e-84) Pentatricopeptide repeat-containing protein At1g02370, mitochondrial OS=Arabidopsis thaliana GN=At1g02370 PE=2 SV=1;; (*TAIR) AT1G02370.1 (e_value=2e-85) | Symbols: | Tetratricopeptide repeat (TP…	NbS00052306g0003.1	0	0	0	0	0.95807	0	Tetratricopeptide repeat (TPR)-like superfamily protein	AT1G02370
702	NbS00023648g0005.1-DECOY	NbS00023648g0005.1-DECOY (+1)	0	0	0	0	0.95807	0
703	NbS00002298g0007.1-DECOY	NbS00002298g0007.1-DECOY (+1)	0	0	0	0	0	0.89954
705	NbS00005828g0009.1-DECOY	NbS00005828g0009.1-DECOY	0	0	0	0	0.95807	0
709	NbS00007435g0014.1-DECOY	NbS00007435g0014.1-DECOY	0	0	0	0	0	0.89954
711	NbS00003393g0002.1-DECOY	NbS00003393g0002.1-DECOY	0	0	0	0	0.95807	0
712	NbS00002749g0124.1-DECOY	NbS00002749g0124.1-DECOY (+1)	0	0	0	0	0.95807	0
713	NbS00012071g0020.1-DECOY	NbS00012071g0020.1-DECOY	0	0	0	0	0	0.89954
714	protein AED:0.07 eAED:0.07 QI:186|0.71|0.62|1|0.28|0.5|8|1088|632; (*GB) gi|359496284|ref|XP_002271910.2| (e_value=0.0) PREDICTED: uncharacterized protein LOC100242526 [Vitis vinifera];; (*TAIR) AT1G70630.1 (e_value=1e-146) | Symbols: | Nucleotide-diphospho-sugar transferase family protein | chr1:26632118-26633991 FORWARD LENGTH=537;; (*ITAG) Solyc05g013500.2.1 (e_value=0.0) genomic_reference:SL2…	NbS00031755g0012.1	0	0	0	0	0	0.89954	Nucleotide-diphospho-sugar transferase family protein	AT1G70630
715	NbS00003167g0004.1-DECOY protein AED:0.20 eAED:0.22 QI:958|0.7|0.81|1|0.8|0.72|11|600|437;...	NbS00003167g0004.1-DECOY	0	0	0	0	0.95807	0
716	protein AED:0.44 eAED:0.48 QI:82|0.85|0.62|1|0.85|1|8|0|211; (*GB) gi|224109588|ref|XP_002315246.1| (e_value=3e-101) predicted protein [Populus trichocarpa];; (*SWP) sp|P82538|PPL1_ARATH (e_value=1e-85) PsbP-like protein 1, chloroplastic OS=Arabidopsis thaliana GN=PPL1 PE=1 SV=1;; (*TAIR) AT3G55330.1 (e_value=9e-87) | Symbols: PPL1 | PsbP-like protein 1 | chr3:20514031-20515275 REVERSE LENGTH=230…	NbS00002882g0020.1 (+1)	0	0	0	0	0	0.89954	PsbP-like protein 1	AT3G55330
717	NbS00004643g0017.1-DECOY	NbS00004643g0017.1-DECOY	0	0	0	0	0	0.89954
718	protein AED:0.08 eAED:0.08 QI:431|0.75|0.66|1|0.75|0.66|9|0|1197; (*GB) gi|359481863|ref|XP_003632681.1| (e_value=0.0) PREDICTED: uncharacterized protein LOC100257222 [Vitis vinifera];; (*TAIR) AT3G58050.1 (e_value=0.0) | Symbols: | unknown protein; BEST Arabidopsis thaliana protein match is: unknown protein (TAIR:AT2G41960.1); Has 13384 Blast hits to 8116 proteins in 546 species: Archae - 41; Ba…	NbS00040890g0012.1	0	0	0	0	0	0.89954	Unknown protein	AT3G58050
719	NbS00016273g0013.1-DECOY	NbS00016273g0013.1-DECOY (+1)	0	0	0	0	0	0.89954
721	NbS00028672g0008.1-DECOY protein AED:0.06 eAED:0.07 QI:0|0.66|0.6|0.9|1|1|10|0|1083;...	NbS00028672g0008.1-DECOY	0	0	0	0	0	0.89954
724	protein	NbS00017112g0105.1 (+1)	0	0	0	0	0.95807	0
726	protein AED:0.05 eAED:0.04 QI:1143|1|0.93|1|0.93|0.93|16|447|1556; (*TAIR) AT1G17450.2 (e_value=0.0) | Symbols: | B-block binding subunit of TFIIIC | chr1:5988579-5996693 REVERSE LENGTH=1844;; (*ITAG) Solyc09g009800.2.1 (e_value=0.0) genomic_reference:SL2.40ch09 gene_region:3266476-3287147 transcript_region:SL2.40ch09:3266476..3287147- functional_description:"Transcription factor (Fragment) (AHRD…	NbS00058851g0009.1	0	0	0	0	0	0.89954	B-block binding subunit of TFIIIC	AT1G17450
727	NbS00004018g0009.1-DECOY	NbS00004018g0009.1-DECOY (+5)	0	0	0	0	0.95807	0
728	NbS00043906g0001.1-DECOY	NbS00043906g0001.1-DECOY	0	0	0	0	0.95807	0
729	NbS00000361g0010.1-DECOY	NbS00000361g0010.1-DECOY	0	0	0	0	0	0.89954
730	protein AED:0.25 eAED:0.25 QI:0|0.66|0.85|1|0.83|0.85|7|477|389; (*GB) gi|3283996|gb|AAC25423.1| (e_value=3e-134) calcium-dependent protein kinase [Nicotiana tabacum];; (*SWP) sp|O49717|CDPKF_ARATH (e_value=3e-121) Calcium-dependent protein kinase 15 OS=Arabidopsis thaliana GN=CPK15 PE=2 SV=1;; (*TAIR) AT4G21940.1 (e_value=2e-122) | Symbols: CPK15 | calcium-dependent protein kinase 15 | chr4:1164…	NbS00013531g0005.1	0	0	0	0	0.95807	0	Calcium-dependent protein kinase 15	AT4G21940
731	NbS00000227g0005.1-DECOY	NbS00000227g0005.1-DECOY (+1)	0	0	0	0	0	0.89954
738	NbS00004465g0001.1-DECOY	NbS00004465g0001.1-DECOY	0	0	0	0	0	0.89954
741	NbS00005888g0017.1-DECOY	NbS00005888g0017.1-DECOY	0	0	0	0	0.95807	0
742	protein AED:0.14 eAED:0.17 QI:0|0.85|0.62|1|1|1|8|0|1186; (*GB) gi|225452161|ref|XP_002263932.1| (e_value=0.0) PREDICTED: protein TPLATE-like [Vitis vinifera];; (*SWP) sp|F4J8D3|TPLAT_ARATH (e_value=0.0) Protein TPLATE OS=Arabidopsis thaliana GN=TPLATE PE=1 SV=1;; (*TAIR) AT3G01780.1 (e_value=0.0) | Symbols: TPLATE | ARM repeat superfamily protein | chr3:279171-283399 FORWARD LENGTH=1176;; (*ITAG…	NbS00011427g0010.1	0	0	0	0	0	0.89954	ARM repeat superfamily protein	AT3G01780
745	protein AED:0.13 eAED:0.13 QI:0|0.5|0|1|0.5|0|3|0|845; (*GB) gi|255586113|ref|XP_002533720.1| (e_value=0.0) conserved hypothetical protein [Ricinus communis];; (*TAIR) AT3G51650.1 (e_value=2e-74) | Symbols: | unknown protein; BEST Arabidopsis thaliana protein match is: unknown protein (TAIR:AT3G51640.1); Has 27645 Blast hits to 15097 proteins in 1246 species: Archae - 44; Bacteria - 3367; Metazoa…	NbS00049515g0006.1	0	0	0	0	0	0.89954	Unknown protein	AT3G51640
749	NbS00013879g0032.1-DECOY	NbS00013879g0032.1-DECOY	0	0	0	0	0	0.89954
751	NbS00001328g0001.1-DECOY	NbS00001328g0001.1-DECOY (+1)	0	0	0	0	0	0.89954
752	NbS00026412g0017.1-DECOY	NbS00026412g0017.1-DECOY	0	0	0	0	0.95807	0
756	protein AED:0.15 eAED:0.17 QI:123|0|0.5|1|0|0.5|2|0|479; (*GB) gi|224106708|ref|XP_002314255.1| (e_value=4e-75) predicted protein [Populus trichocarpa];; (*SWP) sp|Q0V865|FAFL_ARATH (e_value=7e-45) Protein FAF-like, chloroplastic OS=Arabidopsis thaliana GN=At5g22090 PE=2 SV=1;; (*TAIR) AT5G22090.2 (e_value=6e-46) | Symbols: | Protein of unknown function (DUF3049) | chr5:7315003-7316394 REVERSE LE…	NbS00024703g0003.1	0	0	0	0	0.95807	0	Unknown protein	AT5G22090
757	protein AED:0.05 eAED:0.05 QI:0|-1|0|1|-1|1|1|0|153; (*SWP) sp|Q9FKK2|AGL62_ARATH (e_value=2e-21) Agamous-like MADS-box protein AGL62 OS=Arabidopsis thaliana GN=AGL62 PE=1 SV=1;; (*TAIR) AT5G60440.1 (e_value=2e-22) | Symbols: AGL62 | AGAMOUS-like 62 | chr5:24306329-24307520 FORWARD LENGTH=299;; (*ITAG) Solyc01g106710.1.1 (e_value=3e-22) evidence_code:10F0H1E0IEG genomic_reference:SL2.40ch01 gene_…	NbS00026136g0005.1 (+1)	0	0	0	0	0	0.89954	AGAMOUS-like 62	AT5G60440
760	protein	NbS00000550g0004.1	0	0	0	0	0	0.89954
762	protein AED:0.12 eAED:0.12 QI:0|1|0.33|1|1|1|3|0|208; (*GB) gi|224134374|ref|XP_002327822.1| (e_value=2e-71) predicted protein [Populus trichocarpa];; (*SWP) sp|O23208|ATB40_ARATH (e_value=2e-64) Homeobox-leucine zipper protein ATHB-40 OS=Arabidopsis thaliana GN=ATHB-40 PE=2 SV=3;; (*TAIR) AT4G36740.1 (e_value=1e-65) | Symbols: HB-5, ATHB40, HB40 | homeobox protein 40 | chr4:17314649-17316314 REV…	NbS00041029g0003.1	0	0	0	0	0	0.89954	Homeobox protein 40	AT4G36740
763	NbS00003844g0006.1-DECOY	NbS00003844g0006.1-DECOY	0	0	0	0	0	0.89954
764	protein AED:0.22 eAED:0.22 QI:161|1|0.88|1|0.87|1|9|449|383	NbS00001808g0110.1 (+1)	0	0	0	0	0.95807	0
765	NbS00049193g0003.1-DECOY	NbS00049193g0003.1-DECOY	0	0	0	0	0.95807	0
766	protein AED:0.11 eAED:0.14 QI:0|0.53|0.5|0.85|0.76|0.78|14|0|909; (*GB) gi|359486287|ref|XP_002266693.2| (e_value=0.0) PREDICTED: phospholipase D delta-like [Vitis vinifera];; (*SWP) sp|Q9C5Y0|PLDD1_ARATH (e_value=0.0) Phospholipase D delta OS=Arabidopsis thaliana GN=PLDDELTA PE=1 SV=2;; (*TAIR) AT4G35790.2 (e_value=0.0) | Symbols: ATPLDDELTA, PLDDELTA | phospholipase D delta | chr4:16955774-1695…	NbS00001404g0031.1	0	0	0	0	0	0.89954	AT4G35790
767	protein AED:0.26 eAED:0.28 QI:0|0|0|1|1|1|2|0|147; (*GB) gi|268326826|emb|CAT00084.1| (e_value=3e-43) hydroxycinnamoyl-CoA shikimate/quinate hydroxycinnamoyl transferase [Coffea arabica];; (*TAIR) AT1G65450.3 (e_value=4e-31) | Symbols: | HXXXD-type acyl-transferase family protein | chr1:24318035-24318895 FORWARD LENGTH=286;; (*ITAG) Solyc11g008630.1.1 (e_value=4e-62) evidence_code:10F0H1E1IEG gen…	NbS00001361g0004.1 (+1)	0	0	0	0	0	0.89954	HXXXD-type acyl-transferase family protein	AT1G65450
768	protein AED:0.02 eAED:0.02 QI:0|1|0|1|1|1|2|0|339; (*GB) gi|115476688|ref|NP_001061940.1| (e_value=1e-90) Os08g0450100 [Oryza sativa Japonica Group];; (*SWP) sp|Q43062|PME_PRUPE (e_value=7e-92) Pectinesterase/pectinesterase inhibitor PPE8B OS=Prunus persica PE=2 SV=1;; (*TAIR) AT2G26440.1 (e_value=2e-88) | Symbols: | Plant invertase/pectin methylesterase inhibitor superfamily | chr2:11247407-1124…	NbS00034332g0001.1	0	0	0	0	0.95807	0	Pectin methylesterase inhibitor superfamily	AT2G26440
769	protein AED:0.08 eAED:0.08 QI:0|0.5|0.36|1|0.7|0.72|11|360|2209; (*TAIR) AT2G22125.1 (e_value=0.0) | Symbols: CSI1 | binding | chr2:9406793-9414223 FORWARD LENGTH=2150;; (*ITAG) Solyc04g054480.2.1 (e_value=0.0) genomic_reference:SL2.40ch04 gene_region:51734576-51744000 transcript_region:SL2.40ch04:51734576..51744000+ go_terms:GO:0005488 functional_description:"C2 domain-containing protein-like (A…	NbS00047459g0007.1	0	0	0	0	0	0.89954	CSI1 | binding	AT2G22125
END OF FILE
