# Supplementary material for: LDIP cooperates with SEIPIN and LDAP to facilitate lipid droplet biogenesis in Arabidopsis
Source: Plant Cell. 2021 Jun 9;33(9):3076–103. doi: 10.1093/plcell/koab179 (PMC8462815; doi:10.1093/plcell/koab179)
Supplement: koab179_Supplementary_Data [file koab179_supplementary_data.zip › tpc.00378.2021-s05.txt]

Supplemental Data. Pyc and Gidda et al. (2021). Plant Cell.
Supplemental Dataset S6. List of 15 land plant PTHR35508-domain-containing protein sequences. 
>AT5G16550_LDIP
EKEDDEDLKSLYSLICLTIGSILFPDSKTG--DASSFLERVRNSVA-ENGPKLREASERTGREILLWTRRGSSLRALLVITMGTIVLLTTMALVVFTLFFVAATANAIIISLLISLAVAGGFLALFFLCLTGVYIGALSVAAFVISTATVSAVVSVLIASGWIGFFYAVW
>A0A2K1KF00_Physcomitrella_patens|unreviewed|Uncharacterized
QKRMEDTEVALQKVLHDWVGNI------NT--KPVSIIARLRTVVRLHKLP--SNVNHFTLADAVSWTRQGRPWRGLLIAVVALASLLALTGMVAVALLFISSTLNAALASFLVTVSTVGFIMAFFFSSITVFYVGALGFGGLTIGSIAFFSVWAVIILSGWAAIAWIVW
>D5A8E1_Picea_sitchensis|unreviewed|Uncharacterized
KFGGETEEWQIFKVSKELIREIV----QSK--EGLPLIHRTRRAFM-EKRPILKEVLGDLAGDLVSWVHRAGPWQGAVVIVVGSILLLALTGLGVFMLFFLAATIYAITIGLLLSLVTVSGFMAILFTCLAVFYVGALASAAFVISTMTLLTIAAIVVASGSVAFFWLVW
>A0A0K9RGZ4_Spinacia_oleracea|unreviewed|Uncharacterized
FKGVEENSKSLYDAFSSLLFPIFFPDPH----YPSSFYRRTKDSFR-ENLPHVRDASRSTGLNVLRWARNGSSFRLLLVISVGTITLLTLTGVLVFLLFLAAATVNAIILSIFMSLAAAGGFLAIFFACLAGIYIGALSIAFFVISSVTIAAIITALIVTE-AGHHVCIW
>Q84Q47_Oryza_sativa|unreviewed|Os08g0425800
GGRPVEVEDTLPGVLRSFVDGVCSQGGGGG--GGEPLLRRIRAASC-ETAPRLREASRNSARDLLEWTRRGSGLRAILVISVGTITLIALTGLLIFMFFLLVATTNAVVVSVLMSLAAAGGFLAMFFACLVAVYIGVVSVAVFVISATVISAIVGVMIATGWLGFFWMIW
>V7BAP1_Phaseolus_vulgaris|unreviewed|Uncharacterized
EEAKEERKENLYDVV-------------------QSLIFEPSKIKA-TLVPLFPEASRNYSRHLLLCFRQGSPLRRLLFISVGTVALVALSGLVVFMLFFLAATINAIFVSLLISLAVAGGFLALFFAFVTAIYIGALSVAIFAISTVVFWAVVAIVITAGWVGFLYTLW
>Azfi_s0009.g011980
RQALSSRSPGLSPAS-----------------VSFFFLERGREALL-QRSPEIREALRNRTDQILRWMKRGGPWRAFLVSIVGIVLLLGLLGLGSFMLFFLAITVNAVAVGFLASIASIGAFTAVFFTSLTAIYIVALVTAVISVSTTTFFCVSATLMAIGWITFFWIVW
>Gnetum_montanum_TnS000828621t02
DNSSSSKGLGFSKVFKNMIIQIF-HPSEEN--ESLLPFERVKTSFS-KHASLLQDSAKHSFQDLLVWTSAGGAWRPFLVISVGTILLLALTGLGALMLFFLALTMNAVIISLLMSIAAVGSFMAIFFTCVAAIFIGALALAALVISVSTLAAISAVAVVAGWIGILWLAW
>Thec_cacao_04G001700.1.p
ENKCCHREETLYGVLHRLVSMIIFPDASSS--ASTPLLQRIKISIS-ENGPHLGEASRNTGRAVLMWTRRGSPIRALLVISVGTITFLTLTGLLVFMLFFLAATVNAIVISLLISLAAAGGFLALFFACVTAIYIGALSVAAFVISTATISAIVAVIVAAGWVGFIWAVW
>AagrBONN_evm.model.Sc2ySwM_117.2252.2
---VLKERESMLVLLREMVEEM--GAQTTK--DGQGLLSRTRGALA-SRAPRIRRAVKDSSLDLFQWMRQGGPWRAFFVTVVGLITLIALTGLSVFMIFFIIATANTIVVSFLMSLAAVGAFVATFFTSLTVIYVGAVSIAAVSVSTVTFSTIVAIVLASGGVGVLWLLW
>Pp3c25_6290V3.1.p
MKSTVRNAEKLAMVLGDMVVDIA-GAIGCR--GKQPLTERLEGAVT-SHAPRLQQAVHRVGADVLQWMHQGGFWRTLLVVSVGLISVTALTGLTALLMVVLVATVNAVIIGFLMSLSAVGAFLAMFCTSLTVIYIGALAATAFAIGSAVVVTSCTVLFFTGWILFAWAIC
>Gohir.A11G169300.1.p
ENQRVHNEETLYDVLHRSVSMIL-PDASST--ESAPLLQRIKISVS-ENGPRLGEASRNTGQTLLRWTRRGSPLRALLVISIGSVAFLALTGLLIFMLIFLVATVNAIIVSLLISLAAAGGFLFFSLACVTAIYIGAMSIAAFVISIATISAIFAAMITAGWVGFFWAIW
>Nicotiana_tabacum_XP_016514526.1
DIQEDEKGVTLFDIFNHFVSAIF--SSDNN--NNDPLIQRIKVAIS-ENVPLLHQASKNTAHNVYSWTRKGSPLRALLVISVGTIALLALTGLLIFMLFFVAATVNAIVISLLMSLAAAGGFLALFFACLTAIYIGALSVAVFVISTTTIISIIAVIVATGWIGFFWAIW
>Brara.B00661.1.p
KVDEEDGSESLYSLVCITIGSILFPDSKTGYASSSPLLQRIRNSFA-ENGPKLREASKKTSREILQWTRRGSYLRALLVITMGTIGLVTTMALVVFALFFVAATFNAIIISLLVSLAAAGGFLALFFLSLAGIYIGALSVAAFVVSTVTISAVVSVLFASGWIGFFYAVW
>Osativa_LOC_Os08g32980.1
GGRPVEVEDTLPGVLRSFVDGVCSQGGGGG--GGEPLLRRIRAASC-ETAPRLREASRNSARDLLEWTRRGSGLRAILVISVGTITLIALTGLLIFMFFLLVATTNAVVVSVLMSLAAAGGFLAMFFACLVAVYIGVVSVAVFVISATVISAIVGVMIATGWLGFFWMIW
