# Supplementary material for: LDIP cooperates with SEIPIN and LDAP to facilitate lipid droplet biogenesis in Arabidopsis
Source: Plant Cell. 2021 Jun 9;33(9):3076–103. doi: 10.1093/plcell/koab179 (PMC8462815; doi:10.1093/plcell/koab179)
Supplement: koab179_Supplementary_Data [file koab179_supplementary_data.zip › tpc.00378.2021-s06.txt]

Supplemental Data. Pyc and Gidda et al. (2021). Plant Cell.
Supplemental Dataset S7. List of 320 animal promethin (PF16015)-domain-containing protein sequences.
>A0A023EI01|unreviewed|Uncharacterized
------------------------------------------------------NQQEL------------ED----------------------------------------------MIRNFVD----GFTFYWNLF---------------------------VDMMNDLI-------RRY---------------------R------------------------------------------------V---------------------------REIAIETYEALRNHPLLALSIAAAICCLSLPFVIFVFFTLCTAIMTF-TGFVL---IE---------------------------------------------GTLITMASMLLV-----GVLIGLGCLFGTFGM-AVLVGY------------LGVSKVYGWIG---------------QRR--
>A0A023EI25|unreviewed|Uncharacterized
------------------------------------------------------NQQEL------------ED----------------------------------------------MIRNFVD----GFTFYWNLF---------------------------VDMMNDLI-------RRY---------------------R------------------------------------------------V---------------------------REIAIETYEALRNHPLLALSVAAAICCLSLPFVIFVFFTLCTAIMTFDRXXXL---IE---------------------------------------------GTLITMASMLLV-----GVLIGLGCLFGTVXXWRFWVGY------------LGVSKVYGWIG---------------QRR--
>A0A023G619|unreviewed|Putative
-----------------------------------------------------ADTVSE------------GS-----------SISRATDID-----------------------ADWEDLA--D----RPPSMMENM---------------------------SMSVNQLLQRAA---SQI---------------------E------------------------------------------------V---------------------------IRESEVYRTYLKDSPVLSAAAAIVLGVLSLPALTFLSFIIVLCLLTF-MGFLF---IE---------------------------------------------GTLITFGVIVTA-----GILFFIGTFVASFGC-CLYALV------------YVLRTL-----------------KIVGSS--
>A0A026WUD9|unreviewed|Uncharacterized
-------------------------------------------------------------------------------------------------------------------------------------------------------------------------------------------------------------------------------------------------------------------------------------------MYILKFKEHFAHNPFLQMATFIVIASLLTPILLFIVFAIVSAVFAF-VGFMM---IQ---------------------------------------------G--------------------------------------------------------KKYFHFL---------------L--
>A0A034WFC6|unreviewed|Uncharacterized
------------------------------------------------------PQKE----------------------------------VECKIQTLPPSTEGAGGPESPEESSDLLIKMILD----AFWKLWVQL---------------------------KLLASFVM-------VDL---------------------G------------------------------------------------G---------------------------YQLLDRLVQWSVRNPHKAICIFAAFLAFLLPFLLMLGIGLSTLLMTL-TGFLV---LE---------------------------------------------GVILTIIAMLLI-----GCLGSLILVVLF-----------------------------------------------LKQL--
>A0A061I9V1|unreviewed|Promethin-like
------------------------------------------------------EEPP-------------SV---------------------------------------------------SR----DLQELQRKL---------------------------CLLLDSFQ-------SN---------------------SKL---CTKAAFSMGC--GLRSLSLVNEGNLFIKVAYGYHYQFVANYSFQVV--------------------------SFMKSPVGRYLDRHPFLALTMLIFVSMSAIPVGFFLLIVVLTSLGAL-MGAIL---LE---------------------------------------------GLVISVCGLSLL-----CILCGLGFVSLAMSG-IAMMSY------------VVVSCLMSYWF--------------SP-R--
>A0A067QJZ0|unreviewed|Uncharacterized
------------------------------------------------------TETSQ------------SS------------------------------------------KPE-ILVWFFS----RSFYLWQQI---------------------------VLAAQQIM-------REL---------------------H------------------------------------------------I---------------------------YEFLDMLAVYLVKHPIMALFLFAMVLCCGIPVLLFVVFAVLTVILTF-TGFIF---IE---------------------------------------------GTILTVGSILLC-----GVLLGMVVVMVAVAA-TLGVAY------------FGFMKTYGLLQSSSE---------NSPLS--
>A0A084VLT9|unreviewed|AGAP001040-PA-like
------------------------------------------------------RNKRN------------ED----------------------------------------------LARFILS----RTSIYLIRI---------------------------NKALSQMA-------ARY---------------------R------------------------------------------------L---------------------------QEIAQAIFASLQEYPLLALGVAIVIFTFTLPFLVFIFFTMTTAVMAF-TGFVL---IE---------------------------------------------GALITAASVMLV-----SLLIGVFLMVAIIGM-IFLTGY------------YSMSRMYEYTN--------------KFNL--
>A0A087R6I9|unreviewed|Promethin|taxID:9233
------------------------------------------------------------------------M---------------------------------------------------SK----EMQELQKQW---------------------------HSMVQSIH-------SN---------------------SN------------------------------------------------VV--------------------------AFMNSRVGQYLDDHPFVALSLLMFIAVSAIPVAFFLIFVVTTAIMAC-ISVIV---ME---------------------------------------------GVVIAIGGIALL-----CVLCGLGALSLGVSG-VLSACY------------VVISTLVNYWY--------------AS-R--
>A0A091CRW8|unreviewed|Promethin|taxID:885580
--------------------------------------------------------------------------------------------------------------------------------------------------------------------------------------------------------------------------------------------------------------------------------------------------------------MLVFMALSAVPVGLFGLVVVLSSLAAL-VGVLL---LE---------------------------------------------GLVISVGGITLL-----CVLCGLVFISLALSG-AVIVSY------------VVVSSLINYWF--------------SS-R--
>A0A091GF39|unreviewed|Promethin-A|taxID:55661
----------------------------------------------------------------------------------------------------------------------------AK----EMQELEKQW---------------------------HSIVQSLH-------SN---------------------SN------------------------------------------------VV--------------------------AFMNSRVGRYLDDHPFVALSLLVFLAVSAIPVAFFLIFVVVTAIMAC-IGVIV---ME---------------------------------------------VVVIVLGGITLL-----CVLCGLGALSLGVSG-ILSICY------------VAVSTLVNYWC--------------AS-R--
>A0A091IVX1|unreviewed|Promethin|taxID:188379
------------------------------------------------------------------------M---------------------------------------------------SK----EMQELQKQW---------------------------HFVVQSIH-------SN---------------------SN------------------------------------------------VV--------------------------AFMNSRVGQYLDDHPFVALSLLMFIAVSAIPVAFFLIFVVTTAIMAC-IGVIV---ME---------------------------------------------GVVIAIGGIALL-----CVLCGLGALSLGVSG-VLSVGY------------VILSSLVNYWC--------------AS-R--
>A0A091L1I2|unreviewed|Promethin-A|taxID:187382
------------------------------------------------------------------------M---------------------------------------------------SK----EMQELQKQW---------------------------HSVVQSIY-------SN---------------------SN------------------------------------------------VV--------------------------AFMNSRVGQYLDDHPFVALSLLMFTAVSAIPVAFFLIFVVTTAVMAC-IGVIV---ME---------------------------------------------GVAIAVGGIALL-----CVLCGLGALSVGVSG-ALSVCY------------IVLSTLVNYWH--------------AS-R--
>A0A091RTD3|unreviewed|Promethin|taxID:176057
------------------------------------------------------------------------M---------------------------------------------------SK----EMQELQKQW---------------------------HAVVQSIH-------SN---------------------SNV----------------------------------------VFFFYPQVV--------------------------AFMNSRVGQYLDDHPFLALSLLMFIAVSAIPVAFFLIFVVTTAIMAC-IGVIV---ME---------------------------------------------GVVIAIGGIALL-----CVLCGLGVLSLGVSG-VLSVCY------------IVLSALVNYWC--------------AS-R--
>A0A091VBI1|unreviewed|Promethin-A|taxID:128390
------------------------------------------------------------------------M---------------------------------------------------SK----EMQELQKQW---------------------------HSVVQSIH-------SN---------------------SN------------------------------------------------VV--------------------------AFMNSRVGQYLDDHPFIALSLLMFIAVSAIPVAFFLIFVVATAIMAC-IGVIV---ME---------------------------------------------GVVIAIGGIALL-----CVLCGLGALSLGVSG-VLSVCY------------VILSTLVNYWY--------------AS-R--
>A0A091W5F4|unreviewed|Promethin|taxID:30419
------------------------------------------------------------------------V---------------------------------------------------SK----EMQELQKQW---------------------------HSMVLSFH-------SN---------------------SN------------------------------------------------VV--------------------------AFMNSRLGQYLDDHPFVALSLLMFIAVSAIPIAFFLIFVVTTAVMAC-ISVIV---ME---------------------------------------------GVVIAIGGIALL-----CVLCGLGALSLGVSG-VLTICY------------VVLSTLLNYWY--------------AS-R--
>A0A093CB28|unreviewed|Promethin-A|taxID:240206
------------------------------------------------------------------------M---------------------------------------------------SK----EMQELQKQW---------------------------HSVMQSIH-------SN---------------------SN------------------------------------------------VV--------------------------AFMNSRVGQYLDDHPFVALSLLMFIAVSAIPVAFFLIFVVTTAIMAC-IGVIV---ME---------------------------------------------GVVIAIGGITLL-----CVLCGLGALSLGVSG-VLSICY------------VVLSTLVNYWH--------------AS-R--
>A0A093I477|unreviewed|Promethin-A|taxID:118200
------------------------------------------------------------------------M---------------------------------------------------SK----EMQELQKQW---------------------------HFIMQSIH-------SN---------------------SN------------------------------------------------VV--------------------------AFMNSRVGQYLDDHPFVALSLLMFIAVSAVPIAFFFIFVVTTAIMAC-IGVIV---ME---------------------------------------------GVAIAIGGVALL-----CVLCGLGALSLGVTG-VLSVCY------------VFLSTLVNYWY--------------AS-R--
>A0A093IXW2|unreviewed|Promethin-A|taxID:54383
------------------------------------------------------------------------M---------------------------------------------------SK----EMQELQKQW---------------------------HFVVQFIH-------SN---------------------SN------------------------------------------------VV--------------------------AFMNSPLGQYLDDHPFVALSLLMFIAVSAIPIAVFLIFVVTPAIMAC-IGVIV---ME---------------------------------------------GIVIAIGGICLL-----CVLCGLGALSLGVSG-VLSVCY------------VILSTLINYWY--------------TS-R--
>A0A093JK81|unreviewed|Promethin|taxID:30455
--------------------------------------------------------------------------------------------------------------------------------------------------------------------------------------------------------------------------------------------------------------VV--------------------------AFMNSRVGQYLDDHPFVALSLLMFIAVSAIPVAFFLIFVVTTAIMAC-IGVIV---ME---------------------------------------------GVVIAIGGIALL-----CVLCGLGALSLGVSG-VLSVCY------------VVLSTLVNSWC--------------AS-R--
>A0A093K5D1|unreviewed|Promethin-A|taxID:441894
------------------------------------------------------------------------M---------------------------------------------------PT----EMQELQKQW---------------------------HSMVQSIH-------SN---------------------SN------------------------------------------------VV--------------------------AFMNSRFGQYLDDHPFVALSLLMFVAVSAIPVAFFLIFVVATAIMAC-IGVLI---ME---------------------------------------------GVVISIGGIALL-----CVLCGLGALSLGVSG-VLSVCY------------VILSTLVNYWY--------------AQ-K--
>A0A093P5Z0|unreviewed|Promethin-A|taxID:9238
------------------------------------------------------------------------M---------------------------------------------------SK----EMQELQKQW---------------------------HSMVQSIH-------SN---------------------SN------------------------------------------------VV--------------------------AFMNSRVGQYLDDHPFVALSLLMFVAVSAIPVAFFLIFVVTTAVMAC-ISVIV---ME---------------------------------------------GVVIAIGGIALL-----CVLCGLGALSLGVSG-VLSVCY------------VVLSTLVNYWY--------------AS-R--
>A0A093QGY1|unreviewed|Promethin|taxID:328815
--------------------------------------------------------------------------------------------------------------------------------------------------------------------------------------------------------------------------------------------------------------VV--------------------------AFMNSRVGQYLDDHPFIALSLLMFIAVSAIPVAFFLIFVVTTAVMAC-IGAIV---ME---------------------------------------------GVVIAIGGIALL-----CVLCGLGAVSLGVSG-VLSISY------------IALSTLVNYWC--------------SS-R--
>A0A093TG96|unreviewed|Promethin|taxID:9209
------------------------------------------------------------------------M---------------------------------------------------SK----EMQELQKQW---------------------------HSVVQSIH-------SN---------------------SN------------------------------------------------VV--------------------------AFMNSRVGQYLDDHPFVALSLLMFIAVSAIPVAFFLIFVVTTAIMAC-IGVIV---ME---------------------------------------------GVVIAIGGITLL-----CVLCGLGAISLGVSG-VLSVCY------------IVLSTLVNYWY--------------AS-R--
>A0A094LBW4|unreviewed|Promethin|taxID:345573
------------------------------------------------------------------------M---------------------------------------------------PK----EMQELQKQW---------------------------HSLVQSIH-------SN---------------------SN------------------------------------------------VV--------------------------AFMNSRVGQYLDDHPFVALSLLMFIAVSAIPVAFFLIFVVTTAIMAC-IGVIV---VE---------------------------------------------GVVIAIGGIALL-----CVLCGLGTLSLGVSG-ALSICY------------VVLTTLVNYWY--------------AS-R--
>A0A096M241|unreviewed|Uncharacterized
------------------------------------------------------HSSN-------------SS---------------------------------------------------------LTQQLGERW---------------------------LTLMNRLQ-------ED---------------------PK------------------------------------------------MA--------------------------QVMSTKTGQYLRRRPFLALALLLFSAMAALPVGLFLLFALITIVMSV-VGFVF---FE---------------------------------------------AFLLLVGGMTLL-----SVLSGIALFSLVVSI-IVTGVF------------VTIPNLLIYWE--------------CE-E--
>A0A096NH97|unreviewed|Uncharacterized
------------------------------------------------------EELR-------------SI---------------------------------------------------SR----NLQELQKKL---------------------------SLLIDSFQ-------NN---------------------SKL---PQHSRISL----DDGVS-------------------RLGSASSEVV--------------------------AFMKSPVGQYLDRHPFLAFTLLVFIVMSAVPVGFFLLIVILTSLAAL-LGVII---LE---------------------------------------------GLVIAVGGLSLL-----CILCGLGFVSLIMSG-MMIASY------------VVVSSLINYWF--------------SP-R--
>A0A099YUC3|unreviewed|Promethin-A|taxID:94827
------------------------------------------------------------------------M---------------------------------------------------SK----EMQELQKHW---------------------------HSMVQSIH-------SN---------------------SN------------------------------------------------VV--------------------------AFMNSRFGQYLDDHPFVALSLLMFVAVSAIPIAFFLIFVVSTAIMAC-IGVII---ME---------------------------------------------GVVISIGGIALL-----CVLCGLGALSLGVSG-VLSACY------------VVLSTLINYWY--------------AQ-K--
>A0A0G2JSZ8|unreviewed|Promethin|taxID:10116
------------------------------------------------------EEPP-------------SV---------------------------------------------------SR----DLQELQRKL---------------------------GLLLESFQ-------NN---------------------SK------------------------------------------------VV--------------------------AFMKSPVGRFLDRHPFLVLTVLMFVTMSAIPVGFFLLIVVLTSLGAL-MGAIL---LE---------------------------------------------GLVISVCGLSLL-----CILCGLGFVSLALSG-ITMMSY------------VVVSCLMSYWF--------------SPSR--
>A0A0K8RI34|unreviewed|Putative
--------------------------------------------------------------------------------------------------------------------------------------MLDEV---------------------------SSTVNQLVQRAR---SH---------------------------------------------------------------------------------------------------LKDTTVYRAFFKDSPVLSTCLAIGVGVLSLPALTFASFIIVLCLLTF-LGFLF---VE---------------------------------------------GTLITFGVIVTA-----GILVFVGTFLVSLGC-CLYATF------------YVLQKL-----------------GLIRDP--
>A0A0L8FS92|unreviewed|Uncharacterized
------------------------------------------------------ESFST---------------------------------------------------------------------------------IL------------------------SHIYQDLV-------ENF---------------------D------------------------------------------------L---------------------------TNRLEKLKTFAANHPFITMFGIFTIVLCSVPVACFFAFTLFSIFLTF-GGFMF---LE---------------------------------------------GTVLTFATIILG-----GVLILMGVLSIVFSL-SVAVGL------------FVFHKSIDVFNRFH-----------QQFQ--
>A0A0L8FSB1|unreviewed|Uncharacterized
------------------------------------------------------ESFST---------------------------------------------------------------------------------IL------------------------SHIYQDLV-------ENF---------------------D------------------------------------------------L---------------------------TNRLEKLKTFAANHPFITMFGIFTIVLCSVPVACFFAFTLFSIFLTF-GGFMF---LEGSEYSISSLERYLMEQFQLLTRCPQAMSSDNPEQNISTGFNESQAGTVLTFATIILG-----GVLILMGVLSIVFSL-SVAVGL------------FVFHKSIDVFNRFH-----------QQFQ--
>A0A0P6J2V2|unreviewed|Promethin|taxID:10181
------------------------------------------------------EEPP-------------SV---------------------------------------------------SK----DLQKFQRNL---------------------------SLLIKSFQ-------NN---------------------SK------------------------------------------------VV--------------------------AFTKSPMGQYLDRHPFLALSMLVFVAMSAVPVGFFLLLVVLSSLAAL-VGVLL---LE---------------------------------------------GLVISVGGVTLL-----CVLCGLVFISLALSG-TIIVCY------------VVVSSLINYWF--------------SS-RMM
>A0A0Q5SVD4|unreviewed|Uncharacterized
------------------------------------------------------SNKAR------------KAAKEAN--------AKRTAGSGTESKPEHVKIQAPDDRSAGILSVDQFLESLLQ----TLYKSWFQL---------------------------RRLAEFVM-------SEL---------------------G------------------------------------------------G---------------------------KDFLEAIAAWCTRNPHVAICLLAGGLVFMLPFLIIFGFGIATMVMTF-TGLLV---LE---------------------------------------------GTLLTIVSMVFF-----ACLGGLAIMVPLFGV-AAVAAY------------FGFAQVYGLCDG-------------MELH--
>A0A0R1EFE4|unreviewed|Uncharacterized
------------------------------------------------------SNKAR------------KAAKEAN--------AKKSVGSGTESKPEHAKVQGPDDRGAGILTGDQFLESLLQ----TLYKSWLQL---------------------------RRLGEYVM-------SEL---------------------G------------------------------------------------G---------------------------NDFLEAIAVWCTRNPHVAICLLAGGLVFMLPFLIIFGFGIATMVMTF-TGLLV---LE---------------------------------------------GTLLTIVSMVFF-----ACLGGLAIMVPLFGV-AAVAAY------------FGFTQVYGLCDG-------------MELN--
>A0A0R3P422|unreviewed|Uncharacterized
-----------------------------------------------------------------------------------------------------------------------------------------------------------------------------M-------SEL---------------------S------------------------------------------------G---------------------------SELLEAAAVWCARNPHIAICLLAASLVFLIPFLIIFGFGIATMVMTF-TGLLV---LE---------------------------------------------GTLLTIVSMMFF-----ACLGGFAIIVPVIGV-VTVGVY------------FGFAQVYGLYDG-------------KERR--
>A0A0S7KPL7|unreviewed|TM159|taxID:188132
------------------------------------------------------SSSN-------------SS---------------------------------------------------------LTQQLGERW---------------------------LTLMNRLQ-------ED---------------------PK------------------------------------------------MA--------------------------QMMSTKVGQYLRSRPFLALALLMFSAMGALPVGLFLLFALITIVMSV-VGFVF---FE---------------------------------------------VFLLFVGGMTLL-----SVLSGIALFSLVVSI-IVTGVF------------ITIPNLLKRYY--------------PH-V--
>A0A131YDZ8|unreviewed|Uncharacterized
------------------------------------------------------DSVSD------------GG-----------SVSRTPD--------------------------DWEDLAMSS----RPASMMDNV---------------------------STTVNALVQRAT---SQI---------------------E------------------------------------------------L---------------------------VRESELYQTYLKDNPVLSTCAAIVLGVLSLPALTFLSFIIVLCLLTF-MGFLF---IE---------------------------------------------GTLITFGVIVTA-----GILFFIGTFVASFGV-CLYAVF------------YVLQTL-----------------KRVG----
>A0A131YRZ5|unreviewed|Uncharacterized
------------------------------------------------------DSVSD------------GG-----------SVSRTPD--------------------------DWEDLAMSS----RPASMMDNV---------------------------STTVNALVQRAT---SQI---------------------E------------------------------------------------L---------------------------VRESELYQTYLKDNPVLSTCAAIVLGVLSLPALTFLSFIIVLCLLTF-MGFLF---IE---------------------------------------------GTLITFGVIVTA-----GILFFIGTFVASFGV-CLYAVF------------YVLQTL-----------------KRVGSS--
>A0A151WX78|unreviewed|Uncharacterized
------------------------------------------------------QTQND------------S---------------------------------------------------IYD----SIIMYYGER---------------------------TKKCQMFL-------QHP---------------------S------------------------------------------------V---------------------------RKFILKFKEQLIHNPFLQVATFIAIVSLLAPILLFIIFGIVSAVFVF-IGFMM---VQ---------------------------------------------GTVLAIGASILS-----CVLFCIMSTITMVGL-FILCVH------------YTLYYTNRVFNFLV-----------SK-T--
>A0A158NPA6|unreviewed|Uncharacterized
----------------------------------------------------MTETQND------------S---------------------------------------------------IYD----SIIMYYEKR---------------------------AKKCQTFL-------QHP---------------------N------------------------------------------------V---------------------------RKFILRFKEQLAHNPFLQVATFIALASLLAPIFLFIIFGIVSAVFVF-IGFMI---VQ---------------------------------------------GTVLAIGASILS-----CVLFCIINTIIMVGL-FVFCIY------------YTLYYTNRVFNLLI-----------FK-T--
>A0A182I4V4|unreviewed|Uncharacterized
------------------------------------------------------RHRRN------------ED----------------------------------------------LARFILT----RTSIYLHRI---------------------------NKAMSETA-------ARY---------------------R------------------------------------------------L---------------------------QEIAHAIFASLHQYPILALAVAIVIFVFTLPFLVFIFFTMTTAVMAF-TGFVL---IE---------------------------------------------GALITAASVMLV-----SLLIGVFLMMAIVGL-MFLTGY------------FGISRVYECVS--------------RFKI--
>A0A182JHM4|unreviewed|Uncharacterized
------------------------------------------------------RYRRN------------ED----------------------------------------------LARFILS----RTSIYLSRI---------------------------NRALSETA-------ARY---------------------R------------------------------------------------L---------------------------QELAQAIFASLQQYPILALGVAIVIFTFTLPFLVFIFFTMTTAVMAF-TGFVL---IE---------------------------------------------GALITAASVMLV-----SLLIGVFLMIAIIGL-MFLTGY------------YGMSRMYEYTN--------------KFNL--
>A0A182KCG9|unreviewed|Uncharacterized
------------------------------------------------------RHRRN------------ED----------------------------------------------LARFILS----RTSIYLHRI---------------------------NKAVSETA-------ARY---------------------R------------------------------------------------L---------------------------QEIAQAIFASLQQYPILALAVAIVIFTFTLPFLVFIFFTMTTAVMAF-TGFVL---IE---------------------------------------------GALITAASVMLV-----SLLIGVFLMMAILGL-MFLTGY------------FGISRVYECVS--------------RFKV--
>A0A182LDP4|unreviewed|Uncharacterized
------------------------------------------------------RHRRN------------ED----------------------------------------------LARFILT----RTSIYLHRI---------------------------NKAMSETA-------ARY---------------------R------------------------------------------------L---------------------------QEIAHAIFASLHQYPILALAVAIVIFVFTLPFLVFIFFTMTTAVMAF-TGFVL---IE---------------------------------------------GALITAASVMLV-----SLLIGVFLMIVIVGL-MFLTGY------------FGISRVYECVS--------------RLKI--
>A0A182N170|unreviewed|Uncharacterized
------------------------------------------------------RHRRN------------ED----------------------------------------------LARFILS----RTSIYLHRI---------------------------NKTLSETA-------ARY---------------------R------------------------------------------------L---------------------------QEIAHAIFASLQQYPILALAVAIVIFTFTLPFLVFIFFTMTTAVMAF-TGFVL---IE---------------------------------------------GALITAASVMLV-----SLLVGVFLMMAIVGL-MFLTGY------------FAVSRAYECAH--------------RFKL--
>A0A182P394|unreviewed|Uncharacterized
------------------------------------------------------RHRRN------------ED----------------------------------------------LARFILS----RTSLYLHRI---------------------------NKAVSETA-------TRY---------------------R------------------------------------------------L---------------------------QEIAQTIFASLQQYPILALAVAIVIITFTLPFLLFIFFTMTTAVIAF-TGFVM---IE---------------------------------------------GALITAASVMLV-----SLLIGVFLMMAILGV-VFLTGY------------FGISRVYECFS--------------RFKV--
>A0A182QTJ6|unreviewed|Uncharacterized
------------------------------------------------------RHRRN------------ED----------------------------------------------LARFILS----RMSIYLHRI---------------------------NKTLSETA-------ARY---------------------R------------------------------------------------L---------------------------QEIAQAIFASLQQYPLLALAVAIVIFTFTLPFLVFIFFTMTTAVMAF-TGFVL---IE---------------------------------------------GALITAASVMLV-----SLLVGVFLMIAIVGL-MFLVGY------------FAVSRAYDYAH--------------RFKL--
>A0A182VFU9|unreviewed|Uncharacterized
-------------------------------------------------------------------------------------------------------------------------KYQLA----VLYSGVHRI---------------------------NKVMSETA-------ARY---------------------R------------------------------------------------L---------------------------QEIAHAIFASLHQYPILALAVAIVIFVFTLPFLVFIFFTMTTAVMAF-TGFVL---IE---------------------------------------------GALITAASVMLV-----SLLIGVFLMMAIVGL-MFLTGY------------FGISRVYECVS--------------RFKI--
>A0A182W5K0|unreviewed|Uncharacterized
------------------------------------------------------RHRRN------------ED----------------------------------------------LARFILS----RTSIYLHRI---------------------------NKAVSETA-------ARY---------------------R------------------------------------------------L---------------------------QEIAQAIFASLQQYPILALAVAIVIFTFTLPFLVFIFFTMTTAVMAF-TGFVL---IE---------------------------------------------GALITAASVMLV-----SLLIGVFLIMAIVGL-MFLTGY------------LGISRVYECMT--------------RFKV--
>A0A182Y566|unreviewed|Uncharacterized
------------------------------------------------------RHKRN------------ED----------------------------------------------LARFILS----RSSLYLHRI---------------------------NKAVSETA-------ARY---------------------R------------------------------------------------L---------------------------QEIAQAIFASLQQYPILALAVAIAIFTFTLPFLVFIFFTMTTAVMAF-TGFVL---IE---------------------------------------------GALIMAASVMLR-----AAV-----------------------------------------------------------L--
>A0A195CIG1|unreviewed|Uncharacterized
-------------------------------------------------------------------------------------------------------------------------------------MYYEKQ---------------------------AKQCQTFL-------HHP---------------------N------------------------------------------------I---------------------------HKFILRFKEQLAHNPFLQVAIFIAIAALLAPILLFIIFAIISTTFVF-IGFMI---IQ---------------------------------------------ATVLAIGASILS-----FVLFCIISTIVIAGL-FILSVY------------YMIDYTNRAFNLLM-----------SK-T--
>A0A195DYH8|unreviewed|Uncharacterized
------------------------------------------------------QTQND------------S---------------------------------------------------IYD----SIIMYYEER---------------------------AKKCQAFL-------QHP---------------------N------------------------------------------------V---------------------------RKFILRFKEQLAHNPFLQVATFIALASLLAPIFLFIIFGIVSAVFVF-IGFMM---VQ---------------------------------------------GTVLAIGASILS-----CVLFCIISTIIMVGL-FILCVH------------YTLYYTNRVFNLLV-----------SK-T--
>A0A195F836|unreviewed|Uncharacterized
----HRH---I----------------------------------------VLFQTQND------------N---------------------------------------------------IYD----SIIMYYEER---------------------------AKKCQTFL-------QHP---------------------N------------------------------------------------V---------------------------RKFILRFKEQLAHNPFLQVATCTALASLLVPIFLFIIFGIVSAVFVF-IGFMI---VQ---------------------------------------------GTILAIGASILS-----CVLFCIISTIIMVGL-FILCVY------------YTLYYTNRAFNLLV-----------SKIE--
>A0A1A6G495|unreviewed|Uncharacterized
------------------------------------------------------EEPP-------------SV---------------------------------------------------SR----DLQELQRKL---------------------------CLLLESFQ-------NN---------------------SK------------------------------------------------VV--------------------------AFMKSPVGRYLDKHPFLALTVLMFVSMSAIPVGFFLLIVVLTSLGAL-MGAIL---LE---------------------------------------------GLVISVCGLSLL-----CILCGLGFVSLAMSG-IAMMSY------------VVVSCLMSYWF--------------SP-R--
>A0A1A7WWD0|unreviewed|Transmembrane
---------------------------------------------------------------------------------------------------------------------------------------------------------------------------------------------------------------------------------------------------------------A--------------------------QLLNTRIGLYISRRPFLAFTLLLFSAMAALPVGIFLMFALITVIISA-VGFVF---FE---------------------------------------------VFLLFIGGLTLL-----SVLSGIALFSLLVSV-IVNALF------------ITIPNLLKQYY--------------PQ-L--
>A0A1A7Y5X7|unreviewed|Transmembrane
------------------------------------------------------VNALFITIPNLLKQYYPQL---------------------------------------------------------FTEKQSEGE---------------------------TSGAKEAK-------SD-----------P--------GPD------------------------------------------------LA--------------------------QLLNTRIGLYISRRPFLAFTLLLFSTMAALPVGIFLMFALITVIISA-VGFVF---FE---------------------------------------------VFLLFIGGLTLL-----SVLSGIALFSLLVSV-IVNALF------------ITIPNLLKQYY--------------PQ-L--
>A0A1A8DAK1|unreviewed|Transmembrane
-----------------------------------------------------------------------SR---------------------------------------------------------LIQQLWERW---------------------------LSLLSRLQ-------GD---------------------PK------------------------------------------------VA--------------------------QLLNTRIGLYISRRPFLAFALLLFSAMAVLPVGIFLMFALTTFVISA-VGFVF---FE---------------------------------------------VFLFFIGGLTLL-----SVLAGIALFSLLVSV-IVNALF------------VSIPNLLKQYY--------------SQ-L--
>A0A1A8EXS7|unreviewed|Transmembrane
-----------------------------------------------------------------------SR---------------------------------------------------------LFPQLWERW---------------------------LSLLSRLQ-------GD---------------------PK------------------------------------------------VA--------------------------QLLNTRIGLYISRRPFLAFALLLFSAMAVLPVGIFLTFALITFVISG-VGFVF---FE---------------------------------------------VFLFFIGGLTLL-----SVLAGIALFSLLVSV-VVNTLF------------VSIPNLLKQYC--------------SQ-P--
>A0A1A8HRW3|unreviewed|Transmembrane
-----------------------------------------------------------------------SR---------------------------------------------------------LIQQLWERW---------------------------LSLLSRLQ-------GD---------------------PK------------------------------------------------VA--------------------------QLLNTRIGLYISRRPFLAFALLLFSAMAVLPVGIFLMFALTTFVISA-VGFVF---FE---------------------------------------------VFLFFIGGLTLL-----SVLAGIALFSLLVSV-IVNALF------------VSIPNLLKQYC--------------SQ-L--
>A0A1A8JVP6|unreviewed|Transmembrane
-----------------------------------------------------------------------SR---------------------------------------------------------LIQQLWERW---------------------------LSLLSRLQ-------GD---------------------PK------------------------------------------------VA--------------------------QLLNTRIGLYISRRPFLAFALLLFSAMAVLPVGIFLMFALTTFVISA-VGFVF---FE---------------------------------------------VFLFFIGGLTLL-----SVLAGIALFSLLVSV-IVNALF------------VSIPNLLKQYC--------------SQ-P--
>A0A1A9ZP52|unreviewed|Uncharacterized
------------------------------------------------------KEDMD------------SSSGENIFIGNNQTRRPSRQKSKRKQEQFEQISQGSHSVSKFGDKPEVLLKILTE----TLGKLWLQT---------------------------KRRIHIVM-------NDS---------------------G------------------------------------------------G---------------------------YQVIDSTAQWCGRHPKISLCFLAAGLVTFLPFLLLILFGLSTVAMTL-AGFLV---LE---------------------------------------------GTFLAILSMMVL-----GLLGALLLILIFVVL-VGTIAY------------FGFANIYDLYGG-------------IQNH--
>A0A1B0DKX0|unreviewed|Uncharacterized
------------------------------------------------------SPNNA------------KE------------------------------------------------CTWLT----FPGYCYDLM---------------------------VSATDEAL-------KRL---------------------R------------------------------------------------L---------------------------KEVFNRMVQFSQEYPLLFVTTVAVILTTAFPITIFFLFVMCSVIFGF-TGLVL---IE---------------------------------------------GALITTGSLVIC-----GFIGSLIVILLVTAA-SIIAGY------------YGLSQISNLF---------------------
>A0A1D1V327|unreviewed|Uncharacterized
PTDPGRS--FIFEKETVIRNDGVEMNGNGTSGERGGR--------------QRFQADST------------SSRT--------------------------------------------RNNFFDERDGPSMTEYLVGF---------------------------SGVAKRCL-------REY---------------------R-----------------------------------------------DVV--------------------------YDVLQSLLVLFLQHPSVGLFFVVTGTFVMVPIGFFAGFALVSFISAI-SVALV---VE---------------------------------------------AVIVGTGILVMF-----FVVPIAFFVGLFIAC-FAVACY------------IFANAVYKA----------------MTVP--
>A0A1D2MM16|unreviewed|Promethin|taxID:48709
------------------------------------------------------NVHSL------------NE------L-------------------------------------NWETAAFEK----EIRDRIQWL---------------------------GDKVSSIR-----------------------------APR------------------------------------------------VV--------------------------SQLVEFGREYARENPVTALILLALCLTSLAPVILFLVFAVATILVTF-LGFLF---VE---------------------------------------------GTLLTVATIIFG-----GVILIVGFVTLTAIL-IGMLGY------------FTTNQAYLVITGKSQ---------VFRLI--
>A0A1I8M8G4|unreviewed|Uncharacterized
------------------------------------------------------KETDT------------TPPSEEE---DNPSMSEQEPQNEPN--------------PTYSVESQEILRILLE----MGKNLYIQM---------------------------KMLFHFVM-------TDL---------------------G------------------------------------------------G---------------------------YQLIDRVVQWSVQNPQMALCVLAAGLVASLPILIFICVGLSTLFVTL-TGFLV---LE---------------------------------------------GTVLTIFSMMLC-----GLLGALAIVVLFFSV-VGLFAY------------FGFAQIYDLYGN-------------VESH--
>A0A1I8P9T1|unreviewed|Uncharacterized
------------------------------------------------------LEDET------------ANGSETE---EEPSMRTDRPGQGGRSEQTESSSRGNHD-GHNQENVAEFLHLLLE----AAKRIWAQI---------------------------KAAANFVM-------VDM---------------------G------------------------------------------------G---------------------------YQTLDRAVQWSVQHPQMSLFLLALGLGSLLPVLLIAGVVLSTVAMTF-TGILV---ME---------------------------------------------GTLLTILSMMLF-----GLLGALLIVLVFFTV-LAVAAY------------LGFAQIYDLYGN-------------VETY--
>A0A1L8EQJ3|unreviewed|Uncharacterized
------------------------------------------------------AEKL-------------YR---------------------------------------------------EK-----MQEIQKQL---------------------------NKFMQTIN-------NH---------------------SK------------------------------------------------VD--------------------------AFLNSPFGQYLDEHPFVTLSLLVFVSLSVVPAGLFLTLVAGTAIAVC-LAVLI---IE---------------------------------------------GIVISVSGIALL-----CILCGLAVMSLGVAA-ILCVSY------------VAGSSVFNYMH--------------AY-R--
>A0A1L8EY10|unreviewed|Uncharacterized
------------------------------------------------------AENL-------------YQ---------------------------------------------------EK-----MQELQKQM---------------------------NKVMQTIN-------NH---------------------SK------------------------------------------------VE--------------------------AFLNSPFGQYLDQHPFVTLSLLVFISLSAVPVGIFLTLIAGTAIAVC-LAVLI---IE---------------------------------------------GIVISVGGIALL-----CILCGLAVMSLGVAA-VLCVSY------------VAGSSVLNYIH--------------AY-R--
>A0A1S3ER96|unreviewed|promethin
------------------------------------------------------EEPP-------------ST---------------------------------------------------SR----DLQELQRKL---------------------------SLLIKSFQ-------NN---------------------SK------------------------------------------------VV--------------------------AFMKSPVGQYLDRHPFLALAVLVFVAMSAIPVGFFLLFVVLTSLLAL-VGVVL---LE----------------------------------------------------------------------------------------------------------------------------D--
>A0A1S3EU28|unreviewed|promethin
------------------------------------------------------EEPP-------------ST---------------------------------------------------SR----DLQELQRKL---------------------------SLLIKSFQ-------NN---------------------SK------------------------------------------------VV--------------------------AFMKSPVGQYLDRHPFLALAVLVFVAMSAIPVGFFLLFVVLTSLLAL-VGVVL---LE---------------------------------------------GLVISVGGLALL-----CVLCGVGFVSLTLSG-MILVTY------------MVASSFISYWF--------------SP-R--
>A0A1S3HD61|unreviewed|promethin-A|taxID:7574
------------------------------------------------------VEETK------------TE-------------------------------------------------VKEE----VISPAWENL---------------------------KSHVQSVN-------EQF---------------------Q------------------------------------------------L---------------------------EVKFESLKSFASAHPWVTLCLAFTLAFCSVPVAVFVCFAVGSVLATL-IGFVI---FE---------------------------------------------GTLLAVGAILLG-----CTVCFTTLISIGLTF-FLVTSW------------IAFNATLGVLQAL------------REYI--
>A0A1S3RBP2|unreviewed|promethin-like
------------------------------------------------------SNVT-------------TI---------------------------------------------------PK----GLLQLQGSL---------------------------SSMMDSLY-------YD---------------------PK------------------------------------------------VA--------------------------ELMNTSMGQYLNGHPFLALAVLVFGAMATVPIGIFLTFATVTFIAVT-VGFIL---LE---------------------------------------------VLLLSLGGISLL-----CVLSALAILAILVSL-VFVSVR------------TKSLGCSLRQI--------------KQ-S-W
>A0A1S3S2H2|unreviewed|promethin-like
------------------------------------------------------NNVT-------------NI---------------------------------------------------PK----GLLQLRGSL---------------------------SSMMDSLY-------YD---------------------PK------------------------------------------------VA--------------------------ELMNTSMGQFLNGHPFLALAVLVFGAMATVPIGIFLTFATVTFIGAT-MGLVL---LE---------------------------------------------VFLLSLGGVSLL-----CVLSALAILAILVSL-VLGACY------------ITSNNVLNFYY--------------SQRR-Y
>A0A1U7TSU4|unreviewed|promethin
------------------------------------------------------EEPS-------------ST---------------------------------------------------SR----DLQELQRKL---------------------------SLLIESFQ-------NN---------------------PK------------------------------------------------VV--------------------------AFVKSPVGQYLDRHPFLALTLLVFIAMSTVPIGFFLLLVVITSLTAL-VGVIL---LE---------------------------------------------GLVISVGGLLLL-----CVLCGLGFVSVAMSG-TIIASY------------VVISSLFNYWF--------------PP-R--
>A0A1U8BMJ4|unreviewed|promethin|taxID:10036
------------------------------------------------------EEPP-------------SV---------------------------------------------------SR----DLQELQRKL---------------------------CLLLDSFQ-------SN---------------------SK------------------------------------------------VV--------------------------AFMKSPVARYLDRHPFLALTMLMFVSMSAIPVGFFLLIVVLTSLGAL-MGAIL---LE---------------------------------------------GLVISVCGLSLL-----CILCGLGFVSLAMSG-IAMMSY------------VVVSCLMSYWF--------------SP-R--
>A0A1U8D5I1|unreviewed|promethin|taxID:38654
------------------------------------------------------------------------M---------------------------------------------------SK----EMQELQKQW---------------------------RFMMKSIH-------SN---------------------SN------------------------------------------------VV--------------------------AFMNSRIGQYLDDHPFVALSLLVFIAVSAIPVAFFLMFVVATAVMAC-IGVII---ME---------------------------------------------GVVISAGGIALL-----CVLGGLGLLSLAVSG-VMSICY------------VAFTTLINYWY--------------TP-K--
>A0A1V4KSY4|unreviewed|Promethin|taxID:372326
------------------------------------------------------AEDN-------------NM---------------------------------------------------SK----EMQELQKQW---------------------------HSMVQSIH-------SN---------------------SN------------------------------------------------VV--------------------------AFMNSRVGQYLDDHPFVALSLLMFIAVSAIPVAFFVFFVVATAVMAC-IGVIV---ME---------------------------------------------GVVIVIGGIALI-----CVLCGLGALSLGVSG-VLSISY------------VVLSAVVNYWH--------------AS-R--
>A0A1W4VSR1|unreviewed|uncharacterized
------------------------------------------------------LNKAR------------KA-------------AKKTAEAKTKSNSEPKKAQNPGDQKE-LPKDDQFLDGLLQ----FTNKTWLQI---------------------------RRLAKFVM-------SEL---------------------G------------------------------------------------G---------------------------NEFLEILASWCARNPHIAICLLAGGLVFLLPFLIIFGFGIATMLMTF-TGLLV---LE---------------------------------------------GTLLTIVSMVFF-----ACLGGFVIMVPIFGV-AVVAAY------------FGFAQVYGLYDG-------------MERQ--
>A0A1X7VU38|unreviewed|Uncharacterized
----------M------------------------------------------------------------SA---------------------------------------------------------------------------------------------FKLKETFS-------SSFS------------------GDR------------------------------------------------M---------------------------SSRFNELVQYGTEHPLRLFAGGSFLCFAVFPVLAFISFALGTLLFTM-IAAIV---WQ---------------------------------------------GFLVLCGVIGLA-----VALAAALTMAGCCTG-AATLVY------------FAFVSLQSSVHLVKG---------AKTRL--
>A0A212CYC1|unreviewed|TMEM159|taxID:46360
--------------------------------------------------------------------------------------------------------------------------------------------------------------------------------------------------------------------------------------------------------------------------------------------MKSPVGQYLDRHPFLTLTLLVFVAVSAVPVGFFLLLVVLTSLAAF-VGVIL---LE---------------------------------------------GLVISVGGLSLL-----CVLCGLGFVSLVISG-TIMVSY------------MVVSSLINYWF--------------SL-R--
>A0A226M8S0|unreviewed|Uncharacterized
------------------------------------------------------------------------M---------------------------------------------------SK----ELQELQKQW---------------------------HFIVQSIH-------SN---------------------SN------------------------------------------------VV--------------------------AFMNSRVGLYLDDHPFVALSLLMFVAVSTIPVGFFLIFVVTTVVMAC-VGVIV---ME---------------------------------------------GVLISIGGIALL-----CVLCGLGALSLGVSG-VLSVCY------------IVLSAVVNYWS--------------SS-R--
>A0A226MUJ0|unreviewed|Uncharacterized
------------------------------------------------------------------------M---------------------------------------------------SK----ELQELQKQW---------------------------HFIVQSIH-------SN---------------------SN------------------------------------------------VV--------------------------AFMNSRVGLYLDDHPFVALSLLMFVAVSTIPVGFFLIFVVTTVVMAC-VGVIV---ME---------------------------------------------GVLISIGGIALL-----CVLCGLGALSLGVSG-VLSVCY------------IVLSAVVNYWS--------------SS-R--
>A0A226NY76|unreviewed|Uncharacterized
------------------------------------------------------------------------M---------------------------------------------------SK----ELQELQKQW---------------------------HFIVQSIH-------SN---------------------SN------------------------------------------------VV--------------------------AFMNSRVGLYLDDHPFVALSLLMFVAVSTIPVGFFLIFVVTTVIMAC-VGVIV---ME---------------------------------------------GVVISIGGIALL-----CVLCGLGALSLGVSG-VLSVCY------------IVLSAVVNYWS--------------SS-R--
>A0A232EPF0|unreviewed|Uncharacterized
------------------------------------------------------AEPSL------------DDKLKKQ------NMASSK-------------------------MDSTRDNTVYY----LKHQCIDKI---------------------------QQKCKKFF-------EDA---------------------K------------------------------------------------V---------------------------FNKVDSMMKYLLSHPLLLAGFIIVVATLVIPIFLFTIFAIINVAIAF-TSFII---IE---------------------------------------------GN-----------------------------------------------------------H--------------HKKI--
>A0A250Y9V1|unreviewed|Promethin|taxID:51338
------------------------------------------------------EEPP-------------SA---------------------------------------------------SK----DLQELQRKL---------------------------SLLIESFQ-------NN---------------------AK------------------------------------------------VI--------------------------AFLKSPVGQYLDRHPFLALTVLVFVILSAIPVGFFLLFVVLTFLAAL-VGVIL---LE---------------------------------------------GLVISVGGLSLL-----CILCALSCVALAMSG-TIMVSY------------MLASSLFNYWF--------------SP-R--
>A0A286XEA8|unreviewed|Transmembrane
------------------------------------------------------EELP-------------SV---------------------------------------------------SK----DLQELQKKL---------------------------SFLIKSFQ-------NN---------------------SK------------------------------------------------VV--------------------------AFMKSPVGQYLDRHPVLALSMLVFMAMSAVPVGFFLLLVVLSTLAAL-VGVIL---LE---------------------------------------------GLVISVGGLTLL-----CILCGLVFISLAISG-TIMMSY------------VMVSSLVNHWF--------------SY-R--
>A0A286ZMH3|unreviewed|Transmembrane
------------------------------------------------------EEPP-------------SI---------------------------------------------------SK----DLQELQRKL---------------------------SLLIDSVQ-------NN---------------------SK------------------------------------------------VV--------------------------ALMKSPVGQYLDKHPFLTLTLLVFVAVSAVPVGFFILLVVLTSLAAF-VGVIL---LE---------------------------------------------GLVISVGGLSLL-----CVLCGLGFVSLIISG-IITVSY------------VVVSSLVNYWF--------------SP-R--
>A0A286ZY74|unreviewed|Promethin
------------------------------------------------------EEPP-------------SI---------------------------------------------------SK----DLQELQRKL---------------------------SLLIDSVQ-------NN---------------------SK------------------------------------------------VV--------------------------ALMKSPVGQYLDKHPFLTLTLLVFVAVSAVPVGFFILLVVLTSLAAF-VGVIL---LE---------------------------------------------GLVISVGGLSLL-----CVLCGLGFVSLIISG-IITVSY------------VVVSSLVNYWF--------------SP-R--
>A0A293M2V7|unreviewed|Uncharacterized
------------------------------------------------------ANQSE------------SS-----------GVSRATDV-------------------------DWEELTAEE----EGCSMMSGL---------------------------SRNLGVLLSKAS---GQY---------------------E------------------------------------------------R---------------------------LKETDLYKVYFKEDPVLGACFAVGLGILCLPVLTFVTFMLVVGLLTF-LGFLF---VE---------------------------------------------GK--------------------------------------------------------------------------------
>A0A2D0Q3N3|unreviewed|promethin
----------------------------------------------------------------------------------------------------------------------------------------------------------------------TSTSDGTP-------VH---------------------HR------------------------------------------------IE--------------------------ELLNSKVGKYLSDHPFITLVLLVFGLTASVPVGLFLAYAAVTFITVT-AYCIL---IE---------------------------------------------IFLLSFGGVILL-----CVFCCLAVVAFWISC-VLSIMY------------IIGSHVFNYSCI-------------PR-V--
>A0A2D4JSP8|unreviewed|Uncharacterized
-------------------------------------------------------------------------------------------------------------------------------------------------------------------------MDTVH-------SN---------------------SH------------------------------------------------VV--------------------------AFMNSRVGQYLDDHPFVALSLMVFIAASAIPIAFFLVFVITTTVLAC-IGVIV---ME---------------------------------------------GFVISLGGVTLL-----CILSGLGMLSLLVSG-MLSVCY------------LSLTTLLSYWS--------------IQ-E--
>A0A2F0B6A2|unreviewed|Promethin|taxID:9764
--------------------------------------------------------------------------------------------------------------------------------------------------------------------------------------------------------------------------------------------------------------VV--------------------------AFMKSPVGQYLDRHPFLTLTLLVFAAVSAVPVGFFLLLVVLTSLAAF-VGVIL---LE---------------------------------------------GLVIAVGSFSLL-----CVLCGLGFMSLIMSG-TIIVSY------------MVVSSLVNYWI--------------SP-R--
>A0A2G8KUN0|unreviewed|Uncharacterized
---------------------------------QGGN--------------FELHRQGD-----------NRS---------------------------------------------------------LKQEILELV---------------------------MGAGEYIT-------ETF---------------------N------------------------------------------------L---------------------------QEYTDNAKNFIRTNPFISSFLAISLATCLIPVLTFFIFAFSTLFVSL-VILYL---IA---------------------------------------------GSIISFAGLVLL-----FVLGGCLTFSFGTSV-AMALTF------------RVVSALLNMFQRGQS----------SKLS--
>A0A2H6N793|unreviewed|Uncharacterized
------------------------------------------------------------------------M---------------------------------------------------SK----EVKE---RW---------------------------LVMMDTVH-------SN---------------------SH------------------------------------------------VV--------------------------AFMNSRVGQYLDDHPFVALSLMVFIAASAIPIAFFLVFVITTTVLAC-IGVIV---ME---------------------------------------------GFVISLGGVTLL-----CILSGLGMLSLLVSG-MLSVCY------------LSLTTLLSYWS--------------IQ-E--
>A0A2I0UC98|unreviewed|G_PROTEIN_RECEP_F1_2
------------------------------------------------------AEDY-------------KM---------------------------------------------------PK----EMQELQKQW---------------------------HSIVQTIH-------SN---------------------SN------------------------------------------------VV--------------------------AFMNSRVGQYLDDHPFVALSVLVFIAVSAIPVAFFLIFVVATAIMAC-IGVIV---ME---------------------------------------------GVVIAIGGIALL-----CVLCGLGALSLGVSG-VLSLSY------------VVISTLVNYWY--------------AS-R--
>A0A2I2V4I3|unreviewed|Ankyrin
------------------------------------------------------EDLP-------------ST---------------------------------------------------TK----DLQELQRKL---------------------------SLLIESIQ-------NN---------------------SK------------------------------------------------VV--------------------------AFMKSPVGQYLDRHPFLALTMLVFVAVSAIPVGFFLLLVVLTSLAAL-VGVIL---LE---------------------------------------------GLVISVGGLSLL-----CVLCGLSFVSLVMSG-TIMVSY------------VMVSSLVNYWF--------------SP-R--
>A0A2I2YPV3|unreviewed|Transmembrane
------------------------------------------------------EEPQ-------------SI---------------------------------------------------SR----DLQELQKKL---------------------------SLLIDSFQ-------NN---------------------SKL---PRHSRISLDS--DDGVS-------------------RLGSAGSKVV--------------------------AFMKSPVGQYLDSHPFLAFTLLVFIVMSAVPVGFFLLIVVLTTLAAL-LGVII---LE---------------------------------------------GLVISVGGLSLL-----CILCGLGFVSLAMSG-MMIASY------------VVVSSLISCWF--------------SP-R--
>A0A2I2Z1S0|unreviewed|Transmembrane
------------------------------------------------------EEPQ-------------SI---------------------------------------------------SR----DLQELQKKL---------------------------SLLIDSFQ-------NN---------------------SK------------------------------------------------VV--------------------------AFMKSPVGQYLDSHPFLAFTLLVFIVMSAVPVGFFLLIVVLTTLAAL-LGVII---LE---------------------------------------------G------------------------------------------------------------------------------H--
>A0A2I3GET0|unreviewed|Transmembrane
------------------------------------------------------EEPQ-------------SI---------------------------------------------------SR----DLHELQKKL---------------------------SLLIDSFQ-------NN---------------------SK------------------------------------------------VV--------------------------AFMKSPVGQYLDSHPFLAFTLLVFIVMSAVPVGFFLLIVVLTTLAAL-LGVII---LE---------------------------------------------G------------------------------------------------------------------------------Q--
>A0A2I3MLL0|unreviewed|Uncharacterized
------------------------------------------------------EELR-------------SI---------------------------------------------------SR----NLQELQKKL---------------------------SLLIDSFQ-------NN---------------------SK------------------------------------------------VV--------------------------AFMKSPVGQYLDRHPFLAFTLLVFIVMSAVPVGFFLLIVILTSLAAL-LGVII---LE---------------------------------------------GLVIAVGGLSLL-----CILCGLGFVSLIMSG-MMIASY------------VVVSSLINYWF--------------SP-R--
>A0A2I3NBJ9|unreviewed|Uncharacterized
------------------------------------------------------EELR-------------SI---------------------------------------------------SR----NLQELQKKL---------------------------SLLIDSFQ-------NN---------------------SK------------------------------------------------VV--------------------------AFMKSPVGQYLDRHPFLAFTLLVFIVMSAVPVGFFLLIVILTSLAAL-LGVII---LE---------------------------------------------D------------------------------------------------------------------------------H--
>A0A2I3RBJ0|unreviewed|Transmembrane
------------------------------------------------------EEPQ-------------SI---------------------------------------------------SR----DLQELQKKL---------------------------SLLIDSFQ-------NN---------------------SK------------------------------------------------VV--------------------------AFMKSPVGQYLDSHPFLAFTLLVFIVMSAVPVGFFLLILVLTTLAAL-LGVII---LE---------------------------------------------G------------------------------------------------------------------------------H--
>A0A2I3T8Q2|unreviewed|Transmembrane
------------------------------------------------------EEPQ-------------SI---------------------------------------------------SR----DLQELQKKL---------------------------SLLIDSFQ-------NN---------------------SKL---PKHSRISLDS--DDGVS-------------------RLGSAGSKVV--------------------------AFMKSPVGQYLDSHPFLAFTLLVFIVMSAVPVGFFLLILVLTTLAAL-LGVII---LE---------------------------------------------GLVISVGGLSLL-----CILCGLGFVSLAMSG-MMIASY------------VVVSSLISCWF--------------SPSR--
>A0A2I4BCV2|unreviewed|promethin
------------------------------------------------------PSSP------------------------------------------------------------------------LSLQLWERW---------------------------LTFLNHLQ-------HD---------------------PR------------------------------------------------VA--------------------------QLMKTRLGQYLRTRPFLALTLLLFGALAALPVGLFLSFALVTVVISV-VGFVF---FE---------------------------------------------VFLLLVGGLTLL-----SVLSGVALFSLLVSV-IVNTLL------------FTVPSLLKRYL--------------NQ-T--
>A0A2I4BCW5|unreviewed|promethin
------------------------------------------------------PSSP------------------------------------------------------------------------LSLQLWERW---------------------------LTFLNHLQ-------HD---------------------PR------------------------------------------------VA--------------------------QLMKTRLGQYLRTRPFLALTLLLFGALAALPVGLFLSFALVTVVISV-VGFVF---FE---------------------------------------------VFLLLVGGLTLL-----SVLSGVALFSLLVSV-IVNTLL------------FTVPSLLKRYL--------------NQ-T--
>A0A2J8Q603|unreviewed|TMEM159
------------------------------------------------------EEPQ-------------SI---------------------------------------------------SR----DLQELQKKL---------------------------SLLIDSFQ-------NN---------------------SKL---PKHSRISLDS--DDGVS-------------------RLGSAGSKVV--------------------------AFMKSPVGQYLDSHPFLAFTLLVFIVMSAVPVGFFLLILVLTTLAAL-LGVII---LE---------------------------------------------GLVISVGGLSLL-----CILCGLGFVSLAMSG-MMIASY------------VVVSSLISCWF--------------SP-R--
>A0A2J8S1P1|unreviewed|TMEM159
------------------------------------------------------EEPQ-------------SI---------------------------------------------------SR----DLQELQKKL---------------------------SLLIDSFQ-------NN---------------------SK------------------------------------------------VV--------------------------AFMKSPVGQYLDSHPFLAFTLLVFIVMSAVPVGFFLLIVVLTTLAAL-LGVII---LE---------------------------------------------G------------------------------------------------------------------------------H--
>A0A2K5CME8|unreviewed|Uncharacterized
------------------------------------------------------EEPR-------------SI---------------------------------------------------SR----DLKELQRKL---------------------------CLLIEFFQ-------NN---------------------PK------------------------------------------------VM--------------------------AFTKSPVGQYLDRHPFLALALLVFIVTSAVPVGFFLLLVILTTLVAL-VGVII---LE--------------------------------------------------------------------------------------------------------------------------D-H--
>A0A2K5HH44|unreviewed|Uncharacterized
------------------------------------------------------EELR-------------SI---------------------------------------------------SR----NLQELQKKL---------------------------SLLIDSFQ-------NN---------------------SK------------------------------------------------VA--------------------------AFMKSPVGQYLDRHPFLAFTLIVFIVMSAVPVGFFLLIVMLTSLAAL-LGVII---LE---------------------------------------------D------------------------------------------------------------------------------H--
>A0A2K5HH52|unreviewed|Uncharacterized
------------------------------------------------------EELR-------------SI---------------------------------------------------SR----NLQELQKKL---------------------------SLLIDSFQ-------NN---------------------SKL---PQHSRISLNS--GDEVS-------------------RLGSANSEVA--------------------------AFMKSPVGQYLDRHPFLAFTLIVFIVMSAVPVGFFLLIVMLTSLAAL-LGVII---LE---------------------------------------------GLVIAVGGLSLL-----CILCGLGFVSLVMSG-MMIASY------------VVVSSLINYWF--------------SP-R--
>A0A2K5HH92|unreviewed|Uncharacterized
------------------------------------------------------EELR-------------SI---------------------------------------------------SR----NLQELQKKL---------------------------SLLIDSFQ-------NN---------------------SK------------------------------------------------VA--------------------------AFMKSPVGQYLDRHPFLAFTLIVFIVMSAVPVGFFLLIVMLTSLAAL-LGVII---LE---------------------------------------------GLVIAVGGLSLL-----CILCGLGFVSLVMSG-MMIASY------------VVVSSLINYWF--------------SP-R--
>A0A2K5KYA3|unreviewed|Uncharacterized
------------------------------------------------------EELR-------------SI---------------------------------------------------SR----NLQELQKKL---------------------------SLLIDSFQ-------NN---------------------SK------------------------------------------------VV--------------------------AFMKSPVGQYLDRHPFLAFTLLVFIVMSAVPVGFFLLIVMLTSLAAL-LGVII---LE---------------------------------------------D------------------------------------------------------------------------------H--
>A0A2K5KYD0|unreviewed|Uncharacterized
------------------------------------------------------EELR-------------SI---------------------------------------------------SR----NLQELQKKL---------------------------SLLIDSFQ-------NN---------------------SKL---PQHSRISLDS--DDGVS-------------------RLGSASSEVV--------------------------AFMKSPVGQYLDRHPFLAFTLLVFIVMSAVPVGFFLLIVMLTSLAAL-LGVII---LE---------------------------------------------GLVIAVGGLSLL-----CILCGLGFVSLIMSG-MMIASY------------VVVSSLINYWF--------------SP-R--
>A0A2K5SIV2|unreviewed|Uncharacterized
------------------------------------------------------EEPR-------------SI---------------------------------------------------SR----DLQELQKKL---------------------------CLLIEFFQ-------NN---------------------PK------------------------------------------------VM--------------------------AFTKSPLGQYLDRHPFLALALLVFIVTSAVPVGFFLLLVILTTLVAL-VGVII---LE--------------------------------------------------------------------------------------------------------------------------D-H--
>A0A2K5SIV3|unreviewed|Uncharacterized
------------------------------------------------------EEPR-------------SI---------------------------------------------------SR----DLQELQKKL---------------------------CLLIEFFQ-------NN---------------------PK------------------------------------------------VM--------------------------AFTKSPLGQYLDRHPFLALALLVFIVTSAVPVGFFLLLVILTTLVAL-VGVII---LE---------------------------------------------GLVISVGGLSLF-----CILCGLGFISLALSG-MMMASY------------IIASSLVNCCF--------------SP-R--
>A0A2K5UTW3|unreviewed|Uncharacterized
------------------------------------------------------EELR-------------SI---------------------------------------------------SR----NLQELQKKL---------------------------SLLIDSFQ-------NN---------------------SK------------------------------------------------VV--------------------------AFMKSPVGQYLDRHPFLAFTLLVFIVMSAVPVGFFLLIVILTSLAAL-LGVII---LE---------------------------------------------GLVIAVGGLSLL-----CILCGLGFVSLVMSG-MMIASY------------VVVSSLINYWF--------------SP-R--
>A0A2K5UTX2|unreviewed|Uncharacterized
------------------------------------------------------EELR-------------SI---------------------------------------------------SR----NLQELQKKL---------------------------SLLIDSFQ-------NN---------------------SK------------------------------------------------VV--------------------------AFMKSPVGQYLDRHPFLAFTLLVFIVMSAVPVGFFLLIVILTSLAAL-LGVII---LE---------------------------------------------D------------------------------------------------------------------------------H--
>A0A2K5XTL3|unreviewed|Uncharacterized
------------------------------------------------------EELR-------------SI---------------------------------------------------SR----NLQELQKKL---------------------------SLLIDSFQ-------NN---------------------SKL---PQHSRISL----DDGVS-------------------RLGSASSEVV--------------------------AFMKSPVGQYLDRHPFLAFTLLVFIVMSAVPVGFFLLIVILTSLAAL-LGVII---LE---------------------------------------------GLVIAVGGLSLL-----CILCGLGFVSLIMSG-MMIASY------------VVVSSLINYWF--------------SP-R--
>A0A2K5XTM0|unreviewed|Uncharacterized
------------------------------------------------------EELR-------------SI---------------------------------------------------SR----NLQELQKKL---------------------------SLLIDSFQ-------NN---------------------SK------------------------------------------------VV--------------------------AFMKSPVGQYLDRHPFLAFTLLVFIVMSAVPVGFFLLIVILTSLAAL-LGVII---LE---------------------------------------------D------------------------------------------------------------------------------H--
>A0A2K5XTP6|unreviewed|Uncharacterized
------------------------------------------------------EELR-------------SI---------------------------------------------------SR----NLQELQKKL---------------------------SLLIDSFQ-------NN---------------------SK------------------------------------------------VV--------------------------AFMKSPVGQYLDRHPFLAFTLLVFIVMSAVPVGFFLLIVILTSLAAL-LGVII---LE---------------------------------------------GLVIAVGGLSLL-----CILCGLGFVSLIMSG-MMIASY------------VVVSSLINYWF--------------SP-R--
>A0A2K6B1S7|unreviewed|Transmembrane
------------------------------------------------------EELR-------------SI---------------------------------------------------SR----NLQELQKKL---------------------------SLLIDSFQ-------NN---------------------SKL---PQHSRISL----DDGVS-------------------RLGSASSEVV--------------------------AFMKSPVGQYLDRHPFLAFTLLVFIVMSAVPVGFFLLIVILTSLAAL-LGVII---LE---------------------------------------------GLVIAVGGLSLL-----CILCGLGFVSLVMSG-MMIASY------------VVASSLINYWF--------------SP-R--
>A0A2K6GQ78|unreviewed|Uncharacterized
------------------------------------------------------EEPP-------------ST---------------------------------------------------TR----DLQELQKKL---------------------------SLLIESFQ-------NN---------------------SK------------------------------------------------VI--------------------------AFLKSPVGQYLDRHPFLALTLLVFVAVSAVPVGFFLLLVVLTFLVAL-VGVLL---LE---------------------------------------------GLVISVGGLSLL-----CVLCGLGFVSVTVSG-ILMVSY------------MVVSSLINYWF--------------SP-R--
>A0A2K6K153|unreviewed|Uncharacterized
------------------------------------------------------EELR-------------TI---------------------------------------------------SR----NLQELQKKL---------------------------SLLIDSFQ-------NN---------------------SK------------------------------------------------VV--------------------------AFMKSPVGQYLDRHPFLAFTLIVFIVMSAVPVGFFLLIVMLTSLAAL-LGVII---LE---------------------------------------------GLVIAVGGLSLL-----CILCGLGFVSLVMSG-MMIASY------------VVVSSLINYWF--------------SP-R--
>A0A2K6RG11|unreviewed|Uncharacterized
------------------------------------------------------EELR-------------TI---------------------------------------------------SR----NLQELQKKL---------------------------SLLIDSFQ-------NN---------------------SKL---PQHSRISLDS--DDGVS-------------------RLGSASSEVV--------------------------AFMKSPVGQYLDRHPFLAFTLIVFIVMSAVPVGFFLLIVMLTSLAAL-LGVII---LE---------------------------------------------GLVIAVGGLSLL-----CILCGLGFVSLVMSG-MMIASY------------VVVSSLINYWF--------------SP-R--
>A0A2K6RG41|unreviewed|Uncharacterized
------------------------------------------------------EELR-------------TI---------------------------------------------------SR----NLQELQKKL---------------------------SLLIDSFQ-------NN---------------------SK------------------------------------------------VV--------------------------AFMKSPVGQYLDRHPFLAFTLIVFIVMSAVPVGFFLLIVMLTSLAAL-LGVII---LE---------------------------------------------D------------------------------------------------------------------------------H--
>A0A2K6RG58|unreviewed|Uncharacterized
------------------------------------------------------EELR-------------TI---------------------------------------------------SR----NLQELQKKL---------------------------SLLIDSFQ-------NN---------------------SK------------------------------------------------VV--------------------------AFMKSPVGQYLDRHPFLAFTLIVFIVMSAVPVGFFLLIVMLTSLAAL-LGVII---LE---------------------------------------------GLVIAVGGLSLL-----CILCGLGFVSLVMSG-MMIASY------------VVVSSLINYWF--------------SP-R--
>A0A2K6TZC4|unreviewed|Transmembrane
------------------------------------------------------EEPR-------------SI---------------------------------------------------SR----DLQELQKKL---------------------------SLLIEFFQ-------NN---------------------PK------------------------------------------------VK--------------------------AFTKSPVSQYLDRHPFLALALLVFIVTSAVPVGFFLLLVIITTLVAL-VGVII---LE---------------------------------------------GLVISVGGLSLL-----CILCGLGFVSLAMSG-MMMASY------------IIASRLINCSF--------------SP-R--
>A0A2M4AZ47|unreviewed|Uncharacterized
------------------------------------------------------RHRKN------------ED----------------------------------------------LARIFVH----RASIYLHGI---------------------------YKAAHEIL-------IRY---------------------R------------------------------------------------I---------------------------MELIHTIFNNLQKHPLLALGVSIAIITISLPIVIFIFITTATAMMAF-TGFVL---FE---------------------------------------------GALITSASMILF-----SLFIAVFAIGMIVIL-VSLACF------------FGLSRFYEYAT--------------QFKL--
>A0A2R5LFX8|unreviewed|Putative
------------------------------------------------------------------------------------SISRATDV-------------------------DWEELTADD----EDRTMMSEF---------------------------SKNLRVLVDKAL---GQY---------------------E------------------------------------------------N---------------------------LKESELYKVYFKEDPVLAACFAVCLGIICVPVLTFVTFMLVVGLLTF-LGFLF---VE---------------------------------------------GTLIVITVIVAI-----CIFHFVGIFVVSAGS-CVYIFY------------RILVML-----------------NLISFV--
>A0A2R8N1K3|unreviewed|Transmembrane
------------------------------------------------------EEPR-------------SI---------------------------------------------------SR----DLQELQRKL---------------------------TLLIEFFQ-------NN---------------------PK------------------------------------------------VI--------------------------AFTKSPVGQYLDRHPFLALALLVFIVTSAVPVGFFLLLVILTTLVAL-VGVII---LE--------------------------------------------------------------------------------------------------------------------------D-H--
>A0A2R9BD43|unreviewed|Uncharacterized
------------------------------------------------------EEPQ-------------SI---------------------------------------------------SR----DLQELQKKL---------------------------SLLIDSFQ-------NN---------------------SKL---PKHSRISLDS--DDGVS-------------------RLGSAGSKVV--------------------------AFMKSPVGQYLDSHPFLAFTLLVFIVMSAVPVGFFLLIVVLTTLAAL-LGVII---LE---------------------------------------------GLVISVGGLSLL-----CILCGLGFVSLAMSG-MMIASY------------VVVSSLISCWF--------------SP-R--
>A0A2R9BD48|unreviewed|Uncharacterized
------------------------------------------------------EEPQ-------------SI---------------------------------------------------SR----DLQELQKKL---------------------------SLLIDSFQ-------NN---------------------SK------------------------------------------------VV--------------------------AFMKSPVGQYLDSHPFLAFTLLVFIVMSAVPVGFFLLIVVLTTLAAL-LGVII---LE---------------------------------------------G------------------------------------------------------------------------------N--
>A0A2R9BLM7|unreviewed|Uncharacterized
------------------------------------------------------EEPQ-------------SI---------------------------------------------------SR----DLQELQKKL---------------------------SLLIDSFQ-------NN---------------------SK------------------------------------------------VV--------------------------AFMKSPVGQYLDSHPFLAFTLLVFIVMSAVPVGFFLLIVVLTTLAAL-LGVII---LE---------------------------------------------GLVISVGGLSLL-----CILCGLGFVSLAMSG-MMIASY------------VVVSSLISCWF--------------SP-R--
>A0A2U3X174|unreviewed|promethin
------------------------------------------------------EEPP-------------ST---------------------------------------------------SK----DLQELQKKL---------------------------SLLIESIQ-------NN---------------------SK------------------------------------------------VV--------------------------AFMKSPVGQYLDRHPFMALTVLVFVVMSAVPVGFFLLVVVLTSLAAF-VGVIL---LE---------------------------------------------GILL---------------ICSAPLENDSAGG-TGI--Y------------WVAATLIQ--C--------------SC-S--
>A0A2U3X182|unreviewed|promethin
------------------------------------------------------EEPP-------------ST---------------------------------------------------SK----DLQELQKKL---------------------------SLLIESIQ-------NN---------------------SK------------------------------------------------VV--------------------------AFMKSPVGQYLDRHPFMALTVLVFVVMSAVPVGFFLLVVVLTSLAAF-VGVIL---LE---------------------------------------------GLVISVGGLSLL-----CVLCGLSFVSLAVSG-TIIASY------------VMVSSLVNYWF--------------PP-R--
>A0A2U3Y3V1|unreviewed|promethin
------------------------------------------------------EEPP-------------ST---------------------------------------------------SK----DLQELQKKL---------------------------SLLVESIQ-------NN---------------------SK------------------------------------------------MV--------------------------AFMKSPVGQYLDRHPFMALTVLVFVVMSAVPVGFFLLIVVLTSLAAF-VGVIL---LE---------------------------------------------GLVISVGGLSLL-----CVLCGLSFISLAMSG-TIIVSY------------VVVSSLVNYWF--------------PP-R--
>A0A2U3ZWG7|unreviewed|promethin
------------------------------------------------------EEPP-------------ST---------------------------------------------------SK----DLQELQKKL---------------------------SLLIESIQ-------NN---------------------SKI---PQGGSISLGF--RHGVQS------------------WLFLPCLQVV--------------------------AFMKSPVGQYLDRHPFMALTVLVFVVMSAVPVGFFLLVVVLTSLAAF-VGVIL---LE---------------------------------------------GLVISVGGLSLL-----CVLCGLSFVSLAVSG-TIIASY------------VMVSSLVNYWF--------------PP-R--
>A0A2U4A9B8|unreviewed|promethin
------------------------------------------------------EEPP-------------ST---------------------------------------------------SK----DFQELQRRV---------------------------SLLIASVQ-------SN---------------------SK------------------------------------------------VV--------------------------AFMKSPVGQYLDRHPFLTLTLLVFASVSAVPVGCFLLLVVLTSLAAF-LGVIL---LE---------------------------------------------E---------------------------SIPE-TITVEY------------WVGYLTTREAR--------------ER-M--
>A0A2U9CSV6|unreviewed|Putative
------------------------------------------------------DSGE-------------------------------------------------------------------T----EPQHSQGRW---------------------------TKLLSRLY-------FN---------------------SE------------------------------------------------VA--------------------------QVTKTRVVQHLSTHPFSALTVMLFGAMAALPVGLFISFALVTALMLA-IGFVF---FE---------------------------------------------VFLLFAGGLTLL-----CVLSGLALFSVVVSL-ILSAFR------------VTIFNILKYY---------------PK-Q--
>A0A2Y9DF18|unreviewed|promethin
------------------------------------------------------EEPQ-------------SI---------------------------------------------------SK----DLQELQKKL---------------------------SLLIESIQ-------TN---------------------SK------------------------------------------------VV--------------------------AFMTSPVGQYLDRHPFLALTLLMFIAMSAVPVGFFLLLVVLTSLAAF-VGVIL---LE---------------------------------------------GLVISVGGLSLL-----CILCGLAFVSLAMSG-TITVSY------------MVVSSLISYWF--------------SP-S--
>A0A2Y9H874|unreviewed|promethin
------------------------------------------------------EEPP-------------ST---------------------------------------------------SK----DLQELQKKL---------------------------SLLVESIQ-------NN---------------------SK------------------------------------------------MV--------------------------AFMKSPVGQYLDRHPFMALTVLVFVVMSAVPVGFFLLIVVLTSLAAF-VGVIL---LE---------------------------------------------GSVPEIISL-------------------------------------------------------------------------
>A0A2Y9HDW7|unreviewed|promethin
------------------------------------------------------EEPP-------------ST---------------------------------------------------SK----DLQELQKKL---------------------------SLLVESIQ-------NN---------------------SK------------------------------------------------MV--------------------------AFMKSPVGQYLDRHPFMALTVLVFVVMSAVPVGFFLLIVVLTSLAAF-VGVIL---LE---------------------------------------------GLVISVGGLSLL-----CVLCGLSFVSLAMSG-TIIVSY------------VVVSSLVNYWF--------------PP-R--
>A0A2Y9J8K0|unreviewed|promethin
------------------------------------------------------EEPL-------------ST---------------------------------------------------SK----DLKELQKKL---------------------------SLLVESIQ-------NN---------------------LK------------------------------------------------VI--------------------------AFMKSPVGQYLDRHPFMALTVLVFVAMSAIPVGFFLLIVVLTALAAF-VGVIL---LE---------------------------------------------GLVISVGGLSLL-----CVLCGLSFVSLAMSG-TIIVSY------------VMVSSLFNYWF--------------PP-R--
>A0A2Y9JB72|unreviewed|promethin
------------------------------------------------------EEPL-------------ST---------------------------------------------------SK----DLKELQKKL---------------------------SLLVESIQ-------NN---------------------LK------------------------------------------------VI--------------------------AFMKSPVGQYLDRHPFMALTVLVFVAMSAIPVGFFLLIVVLTALAAF-VGVIL---LE---------------------------------------------GLVISVGGLSLL-----CVLCGLSFVSLAMSG-TIIVSY------------VMVSSLFNYWF--------------PP-R-C
>A0A2Y9JGN0|unreviewed|promethin
------------------------------------------------------EEPL-------------ST---------------------------------------------------SK----DLKELQKKL---------------------------SLLVESIQ-------NN---------------------LK------------------------------------------------VI--------------------------AFMKSPVGQYLDRHPFMALTVLVFVAMSAIPVGFFLLIVVLTALAAF-VGVIL---LE---------------------------------------------GLVISVGGLSLL-----CVLCGLSFVSLAMSG-TIIVSY------------VMVSSLFNYWF--------------PP-S--
>A0A2Y9QLE3|unreviewed|promethin
------------------------------------------------------EEPQ-------------SI---------------------------------------------------SK----DLQELQKKL---------------------------SLLIESIQ-------TN---------------------SK------------------------------------------------VV--------------------------AFMTSPVGQYLDRHPFLALTLLMFIAMSAVPVGFFLLLVVLTSLAAF-VGVIL---LE---------------------------------------------GLVISVGGLSLL-----CILCGLAFVSLAMSG-TITVSY------------MVVSSLISYWF--------------SP-S--
>A0A2Y9SNX5|unreviewed|promethin|taxID:9755
------------------------------------------------------EEPP-------------ST---------------------------------------------------SE----DLQELQRRV---------------------------SLLIASVQ-------SN---------------------SK------------------------------------------------VV--------------------------AFMKSPVGQYLDRHPFLALTLLVFAAVSAVPVGCFLLLVVLTSLAAF-VGVIL---LE---------------------------------------------GLVICVGSFSLL-----CVLCGLGFVSLIMSG-TIIVSY------------MVVSSLVNYCF--------------SP-R--
>A0A315V830|unreviewed|Uncharacterized
------------------------------------------------------QGGN-------------SS---------------------------------------------------------LTQQLRERW---------------------------LTLMNRLQ-------ED---------------------PK------------------------------------------------IA--------------------------QVISTKAGQYLRSRPFLALALLLFSAMAALPVGLFLFFALITIVMSV-VGFVF---FE---------------------------------------------VFLLFVGGMTLL-----SVLSGIALFSLVVSV-IVTGVF------------VTIPNLLKRSY--------------PH-V--
>A0A341BCD5|unreviewed|ANK_REP_REGION
------------------------------------------------------EEPP-------------ST---------------------------------------------------SK----DFQELQRRV---------------------------SLLIAAVQ-------SN---------------------SK------------------------------------------------VV--------------------------AFMKSPVGQYLDRHPFLTLTLLVFAAVSAVPVGCFLLLVVLTSLAAF-LGVIL---LE---------------------------------------------GLVISVGSLSLL-----CVLCGLGFVSLIMSG-TIIVSY------------MVVSSLVNYWF--------------SP-R--
>A0A384CKR1|unreviewed|promethin|taxID:29073
------------------------------------------------------EEPP-------------ST---------------------------------------------------SK----DLKELQKKL---------------------------SLLVASIQ-------NN---------------------SK------------------------------------------------VV--------------------------AFMKSPVGRYLDRHPFVALTVLLFIAMSAVPVGFFLLIVVLTSLAAL-VGVIL---LE---------------------------------------------GLVISVGGLLLL-----CVLCGLSFVSLAMSG-TILVSY------------ILVSSLVNYWF--------------PP-R--
>A0A3B0K772|unreviewed|Uncharacterized
------------------------------------------------------SNKAK------------NENRGA---------KSQKPATNNKNSSDPPNDAQPNLRA---PSLDQFHELLLH----TLQKSWLRV---------------------------RHC---VI-------SEI---------------------R------------------------------------------------G---------------------------SELFEAAAVWCARNPHIAICFLAASLVFILPFLIIFGFGIATMVMTF-TGLLV---LE---------------------------------------------GTLLTIVSMMFF-----ACLGGFAVMVPVIGV-VTVGAY------------FGFAQVYGLYDG-------------KDRT--
>A0A3B1KBE2|unreviewed|Uncharacterized
-------------------------------------------------------------------------------------------------------------------------------------------------------------------------MENLH-------CD---------------------PR------------------------------------------------VE--------------------------ELLNTKLGKYLSEHPFLAVVLLVFGVTSALPIGLFLIFAAVTSIAVT-VSFVF---VE---------------------------------------------VFLLLIAGTTLL-----CVLVCLVVVAFWVSC-VLSASY------------IIISHGLNYFS--------------IR-Y--
>A0A3B3DCY9|unreviewed|Uncharacterized
------------------------------------------------------RSSR------------------------------------------------------------------------LVQQLWERW---------------------------TSLVKNLQ-------ED---------------------PR------------------------------------------------VA--------------------------RLMTTRMGQYLSSHPFLALTLLMFSVMAALPVGIFFTFALVTAVISA-TGFVF---IE---------------------------------------------VILLIVGGLTLL-----SILVGVALFSLLVSV-VVNGLI------------ISIPSQLKNY---------------AH-W--
>A0A3B3HSV4|unreviewed|Uncharacterized
--------------------------------------------------SSSSSSSR------------------------------------------------------------------------LMQQLWERW---------------------------TSSVKNLQ-------ED---------------------PW------------------------------------------------VA--------------------------RLMTTRIGQYVSSHPFLALTLLMFSIMAALPVGIFLTFALVTAIVSA-TGFVF---VE---------------------------------------------VILLIVGGLTLL-----SILVGIALFSLLVSV-VVNAFI------------SSIPSQLKNYF--------------TH-W--
>A0A3B3I289|unreviewed|Uncharacterized
--------------------------------------------------SSSSSSSR------------------------------------------------------------------------LMQQLWERW---------------------------TSSVKNLQ-------ED---------------------PW------------------------------------------------VA--------------------------RLMTTRIGQYVSSHPFLALTLLMFSIMAALPVGIFLTFALVTAIVSA-TGFVF---VE---------------------------------------------VILLIVGGLTLL-----SILVGIALFSLLVSV-VVNAFI------------SSIPSQLKNYF--------------TH-W--
>A0A3B3T0M5|unreviewed|Uncharacterized
------------------------------------------------------SEEP-------------SA---------------------------------------------------TR----LLLQLHGG-------------------------------LARLK-------QD---------------------AR------------------------------------------------VA--------------------------ELLDTCLGQYLTAHPFLALTLMVFLAMATVPIGLFLMFAAATILAAS-VGAVI---LE---------------------------------------------GVALCLGGAALL-----CVLCCLAVAAFVVSA-FLTAVY------------ITGSTLLHLYY--------------TH-RYG
>A0A3B3T2Q1|unreviewed|Uncharacterized
------------------------------------------------------SEEP-------------SA---------------------------------------------------TR----LLLQLHGG-------------------------------LARLK-------QD---------------------AR------------------------------------------------VA--------------------------ELLDTCLGQYLTAHPFLALTLMVFLAMATVPIGLFLMFAAATILAAS-VGAVI---LE---------------------------------------------GVALCLGGAALL-----CVLCCLAVAAFVVSA-FLTAVY------------ITGSTLLHLYY--------------TH-RLL
>A0A3B3Y1R3|unreviewed|Uncharacterized
------------------------------------------------------HSSN-------------SS---------------------------------------------------------LTQQLGERW---------------------------LTLMNRLQ-------ED---------------------PK------------------------------------------------MA--------------------------QVMSTKTGQYLRRRPFLALALLLFSAMAALPVGLFLLFALITIVMSV-VGFVF---FE---------------------------------------------AFLLLVGGMTLL-----SVLSGIALFSLVVSI-IVTGVF------------VTIPNLLRNYY--------------PH-V--
>A0A3B3ZBM1|unreviewed|Uncharacterized
------------------------------------------------------IRPTD---------------------------------------------------------------------------IWSI-------------------------------------------SNYY------------------INK------------------------------------------------VS--------------------------RFLNSRLGQYLRQHPVFGLSMLLFTSMAVLPVGLFVVFALVTLVLSV-VVFLL------------------------------------------------------FVAGLTLL-----FTLSGLAFFSVVASV-VFGTFY------------MTITNLYSSYYQHGAT---VANVFSLKIL--
>A0A3B3ZC61|unreviewed|Uncharacterized
------------------------------------------------------ESMCD------------HS---------------------------------------------------------LNRNLWE--------------------------------------------SEMD------------------CNE------------------------------------------------VS--------------------------RFLNSRLGQYLRQHPVFGLSMLLFTSMAVLPVGLFVVFALVTLVLSV-VVFLL------------------------------------------------------FVAGLTLL-----FTLSGLAFFSVVASV-VFGTFY------------MTITNLYSSYYQHGAT---VANVFSLKIL--
>A0A3B4D558|unreviewed|Uncharacterized
---------------------------------------------------------------------------------------------------------------------------VKN----GLQGLQLKM-------------------------SIYLCLELVL------------------------------PT------------------------------------------------VF------------------------AHCGIGPLVGQYLTEHPFLALVVLVFGLTASVPIGLFLAFAAVTFIAVT-GCFIF---VES---------------------------------------------------------------------------------------------------------------------------K--
>A0A3B4GP70|unreviewed|Uncharacterized
------------------------------------------------------SSSE-------------SG----------------------------------------------------A----DFEQLKKRW---------------------------TALVKHFK-------DD---------------------PR------------------------------------------------VA--------------------------RLLNTRLGRYLSSHSFVALTALMFCAMAAVPVGLFVTFAVVTMMISA-VGFVF---CE---------------------------------------------AFLLFVGGLALL-----WVLSGIALFAIVASA-VVNVLH------------VTTFSLLNRYY--------------PH-L--
>A0A3B4U7K0|unreviewed|Uncharacterized
------------------------------------------------------NSSV-------------------------------------------------------------------T----NFQQLQERW---------------------------TTLLNRLH-------DD---------------------PK------------------------------------------------VT--------------------------QVMETRLGQYLSSHPVLALTVMVFGVMAALPVGLFLVFALVTIIMSA-VGFIF---FE---------------------------------------------VFLLFVGGLTLL-----CVLSGLAFFAVMVSV-IFNVFY------------ITIFNILNYYD--------------SR-L--
>A0A3B4YFB8|unreviewed|Uncharacterized
------------------------------------------------------MSK-------------------------------------------------------------------------KVIQLQERW---------------------------TTLLNRLH-------DD---------------------PK------------------------------------------------VT--------------------------QVMETRLGQYLSSHPVLALTVMVFGVMAALPVGLFLVFALVTIIMSA-LGFIF---FEGR-------------------------------------------LFLLFVGGLTLL-----CVLSGLAFFAVMVSV-IFNVFY------------ITIFNILNYYD--------------PR-L--
>A0A3B4ZS17|unreviewed|Uncharacterized
------------------------------------------------------ETNS-------------ST---------------------------------------------------ET----QLRQLWALL---------------------------LSL-----------------------------------PQ------------------------------------------------VA--------------------------LVLDSRLGQYLSKHPFLAVTLVLFVAMAAVPVGLFLTFAVVTLTMSV-VGFVF---LE---------------------------------------------GRRAEVS--ADL-----CI----VFFSAATDV-L----------------SLRQGSCCSWRR--------------SL-C--
>A0A3B5KMU0|unreviewed|Uncharacterized
------------------------------------------------------DGDR------------------------------------------------------------------------DPEQLRGNW---------------------------ALLMTQLR-------QD---------------------PR------------------------------------------------VTCQYFYDLSLGSVIDDPSLLSRSLCAFTLLSTRPGQYLLSHPTLAPTLLLFAAFAVLPVALFLAFAVVTFIISA-TGFVF---FQ---------------------------------------------GLLLFVGGMSLL-----CALVGVAFFSVVVSL-IFNVFY------------FVLSSILNSWF---------------S-N--
>A0A3B5PW65|unreviewed|Uncharacterized
------------------------------------------------------NGSN-------------SS---------------------------------------------------------LTQQLGERW---------------------------LTLMNRLQ-------ED---------------------PK------------------------------------------------IA--------------------------QVISTKVGQYLRSRPFLALALLLFSAMAALPVGVFLLFALITIVMSV-VGFVF---FE---------------------------------------------VFLLFIGGMTLL-----SVLSGIALFSLVVSV-IVTGVF------------VTIPNLLKRYY--------------PH-V--
>A0A3B5R5C6|unreviewed|Uncharacterized
------------------------------------------------------NGSN-------------SS---------------------------------------------------------LTQQLGERW---------------------------LTLMNRLQ-------ED---------------------PK------------------------------------------------IA--------------------------QVISTKVGQYLRSRPFLALALLLFSAMAALPVGVFLLFALITIVMSV-VGFVF---FE---------------------------------------------VFLLFIGGMTLL-----SVLSGIALFSLVVSV-IVTGVF------------VTIPNLLKRYY--------------PH-V--
>A0A3L5TQ40|unreviewed|Uncharacterized
------------------------------------------------------KMGGE------------S-------------------------------------------------TLEKE----D-----GWI---------------------------MTQLKVIN-------DKL---------------------D------------------------------------------------V---------------------------EENYGRAKEFATEHPVYTLFIALTIATCCIPVICFLTFLLGTIIFGV-ISFVF---FE---------------------------------------------GTVLVISTVVLG-----GVLCVTTVLACSLSG-FAVVSY------------YGLQYSYNLLKK----------------T--
>A0A3L8DG98|unreviewed|Uncharacterized
----------------------------------------------------MTEGEGD------------SS--------------------------------------------------IYK----SIIMYYDEY---------------------------AKQWQTFR-------NHP---------------------N------------------------------------------------V---------------------------RMYILKFKEHFAHNPFLQMATFIVIASLLTPILLFIVFAIVSAVFAF-VGFMM---IQ---------------------------------------------VTVLAIGASILS-----CILFCIASTFIMIGL-CIVFIY------------YALYYTKHVFNLLTC----------SK-V--
>A0A3L8SGD3|unreviewed|Uncharacterized
------------------------------------------------------------------------M---------------------------------------------------SK----EMQELQKQW---------------------------HSVMQTIH-------SN---------------------ES------------------------------------------------VV--------------------------AFMNSRVGQYLDDHPFVALSLLMFIAVSAIPVGFFLVFVVTTAVMAC-IGVIV---ME---------------------------------------------GVVLAIGGIALL-----CVLCGLGALSLGVSG-VLSVSY------------VALSTLVNYWC--------------AS-R--
>A0A3M6T8B1|unreviewed|Uncharacterized
----------I------------------------------------------------------------EVE--------------------------------------------------------NVDFLLPNW--------FP-----------------SASLRAVEKRA----EDL-------------------QCQ------------------------------------------------V---------------------------LGRIRRVKDFAERHPVIAMFLAIVLVLGFLPMFVFLTFLSVSLIVIF-TTASA---VF---------------------------------------------LGVIFVSTIPFL-----SILIPILTFGGTAVV-FTYFTY------------RSFVKILQVVPRWKK--------MVMSLR--
>A0A3M6TAE7|unreviewed|Uncharacterized
------------------------------------------------------GIKTI------------QR-----------RLR--------------------------------AVSAFLG----SSETMAEEV---------------------------VNRQGDLSLHIFHKWKDT---------------------N------------------------------------------------L---------------------------GNILAPVLAFVIEYPIATLFIAVFMGLSALPLVLFVSFVLYSFLFTM-LGFAM---VE---------------------------------------------GTLLMIAVSMLS-----AVIFFVFFVSICITA-FLIFTW------------SSATVGYTFVQKLKG--------IALYLF--
>A0A3P4KDJ7|unreviewed|Uncharacterized
------------------------------------------------------EEPL-------------ST---------------------------------------------------SK----DLKELQKKL---------------------------SLLVESIQ-------NN---------------------TK------------------------------------------------VI--------------------------AFMKSPVGQYLDRHPFLALTVLVFVAMSAIPVGFFLLIVVLTSLAAF-VGVIL---LE---------------------------------------------GLVISVGGLSLL-----CVLCGLSFVSLAMSG-TIIVSY------------VVVSSLFKYWF--------------PP-R--
>A0A3P8RJT2|unreviewed|Uncharacterized
------------------------------------------------------SSSE-------------SG----------------------------------------------------A----DFEQLKKRW---------------------------TALVKHFK-------DD---------------------PR------------------------------------------------VA--------------------------RLLNTRLGRYLSSHSFVALTALMFCAMAAVPVGLFVTFAVVTMMISA-VGFVF---CEGRCAHPCAIAFY---------------DTAPP------GSHKP----------VTCV-----CSLSIPVVCRRVGSA-LGALWYRPLRHRG-----LGRRQCFACHHFQPVE------PLLPT-S--
>A0A3P8SYW9|unreviewed|Uncharacterized
------------------------------------------------------GSRD-------------------------------------------------------------------S----ELQQLWGRW---------------------------MVLLKRLQ-------ED---------------------PR------------------------------------------------VS--------------------------VMLNSRVGQHLSKRPFSALAVVLFVAMAALPVGLFLTFALVTVTMSV-VGIVF---FE---------------------------------------------GFLLFVAGVALL-----CVLSAVAFFSILVSI-VTNALF------------ITTSGLLNLYD--------------SN-L--
>A0A3P8VD26|unreviewed|Uncharacterized
-----------------------------------------------------------------------NL------M--------------------------------------------------IISQLCNGY-----Y-------------------QINRALRSGA-------SS---------------------SQ------------------------------------------------VS--------------------------QLMNTSVGQYLGSHPLVALTVMVFSAMAALPVGLFLIFALVTMVISA-VGFVF---VEGG-------------------------------------------LTVLFLGGMSLL-----CVLSGIALFSVFASL-ILMALY------------ITISHILVYY---------------PQ-L--
>A0A3P8W6Y3|unreviewed|Uncharacterized
--------------------------------------------------------------------------------------------------------------------------------------KIKKW---------------------------LSVQTLRA-------SS---------------------SQ------------------------------------------------VS--------------------------QLMNTSVGQYLGSHPLVALTVMVFSAMAALPVGLFLIFALVTMVISA-VGFVF---VE---------------------------------------------VTVLFLGGMSLL-----CVLSGIALFSVFASL-ILMALY------------ITISHILVYY---------------PQ-L--
>A0A3P9B5S4|unreviewed|Uncharacterized
------------------------------------------------------SSSE-------------SG----------------------------------------------------A----DFEQLKKRW---------------------------TALVKHFK-------DD---------------------PR------------------------------------------------VA--------------------------RLLNTRLGRYLSSHSFVALTALMFCAMAAVPVGLFVTFAVVTMMISA-VGFVF---CE---------------------------------------------AFLLFVGGLALL-----WVLSGIALFAIVASA-VVNVLH------------VTTFSLLNRYY--------------PH-L--
>A0A3P9HJD5|unreviewed|Uncharacterized
------------------------------------------------------SSSR------------------------------------------------------------------------LMQQLWERW---------------------------TSLVKNLQ-------ED---------------------PW------------------------------------------------VA--------------------------RLMTTRIGQYVSSHPFLALTLMMFSIMAALPVGIFFTFALVTAIISA-TGFVF---VE---------------------------------------------VILLIVGGLTLL-----SILVGIALFSLLVSV-VVNAFI------------SSIPSQLKNYY--------------TH-W--
>A0A3P9HJF9|unreviewed|Uncharacterized
------------------------------------------------------NVLY------------------------------------------------------------------------KVVSLW--W---------------------------IPAEFSLR-------------------------------Q------------------------------------------------VA--------------------------RLMTTRIGQYVSSHPFLALTLMMFSIMAALPVGIFFTFALVTAIISA-TGFVF---VE---------------------------------------------VILLIVGGLTLL-----SILVGIALFSLLVSV-VVNAFI------------SSIPSQLKNYY--------------TH-W--
>A0A3P9MK42|unreviewed|Uncharacterized
----------------------------------------------------SSSSSR------------------------------------------------------------------------LMPKLWERW---------------------------TSLVKNLQ-------ED---------------------PW------------------------------------------------VA--------------------------RLMTTRIGQYVSSHPFLALTLLMFSIMAALPVGIFFTFALVTAIVSA-TGFVF---VE---------------------------------------------VILLIVGGLTLL-----SILVGIALFSLLVSV-VVNAFI------------SSIPSQLKNYY--------------TH-W--
>A0A3P9NKZ8|unreviewed|Uncharacterized
------------------------------------------------------NGSN-------------GS---------------------------------------------------------LTQQLGERW---------------------------LTLMNRLQ-------EB---------------------PK------------------------------------------------------------------------------VNPNAGQYLRRRPFLALALLLFSAMAALPVGLFLFFALITIVMSV-VGFVF---FE---------------------------------------------AFLLIVGGMTLL-----SVLSGIALFSLVVSI-IVTSVF------------VTIPTLLSFIL--------------LK-Q--
>A0A3Q0E132|unreviewed|promethin
------------------------------------------------------EEPS-------------ST---------------------------------------------------SR----DLQELQRKL---------------------------SLLIESFQ-------NN---------------------PKL---PQPRRNSLGS--DDGVP-------------------KLGSPSSEVV--------------------------AFVKSPVGQYLDRHPFLALTLLVFIAMSTVPIGFFLLLVVITSLTAL-VGVIL---LE---------------------------------------------GLVISVGGLLLL-----CVLCGLGFVSVAMSG-TIIASY------------VVISSLFNYWF--------------PP-R--
>A0A3Q1GKH9|unreviewed|Uncharacterized
------------------------------------------------------GSRD-------------------------------------------------------------------S----ELQQLWGRW---------------------------MVLLKQLQ-------ED---------------------PR------------------------------------------------VS--------------------------VMLNSRVGQYLSRRPFSALALVLFVAMAALPVGLFLTFALVTITMSV-VGFVF---FE---------------------------------------------GFLLFVAGVTLL-----CVLSAVAFFSVLVSV-IFNALF------------LTASGLLNLYG--------------SD-L--
>A0A3Q1KGZ1|unreviewed|Uncharacterized
------------------------------------------------------SSSS-------------NS---------------------------------------------------EA----DFQQLWGRW---------------------------TTMLNGLY-------DD---------------------PR------------------------------------------------VT--------------------------QVMNSGVGRYLSSHPFLALTVMLFSSMAAVPVGLFLIFALVTIVMSA-IGFVF---CE---------------------------------------------VILLSVAGLTLL-----SVLSGLALFSIVVAF-IVNAFY------------FIIVTILKYYP--------------------
>A0A3Q2EDI2|unreviewed|Uncharacterized
--------------------------------------------------------------------------------------------------------------------------------------MENKL---------------------------PSVLFSLQ-------------------------------Q------------------------------------------------FA--------------------------QVMSTRIGQYLRSRPFLALALLLFSAMAALPVGIFLLFAIITIVMSV-VGFVF---FE---------------------------------------------VFLLFVGGMTLL-----SVLSGIALFSLLASV-IVTVLS------------VKYLSFLTHFF-------------TPH-L--
>A0A3Q2H133|unreviewed|Transmembrane
------------------------------------------------------EEPP-------------SI---------------------------------------------------SK----DLQELQRKL---------------------------SLLIESIQ-------NNSEPPRISLFSNPRVSELGSLSSQ------------------------------------------------VV--------------------------ALMKSPVGQYLDRHPFVALTLLVFAAMSAVPVGFFLLLVVLTFLVAF-VGVIL---LE---------------------------------------------GLIISVGGLSLL-----CVLCGLGFVSLIISG-TIIVSY------------MVVSSLVNYWF--------------SP-R--
>A0A3Q2UFE0|unreviewed|Uncharacterized
------------------------------------------------------------------------------------------------------------------------------------------------------------------------KAEALF-------FP---------------------PQ------------------------------------------------VV--------------------------AFMNSRLGLYLDDHPFVALSLLMFVAVSTIPVAFFLIFVVTTVIMAC-VGVIV---ME---------------------------------------------GIV--------------CMYLRIPFSNM---K-PFPFSF------------LLFGVPVEAF---------------------
>A0A3Q2UGH7|unreviewed|Uncharacterized
------------------------------------------------------SSSN-------------NS----------------------------------------------------G----LAQQLGQRW---------------------------LALLNRLQ-------ED---------------------PK------------------------------------------------LA--------------------------QVMSTRIGQYLRSRPFLALALLMFSAMAALPVGLFLLFALVTIVMAV-VGFVF---FE---------------------------------------------VFMLFVGGITLL-----SVLSGIALFSLLVSV-IVTGVF------------VTIPNLLKRYY--------------PN-V--
>A0A3Q2WT93|unreviewed|Uncharacterized
------------------------------------------------------SSES------------------------------------------------------------------GA----DFEQLKKRW---------------------------TALVKHFK-------DD---------------------PR------------------------------------------------VT--------------------------RLLSTRLGRYLSSHSFVALTALMFCAMAAVPVGLFVTFAVVTMMISA-VGFVV---CEGRCAHPCAVAFY---------------DTAPP------GSHKPVTYMNAASGGVTSLRKWEVCVRKGILCKICAKSS-VDSFCP--PSGQGSSSNYVSVSPVFSMKAEVIEAFWTIPPWAVSHLM--
>A0A3Q3B6J5|unreviewed|Uncharacterized
------------------------------------------------------NSSR------------------------------------------------------------------------LTRQLWEKW---------------------------LTFLNHLQ-------DD---------------------PR------------------------------------------------VA--------------------------QLMRTRLGQHLSGRPFLALTLLLFSAMAALPVGLFLMFALVTIVISA-VGFVF---FE---------------------------------------------VFLLLVGGLTLL-----SVLSGIALFSLLVSV-IVSTLL------------FTIPNLLKHYY--------------PR-Q--
>A0A3Q3GPG1|unreviewed|Uncharacterized
------------------------------------------------------KSSSG-----------CSS---------------------------------------------------GS----ELQQLWGSW---------------------------STQFNQLY-------ED---------------------PR------------------------------------------------VT--------------------------RLMNTRLGLYLSSHPMLALTALLFSSLAALPVGLFLTFAAVTVVMSA-VGFVF---FE---------------------------------------------VFLLCVAGLTLV-----SVLIGIALFSAVASF-ITYVLY------------FTSSNILNRYY--------------PH-L--
>A0A3Q3K1H8|unreviewed|Uncharacterized
-----------------------------------------------------------------------------------------------------------------------------------------------------------------------SPVASCW-------LN---------------------TP------------------------------------------------VA--------------------------RVMNTPVGQYLSSHPFLGLALMLFSTMAALPVGLFLVFALVTAVMSA-VACYFSLPLS---------------------------------------------VFLLSVGGLTLL-----CVLSGLALFSTLVSF-IINAFY------------FIIFTILSYY---------------PQ-M--
>A0A3Q7MTM0|unreviewed|promethin
------------------------------------------------------EEPP-------------ST---------------------------------------------------SK----DLQELQKKL---------------------------SLLIESIQ-------NN---------------------SK------------------------------------------------VV--------------------------AFMKSAVGQYLDRHPFMALTVLVFVVMSAVPVGFFLLVVVLTSLAAF-VGVIL---LE---------------------------------------------GLVISVGGLSLL-----CVLCGLSFVSLTVSG-TIIVSY------------VMVSSLVNYWF--------------PP-S--
>A0A3Q7MVM4|unreviewed|promethin
------------------------------------------------------EEPP-------------ST---------------------------------------------------SK----DLQELQKKL---------------------------SLLIESIQ-------NN---------------------SK------------------------------------------------VV--------------------------AFMKSAVGQYLDRHPFMALTVLVFVVMSAVPVGFFLLVVVLTSLAAF-VGVIL---LE---------------------------------------------GLVISVGGLSLL-----CVLCGLSFVSLTVSG-TIIVSY------------VMVSSLVNYWF--------------PP-R--
>A0A3Q7TCF8|unreviewed|promethin|taxID:9627
------------------------------------------------------EDPP-------------ST---------------------------------------------------SK----DLQELQKKL---------------------------SLLVESIQ-------NN---------------------SK------------------------------------------------VV--------------------------AFMKSLVGQYLDRHPFLALSVLVFVAMSAVPVGFFLLIVVLTSLAAF-VGVIL---LE---------------------------------------------GLVISVGGLSLL-----CVLCGLSFVSLVMSG-TIIVSY------------IVVSSLVNYWF--------------PP-R--
>A0A3Q7X286|unreviewed|promethin
------------------------------------------------------EEPP-------------ST---------------------------------------------------SK----DLKELQKKL---------------------------SLLVASIQ-------NN---------------------SK------------------------------------------------VV--------------------------AFMKSPVGRYLDRHPFVALTVLLFIAMSAVPVGFFLLIVVLTSLAAL-VGVIL---LE---------------------------------------------GLVISVGGLLLL-----CVLCGLSFVSLAMSG-TILVSY------------ILVSSLVNYWF--------------PP-S--
>A0A3S2MY83|unreviewed|Uncharacterized
-----------------------------------------------------------------------------------------------------------------------------------MIQSAQVW---------------------------TSLVKNLQ-------DD---------------------PR------------------------------------------------VA--------------------------RLMTTRMGQYLSSHPFLALTLLMFSVMAALPVGIFFTFALVTGVISA-TGFVF---VE---------------------------------------------VILLIVGGLTLL-----SILVGIALFSLLVSV-VVNALI------------ISIPGQLKNY---------------AH-W--
>A0A401PEY3|unreviewed|Uncharacterized
------------------------------------------------------SERL-------------PL---------------------------------------------------SR----EMQDLQNRF---------------------------NTMMHTIN-------SN---------------------SK------------------------------------------------VA--------------------------AFMSSSVGQYLDEHPFLALLLLVFTIMSAVPVGLFLIFAVITSLLAC-IGFIV---ME---------------------------------------------GLMLSIGGVVLL-----CFLFGLVLISLVITS-FLAICI------------VTFSTTMNYYH--------------HS-S--
>A0A401T7F6|unreviewed|Uncharacterized
------------------------------------------------------SEGL-------------PL---------------------------------------------------AR----EMQDLQNRF---------------------------NAMMHTIS-------SN---------------------SK------------------------------------------------VA--------------------------AFMSTSVGQYLDDHPFLALLLLVFTIMAAVPVGLFLIFAVITSLLAC-LGFIV---ME---------------------------------------------GLMLSIGGVVLL-----CFLCGLVLISLVITS-FLAVCF------------FTFSTTMNYYH--------------NS-S--
>A0A402F793|unreviewed|Uncharacterized
------------------------------------------------------------------------M---------------------------------------------------AK----EMKDLQERW---------------------------RGMMKTVH-------SN---------------------SH------------------------------------------------VV--------------------------AFMNSQLGQYLDRHPFVALSLLVFMAVSAVPVAIFLIFAVSTSVIAC-IGVVI---VE---------------------------------------------GFVVSLGGITLL-----CMLGGLGLVSLAVSG-VLSISY------------LALTTMLKYWS--------------AP-N--
>A0A452FIX4|unreviewed|Uncharacterized
------------------------------------------------------EEPP-------------SA---------------------------------------------------SK----DLQELQRKL---------------------------SLLIASVQ-------SN---------------------SK------------------------------------------------VV--------------------------SFMKSPVGQYLDRHPFLTLTLLVFVAVSAVPVGFFLLLVVLTSLAAL-VGVIL---LE---------------------------------------------GLVISVGGLSLL-----CVLCGLGFVSLVMSG-TIMVSY------------MVVSSLINYWF--------------SL-R--
>A0A452GZC1|unreviewed|Transmembrane
----GGGLSPM-----------TAAAPTNPAGGSGGSSSPAPQPVAAPVPGAASASQA-------------EA---------------------------------------------------GG----GAQAAARRW---------------------------NG-----E-------SG---------------------SE------------------------------------------------VV--------------------------SFMNSRVGQYLDDHPFVALSLLVFIAVSAIPVAFFLIFVISTTIVAC-MGVIV---IE---------------------------------------------GVVVSVGGIVLL-----CALSGLGVLSLAVSG-VLSICY------------IALSTLINYWH--------------TP-N--
>A0A452GZC8|unreviewed|Transmembrane
------------------------------------------------------------------------M---------------------------------------------------SK----EMQELQKQW---------------------------HSMMQTIH-------TN---------------------SN------------------------------------------------VV--------------------------SFMNSRVGQYLDDHPFVALSLLVFIAVSAIPVAFFLIFVISTTIVAC-MGVIV---IE---------------------------------------------GVVVSVGGIVLL-----CALSGLGVLSLAVSG-VLSICY------------IALSTLINYWH--------------TP-N--
>A0A480PWN3|unreviewed|Promethin
------------------------------------------------------EEPP-------------SI---------------------------------------------------SK----DLQELQRKL---------------------------SLLIDSVQ-------NN---------------------SK------------------------------------------------VV--------------------------ALMKSPVGQYLDKHPFLTLTLLVFVAVSAVPVGFFILLVVLTSLAAF-VGVIL---LE---------------------------------------------GLVISVGGLSLL-----CVLCGLGFVSLIISG-IITVSY------------VVVSSLVNYWF--------------SP-R--
>A0A484B187|unreviewed|Uncharacterized
------------------------------------------------------SNNTH------------ANGKGT-------------------------------DEDSKAWNLEQLLEGLFQ----ALHRLWLQG---------------------------RRVVYFIM-------SEL---------------------G------------------------------------------------G---------------------------NELFEAVISWSVQHPDLAICLLAACFVFLLPILIIFGFGFITLLITF-TGILV---LE---------------------------------------------GTLLTFVFMIFF-----ACIGSLAIAFLVF----AVVAY------------FGFSQIYRFLG--------------IERY--
>A0A484CNY7|unreviewed|Uncharacterized
------------------------------------------------------SSSS-------------SS---------------------------------------------------VT----DFQQLWGSW---------------------------TTLLKRFY-------DD---------------------PK------------------------------------------------VA--------------------------QLKSTRLGQYLSSHPFFALTVLLFGALSALPVGLFLSFALVTCIMSA-VGFVF---FE---------------------------------------------VFLLFVGGMTLL-----CLLPGIALFSVMVSV-IFNVLY------------ITVSNILSRYY--------------PH-L--
>A0A485P8H7|unreviewed|ANK_REP_REGION
------------------------------------------------------EDLP-------------ST---------------------------------------------------SK----DLQELQRKL---------------------------SLLIESIQ-------NN---------------------SK------------------------------------------------VV--------------------------AFMKSPVGQYLDRHPFLALTMLVFVAVSAIPVGFFLLLVVLTSLAAL-VGVIL---LE---------------------------------------------GLVISVGGLSLL-----CVLCGLSFVSLVMSG-TIMVSY------------VMVSSLVNYWF--------------SP-R--
>A0A485PCY9|unreviewed|ANK_REP_REGION
------------------------------------------------------EDLP-------------ST---------------------------------------------------SK----DLQELQRKL---------------------------SLLIESIQ-------NN---------------------SK------------------------------------------------VV--------------------------AFMKSPVGQYLDRHPFLALTMLVFVAVSAIPVGFFLLLVVLTSLAAL-VGVIL---LE---------------------------------------------GLVISVGGLSLL-----CVLCGLSFVSLVMSG-TIMVSY------------VMVSSLVNYWF--------------SP-SFA
>A0A4D5RQW8|unreviewed|Putative
--------------------------------------------------------------------------------------------------------------------------------------MLDEV---------------------------SSTVNQLVQQAR---SH---------------------------------------------------------------------------------------------------LKDTKVYRAFFKDSPILSTSLAIGVGVLSLPALTFASFIIVLCLLTF-LGFLF---VE---------------------------------------------GTLITFGVIVTA-----GILVFVGTFLVSLGC-CLYATF------------YVLQKL-----------------GLIRDP--
>A0A4D9EH24|unreviewed|Promethin-A|taxID:55544
------------------------------------------------------------------------M---------------------------------------------------SK----EMQELQKQW---------------------------HSMMQTIH-------AN---------------------SN------------------------------------------------VV--------------------------SFMNSRVGQYLDDHPFVALSLLVFIAVSAIPVAFFLIFVISTTIVAC-MGVIV---IE---------------------------------------------GVVISVGGIALL-----CVLSGLGLLSLAVSG-VLSICY------------IALSALINYWH--------------TP-N--
>A0A4V5P882|unreviewed|Uncharacterized
------------------------------------------------------EEPP-------------ST---------------------------------------------------SK----DFQELQRRV---------------------------SLLIASVQ-------SN---------------------SK------------------------------------------------VV--------------------------AFMKSPVGQYLDRHPFLTLTLLVFSAVSAVPVGCFLLLVVLTSLAAF-LGVIL---LE---------------------------------------------GLVISVGSLSLL-----CVLCGLGFVSLIMSG-TIIVSYMGPAMDS-FGDLVALGQFHQLTG--------------PH-M--
>A0A4W4EBX2|unreviewed|Uncharacterized
----------------------------------------------------------------------------------------------------------------------------------------------------------------------PAKSEPFI-------LD---------------------LR----------------------------------------------LTIA--------------------------ELLNTKFGKYLSDHPFFALVLLVFGVIASVPIGLFLVFAVVTFVAVT-VFFVF---VE-------------------------------------------------------------------------------------------------------------------------SK-L--
>A0A4W5RS51|unreviewed|Uncharacterized
------------------------------------------------------NNVT-------------TI---------------------------------------------------PK----GLLQLRGSL---------------------------SSMMDSLY-------YG---------------------PK------------------------------------------------VA--------------------------ELMNTSMGQYLNGHPFLALAVLVFGAMATVPIGIFLTFATVTFIGAT-VGLVL---LE---------------------------------------------VFLLSLGGVSLL-----CVLSALAILAILVSL-VLGACY------------ITSYNVLNFYY--------------SQ-R-Y
>A0A4W6DQR0|unreviewed|Uncharacterized
-------------------------------------------------------------------------------------------------------------------------------------------------------------------------------------------------------------------------------------------------------------------------------------------MMNTRIGQYLSSHPFLALTVLLFSVMAALPIGLFLTFALVTIIMSV-VAFVF---FE---------------------------------------------AFLLFVGGLTLL-----CVLSGLAFFSLIVSC-ILNAFY------------ITISNILNHYS--------------PR-L--
>A0A4X1VAV4|unreviewed|Uncharacterized
------------------------------------------------------EEPP-------------SI---------------------------------------------------SK----DLQELQRKL---------------------------SLLIDSVQ-------NN---------------------SK------------------------------------------------VV--------------------------ALMKSPVGQYLDKHPFLTLTLLVFVAVSAVPVGFFILLVVLTSLAAF-VGVIL---LE---------------------------------------------GLVISVGGLSLL-----CVLCGLGFVSLIISG-IITVSY------------VVVSSLVNYWF--------------SP-R--
>A0A4X2LZI6|unreviewed|Uncharacterized
------------------------------------------------------METS-------------ST---------------------------------------------------SR----DLQELQKKL---------------------------ASLINSIQ-------SN---------------------SK------------------------------------------------VI--------------------------AFMNSPVGQYLDKHPFVALTLLMFVVVSAIPVGFFLLFVVLMSLAAC-VGVIL---VE---------------------------------------------GVVISVGGLMLL-----CVLCGLGFVSLAMSG-TVSVCY------------VVFSSLIHYWF--------------SF-G--
>A0A4Y2BPX8|unreviewed|Uncharacterized
--------------------------------E-------------------------------------------------------------------------------------------------EINYQLNVL---------------------------CKSLDAIL-------QNV----------------------------------------------------------------------FG--------------------------AKYYSDLKYFATRHPFVLTGIISVSIFSAIPFLFFLGFTFITLFIAL-LCFLC---IE---------------------------------------------GSIIAIGGLIFV-----GIVSFITIVVGAIIS-AMALAF------------WILQNVRLAFKRA------------SEIQ--
>A0A4Z2BZP9|unreviewed|Uncharacterized
------------------------------------------------------DGDR------------------------------------------------------------------------DPEQLRGNW---------------------------ALLMTQLR-------QD---------------------PR------------------------------------------------VS--------------------------QLLSTRPGQYLLSHPALAPTLLLFAAFAVLPVALFLAFAVVTFIISA-TGFVF---FQ---------------------------------------------GLLLFVGGMSLL-----CTLVGVAFFSVVVSL-IFNVFY------------FVLSSILSHPR---------------L-T--
>A0A4Z2J7S5|unreviewed|Promethin|taxID:230148
------------------------------------------------------SGSN-------------NS---------------------------------------------------MT----DFQKLWARR---------------------------DDLVNRFN-------DD---------------------PK------------------------------------------------VA--------------------------WLMETRIGQYLSSHPVLALAGLMFSAMAALPVGIFLSFALVTIVMSV-VGFVL---FE---------------------------------------------VFLLFIGGMILM-----CVLPGIALFSVMGGK-VLDN---------------------------------------------
>A0A5F5PME2|unreviewed|Transmembrane
------------------------------------------------------EEPP-------------SI---------------------------------------------------SK----DLQELQRKL---------------------------SLLIESIQ-------NN---------------------SE------------------------------------------------VV--------------------------ALMKSPVGQYLDRHPFVALTLLVFAAMSAVPVGFFLLLVVLTFLVAF-VGVIL---LE-------------------------------------------------------------------------------------------------------------------------------
>A0A5F5XK70|unreviewed|ANK_REP_REGION
------------------------------------------------------EDLP-------------ST---------------------------------------------------TK----DLQELQRKL---------------------------SLLIESIQ-------NN---------------------SK------------------------------------------------VV--------------------------AFMKSPVGQYLDRHPFLALTMLVFVAVSAIPVGFFLLLVVLTSLAAL-VGVIL---LE---------------------------------------------GLVISVGGLSLL-----CVLCGLSFVSLVMSG-TIMVSY------------VMVSSLVNYWF--------------SP-R--
>A0A5F5Y3T6|unreviewed|Ankyrin
------------------------------------------------------EDLP-------------ST---------------------------------------------------TK----DLQELQRKL---------------------------SLLIESIQ-------NN---------------------SK------------------------------------------------VV--------------------------AFMKSPVGQYLDRHPFLALTMLVFVAVSAIPVGFFLLLVVLTSLAAL-VGVIL---LE-------------------------------------------------------------------------------------------------------------------------------
>A0A5F9DCS5|unreviewed|Transmembrane
------------------------------------------------------EESP-------------SI---------------------------------------------------SK----DLQELQRKL---------------------------SLLIESFK-------NN---------------------SKL---LSLSKSSLGT--EIGVS-------------------SLGSTSSEVV--------------------------AFMKSPVAQYLDRHPFLALTLLVFLVMSALPVGFFLFFVVLTFLAAL-VGVIL---LE---------------------------------------------GLVISVGGLSLL-----CVLCGLSFVSLTMSG-AIVVSY------------VVVSSLIRFWF--------------SP-R--
>A0A5J5CVD6|unreviewed|Uncharacterized
------------------------------------------------------SSSS-------------SG---------------------------------------------------VT----DFQQQWGSW---------------------------TTLLKRFY-------DD---------------------PK------------------------------------------------VA--------------------------QLMSTRLGQYLSSHPFFALTVLLFGALAALPVGLFLSFALVTSVMSA-VGFVL---FE---------------------------------------------VFLLSVGGLSLL-----CLLPGIALFAVMVSG-TFIVLY------------ITVSNILNRYF--------------PH-L--
>A0A5J5MRB2|unreviewed|Uncharacterized
------------------------------------------------------EEPP-------------ST---------------------------------------------------SK----DLQELQRKL---------------------------SLLIASVQ-------SN---------------------SKVN-LSPNQKISLGS--DAGVS--------------------------TVV--------------------------SFMKSPVGQYLDRHPFLTLTLLVFVAVSAVPVGFFLLLVVLTSLAAF-VGVIL---LE---------------------------------------------GLVISVGGLSLL-----CVLCGLGFVSLVISG-TIMVSY------------LVVSSLINYWF--------------SL-R--
>A0A5N3VI66|unreviewed|Uncharacterized
------------------------------------------------------EEPP-------------ST---------------------------------------------------SK----DLQELQRKL---------------------------SLLIASVQ-------SN---------------------SKVN-LSPNQKISLGS--DAGVSTVC--------------ISSSELIFGTVV--------------------------SFMKSPVGQYLDRHPFLTLTLLVFVAVSAVPVGFFLLLVVLTSLAAF-VGVIL---LE---------------------------------------------GLVISVGGLSLL-----CVLCGLGFVSLVISG-TIMVSY------------MVVSSLINYWF--------------SL-R--
>A0A663N9M7|unreviewed|Uncharacterized
------------------------------------------------------------------------M---------------------------------------------------SK----EMQELQKQW---------------------------HSVVQSIH-------SN---------------------SD------------------------------------------------VV--------------------------AFMNSRVGQYLGDHPFVALSVLMFIAVSAIPVAFFLIFVVTTAVMAC-IGVIV---VE---------------------------------------------GVVIATGGIALL-----CVLCGLGALSLGVSG-VLSVCY------------VVLSTLVNYWY--------------AS-G--
>A0A667I1W4|unreviewed|Uncharacterized
------------------------------------------------------EDLP-------------ST---------------------------------------------------SK----DLQELQRKL---------------------------SLLIESIQ-------NN---------------------SK------------------------------------------------VV--------------------------AFMKSPVGQYLDRHPFLALTMLVFVAVSAIPVGFFLLLVVLTSLAAL-VGVIL---LE-------------------------------------------------------------------------------------------------------------------------------
>A0A667IL86|unreviewed|Uncharacterized
------------------------------------------------------EDLP-------------ST---------------------------------------------------SK----DLQELQRKL---------------------------SLLIESIQ-------NN---------------------SK------------------------------------------------VV--------------------------AFMKSPVGQYLDRHPFLALTMLVFVAVSAIPVGFFLLLVVLTSLAAL-VGVIL---LE---------------------------------------------GLVISVGGLSLL-----CVLCGLSFVSLVMSG-TIMVSY------------VMVSSLVNYWF--------------SP-SFA
>A0A667IL97|unreviewed|Uncharacterized
------------------------------------------------------EDLP-------------ST---------------------------------------------------SK----DLQELQRKL---------------------------SLLIESIQ-------NN---------------------SK------------------------------------------------VV--------------------------AFMKSPVGQYLDRHPFLALTMLVFVAVSAIPVGFFLLLVVLTSLAAL-VGVIL---LE---------------------------------------------GLVISVGGLSLL-----CVLCGLSFVSLVMSG-TIMVSY------------VMVSSLVNYWF--------------SP-R--
>A0A667X665|unreviewed|Uncharacterized
------------------------------------------------------PSEV-------------EM---------------------------------------------------WS----ESQQVCGSW---------------------------RTLVNSLY-------ND---------------------PKV---IRNSKSA--------------------------------ACALTVT--------------------------QLMNTRMGQYLSSHPSLALTLLVFSVMATVPVGLFLWLLICHCLSPF---------LL---------------------------------------------VFLLCVGGVTLL-----CVLSGLVLFSIVFSL-VVNACY------------ITTSNILNFYH--------------TQ-RTA
>A0A669Q4W6|unreviewed|Transmembrane
---------------------------------------------------------H-------------SM---------------------------------------------------SK----ELQELQKQW---------------------------HFIVQSIH-------SN---------------------SNLFPCLSLKSCDLGSCDEMKA--------------------EALSFPPQVV--------------------------AFMNSRLGLYLDDHPFVALSLLMFIAVSTIPVAFFLIFVVTTVVMAC-VGVIV---ME---------------------------------------------GVVISIGGIALL-----CVLCGLGALSLGVSG-VLSVCY------------IVLSALVNYWC--------------AS-R--
>A0A670KCA1|unreviewed|Uncharacterized
------------------------------------------------------------------------M---------------------------------------------------SK----EMKELQKGW---------------------------HSVMETVH-------SN---------------------PH------------------------------------------------VV--------------------------AFMNSRVGQYLDDHPFVALSMLVFIAASAIPVAFFLVFVVATTVVAC-IGVIV---ME---------------------------------------------GFVISLGGLTLL-----CVLGGLGMLSLAVSG-VLSVCY------------MSLTTLLSYWP--------------TP-D--
>A0A670XNT7|unreviewed|Uncharacterized
------------------------------------------------------------------------M---------------------------------------------------SK----EVKE---RW---------------------------LAVMDTVH-------SN---------------------SH------------------------------------------------VV--------------------------AFMNSRVGQYLDDHPFVALSLMVFIAASAVPIAFFLVFVVSTTVLAC-IGVIV---ME---------------------------------------------GFVISLGGVTLL-----CILGGLGMLSLLVSG-MLSVCY------------LSLTTLLSYWP--------------IQ-E--
>A0A671GAJ1|unreviewed|Transmembrane
------------------------------------------------------KDTP-------------ST---------------------------------------------------SR----DLEELQRKL---------------------------SLLIESIQ-------NN---------------------SK------------------------------------------------VV--------------------------AFMKSPVGQYLDRHPFTALTLLVFVALSAVPVGFFLFLVVLTSLAAF-VGVIL---LE---------------------------------------------GLVISVGGLSLL-----CVLCGLGFVSLVIST-TIIASY------------VVVSSLINCTL--------------SS-S--
>A0A671XYU3|unreviewed|Uncharacterized
------------------------------------------------------HSSN-------------NS---------------------------------------------------VT----EFQQLWGSW---------------------------NTLLDRVH-------DD---------------------PR------------------------------------------------VS--------------------------QLMNTRIGQYLSSHPVLALAVMLFGAMAALPVGLFLTFALVTITVSA-VGFVF---FE---------------------------------------------AVLLFVGGVSLL-----CVLSGIAFFSVVVSF-IFNVFY------------IAVSTILKSYY--------------PH-L--
>A0A671XZQ2|unreviewed|Uncharacterized
------------------------------------------------------HSSN-------------NS---------------------------------------------------VT----EFQQLWGSW---------------------------NTLLDRVH-------DD---------------------PR------------------------------------------------VS--------------------------QLMNTRIGQYLSSHPVLALAVMLFGAMAALPVGLFLTFALVTITVSA-VGFVF---FE---------------------------------------------AVLLFVGGVSLL-----CVLSGIAFFSVVVSF-IFNVFY------------IAVSTILKSYY--------------PH-L--
>A0A672TT95|unreviewed|Uncharacterized
------------------------------------------------------DEDY-------------NM---------------------------------------------------SK----EMQELQKQW---------------------------HSMVQSIH-------SN---------------------SN------------------------------------------------VV--------------------------AFMNSRVGQYLDDHPFIALSLLMFIAVSAIPVAFFLIFVVTTAIMAC-IGVIV---ME---------------------------------------------GVVIAIGGIALL-----CVLCGLGALSLGVSG-VLSVCY------------IVLSTLVNYWC--------------AS-R--
>A0A673U1N8|unreviewed|Ankyrin
------------------------------------------------------EEPP-------------ST---------------------------------------------------SK----DLQELQRKL---------------------------SLLIESIQ-------NN---------------------SK------------------------------------------------VV--------------------------AFMKSPVGQYLDRHPFLALTMLVFVAVSAVPVGFFLLLVVLTSLAAL-VGVIL---LE---------------------------------------------GLVISVGGLSLL-----CVLCGLSFVSVIMSG-TIMVSY------------VMVSSLVNYWF--------------SP-R--
>A0A673U1U7|unreviewed|Ankyrin
------------------------------------------------------EEPP-------------ST---------------------------------------------------SK----DLQELQRKL---------------------------SLLIESIQ-------NN---------------------SK------------------------------------------------VV--------------------------AFMKSPVGQYLDRHPFLALTMLVFVAVSAVPVGFFLLLVVLTSLAAL-VGVIL---LE---------------------------------------------GLVISVGGLSLL-----CVLCGLSFVSVIMSG-TIMVSY------------VMVSSLVNYWF--------------SP-R--
>A0A673U9B2|unreviewed|Ankyrin
------------------------------------------------------EEPP-------------ST---------------------------------------------------SK----DLQELQRKL---------------------------SLLIESIQ-------NN---------------------SK------------------------------------------------VV--------------------------AFMKSPVGQYLDRHPFLALTMLVFVAVSAVPVGFFLLLVVLTSLAAL-VGVIL---LE---------------------------------------------GLVISVGGLSLL-----CVLCGLSFVSVIMSG-TIMVSY------------VMVSSLVNYWF--------------SP-R--
>A0A673U9W7|unreviewed|Ankyrin
------------------------------------------------------EEPP-------------ST---------------------------------------------------SK----DLQELQRKL---------------------------SLLIESIQ-------NN---------------------SK------------------------------------------------VV--------------------------AFMKSPVGQYLDRHPFLALTMLVFVAVSAVPVGFFLLLVVLTSLAAL-VGVIL---LE---------------------------------------------GLVISVGGLSLL-----CVLCGLSFVSVIMSG-TIMVSY------------VMVSSLVNYWF--------------SP-R--
>A0A673UA65|unreviewed|Ankyrin
------------------------------------------------------EEPP-------------ST---------------------------------------------------SK----DLQELQRKL---------------------------SLLIESIQ-------NN---------------------SK------------------------------------------------VV--------------------------AFMKSPVGQYLDRHPFLALTMLVFVAVSAVPVGFFLLLVVLTSLAAL-VGVIL---LE---------------------------------------------DY--------------------------------------------------------------------------------
>A0A673YVD6|unreviewed|Uncharacterized
------------------------------------------------------NNVT-------------TI---------------------------------------------------PK----GLLQLRGSL---------------------------SSMMDSLY-------YD---------------------PK------------------------------------------------VA--------------------------ELMNTSMGQFLNGHPFLALAVLVFGAMATVPIGIFLTFATVTFIGAT-VGLVL---LE---------------------------------------------G------------K-------------------SPHYLY------------NTYCPLLQYQY-----------------T-L
>A0A674D2H4|unreviewed|Uncharacterized
------------------------------------------------------SNVT-------------TI---------------------------------------------------PK----GLLQLQGSL---------------------------SSMMDSLY-------YD---------------------PK------------------------------------------------VA--------------------------ELMNTSMGQYLNGHPFLALAVLVFGAMATVPIGIFLTFATVTFIAVT-VGFIL---LE---------------------------------------------G------------K-------------------SLDYRY------------NTYCPLLQWPS-----------------T--
>A0A674JJF4|unreviewed|Uncharacterized
------------------------------------------------------------------------M---------------------------------------------------SK----EMQELQKQW---------------------------HSMMQTIH-------TN---------------------SN------------------------------------------------VV--------------------------SFMNSRVGQYLDDHPFVALSLLVFIAISAIPVAFFLIFVISTTIVAC-MGVIV---IE---------------------------------------------GVVISVGGIALL-----CVLSGLGLLSLAVSG-VLSICY------------IALSTLINYWH--------------TP-N--
>A0A6A1QJ22|unreviewed|Uncharacterized
------------------------------------------------------EEPP-------------ST---------------------------------------------------SK----DLQELQRRV---------------------------SLLIASVQ-------SN---------------------SK------------------------------------------------VV--------------------------AFMKSPVGQYLDRHPFLTLTLLVFAAVSAVPVGVFLLLVVLTSLAAF-VGVIL---LE---------------------------------------------GLVIAVGSFSLL-----CVLCGLGFMSLIMSG-TIIVSY------------MVVSSLVNYWI--------------SP----
>A0A6A5EV23|unreviewed|Uncharacterized
------------------------------------------------------SSSS-------------SS---------------------------------------------------VT----DFQQLWGSW---------------------------TTLLKRFH-------DD---------------------PK------------------------------------------------VA--------------------------QLKSTRLGQYLSSHPFFALTVLLFGALSALPVGLFLSFALVTCIMSA-VGFVF---FE---------------------------------------------VFLLFVGGLTLL-----CLLPGIALFSVMVSV-IFNVLY------------ITASNILSRYY--------------PH-L--
>A0A6B0RN07|unreviewed|Uncharacterized
------------------------------------------------------EEPP-------------ST---------------------------------------------------SK----DLQELQRKL---------------------------SLLIASVQ-------NN---------------------SK------------------------------------------------VV--------------------------SFMKSPVGQYLDRHPFLTLTLLVFVALSAVPVGFFLLLVVLTSLAAF-VGVIL---LE---------------------------------------------GLVISVGGLALL-----CVLCGLGFVSLVMSG-TIMVSY------------MVISSLINYWF--------------SL-R--
>A0A6B0UWW7|unreviewed|Uncharacterized
-------------------------------------------------------TRSD------------SS-----------SISRATDED-----------------------ADWEDLAGDH----HPAAMLDEV---------------------------SSTVNQLVQRAR---SH---------------------------------------------------------------------------------------------------LKDTTVYRAFFKDSPVLSTCLAIGVGVLSLPALTFASFIIVLCLLTF-LGFLF---VE---------------------------------------------GTLITFGVIVTA-----GILVFVGTFLVSLGC-CLYATF------------YVLQKL-----------------GLIRDP--
>A0A6D2W8W0|unreviewed|TMEM159
------------------------------------------------------EEPQ-------------SI---------------------------------------------------SR----DLQELQKKL---------------------------SLLIDSFQ-------NN---------------------SK------------------------------------------------VV--------------------------AFMKSPVGQYLDSHPFLAFTLLVFIVMSAVPVGFFLLILVLTTLAAL-LGVII---LE---------------------------------------------G------------------------------------------------------------------------------H--
>A0A6D2XFP4|unreviewed|TMEM159
------------------------------------------------------EEPQ-------------SI---------------------------------------------------SR----DLQELQKKL---------------------------SLLIDSFQ-------NN---------------------SK------------------------------------------------VV--------------------------AFMKSPVGQYLDSHPFLAFTLLVFIVMSAVPVGFFLLIVVLTTLAAL-LGVII---LE---------------------------------------------GLVISVGGLSLL-----CILCGLGFVSLAMSG-MMIASY------------VVVSSLISCWF--------------SP-R--
>A0A6D2XRV1|unreviewed|TMEM159
------------------------------------------------------EEPQ-------------SI---------------------------------------------------SR----DLQELQKKL---------------------------SLLIDSFQ-------NN---------------------SKL---PKHSRISLDS--DDGVS-------------------RLGSAGSKVV--------------------------AFMKSPVGQYLDSHPFLAFTLLVFIVMSAVPVGFFLLILVLTTLAAL-LGVII---LE---------------------------------------------GLVISVGGLSLL-----CILCGLGFVSLAMSG-MMIASY------------VVVSSLISCWF--------------SP-R--
>B3MXH1|unreviewed|Uncharacterized
------------------------------------------------------HNRQR------------KAAAKE---------VREAREIRMNLHPESPITDDLQEPSPG--------ELIQQ----TFHKSWLQV---------------------------RRLADYVM-------KDL---------------------G------------------------------------------------G---------------------------NEFIESLGSWCARNPHLAICMLAAGLAFLIPFLIIFGFGVATIMMTF-TGVLV---LE---------------------------------------------GTLLTIVSMIFF-----ACVGGFAIMAPIIGV-AAVAAF------------LGFSHVCGAYN-----------------E--
>B3P8T0|unreviewed|Uncharacterized
------------------------------------------------------SNKAR------------KAAKEAN--------AKRTAGSGTESKPEHVKIQAPDDRSAGILSVDQFLESLLQ----TLYKSWFQL---------------------------RRLAEFVM-------SEL---------------------G------------------------------------------------G---------------------------KDFLEAIAAWCTRNPHVAICLLAGGLVFMLPFLIIFGFGIATMVMTF-TGLLV---LE---------------------------------------------GTLLTIVSMVFF-----ACLGGLAIMVPLFGV-AAVAAY------------FGFAQVYGLCDG-------------MELH--
>B4I9K8|unreviewed|GM18938|taxID:7238
------------------------------------------------------SNKAR------------KAAKEAT--------AKKSAGSGTESNPEHVKVQGPGDRSAGILTGDQFLESLLQ----TLYRSWLQL---------------------------RRLVDFVM-------SEL---------------------G------------------------------------------------G---------------------------NDFLEATAAWCTRNPHVAICLLAGGLVFMLPFLIIFGFGIATMVMTF-TGLLV---LE---------------------------------------------GTLLTIVSMVFF-----ACLGGLVIMVPLFGV-AAVAAY------------FGFAQVYGLCDE-------------MELH--
>B4JWY2|unreviewed|GH17846|taxID:7222
-----------------------------------------------------------------------------------------------------------------------------------MQKLWLQF---------------------------RRIAYSIM-------CEL---------------------G------------------------------------------------G---------------------------KELVEAAASWCLQHPDIAICAVAACFVLFLPLLIIFGFGIITMAVTF-TGILV---LE---------------------------------------------GTVLTVILIIFL-----ACIASLTIGVVLF----AVIAY------------FGFAQIYEFFG--------------MERH--
>B4L5M7|unreviewed|Uncharacterized
------------------------------------------------------SNNTH------------ANRKGA-------------------------------DEDSQSLNPEQLLEGLFQ----ALYRLWLQG---------------------------RRVVCFIM-------SEL---------------------G------------------------------------------------G---------------------------NELFEAVISWSVQHPDLAICLLAACFVFLLPLLIIFGFGFITLLVTF-TGILV---LE---------------------------------------------GTLLTFVFMIFF-----ACIGSLAIAFLVF----AVVAY------------FGFSQIYGFLG--------------MERY--
>B4N1V5|unreviewed|Uncharacterized
----------------------------------------------------------------------------------------------------------------------------MQ----NFNRFWQQI---------------------------RRLASFVM-------SEL---------------------G------------------------------------------------G---------------------------YQLFESIALWCARNPHLAIFLLAASMVCLLPFLIIFGFGIATMVMAF-TGLLM---LE---------------------------------------------GTILTIISVMFV-----ACIGGLAILVPLIGI-VTLAAY------------FGLAKIYTLYGAD------------IERN--
>B5G2Y0|unreviewed|Putative
------------------------------------------------------------------------M---------------------------------------------------SK----EMQELQKQW---------------------------HSVMQIIH-------SN---------------------EN------------------------------------------------VV--------------------------AFMNSRIGQYLDDHPFVALSLLMFIAVSAIPVGFFLVFVVTTAVMAC-IGVIV---ME---------------------------------------------GVVIAIGGIALL-----CVLCGLGALSLGVSG-VLSVSY------------VALSTLVNYWC--------------AS-R--
>B7QHB9|unreviewed|Uncharacterized
--------------------------------------------------------------------------------------------------------------------------------------MLDEV---------------------------SSTVNQLVQQAR---SH---------------------------------------------------------------------------------------------------LKDTTVYRAFFKDSPILSTSLAIGVGVLSLPALTFASFIIVLCLLTF-LGFLF---VE---------------------------------------------ATITTVHAMM------------------------------------------------------------------------
>C4PB18|unreviewed|Promethin|taxID:155462
------------------------------------------------------ESVGT------------S---------------------------------------------------------------LHEL---------------------------KNNTHALV-------QRV---------------------Y------------------------------------------------R---------------------------SEQVQQSLQYANENPILTLFLALVVAMGTVPFLMFMFFVLGSLIFTF-SGFLV---VE---------------------------------------------GFLLTTACLVLA-----GILSGAAFVAISLTL-TVSATW------------FVVSHGHEMFTTVK-----------SHLQ--
>D2HXQ4|unreviewed|Uncharacterized
------------------------------------------------------EEPP-------------ST---------------------------------------------------SK----DLKELQKKL---------------------------SLLVASIQ-------NN---------------------SK------------------------------------------------VV--------------------------AFMKSPVGRYLDRHPFMALTVLLFIAMSAVPVGFFLLIVVLTSLAAL-VGVIL---LE---------------------------------------------GILL------------------------------------------------------------------------------
>E1BFE0|unreviewed|Transmembrane
------------------------------------------------------EEPP-------------ST---------------------------------------------------SK----DLQELQRKL---------------------------SLLIASVQ-------SN---------------------SK------------------------------------------------VV--------------------------SFMKSPVGQYLDRHPFLTLTLLVFVALSAVPVGFFLLLVVLTSLAAF-VGVIL---LE---------------------------------------------GLVISVGGLALL-----CVLCGLGFVSLVMSG-TIMVSY------------MVISSLINYWF--------------SL-R--
>E2QWF4|unreviewed|Ankyrin
------------------------------------------------------EDPP-------------ST---------------------------------------------------SK----DLQELQKKL---------------------------SLLVESIQ-------NN---------------------SK------------------------------------------------VV--------------------------AFMKSLVGQYLDRHPFLALSVLVFVAMSAVPVGFFLLIVVLTSLAAF-VGVIL---LE---------------------------------------------DF--------------------------------------------------------------------------------
>E9HCF2|unreviewed|Uncharacterized
-----RNLQRV--------------------DATNGD--------------FR-RSNSD-----------DSTDCTSE-----------------------------------------GGKGLTDFNW-QKAMIQSRI---------------------------MEKVQDVG-------ERI---------------------S------------------------------------------------S---------------------------QSWLEQMRMLAKERSLTSIFFLSLIGLVSLPILV----CVLASAFTF-LGFVF---VE---------------------------------------------GTLLTIGCCLMG-----GLLIVFGCLALPLML-FVFITY------------TISSMAFNLFNSTS-----------SRIR--
>F4WAM5|unreviewed|Uncharacterized
----------------------------------------------------MTETQND------------N----------------------------------------------------------------EEQ---------------------------AKKCQTFL-------QHS---------------------N------------------------------------------------V---------------------------RKFILRFKEQLARNPFLQVATFIALASLLAPIFLFIIFGIVSAIFVF-IGFMI---VQ---------------------------------------------G----------------------------------LAQI------------YT--------------------------G--
>F6R1K1|unreviewed|Transmembrane
------------------------------------------------------EEPP-------------SI---------------------------------------------------SK----DLQELQRKL---------------------------SLLIESIQ-------NN---------------------SE------------------------------------------------VV--------------------------ALMKSPVGQYLDRHPFVALTLLVFAAMSAVPVGFFLLLVVLTFLVAF-VGVIL---LE---------------------------------------------GLIISVGGLSLL-----CVLCGLGFVSLIISG-TIIVSY------------MVVSSLVNYWF--------------SP-R--
>F6WTF0|unreviewed|Uncharacterized
------------------------------------------------------METP-------------ST---------------------------------------------------SR----DFQELQKKL---------------------------ASLIDSIQ-------SN---------------------SK------------------------------------------------VI--------------------------AFMNSAIGQYLDKHPFVALTLLMFLMVSAIPVGFFLLLVVLMSLAAC-VGVIL---VE---------------------------------------------GVVISIGGLTLL-----CVLCGLGFVSLAMSG-TLSVCY------------VVLSSLTNYWF--------------SF-S--
>F7AI82|unreviewed|Transmembrane
------------------------------------------------------EELR-------------SI---------------------------------------------------SR----NLQELQKKL---------------------------SLLIDSFQ-------NN---------------------SKL---PQHSRISL----DDGVS-------------------RLGSASSEVV--------------------------AFMKSPVGQYLDRHPFLAFTLLVFIVMSAVPVGFFLLIVILTSLAAL-LGVII---LE---------------------------------------------GLVIAVGGLSLL-----CILCGLGFVSLVMSG-MMIASY------------VVVSSLINYWF--------------SP-R--
>F7BLN3|unreviewed|Transmembrane
------------------------------------------------------EEPR-------------SI---------------------------------------------------SR----DLQELQRKL---------------------------TLLIEFFQ-------NN---------------------PK------------------------------------------------VI--------------------------AFTKSPVGQYLDRHPFLALALLVFIVTSAVPVGFFLLLVILTTLVAL-VGVII---LE---------------------------------------------GLVISVGGLSLL-----CILCGLGFVSLAISG-MMMASY------------IIASSLINCRF--------------SP-R--
>F7I8L4|unreviewed|Promethin|taxID:9483
------------------------------------------------------EEPR-------------SI---------------------------------------------------SR----DLQELQRKL---------------------------TLLIEFFQ-------NN---------------------PK------------------------------------------------VI--------------------------AFTKSPVGQYLDRHPFLALALLVFIVTSAVPVGFFLLLVILTTLVAL-VGVII---LE---------------------------------------------GLVISVGGLSLL-----CILCGLGFVSLAMSG-MMMASY------------IIASSLINCRF--------------TP-R--
>G1LHJ0|unreviewed|Transmembrane
------------------------------------------------------EEPP-------------ST---------------------------------------------------SK----DLKELQKKL---------------------------SLLVASIQ-------NN---------------------SK------------------------------------------------VV--------------------------AFMKSPVGRYLDRHPFMALTVLLFIAMSAVPVGFFLLIVVLTSLAAL-VGVIL---LE---------------------------------------------GLVISVGGLLLL-----CVLCGLSFVSLAMSG-TILVSY------------IVVSSLVNYWF--------------PP-R--
>G1P3Z7|unreviewed|Transmembrane
------------------------------------------------------EDSP-------------SA---------------------------------------------------SK----DLQELQRKL---------------------------SLLIESVQ-------NN---------------------SK------------------------------------------------VV--------------------------AFMKSPVGQYLDRHPFAALTLLVFVVMSAVPVGFFLLLVVLTSLAAF-VGVML---LE---------------------------------------------GLVISVGGIALF-----CVLCVLGFVSLSVSG-TIIVSY------------VAMSSLINYWF--------------SP-R--
>G1RNT4|unreviewed|Transmembrane
------------------------------------------------------EEPQ-------------SI---------------------------------------------------SR----DLHELQKKL---------------------------SLLIDSFQ-------NN---------------------SK------------------------------------------------VV--------------------------AFMKSPVGQYLDSHPFLAFTLLVFIVMSAVPVGFFLLIVVLTTLAAL-LGVII---LE---------------------------------------------GLVISVGGLSLL-----CILCGLGFVSLAMSG-MMIASY------------VVVSSLISYWF--------------SP-R--
>G3IEI9|unreviewed|Promethin|taxID:10029
-------------------------------------------------------------------------------------------------------------------------------------------------------------------------------------------------------------------------MGC--GLRSLSLVNEGNLFIKVAYGYHYQFVANYSFQVV--------------------------SFMKSPVGRYLDRHPFLALTMLIFVSMSAIPVGFFLLIVVLTSLGAL-MGAIL---LE---------------------------------------------GLVISVCGLSLL-----CILCGLGFVSLAMSG-IAMMSY------------VVVSCLMSYWF--------------SP-R--
>G3MFI9|unreviewed|Uncharacterized
--------------------------------------------------------------------------------------------------------------------------------------MMENM---------------------------SMSVNQLLQCAA---SQI---------------------E------------------------------------------------V---------------------------IRESEVYRTYLKDSPVLSAAAAIVLGVLSLPALTFLSFIIVLCLLTF-MGFLF---IE---------------------------------------------GTLITFGVIVTA-----GILFFIGTFVASF----------------------------------------------------
>G3MPR4|unreviewed|Uncharacterized
-----------------------------------------------------ADTVSE------------GS-----------SISRATDID-----------------------ADWEDLA--D----RPPSMMENM---------------------------SMSVNQLLQRAA---SQI---------------------E------------------------------------------------V---------------------------IRESEVYRTYLKDSPVLSAAAAIVLGVLSLPALTFLSFIIVLCLLTF-MGFLF---IE---------------------------------------------GTLITFGVIVTA-----GILFFIGTFVASFGC-CLYALV------------YVLRTL-----------------KIVGSS--
>G3R0N9|unreviewed|Transmembrane
------------------------------------------------------EEPQ-------------SI---------------------------------------------------SR----DLQELQKKL---------------------------SLLIDSFQ-------NN---------------------SK------------------------------------------------VV--------------------------AFMKSPVGQYLDSHPFLAFTLLVFIVMSAVPVGFFLLIVVLTTLAAL-LGVII---LE---------------------------------------------GLVISVGGLSLL-----CILCGLGFVSLAMSG-MMIASY------------VVVSSLISCWF--------------SP-R--
>G3VTW9|unreviewed|Uncharacterized
------------------------------------------------------METS-------------ST---------------------------------------------------SK----DLQELQRKL---------------------------VSLINSIQ-------SN---------------------SK------------------------------------------------VI--------------------------AFMNSPVGQYLDKHPFVALTLLMFIMVSSIPVGFFLLLVVLMSLAAC-VGVIL---VE---------------------------------------------GFVISVGGLTLL-----CVLCGLGFVSLAISG-TLSVCY------------VVLSSLTNYWF--------------SF-S--
>G5BV94|unreviewed|Promethin|taxID:10181
------------------------------------------------------EEPP-------------SV---------------------------------------------------SK----DLQKFQRNL---------------------------SLLIKSFQ-------NN---------------------SK------------------------------------------------VV--------------------------AFTKSPMGQYLDRHPFLALSMLVFVAMSAVPVGFFLLLVVLSSLAAL-VGVLL---LE---------------------------------------------GLVISVGGVTLL-----CVLCGLVFISLALSG-TIIVCY------------VVVSSLINYWF--------------SS-R--
>G7NPZ4|unreviewed|Uncharacterized
------------------------------------------------------EELR-------------SI---------------------------------------------------SR----NLQELQKKL---------------------------SLLIDSFQ-------NN---------------------SK------------------------------------------------VV--------------------------AFMKSPVGQYLDRHPFLAFTLLVFIVMSAVPVGFFLLIVILTSLAAL-LGVII---LE---------------------------------------------GLVIAVGGLSLL-----CILCGLGFVSLVMSG-MMIASY------------VVVSSLINYWF--------------SP-R--
>G7Q0N7|unreviewed|Uncharacterized
------------------------------------------------------EELR-------------SI---------------------------------------------------SR----NLQELQKKL---------------------------SLLIDSFQ-------NN---------------------SK------------------------------------------------VV--------------------------AFMKSPVGQYLDRHPFLAFTLLVFIVMSAVPVGFFLLIVILTSLAAL-LGVII---LE---------------------------------------------GLVIAVGGLSLL-----CILCGLGFVSLVMSG-MMIASY------------VVVSSLINYWF--------------SP-R--
>H2QAQ1|unreviewed|Transmembrane
------------------------------------------------------EEPQ-------------SI---------------------------------------------------SR----DLQELQKKL---------------------------SLLIDSFQ-------NN---------------------SK------------------------------------------------VV--------------------------AFMKSPVGQYLDSHPFLAFTLLVFIVMSAVPVGFFLLILVLTTLAAL-LGVII---LE---------------------------------------------GLVISVGGLSLL-----CILCGLGFVSLAMSG-MMIASY------------VVVSSLISCWF--------------SP-R--
>H2REJ1|unreviewed|Transmembrane
------------------------------------------------------EEPQ-------------SI---------------------------------------------------SR----DLQELQKKL---------------------------SLLIDSFQ-------NN---------------------SKL---PKHSRISLDS--DDGVS-------------------RLGSAGSKVV--------------------------AFMKSPVGQYLDSHPFLAFTLLVFIVMSAVPVGFFLLILVLTTLAAL-LGVII---LE---------------------------------------------GLVISVGGLSLL-----CILCGLGFVSLAMSG-MMIASY------------VVVSSLISCWF--------------SP-R--
>H3AS98|unreviewed|Transmembrane
------------------------------------------------------DRSK-------------GK---------------------------------------------------AK----GIPELQRRL---------------------------QTILNNIN-------HN---------------------TQ------------------------------------------------VV--------------------------AFMNSALGKYLDGHPFLALVLLVFIVLSAVPVGLFLSFAVFTSIIGC-VGFIF---WL---------------------------------------------GFVLSVGTVVLL-----SVLCGSAVIAFALSV-VLSMSY------------AVLSSVLNYYY--------------SP-R--
>H9FCW2|unreviewed|Promethin|taxID:9544
----------------------------------------------------------------------------------------------------------------------------------------------------------------------------------------------------------------------------------------------------------------------------------------------------------------------------------------L-LGVII---LE---------------------------------------------GLVIAVGGLSLL-----CILCGLGFVSLVMSG-MMIASY------------VVVSSLINYWF--------------SP-R--
>I0FTM3|unreviewed|Promethin|taxID:9544
------------------------------------------------------EELW-------------SI---------------------------------------------------SR----NLQELQKKL---------------------------SLLIDSFQ-------NN---------------------SK------------------------------------------------VV--------------------------AFMKSPVGQYLDRHPFLAFTLLVFIVMSAVPVGFFLLIVILTSLAAL-LGVII---LE---------------------------------------------GLVIAVGGLSLL-----CILCGLGFVSLVMSG-MMIASY------------VVVSSLINYWF--------------SP-R--
>I3L288|unreviewed|Lipid
------------------------------------------------------EEPQ-------------SI---------------------------------------------------SR----DLQELQKKL---------------------------SLLIDSFQ-------NN---------------------SK------------------------------------------------VV--------------------------AFMKSPVGQYLDSHPFLAFTLLVFIVMSAVPVGFFLLIVVLTTLAAL-LGVII---LE---------------------------------------------G------------------------------------------------------------------------------H--
>I3M999|unreviewed|Transmembrane
------------------------------------------------------EEPT-------------ST---------------------------------------------------LK----DLQELQKKL---------------------------SLLLESFQ-------NN---------------------SK------------------------------------------------VV--------------------------AFMKSPVGQYLDRHPFLALTLLVFIAVSAVPVGFFLLLVVFTSLAAL-VGVIL---LE---------------------------------------------GLVISVGGLSLL-----CVLCGLGFVSVALSG-TIMVSY------------MVVSSLISFWF--------------SP-R--
>J3SCX9|unreviewed|Promethin-like|taxID:8729
------------------------------------------------------------------------M---------------------------------------------------SK----EVKELQKRW---------------------------LAMMDTVH-------SN---------------------SH------------------------------------------------VL--------------------------SFMNSRVGQYLDDHPFVALSLMVFIAASAVPIAFFLVFVVTTTVLAC-IGVIV---ME---------------------------------------------GFVISLGGVTLL-----CILGGLGMLSLLVSG-MLSVCY------------LSLTTLLSYWP--------------IR-E--
>K7IRR2|unreviewed|Uncharacterized
------------------------------------------------------AEPSL------------DDILKKQ------NMASSK-------------------------MDSTGDNTVYY----LKHQCIDKI---------------------------QQKCKKFF-------EDA---------------------K------------------------------------------------V---------------------------FDKVDSMMKYLLSHPLLLAGFIIVVATLVIPIFLFTIFAIINVAIAF-TSFII---IE---------------------------------------------VMLLMIGMTVLS-----CIMFLIITTIAVVAI-SFLLSF------------YVTYFSFLLVR--------------RKLI--
>K9J7Z2|unreviewed|Transmembrane
------------------------------------------------------AENI-------------YR---------------------------------------------------EK-----MQELQKQL---------------------------NKVMQTIN-------NH---------------------SK------------------------------------------------VE--------------------------AFLNSPFGQYLDQHPFVTLSLLIFVSLSAVPVGLFLTLIVGTAIAAC-LAVLI---IE---------------------------------------------GIVISVGGVALF-----CVLFGLAVMSLGVAA-VLCVSY------------VVGSSILNYMH--------------AY-R--
>L5KNF3|unreviewed|Promethin|taxID:9402
------------------------------------------------------EETP-------------ST---------------------------------------------------SK----DFEELQRKL---------------------------SLLIESIQ-------NN---------------------SK------------------------------------------------MV--------------------------AFLKSPMGQYLDRHPFVALTLLVFIAVSAVPVGFFLLLVVLTSLAAF-VGVIL---LE---------------------------------------------GLVIFVGGLSLL-----CVLCGLGFVSLAISG-TIIVSY------------VVVSSLVNYWF--------------SP-R--
>L7MFN3|unreviewed|Uncharacterized
------------------------------------------------------DSVSD------------GS-----------SVSRTPD--------------------------DWEDLAMSS----QPASMMDNV---------------------------STTINTLVQRAG---SQI---------------------E------------------------------------------------L---------------------------VRESELYQTYLKDNPVLSACAAIVLGVLSLPALTFLSFIIVLCLLTF-MGFLF---IE---------------------------------------------GTLITFGVIVTA-----GILFFIGTFVASFGC-CIYAVF------------YVLQTL-----------------KRVG----
>L8IFU2|unreviewed|Promethin|taxID:72004
------------------------------------------------------EEPP-------------ST---------------------------------------------------SK----DLQELQRKL---------------------------SLLIASVQ-------SN---------------------SKV---------TQAN--SSTWSDMA--------------FTPALLLCPQVV--------------------------SFMKSPVGQYLDRHPFLTLTLLVFVALSAVPVGFFLLLVVLTSLAAF-VGVIL---LE---------------------------------------------GLVISVGGLALL-----CVLCGLGFVSLVMSG-TIMVSY------------MVISSLINYWF--------------SL-R--
>L9KN16|unreviewed|Promethin|taxID:246437
------------------------------------------------------EEPR-------------SA---------------------------------------------------SK----DLQELQKKL---------------------------SLLIDSFQ-------NN---------------------SK------------------------------------------------VA--------------------------AFVKSPLGQYLDRHPFLALSLLVFIVVSTVPVGFFLLLVVLTFVAAL-VGVIL---LE---------------------------------------------GLVISVGGLSLL-----CVLCGLGFISLAMSG-TITVSY------------MIISSLINHWF--------------SP-R--
>M7B7K0|unreviewed|Promethin|taxID:8469
--------------------------------------------------------------------------------------------------------------------------------------------------------------------------------------------------------------------------------------------------------------------------------------------MNSRVGQYLDDHPFVALSLLVFIAVSAIPVAFFLIFVISTTIVAC-MGVVV---LE---------------------------------------------GVVISVGGIALL-----CVLCGLGVLSLAVSG-VLSICY------------IALSTLINYWH--------------TP-K--
>M9PDI7|unreviewed|Uncharacterized
------------------------------------------------------SNKAR------------KAAKEAN--------AKKSAGSGTESKPEHVKIHGPGDRSAGVLTGDQFLESLLQ----TLYRSWLQI---------------------------CRLADFVM-------SEL---------------------G------------------------------------------------G---------------------------NDFLEATAAWCTRNPHVAICLLAGGLVFMLPFLIIFGFGIATMVMTF-T------------------------------------------------------GTLLTIVSMVFF-----ACLGGLVIMVPLFGV-AAVAAY------------FGFAQVYGLCDG-------------IEIH--
>M9PIQ9|unreviewed|Uncharacterized
------------------------------------------------------SNKAR------------KAAKEAN--------AKKSAGSGTESKPEHVKIHGPGDRSAGVLTGDQFLESLLQ----TLYRSWLQI---------------------------CRLADFVM-------SEL---------------------G------------------------------------------------G---------------------------NDFLEATAAWCTRNPHVAICLLAGGLVFMLPFLIIFGFGIATMVMTF-TGLLV---LE---------------------------------------------GTLLTIVSMVFF-----ACLGGLVIMVPLFGV-AAVAAY------------FGFAQVYGLCDG-------------IEIH--
>Q3T031|unreviewed|Transmembrane
------------------------------------------------------EEPP-------------ST---------------------------------------------------SK----DLQELQRKL---------------------------SLLIASVQ-------SN---------------------SK------------------------------------------------VV--------------------------SFMKSPVGQYLDRHPFLTLTLLVFVALSAVPVGFFLLLVVLTSLAAF-VGVIL---LE---------------------------------------------GCCRNTTPVV------------------------------------------------------------------TV-R--
>Q4RJL9|unreviewed|Chromosome
------------------------------------------------------DGEK------------------------------------------------------------------------EPEQLSRSW---------------------------ALLLAQLR-------ED---------------------PR------------------------------------------------VS--------------------------QLLRTRTGQYLLSHPALAQTLLLFAAFAVLPVALFLAFAMVTFVICA-AGFVF---FQ---------------------------------------------GFLLFVGSLGLL-----SVLTGVAAFSVVVSL-IFNVFY------------FVVSGIFGHPQ---------------L-T--
>Q68F33|reviewed|Lipid
------------------------------------------------------AENL-------------YQ---------------------------------------------------EK-----MQELQKQM---------------------------NKVMQTIN-------NH---------------------SK------------------------------------------------VE--------------------------AFLNSPFGQYLDQHPFVTLSLLVFISLSAVPVGIFLTLIAGTAIAVC-LAVLI---IE---------------------------------------------GIVISVGGIALL-----CILCGLAVMSLGVAA-VLCVSY------------VAGSSVLNYIH--------------AY-R--
>Q6GM19|reviewed|Lipid
------------------------------------------------------AEKL-------------YR---------------------------------------------------EK-----MQELQKQL---------------------------NKFMQTIN-------NH---------------------SK------------------------------------------------VD--------------------------AFLNSPFGQYLDEHPFVTLSLLVFVSLSVVPAGLFLTLVAGTAIAVC-LAVLI---IE---------------------------------------------GIVISVSGIALL-----CILCGLAVMSLGVAA-ILCVSY------------VAGSSVFNYMH--------------AY-R--
>Q6UK00|reviewed|Lipid
------------------------------------------------------EEPS-------------SV---------------------------------------------------SR----DLQELQRKL---------------------------GLLLESFQ-------NN---------------------SK------------------------------------------------VV--------------------------AFMKSPVGRFLDRHPFLVLTVLMFVTMSAIPVGFFLLIVVLTSLGAL-MGAIL---LE---------------------------------------------GLVISVCGLSLL-----CILCGLGFVSLALSG-ITMMSY------------VVVSCLMSYWF--------------SPSR--
>Q7QHW9|unreviewed|AGAP001040-PA|taxID:7165
------------------------------------------------------RHRRN------------ED----------------------------------------------LARFILT----RTSIYLHRI---------------------------NKAMSETA-------ARY---------------------R------------------------------------------------L---------------------------QEIAHAIFASLHQYPILALAVAIVIFVFTLPFLVFIFFTMTTAVMAF-TGFVL---IE---------------------------------------------GALITAASVMLV-----SLLIGVFLMIVIVGL-MFLTGY------------FGISRVYECVS--------------RLKI--
>Q922Z1|reviewed|Lipid
------------------------------------------------------EEPP-------------SV---------------------------------------------------SR----DLQELQRKL---------------------------GLLLESFL-------NN---------------------SK------------------------------------------------VV--------------------------AFMKSPVGRFLDRHPFVTLTVLMFVTMSAIPVGFFLLIVVLTSLGAL-MGAIL---LE---------------------------------------------GLVISVCGLSLL-----CVLCGLGFLSLALSG-IAMMSY------------VVVSCLMSYWF--------------SPSR--
>R0JWU2|unreviewed|Promethin|taxID:8839
------------------------------------------------------TGEY-------------NM---------------------------------------------------SK----EMQELQKQW---------------------------HSVVESIH-------SN---------------------SN------------------------------------------------VV--------------------------AFMNSRVGLYLDDHPFIALSLLMFIAVSAIPVAFFLIFIVTTAVMAC-IGVIV---ME---------------------------------------------GVVISIGGIALL-----CVLCGLGALSLGVSG-VLSVCY------------IILSTLVNYWY--------------AS-R--
>R4GAG0|unreviewed|Transmembrane
------------------------------------------------------------------------M---------------------------------------------------SK----EMKELQKRW---------------------------NSMMDAVH-------SN---------------------SH------------------------------------------------VV--------------------------AFMNSRVGRYLDDHPFVALSLLIFMAASALPVAFFLLFVAVTAVTAC-VGVIL---ME---------------------------------------------GFLITLGGVTLF-----CVLGGLGMLSLAVSG-VLSVCY------------ISLTTLLNYWP--------------VP-K--
>R7UVN8|unreviewed|Uncharacterized
------------------------------------------------------------------------------------------------------------------------ADFLIE----AAEKTWSRF---------------------------VDVIAYFR-------FTF---------------------Q------------------------------------------------L---------------------------DQKLVAAKAKAREHPLMTLMAVVTVAMFSMPITCFLAFAAGSIFISF-VAFMI---IE---------------------------------------------GILLTLASLVLG-----GVLFVAGCLSLGLST-LFATAWY------------------------------------------
>S7MK17|unreviewed|Promethin|taxID:109478
------------------------------------------------------EDSP-------------SA---------------------------------------------------SK----DLQELQRKL---------------------------SLLIESVQ-------NN---------------------SK------------------------------------------------VV--------------------------AFMKSPVGQYLDRHPFAALTLLVFVVMSAVPIGFFLLLVVLTSLAAF-VGVML---LE---------------------------------------------GLVISVGGISLF-----CVLCVLGFVSLSVSG-TIIVSY------------VAMSSLINYWF--------------SP-R--
>T1FDB6|unreviewed|Uncharacterized
-----------------------------------------------------------------------SI---------------------------------------------------------ELSKIIRHVTILMPYPLYPCSNFPPRFCAFMSQGDRSSCMTKLL-------DKL-------------------KCR------------------------------------------------L---------------------------NELKEHVNMEFERNPYLVIFLGTVCIFSSLPLVGFIIFAVFSTMVFL-AIFLI---AE---------------------------------------------GVLLACSLLFFV-----GASMLMLIVGCFAAV-LVTISY------------LGYKQIGKKYEDAR-----------GKIK--
>U3F9A1|unreviewed|Promethin|taxID:9483
------------------------------------------------------EEPR-------------SI---------------------------------------------------SR----DLQELQRKL---------------------------TLLIEFFQ-------NN---------------------PK------------------------------------------------VI--------------------------AFTKSPVGQYLDRHPFLALALLVFIVTSAVPVGFFLLLVILTTLVAL-VGVII---LE---------------------------------------------GLVISVGGLSLL-----CILCGLGFVSLAMSG-MMMASY------------IIASSLINCRF--------------SP-R--
>U3J9L4|unreviewed|Transmembrane
------------------------------------------------------------------------M---------------------------------------------------SK----EMQELQKQW---------------------------HSVVESIH-------SN---------------------SN------------------------------------------------VV--------------------------AFMNSRVGLYLDDHPFIALSLLMFIAVSAIPVAFFLIFIVTTAVMAC-IGVIV---ME---------------------------------------------GVVISIGGIALL-----CVLCGLGALSLGVSG-VLSVCY------------IILSTLVNYWY--------------AS-R--
>V3ZKZ3|unreviewed|Uncharacterized
------------------------------------------------------PSAGK------------AK----------------------------------------------MGSIYED---------EDQI---------------------------SAVLHALS-------DYF---------------------E------------------------------------------------V---------------------------KQKLNTIKEFTFSHPVVTVFSVVLLTLCSIPIICFVTFVCGSMFLGV-TGFVL---IE---------------------------------------------GTMLTLATLFLG-----GALLLVGLCAVGFSS-VLVAGF------------FLYELSIQLMNDLS-----------KRLK--
>W5MMX7|unreviewed|Transmembrane
------------------------------------------------------SQGV-------------SL---------------------------------------------------PK----EMQLLQNRF---------------------------SAILYTLN-------SN---------------------PK------------------------------------------------VA--------------------------QFMETPVGRYLDGHPFFVLVLLVFGAMATVPIGLFMTFAITTFITAS-IGFVF---LE---------------------------------------------GFLLSLGGIALL-----CVLCGLAIIAFAVSA-ILGAFY------------ITATNVLNYYY--------------SQRS--
>W5PYE1|unreviewed|Transmembrane
------------------------------------------------------EEPP-------------SA---------------------------------------------------SK----DLQELQRKL---------------------------SLLIASVQ-------SN---------------------SK------------------------------------------------VV--------------------------SFMQSPVGQYLDRHPFLTLTLLVFVAVSAVPVGFFLLLVVLTSLAAL-VGVIL---LE---------------------------------------------GLVISVGGLSLL-----CVLCGLGFVSLVMSG-TIMVSY------------MVVSSLINYWF--------------SL-R--
