# Supplementary material for: LDIP cooperates with SEIPIN and LDAP to facilitate lipid droplet biogenesis in Arabidopsis
Source: Plant Cell. 2021 Jun 9;33(9):3076–103. doi: 10.1093/plcell/koab179 (PMC8462815; doi:10.1093/plcell/koab179)
Supplement: koab179_Supplementary_Data [file koab179_supplementary_data.zip › tpc.00378.2021-s07.txt]

Supplemental Data. Pyc and Gidda et al. (2021). Plant Cell.
Supplemental Dataset S8. Proteins identified in a HHpred search of the H. sapiens proteome using an alignment of 15 plant PTHR35508-domain-containing protein sequences.
Query         AT5G16550_LDIP
Match_columns 167
No_of_seqs    14 out of 17
Neff          3.10732
Searched_HMMs 160820
Date          Mon Jul 20 17:08:34 2020
Command       hhsearch -cpu 8 -i ../results/full.a3m -d /cluster/toolkit/production/databases/hh-suite/mmcif70/pdb70 -d /cluster/toolkit/production/databases/hh-suite/Proteomes/Homo_sapiens/Homo_sapiens -o ../results/2935504_2.hhr -oa3m ../results/2935504_2.a3m -p 20 -Z 250 -loc -z 1 -b 1 -B 250 -ssm 2 -sc 1 -seq 1 -dbstrlen 10000 -norealign -maxres 32000 -contxt /cluster/toolkit/production/bioprogs/tools/hh-suite-build-new/data/context_data.crf 

 No Hit                             Prob E-value P-value  Score    SS Cols Query HMM  Template HMM
  1 XP_016878961.1 PREDICTED: prom  96.2    0.58 3.6E-06   42.2  12.2  147    1-166     6-152 (165)
  2 XP_006721130.1 PREDICTED: prom  95.9     0.8   5E-06   41.3  11.8  143    1-162     6-148 (163)
  3 NP_001288698.1 promethin isofo  94.4     8.5 5.3E-05   35.0  14.4  117   25-162     6-124 (161)
  4 NP_001288700.1 promethin isofo  94.4     8.5 5.3E-05   35.0  14.4  117   25-162     6-124 (161)
  5 NP_065155.3 promethin isoform   94.4     8.5 5.3E-05   35.0  14.4  117   25-162     6-124 (161)
  6 NP_001288704.1 promethin isofo  94.0     6.1 3.8E-05   36.8  12.1  147    1-166     6-152 (185)
  7 XP_005255496.1 PREDICTED: prom  94.0     6.1 3.8E-05   36.8  12.1  147    1-166     6-152 (185)
  8 XP_006721129.1 PREDICTED: prom  94.0     6.1 3.8E-05   36.8  12.1  147    1-166     6-152 (185)
  9 XP_016878963.1 PREDICTED: prom  93.4      12 7.7E-05   33.4  14.5  117   25-162     6-124 (141)
 10 XP_016878962.1 PREDICTED: prom  93.4      14 8.6E-05   33.7  14.2  117   25-162     6-124 (158)
 11 XP_016878960.1 PREDICTED: prom  92.4      11 6.9E-05   35.2  11.4  143    1-162     6-148 (182)
 12 XP_011536868.1 PREDICTED: prot  83.9      58 0.00036   32.7  10.6  106    5-124    27-169 (281)
 13 XP_016875119.1 PREDICTED: prot  83.9      58 0.00036   32.7  10.6  106    5-124    27-169 (281)
 14 5GKO_A Macrolide export ATP-bi  74.7 2.4E+02  0.0015   29.3  12.1  141   27-167   499-657 (671)
 15 XP_016875120.1 PREDICTED: prot  73.0      47 0.00029   32.9   6.6   84    4-97     22-111 (261)
 16 XP_016868001.1 PREDICTED: limb  72.5   2E+02  0.0012   30.3  10.8   93   25-119   133-256 (379)
 17 XP_016868002.1 PREDICTED: limb  72.5   2E+02  0.0012   30.3  10.8   93   25-119   133-256 (379)
 18 NP_001186464.1 TGIF2-C20orf24   69.0      91 0.00057   27.1   6.8   97    1-107    15-111 (155)
 19 XP_016868006.1 PREDICTED: limb  65.6 2.5E+02  0.0016   29.2   9.8   81   37-119   104-215 (338)
 20 XP_016868007.1 PREDICTED: limb  65.6 2.5E+02  0.0016   29.2   9.8   81   37-119   104-215 (338)
 21 NP_064705.1 vesicular glutamat  64.1      66 0.00041   30.2   5.4  157    1-166     2-175 (560)
 22 6WW7_F ER membrane protein com  63.5      87 0.00054   25.7   5.4   60   42-107     6-66  (110)
 23 NP_001014764.1 ER membrane pro  61.9      90 0.00056   26.0   5.3   58   45-107     9-66  (110)
 24 NP_112588.1 ER membrane protei  61.9      90 0.00056   26.0   5.3   58   45-107     9-66  (110)
 25 XP_006721132.1 PREDICTED: prom  61.4   2E+02  0.0013   25.9   7.4  101    1-111     6-110 (114)
 26 XP_016873681.1 PREDICTED: synt  60.7 2.9E+02  0.0018   24.9   8.8   83    5-95    197-279 (279)
 27 XP_016873682.1 PREDICTED: synt  60.7 2.9E+02  0.0018   24.9   8.8   83    5-95    197-279 (279)
 28 NP_955777.1 uncharacterized pr  59.6 1.6E+02   0.001   26.6   6.8   76   24-107    10-85  (143)
 29 XP_011517125.1 PREDICTED: synt  59.5 3.5E+02  0.0021   25.4  10.3   97    2-109    84-180 (213)
 30 XP_016870364.1 PREDICTED: synt  59.5 3.5E+02  0.0021   25.4  10.3   97    2-109    84-180 (213)
 31 NP_001017967.2 MARVEL domain-c  59.3 4.3E+02  0.0027   26.5  12.0   93   67-159   256-382 (410)
 32 NP_055976.1 ADP-ribosylation f  58.4 3.1E+02  0.0019   24.6   8.7   80   25-106     2-91  (203)
 33 5NIK_J Outer membrane protein   56.1 5.6E+02  0.0035   26.8  10.7  141   27-167   477-634 (654)
 34 NP_005062.1 excitatory amino a  54.5 3.9E+02  0.0024   28.8   9.3   91   24-114    11-152 (564)
 35 XP_006722905.1 PREDICTED: exci  54.5 3.9E+02  0.0024   28.8   9.3   91   24-114    11-152 (564)
 36 XP_006722907.1 PREDICTED: exci  54.5 3.9E+02  0.0024   28.8   9.3   91   24-114    11-152 (564)
 37 XP_016882641.1 PREDICTED: exci  54.5 3.9E+02  0.0024   28.8   9.3   91   24-114    11-152 (564)
 38 NP_001191224.1 mucin-1 isoform  54.1 2.3E+02  0.0015   27.4   7.1   56   24-97     63-118 (189)
 39 XP_016877350.1 PREDICTED: disi  53.3 1.2E+02 0.00077   32.2   5.9   47   31-88    575-621 (674)
 40 NP_001307499.1 disintegrin and  52.1 1.3E+02 0.00081   32.3   5.9   47   31-88    618-664 (717)
 41 NP_001240720.1 small integral   51.7 2.2E+02  0.0014   24.7   6.0   47   51-98      5-51  (88)
 42 NP_001240723.1 small integral   51.7 2.2E+02  0.0014   24.7   6.0   47   51-98      5-51  (88)
 43 XP_011520801.1 PREDICTED: smal  51.7 2.2E+02  0.0014   24.7   6.0   47   51-98      5-51  (88)
 44 XP_011520802.1 PREDICTED: smal  51.7 2.2E+02  0.0014   24.7   6.0   47   51-98      5-51  (88)
 45 XP_011520803.1 PREDICTED: smal  51.7 2.2E+02  0.0014   24.7   6.0   47   51-98      5-51  (88)
 46 XP_005250559.1 PREDICTED: solu  50.3   8E+02   0.005   27.3  10.8   85   66-167   301-403 (825)
 47 XP_006716117.1 PREDICTED: solu  50.3   8E+02   0.005   27.3  10.8   85   66-167   301-403 (825)
 48 5LJ7_A MacB; Membrane Protein,  50.2 6.5E+02   0.004   26.6   9.8  141   27-167   493-650 (664)
 49 NP_005063.1 solute carrier fam  49.7 9.7E+02  0.0061   27.7  12.6  104   38-167   528-649 (1085)
 50 NP_001101.1 disintegrin and me  49.5 1.5E+02 0.00095   31.9   5.9   47   31-88    649-695 (748)
 51 NP_004595.2 syntaxin-4 isoform  49.4   5E+02  0.0031   24.2   8.4   80    5-92    214-293 (297)
 52 6NPL_B Solute carrier family 1  47.1 8.8E+02  0.0055   26.5  11.6   85   66-167   367-469 (914)
 53 NP_001139436.1 solute carrier   46.6 1.1E+03  0.0066   27.3  11.3   84   66-167   519-618 (1054)
 54 NP_006625.1 vesicle-associated  46.5   4E+02  0.0025   22.3   8.0   83    5-93     10-92  (116)
 55 XP_011529911.1 PREDICTED: tran  45.6 1.4E+02 0.00088   26.4   4.3   32   66-97     10-41  (232)
 56 NP_001035961.1 solute carrier   44.7 1.1E+03  0.0069   27.6  11.2   85   66-167   606-705 (1141)
 57 NP_443090.4 MARVEL domain-cont  43.3 8.2E+02  0.0051   25.0  11.4   92   68-159   266-385 (401)
 58 XP_011512242.1 PREDICTED: solu  43.3 1.2E+03  0.0076   27.0  11.2  105   38-167   514-638 (1074)
 59 NP_001160168.1 excitatory amin  43.3 4.5E+02  0.0028   21.9   6.4   57   26-109     5-62  (65)
 60 NP_001008708.1 putative glutat  42.9 1.6E+02 0.00098   25.7   4.2   53   17-69    126-178 (184)
 61 NP_001186463.1 uncharacterized  42.2 2.2E+02  0.0014   25.4   4.9   48   55-107    38-85  (137)
 62 NP_569708.1 C-type lectin doma  42.0 1.6E+02   0.001   25.1   4.0   31   66-96     11-41  (213)
 63 XP_016879466.1 PREDICTED: puta  41.4 2.3E+02  0.0014   29.6   5.6   44   55-98    571-614 (626)
 64 6IU3_A VIT1; membrane protein,  40.4 6.5E+02   0.004   23.0  13.6  137    1-155    86-226 (234)
 65 XP_011514716.1 PREDICTED: solu  39.4 1.2E+03  0.0074   25.7  10.4   85   66-167   198-300 (722)
 66 NP_001288765.1 protein C10 iso  38.8 1.6E+02 0.00099   26.0   3.6   31   36-66      7-39  (113)
 67 XP_011512243.2 PREDICTED: solu  36.9 1.6E+03  0.0098   26.5  11.6  105   38-167   551-675 (1111)
 68 NP_001275924.1 interferon alph  36.4 3.2E+02   0.002   24.5   5.0   37   48-85      8-44  (119)
 69 NP_001119580.1 solute carrier   36.2 1.5E+03  0.0091   25.9  11.7   85   66-167   501-603 (1021)
 70 XP_011544227.1 PREDICTED: synt  36.1 6.2E+02  0.0039   21.5   8.9   81    5-93     71-151 (154)
 71 NP_005126.1 solute carrier fam  35.4 1.6E+03    0.01   26.2  12.6  105   38-167   542-663 (1099)
 72 NP_001137313.1 transmembrane p  35.3 1.6E+02   0.001   29.0   3.5   31   66-96     77-107 (231)
 73 NP_001137315.1 transmembrane p  35.3 1.6E+02   0.001   29.0   3.5   31   66-96     77-107 (231)
 74 NP_001259025.1 syntaxin-4 isof  35.2 8.5E+02  0.0053   22.8   8.8   80    5-92    212-291 (295)
 75 NP_001139433.1 solute carrier   34.9 1.7E+03    0.01   26.1  12.5  104   38-167   528-649 (1079)
 76 XP_011511785.1 PREDICTED: synt  34.9 7.8E+02  0.0048   23.8   7.4   73    5-85    255-327 (333)
 77 NP_001275883.1 interferon alph  33.9 3.8E+02  0.0023   24.1   5.0   37   48-85      8-44  (119)
 78 NP_001275886.1 interferon alph  33.9 3.8E+02  0.0023   24.1   5.0   37   48-85      8-44  (119)
 79 NP_001275887.1 interferon alph  33.9 3.8E+02  0.0023   24.1   5.0   37   48-85      8-44  (119)
 80 NP_005523.3 interferon alpha-i  33.9 3.8E+02  0.0023   24.1   5.0   37   48-85      8-44  (119)
 81 NP_055047.2 vesicle-associated  33.8 6.7E+02  0.0042   21.2   9.0   83    1-93     29-113 (116)
 82 XP_016865260.1 PREDICTED: solu  33.8 1.4E+03  0.0088   24.9  11.6   82   66-164    61-164 (626)
 83 NP_000330.2 solute carrier fam  33.6 1.6E+03    0.01   25.7  11.7   85   66-167   501-603 (1030)
 84 NP_060389.2 syntaxin-17 [Homo   33.6   1E+03  0.0065   23.3  11.2   93    5-109   176-269 (302)
 85 XP_011517122.1 PREDICTED: synt  33.6   1E+03  0.0065   23.3  11.2   93    5-109   176-269 (302)
 86 XP_011517123.1 PREDICTED: synt  33.6   1E+03  0.0065   23.3  11.2   93    5-109   176-269 (302)
 87 NP_055046.1 vesicle-associated  33.2 7.3E+02  0.0045   21.5   8.4   85    1-96     31-117 (118)
 88 XP_016864402.1 PREDICTED: occl  32.5 6.2E+02  0.0039   28.1   7.0   42   75-116   140-191 (468)
 89 XP_016864403.1 PREDICTED: occl  32.5 6.2E+02  0.0039   28.1   7.0   42   75-116   140-191 (468)
 90 NP_001193939.1 C-type lectin d  32.3 3.1E+02  0.0019   25.2   4.5   30   67-97     45-74  (275)
 91 NP_001119579.1 solute carrier   32.0 1.7E+03   0.011   25.5  11.7   85   66-167   500-602 (1029)
 92 NP_061328.1 uncharacterized pr  32.0 4.6E+02  0.0029   23.0   5.2   48   55-107    38-85  (129)
 93 NP_001139435.1 solute carrier   32.0 1.9E+03   0.012   25.8  12.6  104   38-167   522-643 (1079)
 94 XP_005248288.1 PREDICTED: solu  31.7 1.9E+03   0.012   25.8  11.2   85   66-167   550-652 (1088)
 95 XP_011529116.1 PREDICTED: trop  31.0 4.7E+02  0.0029   32.4   6.4   83    1-84    390-501 (1387)
 96 XP_016885257.1 PREDICTED: trop  31.0 4.7E+02  0.0029   32.4   6.4   83    1-84    390-501 (1387)
 97 5AHU_C FARNESYL PYROPHOSPHATE   31.0 3.9E+02  0.0024   19.1   4.0   53    7-77      2-55  (63)
 98 XP_005256176.1 PREDICTED: solu  30.9 1.8E+03   0.011   25.4  11.6   85   66-167   500-602 (1020)
 99 NP_001288763.1 protein C10 iso  30.6 2.3E+02  0.0014   25.6   3.3   31   36-66     20-52  (126)
100 NP_612434.1 protein C10 isofor  30.6 2.3E+02  0.0014   25.6   3.3   31   36-66     20-52  (126)
101 XP_006719098.1 PREDICTED: C-ty  30.4 3.3E+02   0.002   24.8   4.2   30   67-97     52-81  (232)
102 XP_016874469.1 PREDICTED: synt  29.9 1.1E+03  0.0071   22.7   8.0   83    2-92    234-316 (319)
103 XP_016864447.1 PREDICTED: solu  29.8   2E+03   0.012   25.4  12.5  105   38-167   460-584 (1020)
104 XP_016864448.1 PREDICTED: solu  29.8   2E+03   0.012   25.4  12.5  105   38-167   460-584 (1020)
105 NP_872308.2 transmembrane prot  29.7 2.9E+02  0.0018   26.8   4.1   30   66-95     10-39  (416)
106 XP_011529910.1 PREDICTED: tran  29.7 2.9E+02  0.0018   26.8   4.1   30   66-95     10-39  (416)
107 XP_006719099.1 PREDICTED: C-ty  29.7 3.5E+02  0.0022   24.5   4.3   30   67-97     52-81  (230)
108 NP_057268.1 C-type lectin doma  29.3 4.3E+02  0.0027   23.3   4.7   31   67-98     39-69  (237)
109 NP_001186506.1 GIMAP1-GIMAP5 p  29.1 1.2E+03  0.0077   22.8   8.7   85    2-98    425-509 (511)
110 NP_001035959.1 solute carrier   29.0 2.1E+03   0.013   25.4  12.6  105   38-167   534-655 (1091)
111 NP_001259016.1 excitatory amin  29.0 1.4E+03  0.0086   23.3  12.4  127   24-150    11-153 (312)
112 NP_001259017.1 excitatory amin  29.0 1.4E+03  0.0086   23.3  12.4  127   24-150    11-153 (312)
113 NP_001035960.1 solute carrier   28.8 2.1E+03   0.013   25.4  12.6  105   38-167   534-655 (1091)
114 NP_598408.1 solute carrier fam  28.7 2.2E+03   0.014   25.6  11.3   85   66-167   615-714 (1150)
115 NP_001139434.1 solute carrier   28.7 2.1E+03   0.013   25.4  12.1   85   66-167   552-656 (1087)
116 XP_011512241.1 PREDICTED: solu  28.5 2.1E+03   0.013   25.4  11.6  104   38-166   525-648 (1085)
117 NP_003155.2 syntaxin-5 isoform  28.2 1.3E+03  0.0079   22.7   7.8   79    5-91    277-355 (355)
118 NP_001128245.1 syntaxin-16 iso  27.9 1.2E+03  0.0073   22.2   8.0   76    5-88    227-302 (308)
119 XP_016882465.1 PREDICTED: vesi  27.9 6.6E+02  0.0041   23.2   5.6   90    1-97     96-185 (189)
120 XP_011514258.1 PREDICTED: cadh  27.9 3.6E+02  0.0022   28.2   4.5   31   67-97    524-554 (703)
121 XP_016867352.1 PREDICTED: cadh  27.9 3.6E+02  0.0022   28.2   4.5   31   67-97    524-554 (703)
122 XP_016867353.1 PREDICTED: cadh  27.9 3.6E+02  0.0022   28.2   4.5   31   67-97    524-554 (703)
123 6RJP_A Bcl-2-related protein A  27.4 9.8E+02  0.0061   21.1   7.2   61    1-61     21-81  (171)
124 NP_001290559.1 GIMAP1-GIMAP5 p  27.1 1.2E+03  0.0074   21.9   8.2   87    2-97    297-383 (383)
125 NP_057595.2 C-type lectin doma  26.7 4.3E+02  0.0027   24.1   4.4   30   67-97     43-72  (280)
126 NP_001034794.1 trophinin isofo  26.5 6.3E+02  0.0039   31.6   6.4   83    1-84    434-545 (1431)
127 XP_006724663.1 PREDICTED: trop  26.5 6.3E+02  0.0039   31.6   6.4   83    1-84    434-545 (1431)
128 XP_011529110.1 PREDICTED: trop  26.5 6.3E+02  0.0039   31.6   6.4   83    1-84    434-545 (1431)
129 XP_011529111.1 PREDICTED: trop  26.5 6.3E+02  0.0039   31.6   6.4   83    1-84    434-545 (1431)
130 XP_011529113.1 PREDICTED: trop  26.5 6.3E+02  0.0039   31.6   6.4   83    1-84    434-545 (1431)
131 XP_011529114.1 PREDICTED: trop  26.5 6.3E+02  0.0039   31.6   6.4   83    1-84    434-545 (1431)
132 XP_011529115.1 PREDICTED: trop  26.5 6.3E+02  0.0039   31.6   6.4   83    1-84    434-545 (1431)
133 XP_016885256.1 PREDICTED: trop  26.5 6.3E+02  0.0039   31.6   6.4   83    1-84    434-545 (1431)
134 NP_001128243.1 solute carrier   26.3 2.5E+03   0.015   25.4  11.1   85   66-167   553-655 (1139)
135 NP_000828.1 protein lifeguard   26.1 1.5E+03  0.0091   22.7  12.0  101   61-167   213-323 (371)
136 NP_001009184.1 protein lifegua  26.1 1.5E+03  0.0091   22.7  12.0  101   61-167   213-323 (371)
137 XP_016868000.1 PREDICTED: limb  26.1 1.7E+03    0.01   23.8   8.4   93    2-99    131-223 (397)
138 XP_005264440.1 PREDICTED: tran  26.0 1.1E+03  0.0071   24.7   7.3   70   14-86     80-161 (352)
139 XP_016883159.1 PREDICTED: nucl  25.7 1.1E+03  0.0071   25.9   7.3   67    1-67    180-247 (395)
140 NP_001287659.1 C-type lectin d  25.6 5.2E+02  0.0032   22.9   4.5   29   69-97     36-64  (213)
141 NP_065759.1 solute carrier fam  25.4 2.6E+03   0.016   25.3  12.4  105   38-167   508-632 (1116)
142 XP_011543526.1 PREDICTED: synt  25.1 1.2E+03  0.0075   21.4   7.7   79    5-91    181-259 (259)
143 3SVI_A Type III effector HopAB  25.0 6.8E+02  0.0043   21.9   4.8   41   15-60     26-81  (83)
144 5MJR_A Protein Thf1; photosyst  25.0 6.3E+02  0.0039   25.3   5.3   70    3-89     85-164 (239)
145 XP_011513837.1 PREDICTED: prot  24.9   2E+03   0.012   23.8  11.7  117    1-134   133-263 (526)
146 NP_065831.1 protein dispatched  24.8 9.5E+02  0.0059   29.2   7.4  120   24-144  1128-1249(1392)
147 XP_011540130.1 PREDICTED: prot  24.8 9.5E+02  0.0059   29.2   7.4  120   24-144  1128-1249(1392)
148 5XJY_A ATP-binding cassette su  24.7 3.7E+03   0.023   27.5  11.9  100   33-132   671-785 (2305)
149 3HGL_A Effector protein hopAB2  24.7 7.3E+02  0.0045   21.8   4.9   41   15-60     26-81  (85)
150 1DDB_A PRO-APOPTOTIC MOLECULE   24.6   6E+02  0.0038   23.8   4.9   69    3-71    119-192 (195)
151 3NPK_A Geranyltranstransferase  24.2 5.3E+02  0.0033   23.9   4.5   49   32-80      2-51  (291)
152 6NU2_AY 39S ribosomal protein   24.2 3.2E+02   0.002   24.4   3.1   32   35-72      6-37  (108)
153 XP_016858330.1 PREDICTED: vesi  24.1 1.1E+03  0.0069   20.6   8.3   83    5-98     16-100 (122)
154 XP_011540131.1 PREDICTED: prot  24.0   1E+03  0.0062   27.4   7.1  120   24-144   757-878 (1021)
155 NP_001288090.1 cadherin-relate  24.0 4.3E+02  0.0026   27.9   4.3   30   67-96    618-647 (797)
156 XP_005250281.1 PREDICTED: cadh  24.0 4.3E+02  0.0026   27.9   4.3   30   67-96    618-647 (797)
157 XP_005250561.1 PREDICTED: solu  23.9   2E+03   0.012   23.5  10.6   85   66-167    32-134 (556)
158 XP_006720856.1 PREDICTED: solu  23.9 2.8E+03   0.018   25.3  11.0   84   66-167   566-665 (1101)
159 NP_116317.1 transmembrane prot  23.8 2.3E+02  0.0015   25.2   2.3   28   36-63      6-33  (108)
160 6NPH_B Solute carrier family 1  23.6 1.4E+03  0.0089   21.7  10.9   85   66-167   367-469 (472)
161 NP_001258113.1 trophinin isofo  23.4 8.3E+02  0.0052   29.7   6.5   83    1-84     37-148 (1034)
162 XP_016874471.1 PREDICTED: synt  23.4 7.7E+02  0.0048   23.6   5.4   73    5-85    237-309 (309)
163 NP_057610.2 BET1-like protein   23.4 4.4E+02  0.0028   22.0   3.6   72    5-84     29-101 (102)
164 1BM4_A MOLONEY MURINE LEUKEMIA  23.4 2.4E+02  0.0015   18.5   1.7   22   27-48     10-31  (32)
165 XP_016881546.1 PREDICTED: nucl  23.3 1.4E+03  0.0087   25.2   7.4   67    1-67    150-217 (387)
166 NP_803173.1 syntaxin-12 [Homo   23.2 1.4E+03  0.0085   21.4   8.8   82    5-93    192-273 (276)
167 NP_612210.4 C-type lectin doma  23.2   6E+02  0.0037   23.4   4.6   29   69-97     36-64  (265)
168 XP_005253381.1 PREDICTED: C-ty  23.2   6E+02  0.0037   23.4   4.6   29   69-97     36-64  (265)
169 XP_011518872.1 PREDICTED: C-ty  23.2   6E+02  0.0037   23.4   4.6   29   69-97     36-64  (265)
170 NP_006589.2 solute carrier fam  23.2 2.7E+03   0.017   24.7  11.6   85   66-167   550-652 (1083)
171 NP_001185478.1 nucleolar prote  22.8 1.5E+03  0.0091   24.8   7.4   67    1-67    116-183 (353)
172 XP_016881548.1 PREDICTED: nucl  22.8 1.5E+03  0.0091   24.8   7.4   67    1-67    116-183 (353)
173 6KKT_A Solute carrier family 1  22.7 2.6E+03   0.016   24.4  11.6   85   66-167   550-652 (1095)
174 XP_011510575.1 PREDICTED: unch  22.6 1.8E+03   0.011   22.4   7.7   83    1-89     68-150 (199)
175 NP_000103.2 sulfate transporte  22.6 2.3E+03   0.014   23.8  11.0  135   24-163    59-235 (739)
176 XP_016864680.1 PREDICTED: sulf  22.6 2.3E+03   0.014   23.8  11.0  135   24-163    59-235 (739)
177 NP_001008495.2 transmembrane p  22.6 1.9E+03   0.012   22.7   8.1   70   55-124   141-210 (380)
178 NP_001191797.1 syntaxin-16 iso  22.6 1.4E+03  0.0086   21.1   7.8   75    5-87    191-265 (272)
179 1V5K_A microtubule-associated   22.5 4.6E+02  0.0028   21.6   3.5   53   14-67     36-106 (115)
180 XP_016867405.1 PREDICTED: C-ty  22.5 5.8E+02  0.0036   21.0   4.0   25   71-97      3-27  (164)
181 NP_001120729.1 zinc transporte  22.4 1.2E+03  0.0073   27.3   7.3   53   74-127   406-459 (831)
182 XP_016883470.1 PREDICTED: solu  22.4 2.9E+03   0.018   24.9  12.5  105   38-167   531-655 (1134)
183 NP_525126.2 C-type lectin doma  22.2 5.4E+02  0.0034   22.2   3.9   34   66-99     10-43  (215)
184 XP_011518934.1 PREDICTED: C-ty  22.2 5.4E+02  0.0034   22.2   3.9   34   66-99     10-43  (215)
185 NP_001172056.1 vesicle-associa  22.2 1.3E+03  0.0083   20.8   9.2   85    1-95     49-135 (140)
186 XP_005256832.1 PREDICTED: vesi  22.1 1.1E+03  0.0071   20.0   9.1   84    1-94     31-116 (118)
187 XP_011510580.1 PREDICTED: unch  22.0 1.4E+03  0.0088   22.3   6.6   87    1-93     68-154 (162)
188 XP_011524540.1 PREDICTED: nucl  22.0 1.4E+03   0.009   26.1   7.5   67    1-67    287-354 (524)
189 XP_005255578.1 PREDICTED: synt  21.9 1.5E+03  0.0093   21.3   8.8   80    5-92    210-289 (293)
190 NP_919337.1 syntaxin-2 isoform  21.8 1.5E+03  0.0091   21.1   8.7   80    5-92    205-284 (288)
191 NP_003756.1 syntaxin-10 isofor  21.7 1.3E+03  0.0083   20.7   7.4   76    5-88    171-246 (249)
192 XP_016878680.1 PREDICTED: ubin  21.5 9.1E+02  0.0056   28.5   6.2   53    7-67     65-117 (748)
193 NP_001137314.1 transmembrane p  21.4 4.4E+02  0.0028   25.6   3.7   31   66-96     77-107 (250)
194 NP_076961.1 transmembrane prot  21.4 4.4E+02  0.0028   25.6   3.7   31   66-96     77-107 (250)
195 4KQW_B Ketol-acid reductoisome  21.3 6.5E+02   0.004   24.3   4.6   59    8-69    278-342 (350)
196 NP_001156467.1 small integral   21.2 1.2E+03  0.0072   20.2   5.3   50   47-98      3-52  (77)
197 XP_011523420.1 PREDICTED: smal  21.2 1.2E+03  0.0072   20.2   5.3   50   47-98      3-52  (77)
198 XP_011523421.1 PREDICTED: smal  21.2 1.2E+03  0.0072   20.2   5.3   50   47-98      3-52  (77)
199 XP_016880435.1 PREDICTED: smal  21.2 1.2E+03  0.0072   20.2   5.3   50   47-98      3-52  (77)
200 XP_016880436.1 PREDICTED: smal  21.2 1.2E+03  0.0072   20.2   5.3   50   47-98      3-52  (77)
201 XP_016880437.1 PREDICTED: smal  21.2 1.2E+03  0.0072   20.2   5.3   50   47-98      3-52  (77)
202 NP_001295007.1 interleukin-32   21.2 1.3E+03  0.0082   23.8   6.5   61    5-67     90-178 (234)
203 XP_016867999.1 PREDICTED: limb  21.2 2.2E+03   0.014   23.1   9.0   76   25-102   192-267 (438)
204 3C5T_B Glucagon-like peptide 1  20.9 4.6E+02  0.0029   18.9   2.7   20   51-70      4-23  (31)
205 3TJY_A Effector protein hopAB3  20.6 9.4E+02  0.0058   21.6   4.9   41   15-60     24-79  (94)
206 NP_006069.1 voltage-dependent   20.4 1.9E+03   0.012   22.0   8.1   52  107-158   104-158 (323)
207 NP_001278517.1 transmembrane p  20.4 4.6E+02  0.0029   26.1   3.6   31   66-96     85-115 (215)
208 XP_011522562.1 PREDICTED: tran  20.4 4.6E+02  0.0029   26.1   3.6   31   66-96     85-115 (215)
209 NP_001013664.1 TMF-regulated n  20.3 1.4E+03  0.0084   23.0   6.4   76    2-85    121-196 (227)
210 NP_835227.1 protein FAM134C [H  20.1 1.2E+03  0.0076   25.6   6.5   71   27-98     26-106 (466)
211 5AJ4_Ah MITORIBOSOMAL PROTEIN   20.1 1.9E+02  0.0012   25.5   1.1   18   55-72      3-20  (103)
212 XP_011512355.1 PREDICTED: reti  20.0 1.8E+03   0.011   25.3   7.7   69   38-106    63-141 (537)

No 1
>XP_016878961.1 PREDICTED: promethin isoform X3 [Homo sapiens]
Probab=96.17  E-value=0.58  Score=42.17  Aligned_cols=147  Identities=14%  Similarity=0.175  Sum_probs=0.0  Template_Neff=3.400

Q ss_pred             CCcchHhHHHHHHHHHHHHHHHhCCCCCCCCCCcHHHHHHHHHHHhChhHHHHHHHhHHHHHHHHHcCCchHHHHHHHHH
Q AT5G16550_LDIP    1 EKEDDEDLKSLYSLICLTIGSILFPDSKTGDASSFLERVRNSVAENGPKLREASERTGREILLWTRRGSSLRALLVITMG   80 (167)
Q Consensus         1 ~~~~~~~~~~L~~v~~~~v~~I~~~~~~~~~~~~ll~R~r~a~~e~~P~l~eas~~t~~dll~Wtr~G~pwR~lLVisVG   80 (167)
                      ++...++-+.|++=++.+++.|     ++|.+.+.-+|++-.-..+...+...+-+..+-.=+-..|--.-++++-+.+-
T Consensus         6 ~~s~~~~lqelq~~~~~~~~~~-----~~ns~~~~~~~~~~~~~~~~~~~~~~~~~v~afm~s~~gqYL~~hPflAL~ll   80 (165)
T XP_016878961.1    6 PQSISRDLQELQKKLSLLIDSF-----QNNSKLPQHSRISLDSDDGVSRLGSAGSKVVAFMKSPVGQYLDSHPFLAFTLL   80 (165)
T ss_pred             CcchhHHHHHHHHHHHHHHHHH-----HhCCCCCcccccccCCCCccccccccchHHHhhhcCHHHHHHHhCHHHHHHHH


Q ss_pred             HHHHHHHHHHHHHHHHHHHHHHHHHHHHHHHHHHHHHHHHHHHHHHHHHHHHHHHHHHHHHHHHHHHHHHHHHHHHhhhH
Q AT5G16550_LDIP   81 TIVLLTTMALVVFTLFFVAATANAIIISLLISLAVAGGFLALFFLCLTGVYIGALSVAAFVISTATVSAVVSVLIASGWI  160 (167)
Q Consensus        81 tI~LlaLtGL~vfmLfflaaTvNAiiislLmSLAa~GgFlA~FFtclt~iYIGALs~AafvISt~t~~ai~av~iasGWi  160 (167)
                      ....+...=.+.|+.|-+..              ++..|.++.+.--+.+-+|++...+.-.+...++-.++..+..+++
T Consensus        81 ifiavsalPV~~Fl~Fvv~T--------------~i~af~GfiliEG~lItVgg~iLlcVL~GL~~~sl~vs~~~~v~Y~  146 (165)
T XP_016878961.1   81 VFIVMSAVPVGFFLLIVVLT--------------TLAALLGVIILEGLVISVGGFSLLCILCGLGFVSLAMSGMMIASYV  146 (165)
T ss_pred             HHHHHhHHHHHHHHHHHHHH--------------HHHHHHHHHHHHHHHHHHHHHHHHHHHHHHHHHHHHHHHHHHHHHH


Q ss_pred             HHHHhh
Q AT5G16550_LDIP  161 GFFYAV  166 (167)
Q Consensus       161 gf~w~v  166 (167)
                      ++-..+
T Consensus       147 ~~S~l~  152 (165)
T XP_016878961.1  147 VVSSLI  152 (165)
T ss_pred             HHHHHH


No 2
>XP_006721130.1 PREDICTED: promethin isoform X4 [Homo sapiens]
Probab=95.88  E-value=0.8  Score=41.27  Aligned_cols=143  Identities=15%  Similarity=0.186  Sum_probs=0.0  Template_Neff=3.400

Q ss_pred             CCcchHhHHHHHHHHHHHHHHHhCCCCCCCCCCcHHHHHHHHHHHhChhHHHHHHHhHHHHHHHHHcCCchHHHHHHHHH
Q AT5G16550_LDIP    1 EKEDDEDLKSLYSLICLTIGSILFPDSKTGDASSFLERVRNSVAENGPKLREASERTGREILLWTRRGSSLRALLVITMG   80 (167)
Q Consensus         1 ~~~~~~~~~~L~~v~~~~v~~I~~~~~~~~~~~~ll~R~r~a~~e~~P~l~eas~~t~~dll~Wtr~G~pwR~lLVisVG   80 (167)
                      ++...++-+.|++=++.+++.|     ++|.+.+.-+|++-.-..+...+...+-+..+-.=+-..|--.-++++-+.+-
T Consensus         6 ~~s~~~~lqelq~~~~~~~~~~-----~~ns~~~~~~~~~~~~~~~~~~~~~~~~~v~afm~s~~gqyL~~hPflAl~ll   80 (163)
T XP_006721130.1    6 PQSISRDLQELQKKLSLLIDSF-----QNNSKLPQHSRISLDSDDGVSRLGSAGSKVVAFMKSPVGQYLDSHPFLAFTLL   80 (163)
T ss_pred             CcchhHHHHHHHHHHHHHHHHH-----HhCCCCCcccccccCCCCccccccccchHHHhhhcCHHHHHHHhCHHHHHHHH


Q ss_pred             HHHHHHHHHHHHHHHHHHHHHHHHHHHHHHHHHHHHHHHHHHHHHHHHHHHHHHHHHHHHHHHHHHHHHHHHHHHHhhhH
Q AT5G16550_LDIP   81 TIVLLTTMALVVFTLFFVAATANAIIISLLISLAVAGGFLALFFLCLTGVYIGALSVAAFVISTATVSAVVSVLIASGWI  160 (167)
Q Consensus        81 tI~LlaLtGL~vfmLfflaaTvNAiiislLmSLAa~GgFlA~FFtclt~iYIGALs~AafvISt~t~~ai~av~iasGWi  160 (167)
                      ....+...=.+.|+.|-+..              ++..|.++.+.--+.+-+|++...+.-.+...++-.++..+..+++
T Consensus        81 ifiavsalPVl~Fl~Fvv~T--------------~i~af~GfiliEG~lItVgg~iLl~VL~GL~~~sl~vs~~~~v~Y~  146 (163)
T XP_006721130.1   81 VFIVMSAVPVGFFLLIVVLT--------------TLAALLGVIILEGLVISVGGFSLLCILCGLGFVSLAMSGMMIASYV  146 (163)
T ss_pred             HHHHHhHHHHHHHHHHHHHH--------------HHHHHHHHHHHHHHHHHHHHHHHHHHHHHHHHHHHHHHHHHHHHHH


Q ss_pred             HH
Q AT5G16550_LDIP  161 GF  162 (167)
Q Consensus       161 gf  162 (167)
                      ++
T Consensus       147 ~~  148 (163)
T XP_006721130.1  147 VV  148 (163)
T ss_pred             HH


No 3
>NP_001288698.1 promethin isoform 2 [Homo sapiens]
Probab=94.43  E-value=8.5  Score=35.04  Aligned_cols=117  Identities=15%  Similarity=0.243  Sum_probs=0.0  Template_Neff=4.200

Q ss_pred             CCCCCCCCCcHHHHHHHHHH--HhChhHHHHHHHhHHHHHHHHHcCCchHHHHHHHHHHHHHHHHHHHHHHHHHHHHHHH
Q AT5G16550_LDIP   25 PDSKTGDASSFLERVRNSVA--ENGPKLREASERTGREILLWTRRGSSLRALLVITMGTIVLLTTMALVVFTLFFVAATA  102 (167)
Q Consensus        25 ~~~~~~~~~~ll~R~r~a~~--e~~P~l~eas~~t~~dll~Wtr~G~pwR~lLVisVGtI~LlaLtGL~vfmLfflaaTv  102 (167)
                      |.+.+++-+.+-+|...-+.  ++.|+..+-.+....+-++       -|+++-+.+.....+...=.+.|+.|-+..  
T Consensus         6 ~~~~~~~~~elq~~~~~~~~~~~~~~~v~~f~~s~~g~yl~-------~hP~lalfllif~alS~LPVl~Fl~Fsi~T--   76 (161)
T NP_001288698.1    6 PQSISRDLQELQKKLSLLIDSFQNNSKVVAFMKSPVGQYLD-------SHPFLAFTLLVFIVMSAVPVGFFLLIVVLT--   76 (161)
T ss_pred             CcchhHHHHHHHHHHHHHHHHHhhCHHHHHHHccHHHHHHH-------hCHHHHHHHHHHHHHHHHHHHHHHHHHHHH--


Q ss_pred             HHHHHHHHHHHHHHHHHHHHHHHHHHHHHHHHHHHHHHHHHHHHHHHHHHHHHHhhhHHH
Q AT5G16550_LDIP  103 NAIIISLLISLAVAGGFLALFFLCLTGVYIGALSVAAFVISTATVSAVVSVLIASGWIGF  162 (167)
Q Consensus       103 NAiiislLmSLAa~GgFlA~FFtclt~iYIGALs~AafvISt~t~~ai~av~iasGWigf  162 (167)
                                  ...+|....+.+.+.+-+|.......-.+..-++..++..+.+++.++
T Consensus        77 ------------~~~Af~Gfil~Eg~visv~~~iLl~vL~gl~~vSl~ls~~~~~~Y~~~  124 (161)
T NP_001288698.1   77 ------------TLAALLGVIILEGLVISVGGFSLLCILCGLGFVSLAMSGMMIASYVVV  124 (161)
T ss_pred             ------------HHHHHHHHHHHHHHHHHHHHHHHHHHHHHHHHHHHHHHHHHHHHHHHH


No 4
>NP_001288700.1 promethin isoform 2 [Homo sapiens]
Probab=94.43  E-value=8.5  Score=35.04  Aligned_cols=117  Identities=15%  Similarity=0.243  Sum_probs=0.0  Template_Neff=4.200

Q ss_pred             CCCCCCCCCcHHHHHHHHHH--HhChhHHHHHHHhHHHHHHHHHcCCchHHHHHHHHHHHHHHHHHHHHHHHHHHHHHHH
Q AT5G16550_LDIP   25 PDSKTGDASSFLERVRNSVA--ENGPKLREASERTGREILLWTRRGSSLRALLVITMGTIVLLTTMALVVFTLFFVAATA  102 (167)
Q Consensus        25 ~~~~~~~~~~ll~R~r~a~~--e~~P~l~eas~~t~~dll~Wtr~G~pwR~lLVisVGtI~LlaLtGL~vfmLfflaaTv  102 (167)
                      |.+.+++-+.+-+|...-+.  ++.|+..+-.+....+-++       -|+++-+.+.....+...=.+.|+.|-+..  
T Consensus         6 ~~~~~~~~~elq~~~~~~~~~~~~~~~v~~f~~s~~g~yl~-------~hP~lalfllif~alS~LPVl~Fl~Fsi~T--   76 (161)
T NP_001288700.1    6 PQSISRDLQELQKKLSLLIDSFQNNSKVVAFMKSPVGQYLD-------SHPFLAFTLLVFIVMSAVPVGFFLLIVVLT--   76 (161)
T ss_pred             CcchhHHHHHHHHHHHHHHHHHhhCHHHHHHHccHHHHHHH-------hCHHHHHHHHHHHHHHHHHHHHHHHHHHHH--


Q ss_pred             HHHHHHHHHHHHHHHHHHHHHHHHHHHHHHHHHHHHHHHHHHHHHHHHHHHHHHhhhHHH
Q AT5G16550_LDIP  103 NAIIISLLISLAVAGGFLALFFLCLTGVYIGALSVAAFVISTATVSAVVSVLIASGWIGF  162 (167)
Q Consensus       103 NAiiislLmSLAa~GgFlA~FFtclt~iYIGALs~AafvISt~t~~ai~av~iasGWigf  162 (167)
                                  ...+|....+.+.+.+-+|.......-.+..-++..++..+.+++.++
T Consensus        77 ------------~~~Af~Gfil~Eg~visv~~~iLl~vL~gl~~vSl~ls~~~~~~Y~~~  124 (161)
T NP_001288700.1   77 ------------TLAALLGVIILEGLVISVGGFSLLCILCGLGFVSLAMSGMMIASYVVV  124 (161)
T ss_pred             ------------HHHHHHHHHHHHHHHHHHHHHHHHHHHHHHHHHHHHHHHHHHHHHHHH


No 5
>NP_065155.3 promethin isoform 2 [Homo sapiens]
Probab=94.43  E-value=8.5  Score=35.04  Aligned_cols=117  Identities=15%  Similarity=0.243  Sum_probs=0.0  Template_Neff=4.200

Q ss_pred             CCCCCCCCCcHHHHHHHHHH--HhChhHHHHHHHhHHHHHHHHHcCCchHHHHHHHHHHHHHHHHHHHHHHHHHHHHHHH
Q AT5G16550_LDIP   25 PDSKTGDASSFLERVRNSVA--ENGPKLREASERTGREILLWTRRGSSLRALLVITMGTIVLLTTMALVVFTLFFVAATA  102 (167)
Q Consensus        25 ~~~~~~~~~~ll~R~r~a~~--e~~P~l~eas~~t~~dll~Wtr~G~pwR~lLVisVGtI~LlaLtGL~vfmLfflaaTv  102 (167)
                      |.+.+++-+.+-+|...-+.  ++.|+..+-.+....+-++       -|+++-+.+.....+...=.+.|+.|-+..  
T Consensus         6 ~~~~~~~~~elq~~~~~~~~~~~~~~~v~~f~~s~~g~yl~-------~hP~lalfllif~alS~LPVl~Fl~Fsi~T--   76 (161)
T NP_065155.3       6 PQSISRDLQELQKKLSLLIDSFQNNSKVVAFMKSPVGQYLD-------SHPFLAFTLLVFIVMSAVPVGFFLLIVVLT--   76 (161)
T ss_pred             CcchhHHHHHHHHHHHHHHHHHhhCHHHHHHHccHHHHHHH-------hCHHHHHHHHHHHHHHHHHHHHHHHHHHHH--


Q ss_pred             HHHHHHHHHHHHHHHHHHHHHHHHHHHHHHHHHHHHHHHHHHHHHHHHHHHHHHhhhHHH
Q AT5G16550_LDIP  103 NAIIISLLISLAVAGGFLALFFLCLTGVYIGALSVAAFVISTATVSAVVSVLIASGWIGF  162 (167)
Q Consensus       103 NAiiislLmSLAa~GgFlA~FFtclt~iYIGALs~AafvISt~t~~ai~av~iasGWigf  162 (167)
                                  ...+|....+.+.+.+-+|.......-.+..-++..++..+.+++.++
T Consensus        77 ------------~~~Af~Gfil~Eg~visv~~~iLl~vL~gl~~vSl~ls~~~~~~Y~~~  124 (161)
T NP_065155.3      77 ------------TLAALLGVIILEGLVISVGGFSLLCILCGLGFVSLAMSGMMIASYVVV  124 (161)
T ss_pred             ------------HHHHHHHHHHHHHHHHHHHHHHHHHHHHHHHHHHHHHHHHHHHHHHHH


No 6
>NP_001288704.1 promethin isoform 1 [Homo sapiens]
Probab=93.95  E-value=6.1  Score=36.78  Aligned_cols=147  Identities=15%  Similarity=0.180  Sum_probs=0.0  Template_Neff=3.200

Q ss_pred             CCcchHhHHHHHHHHHHHHHHHhCCCCCCCCCCcHHHHHHHHHHHhChhHHHHHHHhHHHHHHHHHcCCchHHHHHHHHH
Q AT5G16550_LDIP    1 EKEDDEDLKSLYSLICLTIGSILFPDSKTGDASSFLERVRNSVAENGPKLREASERTGREILLWTRRGSSLRALLVITMG   80 (167)
Q Consensus         1 ~~~~~~~~~~L~~v~~~~v~~I~~~~~~~~~~~~ll~R~r~a~~e~~P~l~eas~~t~~dll~Wtr~G~pwR~lLVisVG   80 (167)
                      ++...++-+.|++=++.+++.|     +++.+.+.-+|++-.-..+...+...+-+..+-.=+=++|--.-++++-++.-
T Consensus         6 ~~s~sk~lqeLq~~~~~l~~s~-----~~ns~~~~~~~~~~~~~~~~~~~~~~~~~V~afm~s~~gqYL~~HPfLAL~LL   80 (185)
T NP_001288704.1    6 PQSISRDLQELQKKLSLLIDSF-----QNNSKLPQHSRISLDSDDGVSRLGSAGSKVVAFMKSPVGQYLDSHPFLAFTLL   80 (185)
T ss_pred             CcchhHHHHHHHHHHHHHHHHH-----HhCCCCCcccccccCCCCccccccccchHHHhhhcCHHHHHHHhCHHHHHHHH


Q ss_pred             HHHHHHHHHHHHHHHHHHHHHHHHHHHHHHHHHHHHHHHHHHHHHHHHHHHHHHHHHHHHHHHHHHHHHHHHHHHHhhhH
Q AT5G16550_LDIP   81 TIVLLTTMALVVFTLFFVAATANAIIISLLISLAVAGGFLALFFLCLTGVYIGALSVAAFVISTATVSAVVSVLIASGWI  160 (167)
Q Consensus        81 tI~LlaLtGL~vfmLfflaaTvNAiiislLmSLAa~GgFlA~FFtclt~iYIGALs~AafvISt~t~~ai~av~iasGWi  160 (167)
                      ....+...=.+.|+.|-+...+              -+|.++-+.=-+.+-+|.+.....-.+...++-.++.++..+++
T Consensus        81 vfiavsalPv~~Fl~Fvv~T~i--------------maf~Gfi~lEGtLLTVGg~~Ll~VL~GLg~lsl~vs~vl~v~Y~  146 (185)
T NP_001288704.1   81 VFIVMSAVPVGFFLLIVVLTTL--------------AALLGVIILEGLVISVGGFSLLCILCGLGFVSLAMSGMMIASYV  146 (185)
T ss_pred             HHHHHhHHHHHHHHHHHHHHHH--------------HHHHHHHHHHHHHHHHHHHHHHHHHHHHHHHHHHHHHHHHHHHH


Q ss_pred             HHHHhh
Q AT5G16550_LDIP  161 GFFYAV  166 (167)
Q Consensus       161 gf~w~v  166 (167)
                      ++-.++
T Consensus       147 v~S~l~  152 (185)
T NP_001288704.1  147 VVSSLI  152 (185)
T ss_pred             HHHHHH


No 7
>XP_005255496.1 PREDICTED: promethin isoform X1 [Homo sapiens]
Probab=93.95  E-value=6.1  Score=36.78  Aligned_cols=147  Identities=15%  Similarity=0.180  Sum_probs=0.0  Template_Neff=3.200

Q ss_pred             CCcchHhHHHHHHHHHHHHHHHhCCCCCCCCCCcHHHHHHHHHHHhChhHHHHHHHhHHHHHHHHHcCCchHHHHHHHHH
Q AT5G16550_LDIP    1 EKEDDEDLKSLYSLICLTIGSILFPDSKTGDASSFLERVRNSVAENGPKLREASERTGREILLWTRRGSSLRALLVITMG   80 (167)
Q Consensus         1 ~~~~~~~~~~L~~v~~~~v~~I~~~~~~~~~~~~ll~R~r~a~~e~~P~l~eas~~t~~dll~Wtr~G~pwR~lLVisVG   80 (167)
                      ++...++-+.|++=++.+++.|     +++.+.+.-+|++-.-..+...+...+-+..+-.=+=++|--.-++++-++.-
T Consensus         6 ~~s~sk~lqeLq~~~~~l~~s~-----~~ns~~~~~~~~~~~~~~~~~~~~~~~~~V~afm~s~~gqYL~~HPfLAL~LL   80 (185)
T XP_005255496.1    6 PQSISRDLQELQKKLSLLIDSF-----QNNSKLPQHSRISLDSDDGVSRLGSAGSKVVAFMKSPVGQYLDSHPFLAFTLL   80 (185)
T ss_pred             CcchhHHHHHHHHHHHHHHHHH-----HhCCCCCcccccccCCCCccccccccchHHHhhhcCHHHHHHHhCHHHHHHHH


Q ss_pred             HHHHHHHHHHHHHHHHHHHHHHHHHHHHHHHHHHHHHHHHHHHHHHHHHHHHHHHHHHHHHHHHHHHHHHHHHHHHhhhH
Q AT5G16550_LDIP   81 TIVLLTTMALVVFTLFFVAATANAIIISLLISLAVAGGFLALFFLCLTGVYIGALSVAAFVISTATVSAVVSVLIASGWI  160 (167)
Q Consensus        81 tI~LlaLtGL~vfmLfflaaTvNAiiislLmSLAa~GgFlA~FFtclt~iYIGALs~AafvISt~t~~ai~av~iasGWi  160 (167)
                      ....+...=.+.|+.|-+...+              -+|.++-+.=-+.+-+|.+.....-.+...++-.++.++..+++
T Consensus        81 vfiavsalPv~~Fl~Fvv~T~i--------------maf~Gfi~lEGtLLTVGg~~Ll~VL~GLg~lsl~vs~vl~v~Y~  146 (185)
T XP_005255496.1   81 VFIVMSAVPVGFFLLIVVLTTL--------------AALLGVIILEGLVISVGGFSLLCILCGLGFVSLAMSGMMIASYV  146 (185)
T ss_pred             HHHHHhHHHHHHHHHHHHHHHH--------------HHHHHHHHHHHHHHHHHHHHHHHHHHHHHHHHHHHHHHHHHHHH


Q ss_pred             HHHHhh
Q AT5G16550_LDIP  161 GFFYAV  166 (167)
Q Consensus       161 gf~w~v  166 (167)
                      ++-.++
T Consensus       147 v~S~l~  152 (185)
T XP_005255496.1  147 VVSSLI  152 (185)
T ss_pred             HHHHHH


No 8
>XP_006721129.1 PREDICTED: promethin isoform X1 [Homo sapiens]
Probab=93.95  E-value=6.1  Score=36.78  Aligned_cols=147  Identities=15%  Similarity=0.180  Sum_probs=0.0  Template_Neff=3.200

Q ss_pred             CCcchHhHHHHHHHHHHHHHHHhCCCCCCCCCCcHHHHHHHHHHHhChhHHHHHHHhHHHHHHHHHcCCchHHHHHHHHH
Q AT5G16550_LDIP    1 EKEDDEDLKSLYSLICLTIGSILFPDSKTGDASSFLERVRNSVAENGPKLREASERTGREILLWTRRGSSLRALLVITMG   80 (167)
Q Consensus         1 ~~~~~~~~~~L~~v~~~~v~~I~~~~~~~~~~~~ll~R~r~a~~e~~P~l~eas~~t~~dll~Wtr~G~pwR~lLVisVG   80 (167)
                      ++...++-+.|++=++.+++.|     +++.+.+.-+|++-.-..+...+...+-+..+-.=+=++|--.-++++-++.-
T Consensus         6 ~~s~sk~lqeLq~~~~~l~~s~-----~~ns~~~~~~~~~~~~~~~~~~~~~~~~~V~afm~s~~gqYL~~HPfLAL~LL   80 (185)
T XP_006721129.1    6 PQSISRDLQELQKKLSLLIDSF-----QNNSKLPQHSRISLDSDDGVSRLGSAGSKVVAFMKSPVGQYLDSHPFLAFTLL   80 (185)
T ss_pred             CcchhHHHHHHHHHHHHHHHHH-----HhCCCCCcccccccCCCCccccccccchHHHhhhcCHHHHHHHhCHHHHHHHH


Q ss_pred             HHHHHHHHHHHHHHHHHHHHHHHHHHHHHHHHHHHHHHHHHHHHHHHHHHHHHHHHHHHHHHHHHHHHHHHHHHHHhhhH
Q AT5G16550_LDIP   81 TIVLLTTMALVVFTLFFVAATANAIIISLLISLAVAGGFLALFFLCLTGVYIGALSVAAFVISTATVSAVVSVLIASGWI  160 (167)
Q Consensus        81 tI~LlaLtGL~vfmLfflaaTvNAiiislLmSLAa~GgFlA~FFtclt~iYIGALs~AafvISt~t~~ai~av~iasGWi  160 (167)
                      ....+...=.+.|+.|-+...+              -+|.++-+.=-+.+-+|.+.....-.+...++-.++.++..+++
T Consensus        81 vfiavsalPv~~Fl~Fvv~T~i--------------maf~Gfi~lEGtLLTVGg~~Ll~VL~GLg~lsl~vs~vl~v~Y~  146 (185)
T XP_006721129.1   81 VFIVMSAVPVGFFLLIVVLTTL--------------AALLGVIILEGLVISVGGFSLLCILCGLGFVSLAMSGMMIASYV  146 (185)
T ss_pred             HHHHHhHHHHHHHHHHHHHHHH--------------HHHHHHHHHHHHHHHHHHHHHHHHHHHHHHHHHHHHHHHHHHHH


Q ss_pred             HHHHhh
Q AT5G16550_LDIP  161 GFFYAV  166 (167)
Q Consensus       161 gf~w~v  166 (167)
                      ++-.++
T Consensus       147 v~S~l~  152 (185)
T XP_006721129.1  147 VVSSLI  152 (185)
T ss_pred             HHHHHH


No 9
>XP_016878963.1 PREDICTED: promethin isoform X6 [Homo sapiens]
Probab=93.43  E-value=12  Score=33.42  Aligned_cols=117  Identities=16%  Similarity=0.250  Sum_probs=0.0  Template_Neff=4.300

Q ss_pred             CCCCCCCCCcHHHHHHHHHH--HhChhHHHHHHHhHHHHHHHHHcCCchHHHHHHHHHHHHHHHHHHHHHHHHHHHHHHH
Q AT5G16550_LDIP   25 PDSKTGDASSFLERVRNSVA--ENGPKLREASERTGREILLWTRRGSSLRALLVITMGTIVLLTTMALVVFTLFFVAATA  102 (167)
Q Consensus        25 ~~~~~~~~~~ll~R~r~a~~--e~~P~l~eas~~t~~dll~Wtr~G~pwR~lLVisVGtI~LlaLtGL~vfmLfflaaTv  102 (167)
                      |.+.+++-+.+-+|...-+.  ++.|+..+--+...++-++       -++++.+.+.....+...=.+.|..|-++..+
T Consensus         6 ~~~~~~~~~elq~~~~~~~~~~~~~~~v~~f~~s~~~~yl~-------~hP~lal~llvf~als~lPvl~Fl~F~i~T~~   78 (141)
T XP_016878963.1    6 PQSISRDLQELQKKLSLLIDSFQNNSKVVAFMKSPVGQYLD-------SHPFLAFTLLVFIVMSAVPVGFFLLIVVLTTL   78 (141)
T ss_pred             CcchhHHHHHHHHHHHHHHHHHHhCHHHHHHHhcHHHHHHH-------hCHHHHHHHHHHHHHHHHHHHHHHHHHHHHHH


Q ss_pred             HHHHHHHHHHHHHHHHHHHHHHHHHHHHHHHHHHHHHHHHHHHHHHHHHHHHHHhhhHHH
Q AT5G16550_LDIP  103 NAIIISLLISLAVAGGFLALFFLCLTGVYIGALSVAAFVISTATVSAVVSVLIASGWIGF  162 (167)
Q Consensus       103 NAiiislLmSLAa~GgFlA~FFtclt~iYIGALs~AafvISt~t~~ai~av~iasGWigf  162 (167)
                                    .+|....+.+.+.+-+|.+.....-.+..-++..++....++++++
T Consensus        79 --------------~A~~G~i~iEg~visv~~~~Ll~vL~gl~~~Sl~vs~~~~~~Y~~~  124 (141)
T XP_016878963.1   79 --------------AALLGVIILEGLVISVGGFSLLCILCGLGFVSLAMSGMMIASYVVV  124 (141)
T ss_pred             --------------HHHHHHHHHHHHHHHHHHHHHHHHHHHHHHHHHHHHHHHHHHHHHH


No 10
>XP_016878962.1 PREDICTED: promethin isoform X5 [Homo sapiens]
Probab=93.35  E-value=14  Score=33.73  Aligned_cols=117  Identities=16%  Similarity=0.250  Sum_probs=0.0  Template_Neff=4.200

Q ss_pred             CCCCCCCCCcHHHHHHHHHH--HhChhHHHHHHHhHHHHHHHHHcCCchHHHHHHHHHHHHHHHHHHHHHHHHHHHHHHH
Q AT5G16550_LDIP   25 PDSKTGDASSFLERVRNSVA--ENGPKLREASERTGREILLWTRRGSSLRALLVITMGTIVLLTTMALVVFTLFFVAATA  102 (167)
Q Consensus        25 ~~~~~~~~~~ll~R~r~a~~--e~~P~l~eas~~t~~dll~Wtr~G~pwR~lLVisVGtI~LlaLtGL~vfmLfflaaTv  102 (167)
                      |++.+++-+.+-+|...-+.  ++.|+..+-.+...++-++       -|+++.+.+.....+...=.+.|+.|-+...+
T Consensus         6 ~~~~~~~~~elq~~~~~~~~~~~~~~~v~~f~~s~~~~yl~-------~hP~lalfllif~als~lPVl~Fl~F~i~T~~   78 (158)
T XP_016878962.1    6 PQSISRDLQELQKKLSLLIDSFQNNSKVVAFMKSPVGQYLD-------SHPFLAFTLLVFIVMSAVPVGFFLLIVVLTTL   78 (158)
T ss_pred             CcchhHHHHHHHHHHHHHHHHHHhCHHHHHHHcCHHHHHHH-------hCHHHHHHHHHHHHHHHHHHHHHHHHHHHHHH


Q ss_pred             HHHHHHHHHHHHHHHHHHHHHHHHHHHHHHHHHHHHHHHHHHHHHHHHHHHHHHhhhHHH
Q AT5G16550_LDIP  103 NAIIISLLISLAVAGGFLALFFLCLTGVYIGALSVAAFVISTATVSAVVSVLIASGWIGF  162 (167)
Q Consensus       103 NAiiislLmSLAa~GgFlA~FFtclt~iYIGALs~AafvISt~t~~ai~av~iasGWigf  162 (167)
                                    -+|....+.+.+.+-+|.+.....-.+..-++..++..+.+.+.++
T Consensus        79 --------------~A~~G~i~iEG~visvg~~iLl~vL~gl~~lSl~vt~~l~~~Y~~~  124 (158)
T XP_016878962.1   79 --------------AALLGVIILEGLVISVGGFSLLCILCGLGFVSLAMSGMMIASYVVV  124 (158)
T ss_pred             --------------HHHHHHHHHHHHHHHHHHHHHHHHHHHHHHHHHHHHHHHHHHHHHH


No 11
>XP_016878960.1 PREDICTED: promethin isoform X2 [Homo sapiens]
Probab=92.44  E-value=11  Score=35.17  Aligned_cols=143  Identities=15%  Similarity=0.192  Sum_probs=0.0  Template_Neff=3.200

Q ss_pred             CCcchHhHHHHHHHHHHHHHHHhCCCCCCCCCCcHHHHHHHHHHHhChhHHHHHHHhHHHHHHHHHcCCchHHHHHHHHH
Q AT5G16550_LDIP    1 EKEDDEDLKSLYSLICLTIGSILFPDSKTGDASSFLERVRNSVAENGPKLREASERTGREILLWTRRGSSLRALLVITMG   80 (167)
Q Consensus         1 ~~~~~~~~~~L~~v~~~~v~~I~~~~~~~~~~~~ll~R~r~a~~e~~P~l~eas~~t~~dll~Wtr~G~pwR~lLVisVG   80 (167)
                      +++.+++-+.|++=++.+++.+     +++.+.+.-+|++-.-..+...+...+-+..+-.=+=..|.-.-++++-++.-
T Consensus         6 ~~s~sk~lqeLqk~~~~l~~s~-----~~ns~~~~~~~~~~~~~~~~~~~~~~~~~V~afm~s~vgqYL~~HPfLAL~LL   80 (182)
T XP_016878960.1    6 PQSISRDLQELQKKLSLLIDSF-----QNNSKLPQHSRISLDSDDGVSRLGSAGSKVVAFMKSPVGQYLDSHPFLAFTLL   80 (182)
T ss_pred             CcchhHHHHHHHHHHHHHHHHH-----HhCCCCCcccccccCCCCccccccccchHHHhhhcChhHHHHHhCHHHHHHHH


Q ss_pred             HHHHHHHHHHHHHHHHHHHHHHHHHHHHHHHHHHHHHHHHHHHHHHHHHHHHHHHHHHHHHHHHHHHHHHHHHHHHhhhH
Q AT5G16550_LDIP   81 TIVLLTTMALVVFTLFFVAATANAIIISLLISLAVAGGFLALFFLCLTGVYIGALSVAAFVISTATVSAVVSVLIASGWI  160 (167)
Q Consensus        81 tI~LlaLtGL~vfmLfflaaTvNAiiislLmSLAa~GgFlA~FFtclt~iYIGALs~AafvISt~t~~ai~av~iasGWi  160 (167)
                      ........=.+.|+.|-+...+              -+|+++-+.=-+.|-+|.+.....-.+...++-.++.++..++.
T Consensus        81 vfiavsalPv~~Fl~FvV~T~i--------------~af~GfiliEGtLITVGg~~LlcVL~GLg~lsl~vs~v~~v~Y~  146 (182)
T XP_016878960.1   81 VFIVMSAVPVGFFLLIVVLTTL--------------AALLGVIILEGLVISVGGFSLLCILCGLGFVSLAMSGMMIASYV  146 (182)
T ss_pred             HHHHHhHHHHHHHHHHHHHHHH--------------HHHHHHHHHHHHHHHHHHHHHHHHHHHHHHHHHHHHHHHHHHHH


Q ss_pred             HH
Q AT5G16550_LDIP  161 GF  162 (167)
Q Consensus       161 gf  162 (167)
                      ++
T Consensus       147 ~~  148 (182)
T XP_016878960.1  147 VV  148 (182)
T ss_pred             HH


No 12
>XP_011536868.1 PREDICTED: protein LMBR1L isoform X7 [Homo sapiens]
Probab=83.92  E-value=58  Score=32.67  Aligned_cols=106  Identities=19%  Similarity=0.196  Sum_probs=0.0  Template_Neff=3.900

Q ss_pred             hHhHHHHHHHHHHHHHHHhCCCCCCCCCCcHHHHHHHHHHHhChhHHHHHHHhHHHHHHH------HHcCCchHHHHHHH
Q AT5G16550_LDIP    5 DEDLKSLYSLICLTIGSILFPDSKTGDASSFLERVRNSVAENGPKLREASERTGREILLW------TRRGSSLRALLVIT   78 (167)
Q Consensus         5 ~~~~~~L~~v~~~~v~~I~~~~~~~~~~~~ll~R~r~a~~e~~P~l~eas~~t~~dll~W------tr~G~pwR~lLVis   78 (167)
                      ++-+|+++..-.+--.              +.+|+++....+.|.-.+..++-..++-.+      .|+.++|+--+.--
T Consensus        27 ~dl~e~~~~~~~EE~~--------------L~RRl~~~~~~~~~~~~~~L~~~l~~~~~~~~~le~~r~aS~~~Rnl~YP   92 (281)
T XP_011536868.1   27 EDLEEQLYCSAFEEAA--------------LTRRICNPTSCWLPLDMELLHRQVLALQTQRVLLEKRRKASAWQRNLGYP   92 (281)
T ss_pred             ccHHHHHHHHHHHHHH--------------HHHHhcCCCCCCcCcCHHHHHHHHHHHHHHHHHHHHHhccHHHHHhhHHH


Q ss_pred             HHHHHHHHHHHHHHHHHHH-------------------------------HHHHHHHHHHHHHHHHHHHHHHHHHHH
Q AT5G16550_LDIP   79 MGTIVLLTTMALVVFTLFF-------------------------------VAATANAIIISLLISLAVAGGFLALFF  124 (167)
Q Consensus        79 VGtI~LlaLtGL~vfmLff-------------------------------laaTvNAiiislLmSLAa~GgFlA~FF  124 (167)
                      +..+.|+++||..++|.++                               ..|++..++|-.+|.-+.+|.+-.-+|
T Consensus        93 lamllLL~lT~isvl~V~~n~L~LL~g~~alP~~~q~~~LG~~S~S~lG~~GA~lEiilI~Ylm~sS~vGfYslP~~  169 (281)
T XP_011536868.1   93 LAMLCLLVLTGLSVLIVAIHILELLIDEAAMPRGMQGTSLGQVSFSKLGSFGAVIQVVLIFYLMVSSVVGFYSSPLF  169 (281)
T ss_pred             HHHHHHHHHHHHHHHHHHHHHHHHHhCHhhCCccccCccCCCccchhhHHHHHHHHHHHHHHHHHHHhhchhcchhH


No 13
>XP_016875119.1 PREDICTED: protein LMBR1L isoform X7 [Homo sapiens]
Probab=83.92  E-value=58  Score=32.67  Aligned_cols=106  Identities=19%  Similarity=0.196  Sum_probs=0.0  Template_Neff=3.900

Q ss_pred             hHhHHHHHHHHHHHHHHHhCCCCCCCCCCcHHHHHHHHHHHhChhHHHHHHHhHHHHHHH------HHcCCchHHHHHHH
Q AT5G16550_LDIP    5 DEDLKSLYSLICLTIGSILFPDSKTGDASSFLERVRNSVAENGPKLREASERTGREILLW------TRRGSSLRALLVIT   78 (167)
Q Consensus         5 ~~~~~~L~~v~~~~v~~I~~~~~~~~~~~~ll~R~r~a~~e~~P~l~eas~~t~~dll~W------tr~G~pwR~lLVis   78 (167)
                      ++-+|+++..-.+--.              +.+|+++....+.|.-.+..++-..++-.+      .|+.++|+--+.--
T Consensus        27 ~dl~e~~~~~~~EE~~--------------L~RRl~~~~~~~~~~~~~~L~~~l~~~~~~~~~le~~r~aS~~~Rnl~YP   92 (281)
T XP_016875119.1   27 EDLEEQLYCSAFEEAA--------------LTRRICNPTSCWLPLDMELLHRQVLALQTQRVLLEKRRKASAWQRNLGYP   92 (281)
T ss_pred             ccHHHHHHHHHHHHHH--------------HHHHhcCCCCCCcCcCHHHHHHHHHHHHHHHHHHHHHhccHHHHHhhHHH


Q ss_pred             HHHHHHHHHHHHHHHHHHH-------------------------------HHHHHHHHHHHHHHHHHHHHHHHHHHH
Q AT5G16550_LDIP   79 MGTIVLLTTMALVVFTLFF-------------------------------VAATANAIIISLLISLAVAGGFLALFF  124 (167)
Q Consensus        79 VGtI~LlaLtGL~vfmLff-------------------------------laaTvNAiiislLmSLAa~GgFlA~FF  124 (167)
                      +..+.|+++||..++|.++                               ..|++..++|-.+|.-+.+|.+-.-+|
T Consensus        93 lamllLL~lT~isvl~V~~n~L~LL~g~~alP~~~q~~~LG~~S~S~lG~~GA~lEiilI~Ylm~sS~vGfYslP~~  169 (281)
T XP_016875119.1   93 LAMLCLLVLTGLSVLIVAIHILELLIDEAAMPRGMQGTSLGQVSFSKLGSFGAVIQVVLIFYLMVSSVVGFYSSPLF  169 (281)
T ss_pred             HHHHHHHHHHHHHHHHHHHHHHHHHhCHhhCCccccCccCCCccchhhHHHHHHHHHHHHHHHHHHHhhchhcchhH


No 14
>5GKO_A Macrolide export ATP-binding/permease protein MacB; Multi-drug, efflux transporter, ABC transporter; HET: MSE; 3.393A {Acinetobacter baumannii}; Related PDB entries: 5GKO_B 5WS4_B 5WS4_A
Probab=74.66  E-value=2.4e+02  Score=29.28  Aligned_cols=141  Identities=13%  Similarity=0.076  Sum_probs=0.0  Template_Neff=9.500

Q ss_pred             CCCCCCCcHHHHHHHHHHHhChhHHHHHHHhHHHHHHHHHcCCchHHHHHHHHHHHHHHHHHHHHHHHHHHHH-------
Q AT5G16550_LDIP   27 SKTGDASSFLERVRNSVAENGPKLREASERTGREILLWTRRGSSLRALLVITMGTIVLLTTMALVVFTLFFVA-------   99 (167)
Q Consensus        27 ~~~~~~~~ll~R~r~a~~e~~P~l~eas~~t~~dll~Wtr~G~pwR~lLVisVGtI~LlaLtGL~vfmLffla-------   99 (167)
                      .+........+++++.+.++.|.-.-...+..+..=++.+.-+....++.+..+.+.+++..|+...|..-+.       
T Consensus       499 ~~~~~~~~a~~~i~~~L~~~~~~~~~~~~~~~~~~~~~~~~~~~~~~~~~~~~~~~~~~~~~~i~~~~~~~~~~r~~eig  578 (671)
T 5GKO_A          499 NDKYSTSAAENAIVNLLTQRHGAQDIFTMNSDSIRQTIEKTTSTMTLLVSAIAVISLVVGGIGVMNIMLVSVTERTQEIG  578 (671)
T ss_dssp             GGGCCHHHHHHHHHHHHHHHSSSCCCEEEEHHHHHHHHHHHHHHHHHHHHHHHHHHHTGGGTHHHHHHHHHHHHTHHHHH
T ss_pred             CChhhhhHHHHHHHHHHHhccCCCccceeCHHHHHHHHHHHHHHHHHHHHHHHHHHHHHHHHHHHHHHHHHHHHhhhHHH


Q ss_pred             ---------HHHHHHHHHHHHHHHHHHHHHHHHHHHHHHHHHHHHHHH--HHHHHHHHHHHHHHHHHHhhhHHHHHhhC
Q AT5G16550_LDIP  100 ---------ATANAIIISLLISLAVAGGFLALFFLCLTGVYIGALSVA--AFVISTATVSAVVSVLIASGWIGFFYAVW  167 (167)
Q Consensus       100 ---------aTvNAiiislLmSLAa~GgFlA~FFtclt~iYIGALs~A--afvISt~t~~ai~av~iasGWigf~w~vW  167 (167)
                               ..+...++.=-+-++.+|+.+++.......-++......  .+.++...+.....+.++.+.++.++..|
T Consensus       579 ~~~a~G~~~~~i~~~~~~e~~~~~~~g~~~g~~~~~~~~~~~~~~~~~~~~~~~~~~~~~~~~~~~~~~~~~~~~~~~~  657 (671)
T 5GKO_A          579 VRMAVGARQSDILQQFLIEAILVCLIGGVLGVLLSLGLGQLINKFAGGNFAVAYSTTSIVAAFVCSTLIGVVFGFLPAK  657 (671)
T ss_dssp             HHHHTTCCHHHHHHHHHHHHHHHHHTTHHHHHHHHHHHHHHHHHHSCSSCCCCCCHHHHHHHHHHHHHHHHHHTHHHHH
T ss_pred             HHHhcCCCHHHHHHHHHHHHHHHHHHHHHHHHHHHHHHHHHHHHHhCCCCccCCCHHHHHHHHHHHHHHHHHHHHHHHH


No 15
>XP_016875120.1 PREDICTED: protein LMBR1L isoform X8 [Homo sapiens]
Probab=73.04  E-value=47  Score=32.93  Aligned_cols=84  Identities=17%  Similarity=0.071  Sum_probs=0.0  Template_Neff=3.800

Q ss_pred             chHhHHHHHHHHHHHHHHHhCCCCCCCCCCcHHHHHHHHHHHhChhHHHHHHHhHHHHHHH------HHcCCchHHHHHH
Q AT5G16550_LDIP    4 DDEDLKSLYSLICLTIGSILFPDSKTGDASSFLERVRNSVAENGPKLREASERTGREILLW------TRRGSSLRALLVI   77 (167)
Q Consensus         4 ~~~~~~~L~~v~~~~v~~I~~~~~~~~~~~~ll~R~r~a~~e~~P~l~eas~~t~~dll~W------tr~G~pwR~lLVi   77 (167)
                      ..+..+.+.+=+...--+.          ..+.+|++.....+.|.-.+..++--.++-.+      .|+.++|+--+.-
T Consensus        22 ~~~~l~dl~e~l~~~~~Ee----------~~l~RRl~~~~~~~~~~~~~~l~~~l~~~~~~~~~le~~r~aS~~~Rnl~Y   91 (261)
T XP_016875120.1   22 CSWLLEDLEEQLYCSAFEE----------AALTRRICNPTSCWLPLDMELLHRQVLALQTQRVLLEKRRKASAWQRNLGY   91 (261)
T ss_pred             hhhhcccHHHHHHHHHHHH----------HHHHHHHcCCCCCCcCcCHHHHHHHHHHHHHHHHHHHHHhccHHHHHhhHH


Q ss_pred             HHHHHHHHHHHHHHHHHHHH
Q AT5G16550_LDIP   78 TMGTIVLLTTMALVVFTLFF   97 (167)
Q Consensus        78 sVGtI~LlaLtGL~vfmLff   97 (167)
                      -+..+.|+++||..++|.++
T Consensus        92 PlamllLL~lT~isvl~V~~  111 (261)
T XP_016875120.1   92 PLAMLCLLVLTGLSVLIVAI  111 (261)
T ss_pred             HHHHHHHHHHHHHHHHHHHH


No 16
>XP_016868001.1 PREDICTED: limb region 1 protein homolog isoform X7 [Homo sapiens]
Probab=72.54  E-value=2e+02  Score=30.35  Aligned_cols=93  Identities=19%  Similarity=0.210  Sum_probs=0.0  Template_Neff=4.500

Q ss_pred             CCCCCCCCCcHHHHHHHHHHHhChhHHHHHHHhHHHHHHHHHcCCchHHHHHHHHHHHHHHHHHHHHHHHHHH-------
Q AT5G16550_LDIP   25 PDSKTGDASSFLERVRNSVAENGPKLREASERTGREILLWTRRGSSLRALLVITMGTIVLLTTMALVVFTLFF-------   97 (167)
Q Consensus        25 ~~~~~~~~~~ll~R~r~a~~e~~P~l~eas~~t~~dll~Wtr~G~pwR~lLVisVGtI~LlaLtGL~vfmLff-------   97 (167)
                      ++.+...+.+.-.+.....++...++.+.-  .-+..++=.|+.++|+.-+.--+..+.|+++|+..+.|..+       
T Consensus       133 ~~~~~~~~~~~~~~~~~~~~~l~~~l~~~~--~~~~~le~~r~~S~~~Rnl~YPl~mllLL~lT~isvl~V~~n~L~Ll~  210 (379)
T XP_016868001.1  133 EGGDMIANPRLSSSVEYNIMELEQELENVK--TLKTKLERRKKASAWERNLVYPAVMVLLLIETSISVLLVACNILCLLV  210 (379)
T ss_pred             CCCcccCCcccccchhhhHHHHHHHHHHHH--HHHHHHHHHhcchHHHHHhHHHHHHHHHHHHHHHHHHHHHHHHHHHHh


Q ss_pred             ------------------------HHHHHHHHHHHHHHHHHHHHHH
Q AT5G16550_LDIP   98 ------------------------VAATANAIIISLLISLAVAGGF  119 (167)
Q Consensus        98 ------------------------laaTvNAiiislLmSLAa~GgF  119 (167)
                                              ..|++..++|-.+|.-+.+|.+
T Consensus       211 g~~alP~~~~~~~LG~~S~s~lG~~GA~lev~lI~Yl~~sS~vGfY  256 (379)
T XP_016868001.1  211 DETAMPKGTRGPGIGNASLSTFGFVGAALEIILIFYLMVSSVVGFY  256 (379)
T ss_pred             CcccCCCCCCCCCCCccchhcchhHHHHHHHHHHHHHHHHHhhhhh


No 17
>XP_016868002.1 PREDICTED: limb region 1 protein homolog isoform X7 [Homo sapiens]
Probab=72.54  E-value=2e+02  Score=30.35  Aligned_cols=93  Identities=19%  Similarity=0.210  Sum_probs=0.0  Template_Neff=4.500

Q ss_pred             CCCCCCCCCcHHHHHHHHHHHhChhHHHHHHHhHHHHHHHHHcCCchHHHHHHHHHHHHHHHHHHHHHHHHHH-------
Q AT5G16550_LDIP   25 PDSKTGDASSFLERVRNSVAENGPKLREASERTGREILLWTRRGSSLRALLVITMGTIVLLTTMALVVFTLFF-------   97 (167)
Q Consensus        25 ~~~~~~~~~~ll~R~r~a~~e~~P~l~eas~~t~~dll~Wtr~G~pwR~lLVisVGtI~LlaLtGL~vfmLff-------   97 (167)
                      ++.+...+.+.-.+.....++...++.+.-  .-+..++=.|+.++|+.-+.--+..+.|+++|+..+.|..+       
T Consensus       133 ~~~~~~~~~~~~~~~~~~~~~l~~~l~~~~--~~~~~le~~r~~S~~~Rnl~YPl~mllLL~lT~isvl~V~~n~L~Ll~  210 (379)
T XP_016868002.1  133 EGGDMIANPRLSSSVEYNIMELEQELENVK--TLKTKLERRKKASAWERNLVYPAVMVLLLIETSISVLLVACNILCLLV  210 (379)
T ss_pred             CCCcccCCcccccchhhhHHHHHHHHHHHH--HHHHHHHHHhcchHHHHHhHHHHHHHHHHHHHHHHHHHHHHHHHHHHh


Q ss_pred             ------------------------HHHHHHHHHHHHHHHHHHHHHH
Q AT5G16550_LDIP   98 ------------------------VAATANAIIISLLISLAVAGGF  119 (167)
Q Consensus        98 ------------------------laaTvNAiiislLmSLAa~GgF  119 (167)
                                              ..|++..++|-.+|.-+.+|.+
T Consensus       211 g~~alP~~~~~~~LG~~S~s~lG~~GA~lev~lI~Yl~~sS~vGfY  256 (379)
T XP_016868002.1  211 DETAMPKGTRGPGIGNASLSTFGFVGAALEIILIFYLMVSSVVGFY  256 (379)
T ss_pred             CcccCCCCCCCCCCCccchhcchhHHHHHHHHHHHHHHHHHhhhhh


No 18
>NP_001186464.1 TGIF2-C20orf24 protein [Homo sapiens]
Probab=69.05  E-value=91  Score=27.07  Aligned_cols=97  Identities=10%  Similarity=0.063  Sum_probs=0.0  Template_Neff=7.600

Q ss_pred             CCcchHhHHHHHHHHHHHHHHHhCCCCCCCCCCcHHHHHHHHHHHhChhHHHHHHHhHHHHHHHHHcCCchHHHHHHHHH
Q AT5G16550_LDIP    1 EKEDDEDLKSLYSLICLTIGSILFPDSKTGDASSFLERVRNSVAENGPKLREASERTGREILLWTRRGSSLRALLVITMG   80 (167)
Q Consensus         1 ~~~~~~~~~~L~~v~~~~v~~I~~~~~~~~~~~~ll~R~r~a~~e~~P~l~eas~~t~~dll~Wtr~G~pwR~lLVisVG   80 (167)
                      ++...+++..+.+--.+..++-+....++..|.   +.-|+..+++..  -...++-..|+..|.|     ...-++.-.
T Consensus        15 ~~~~~~~r~~~~~~~~~~L~~w~~~h~~~pYPs---~~ek~~la~~t~--lt~~q~~~~~v~~wfr-----~~~a~~~G~   84 (155)
T NP_001186464.1   15 LAGKRKRRGNLPKESVKILRDWLYLHRYNAYPS---EQEKLSLSGQTN--LSVLQDEFLDVIYWFR-----QIIAVVLGV   84 (155)
T ss_pred             HhhcccccCCCCHHHHHHHHHHHHHcccCCCCC---HHHHHHHHcccC--CChhHHHHHHHHHHHH-----HHHHHHHHH


Q ss_pred             HHHHHHHHHHHHHHHHHHHHHHHHHHH
Q AT5G16550_LDIP   81 TIVLLTTMALVVFTLFFVAATANAIII  107 (167)
Q Consensus        81 tI~LlaLtGL~vfmLfflaaTvNAiii  107 (167)
                      +..++.++|+..|+.|++...+-..++
T Consensus        85 ~aGilgltg~~Gf~~f~~~~~~~~~~~  111 (155)
T NP_001186464.1   85 IWGVLPLRGFLGIAGFCLINAGVLYLY  111 (155)
T ss_pred             HHhhchhccHHHHHHHHHHHHHHHHHH


No 19
>XP_016868006.1 PREDICTED: limb region 1 protein homolog isoform X11 [Homo sapiens]
Probab=65.62  E-value=2.5e+02  Score=29.22  Aligned_cols=81  Identities=23%  Similarity=0.282  Sum_probs=0.0  Template_Neff=4.600

Q ss_pred             HHHHHHHHHhChhHHHHHHHhHHHHHHHHHcCCchHHHHHHHHHHHHHHHHHHHHHHH----------------------
Q AT5G16550_LDIP   37 ERVRNSVAENGPKLREASERTGREILLWTRRGSSLRALLVITMGTIVLLTTMALVVFT----------------------   94 (167)
Q Consensus        37 ~R~r~a~~e~~P~l~eas~~t~~dll~Wtr~G~pwR~lLVisVGtI~LlaLtGL~vfm----------------------   94 (167)
                      ++.+...++..+++.+.-  .-+..++=.|+.++|+.-+.--+..+.|+++|+..++|                      
T Consensus       104 ~~~~~~~~~l~~~l~~~~--~~~~~Le~~r~~S~~~Rnl~YPlamllLL~LT~iSvLmV~~n~L~LL~g~~alp~~~~~~  181 (338)
T XP_016868006.1  104 SSVEYNIMELEQELENVK--TLKTKLERRKKASAWERNLVYPAVMVLLLIETSISVLLVACNILCLLVDETAMPKGTRGP  181 (338)
T ss_pred             cccchhHHHHHHHHHHHH--HHHHHHHHHhcccHHHHhhHHHHHHHHHHHHHHHHHHHHHHHHHHHHhCcccCCCCCCCC


Q ss_pred             ---------HHHHHHHHHHHHHHHHHHHHHHHHH
Q AT5G16550_LDIP   95 ---------LFFVAATANAIIISLLISLAVAGGF  119 (167)
Q Consensus        95 ---------LfflaaTvNAiiislLmSLAa~GgF  119 (167)
                               +-+..|++..++|..+|.-+.+|.+
T Consensus       182 ~lG~~S~s~lG~~GA~lev~lI~yl~~~s~vG~Y  215 (338)
T XP_016868006.1  182 GIGNASLSTFGFVGAALEIILIFYLMVSSVVGFY  215 (338)
T ss_pred             CCCccchhhHHHHHHHHHHHHHHHHHHHhhhhhh


No 20
>XP_016868007.1 PREDICTED: limb region 1 protein homolog isoform X11 [Homo sapiens]
Probab=65.62  E-value=2.5e+02  Score=29.22  Aligned_cols=81  Identities=23%  Similarity=0.282  Sum_probs=0.0  Template_Neff=4.600

Q ss_pred             HHHHHHHHHhChhHHHHHHHhHHHHHHHHHcCCchHHHHHHHHHHHHHHHHHHHHHHH----------------------
Q AT5G16550_LDIP   37 ERVRNSVAENGPKLREASERTGREILLWTRRGSSLRALLVITMGTIVLLTTMALVVFT----------------------   94 (167)
Q Consensus        37 ~R~r~a~~e~~P~l~eas~~t~~dll~Wtr~G~pwR~lLVisVGtI~LlaLtGL~vfm----------------------   94 (167)
                      ++.+...++..+++.+.-  .-+..++=.|+.++|+.-+.--+..+.|+++|+..++|                      
T Consensus       104 ~~~~~~~~~l~~~l~~~~--~~~~~Le~~r~~S~~~Rnl~YPlamllLL~LT~iSvLmV~~n~L~LL~g~~alp~~~~~~  181 (338)
T XP_016868007.1  104 SSVEYNIMELEQELENVK--TLKTKLERRKKASAWERNLVYPAVMVLLLIETSISVLLVACNILCLLVDETAMPKGTRGP  181 (338)
T ss_pred             cccchhHHHHHHHHHHHH--HHHHHHHHHhcccHHHHhhHHHHHHHHHHHHHHHHHHHHHHHHHHHHhCcccCCCCCCCC


Q ss_pred             ---------HHHHHHHHHHHHHHHHHHHHHHHHH
Q AT5G16550_LDIP   95 ---------LFFVAATANAIIISLLISLAVAGGF  119 (167)
Q Consensus        95 ---------LfflaaTvNAiiislLmSLAa~GgF  119 (167)
                               +-+..|++..++|..+|.-+.+|.+
T Consensus       182 ~lG~~S~s~lG~~GA~lev~lI~yl~~~s~vG~Y  215 (338)
T XP_016868007.1  182 GIGNASLSTFGFVGAALEIILIFYLMVSSVVGFY  215 (338)
T ss_pred             CCCccchhhHHHHHHHHHHHHHHHHHHHhhhhhh


No 21
>NP_064705.1 vesicular glutamate transporter 1 [Homo sapiens]
Probab=64.08  E-value=66  Score=30.16  Aligned_cols=157  Identities=10%  Similarity=-0.053  Sum_probs=0.0  Template_Neff=11.500

Q ss_pred             CCcchHhHHHHHHHHHHHHHHHhCCCCCCCCCCcHHHHHHHHHHHhChhHHHHHHHhHHHHHHHHHcCCchHHHHHHHHH
Q AT5G16550_LDIP    1 EKEDDEDLKSLYSLICLTIGSILFPDSKTGDASSFLERVRNSVAENGPKLREASERTGREILLWTRRGSSLRALLVITMG   80 (167)
Q Consensus         1 ~~~~~~~~~~L~~v~~~~v~~I~~~~~~~~~~~~ll~R~r~a~~e~~P~l~eas~~t~~dll~Wtr~G~pwR~lLVisVG   80 (167)
                      +++.||..+.+.+.+         +.+++..+.+--++.+....|......+-.++...+.-.|.++...|+.++...++
T Consensus         2 ~~r~~~a~~~~~~~~---------~~~~~~~~~~~~~~~~~~~~~~~~~~~~~~~~~~~~~~~~~~~~~~~~~~~~~~~~   72 (560)
T NP_064705.1       2 EFRQEEFRKLAGRAL---------GKLHRLLEKRQEGAETLELSADGRPVTTQTRDPPVVDCTCFGLPRRYIIAIMSGLG   72 (560)
T ss_pred             cccHHHHHHHHHHHH---------hHHHHHhhhcccCccceeeCCCCCccCCCCCCCCCcccCccCCCHHHHHHHHHHHH


Q ss_pred             HHHHHHHHHHHHHHHHHHH---------------HHH--HHHHHHHHHHHHHHHHHHHHHHHHHHHHHHHHHHHHHHHHH
Q AT5G16550_LDIP   81 TIVLLTTMALVVFTLFFVA---------------ATA--NAIIISLLISLAVAGGFLALFFLCLTGVYIGALSVAAFVIS  143 (167)
Q Consensus        81 tI~LlaLtGL~vfmLffla---------------aTv--NAiiislLmSLAa~GgFlA~FFtclt~iYIGALs~AafvIS  143 (167)
                      ...-.............+.               ...  +...++++.++..++..+.-++...-+=..|.=-+......
T Consensus        73 ~~~~~~~~~~~~~~~~~~~~~~~~~~~~~~~~~~~~~~~s~~~~g~~~~~~~l~~~~~~~~~g~l~dr~g~r~~~~~~~~  152 (560)
T NP_064705.1      73 FCISFGIRCNLGVAIVSMVNNSTTHRGGHVVVQKAQFSWDPETVGLIHGSFFWGYIVTQIPGGFICQKFAANRVFGFAIV  152 (560)
T ss_pred             HHHHHHHHHhhHHHHhhcccCCCCCCCCceeeeeccccCCHHHHHHHHHHHHHHHHHHHhHHHHHHHHccHhHHHHHHHH


Q ss_pred             HHHHHHHHHHHHHhhhHHHHHhh
Q AT5G16550_LDIP  144 TATVSAVVSVLIASGWIGFFYAV  166 (167)
Q Consensus       144 t~t~~ai~av~iasGWigf~w~v  166 (167)
                      ...+...............+.+.
T Consensus       153 ~~~~~~~~~~~~~~~~~~~~~~~  175 (560)
T NP_064705.1     153 ATSTLNMLIPSAARVHYGCVIFV  175 (560)
T ss_pred             HHHHHHHHHHHHhhcchHHHHHH


No 22
>6WW7_F ER membrane protein complex subunit; Insertase, endoplasmic reticulum, transmembrane chaperone; HET: NAG;{Homo sapiens}
Probab=63.45  E-value=87  Score=25.74  Aligned_cols=60  Identities=20%  Similarity=0.315  Sum_probs=0.0  Template_Neff=7.500

Q ss_pred             HHHHhChhHHHHHHHhHHHHHHHHHcCCchHHHHHHHHHHH-HHHHHHHHHHHHHHHHHHHHHHHHH
Q AT5G16550_LDIP   42 SVAENGPKLREASERTGREILLWTRRGSSLRALLVITMGTI-VLLTTMALVVFTLFFVAATANAIII  107 (167)
Q Consensus        42 a~~e~~P~l~eas~~t~~dll~Wtr~G~pwR~lLVisVGtI-~LlaLtGL~vfmLfflaaTvNAiii  107 (167)
                      +..++.|...+.+.+.-.|.+.|.|+      +.-+..|.+ ..+.++|...|+.|++...+-....
T Consensus         6 ~~~~~~~~~~~~~~~~n~~~l~~~r~------~~aii~G~v~Gilgl~g~~Gf~~f~~~~~~~~~~~   66 (110)
T 6WW7_F            6 AKREGPPFISEAAVRGNAAVLDYCRT------SVSALSGATAGILGLTGLYGFIFYLLASVLLSLLL   66 (110)
T ss_dssp             ------CCBCHHHHHHHHHHHHHHHH------HHHHHHHHHHHHHTCCTHHHHHHHHHHHHHHHHHH
T ss_pred             ccccCCCccCHHHHHHHHHHHHHHHH------HHHHHHHHHHHHhhccchHHHHHHHHHHHHHHHHH


No 23
>NP_001014764.1 ER membrane protein complex subunit 6 [Homo sapiens]
Probab=61.87  E-value=90  Score=25.99  Aligned_cols=58  Identities=21%  Similarity=0.344  Sum_probs=0.0  Template_Neff=7.000

Q ss_pred             HhChhHHHHHHHhHHHHHHHHHcCCchHHHHHHHHHHHHHHHHHHHHHHHHHHHHHHHHHHHH
Q AT5G16550_LDIP   45 ENGPKLREASERTGREILLWTRRGSSLRALLVITMGTIVLLTTMALVVFTLFFVAATANAIII  107 (167)
Q Consensus        45 e~~P~l~eas~~t~~dll~Wtr~G~pwR~lLVisVGtI~LlaLtGL~vfmLfflaaTvNAiii  107 (167)
                      +..|.+.+.+.+.-.|++.|.|+     ..-++.-.....+.+||+.-|+.|++...+-....
T Consensus         9 ~~~~~~~~~~~~~n~~~l~~~r~-----~~s~~~G~~aGilgltg~~Gf~~fl~~~~~~s~~~   66 (110)
T NP_001014764.1    9 EGPPFISEAAVRGNAAVLDYCRT-----SVSALSGATAGILGLTGLYGFIFYLLASVLLSLLL   66 (110)
T ss_pred             CCCCCCCHHHHHHHHHHHHHHHH-----HHHHHHHHHHhhccccCHHHHHHHHHHHHHHHHHH


No 24
>NP_112588.1 ER membrane protein complex subunit 6 [Homo sapiens]
Probab=61.87  E-value=90  Score=25.99  Aligned_cols=58  Identities=21%  Similarity=0.344  Sum_probs=0.0  Template_Neff=7.000

Q ss_pred             HhChhHHHHHHHhHHHHHHHHHcCCchHHHHHHHHHHHHHHHHHHHHHHHHHHHHHHHHHHHH
Q AT5G16550_LDIP   45 ENGPKLREASERTGREILLWTRRGSSLRALLVITMGTIVLLTTMALVVFTLFFVAATANAIII  107 (167)
Q Consensus        45 e~~P~l~eas~~t~~dll~Wtr~G~pwR~lLVisVGtI~LlaLtGL~vfmLfflaaTvNAiii  107 (167)
                      +..|.+.+.+.+.-.|++.|.|+     ..-++.-.....+.+||+.-|+.|++...+-....
T Consensus         9 ~~~~~~~~~~~~~n~~~l~~~r~-----~~s~~~G~~aGilgltg~~Gf~~fl~~~~~~s~~~   66 (110)
T NP_112588.1       9 EGPPFISEAAVRGNAAVLDYCRT-----SVSALSGATAGILGLTGLYGFIFYLLASVLLSLLL   66 (110)
T ss_pred             CCCCCCCHHHHHHHHHHHHHHHH-----HHHHHHHHHHhhccccCHHHHHHHHHHHHHHHHHH


No 25
>XP_006721132.1 PREDICTED: promethin isoform X7 [Homo sapiens]
Probab=61.37  E-value=2e+02  Score=25.95  Aligned_cols=101  Identities=18%  Similarity=0.195  Sum_probs=0.0  Template_Neff=2.800

Q ss_pred             CCcchHhHHHHHHHHHHHHHHHhCCCCCCCCCCcHHHHHHHHHHHhChhHHHHHHHhHH----HHHHHHHcCCchHHHHH
Q AT5G16550_LDIP    1 EKEDDEDLKSLYSLICLTIGSILFPDSKTGDASSFLERVRNSVAENGPKLREASERTGR----EILLWTRRGSSLRALLV   76 (167)
Q Consensus         1 ~~~~~~~~~~L~~v~~~~v~~I~~~~~~~~~~~~ll~R~r~a~~e~~P~l~eas~~t~~----dll~Wtr~G~pwR~lLV   76 (167)
                      ..+..++-..|++=++.+++.+     +++.+.+.-+|++-.-..+...+...+-+..+    .+-||.++....-.-+.
T Consensus         6 ~~s~skdlqELQ~kl~~li~s~-----~~nsk~~~~~~~~~~~~~~~~~~~~~~~~Vvafm~s~~GqYLd~hPfLALsLL   80 (114)
T XP_006721132.1    6 PQSISRDLQELQKKLSLLIDSF-----QNNSKLPQHSRISLDSDDGVSRLGSAGSKVVAFMKSPVGQYLDSHPFLAFTLL   80 (114)
T ss_pred             CcchhHHHHHHHHHHHHHHHHH-----hhCCCCCcccccccCCCCccccccccchHHHhhhcCHHHHHHHhCHHHHHHHH


Q ss_pred             HHHHHHHHHHHHHHHHHHHHHHHHHHHHHHHHHHH
Q AT5G16550_LDIP   77 ITMGTIVLLTTMALVVFTLFFVAATANAIIISLLI  111 (167)
Q Consensus        77 isVGtI~LlaLtGL~vfmLfflaaTvNAiiislLm  111 (167)
                      +.+..-++=     +.+.++|...|.-...+++++
T Consensus        81 vfia~savP-----v~lFl~FvV~Taimaf~GfIl  110 (114)
T XP_006721132.1   81 VFIVMSAVP-----VGFFLLIVVLTTLAALLGVII  110 (114)
T ss_pred             HHHHHHHHH-----HHHHHHHHHHHHHHHHHHHHH


No 26
>XP_016873681.1 PREDICTED: syntaxin-3 isoform X2 [Homo sapiens]
Probab=60.71  E-value=2.9e+02  Score=24.95  Aligned_cols=83  Identities=8%  Similarity=0.180  Sum_probs=0.0  Template_Neff=9.900

Q ss_pred             hHhHHHHHHHHHHHHHHHhCCCCCCCCCCcHHHHHHHHHHHhChhHHHHHHHhHHHHHHHHHcCCchHHHHHHHHHHHHH
Q AT5G16550_LDIP    5 DEDLKSLYSLICLTIGSILFPDSKTGDASSFLERVRNSVAENGPKLREASERTGREILLWTRRGSSLRALLVITMGTIVL   84 (167)
Q Consensus         5 ~~~~~~L~~v~~~~v~~I~~~~~~~~~~~~ll~R~r~a~~e~~P~l~eas~~t~~dll~Wtr~G~pwR~lLVisVGtI~L   84 (167)
                      ++.-..|..+..++-..+-       +....++|+-.-+.+-..+++.+.++. +....-.++.+.|+....+.+..+.+
T Consensus       197 ~~~i~el~~l~~~l~~~v~-------~Q~e~id~I~~~v~~a~~~~~~a~~~l-~ka~~~~~~~r~~~~~~~l~~iiv~~  268 (279)
T XP_016873681.1  197 ESSIKELHDMFMDIAMLVE-------NQGEMLDNIELNVMHTVDHVEKARDET-KKAVKYQSQARKKKIMIMICCIILAI  268 (279)
T ss_pred             HHHHHHHHHHHHHHHHHHH-------HHHHHHHHHHHHHHHHHHHHHHHHHHH-HHHHHHHHHHHHHHHHHHHHHHHHHH


Q ss_pred             HHHHHHHHHHH
Q AT5G16550_LDIP   85 LTTMALVVFTL   95 (167)
Q Consensus        85 laLtGL~vfmL   95 (167)
                      +.+..+..+.+
T Consensus       269 ~~~~~~~~~~~  279 (279)
T XP_016873681.1  269 ILASTIGSIFA  279 (279)
T ss_pred             HHHHHHHHHhC


No 27
>XP_016873682.1 PREDICTED: syntaxin-3 isoform X2 [Homo sapiens]
Probab=60.71  E-value=2.9e+02  Score=24.95  Aligned_cols=83  Identities=8%  Similarity=0.180  Sum_probs=0.0  Template_Neff=9.900

Q ss_pred             hHhHHHHHHHHHHHHHHHhCCCCCCCCCCcHHHHHHHHHHHhChhHHHHHHHhHHHHHHHHHcCCchHHHHHHHHHHHHH
Q AT5G16550_LDIP    5 DEDLKSLYSLICLTIGSILFPDSKTGDASSFLERVRNSVAENGPKLREASERTGREILLWTRRGSSLRALLVITMGTIVL   84 (167)
Q Consensus         5 ~~~~~~L~~v~~~~v~~I~~~~~~~~~~~~ll~R~r~a~~e~~P~l~eas~~t~~dll~Wtr~G~pwR~lLVisVGtI~L   84 (167)
                      ++.-..|..+..++-..+-       +....++|+-.-+.+-..+++.+.++. +....-.++.+.|+....+.+..+.+
T Consensus       197 ~~~i~el~~l~~~l~~~v~-------~Q~e~id~I~~~v~~a~~~~~~a~~~l-~ka~~~~~~~r~~~~~~~l~~iiv~~  268 (279)
T XP_016873682.1  197 ESSIKELHDMFMDIAMLVE-------NQGEMLDNIELNVMHTVDHVEKARDET-KKAVKYQSQARKKKIMIMICCIILAI  268 (279)
T ss_pred             HHHHHHHHHHHHHHHHHHH-------HHHHHHHHHHHHHHHHHHHHHHHHHHH-HHHHHHHHHHHHHHHHHHHHHHHHHH


Q ss_pred             HHHHHHHHHHH
Q AT5G16550_LDIP   85 LTTMALVVFTL   95 (167)
Q Consensus        85 laLtGL~vfmL   95 (167)
                      +.+..+..+.+
T Consensus       269 ~~~~~~~~~~~  279 (279)
T XP_016873682.1  269 ILASTIGSIFA  279 (279)
T ss_pred             HHHHHHHHHhC


No 28
>NP_955777.1 uncharacterized protein C20orf24 isoform b [Homo sapiens]
Probab=59.61  E-value=1.6e+02  Score=26.65  Aligned_cols=76  Identities=9%  Similarity=0.082  Sum_probs=0.0  Template_Neff=5.300

Q ss_pred             CCCCCCCCCCcHHHHHHHHHHHhChhHHHHHHHhHHHHHHHHHcCCchHHHHHHHHHHHHHHHHHHHHHHHHHHHHHHHH
Q AT5G16550_LDIP   24 FPDSKTGDASSFLERVRNSVAENGPKLREASERTGREILLWTRRGSSLRALLVITMGTIVLLTTMALVVFTLFFVAATAN  103 (167)
Q Consensus        24 ~~~~~~~~~~~ll~R~r~a~~e~~P~l~eas~~t~~dll~Wtr~G~pwR~lLVisVGtI~LlaLtGL~vfmLfflaaTvN  103 (167)
                      .|.+..+.+.+..+-.++++..+...-   -|+...|++.|.|+     ..-++.-.....+.++|+.-|..|++...+-
T Consensus        10 ~~~~~~~~~~s~~~~~~kal~~~~~w~---~Kde~l~vl~~~Rq-----~~sl~~G~~aGiLgLtg~~Gf~~fl~~~~~~   81 (143)
T NP_955777.1      10 PPQPQLANGALKVSVWSKVLRSDAAWE---DKDEFLDVIYWFRQ-----IIAVVLGVIWGVLPLRGFLGIAGSFGSSFTL   81 (143)
T ss_pred             CCCccccCCcccHHHHHHHhCCCccCC---ChHHHHHHHHHHHH-----HHHHHHHHHHHhchhcCHHHHHHHHHHHhHH


Q ss_pred             HHHH
Q AT5G16550_LDIP  104 AIII  107 (167)
Q Consensus       104 Aiii  107 (167)
                      ..++
T Consensus        82 s~l~   85 (143)
T NP_955777.1      82 PSIM   85 (143)
T ss_pred             HHHH


No 29
>XP_011517125.1 PREDICTED: syntaxin-17 isoform X2 [Homo sapiens]
Probab=59.46  E-value=3.5e+02  Score=25.43  Aligned_cols=97  Identities=12%  Similarity=0.068  Sum_probs=0.0  Template_Neff=7.100

Q ss_pred             CcchHhHHHHHHHHHHHHHHHhCCCCCCCCCCcHHHHHHHHHHHhChhHHHHHHHhHHHHHHHHHcCCchHHHHHHHHHH
Q AT5G16550_LDIP    2 KEDDEDLKSLYSLICLTIGSILFPDSKTGDASSFLERVRNSVAENGPKLREASERTGREILLWTRRGSSLRALLVITMGT   81 (167)
Q Consensus         2 ~~~~~~~~~L~~v~~~~v~~I~~~~~~~~~~~~ll~R~r~a~~e~~P~l~eas~~t~~dll~Wtr~G~pwR~lLVisVGt   81 (167)
                      +..+++-..|.+++.++-..+.       +....++|+..-+.+......++.+    ++-+-.+....+|......+|.
T Consensus        84 ~~Le~~i~eL~~Lf~~la~lV~-------~Q~e~Id~Ie~nve~A~~nV~~g~~----~L~kA~k~k~~~~~~~ga~lG~  152 (213)
T XP_011517125.1   84 ETLEADLIELSQLVTDFSLLVN-------SQQEKIDSIADHVNSAAVNVEEGTK----NLGKAAKYKLAALPVAGALIGG  152 (213)
T ss_pred             HHHHHHHHHHHHHHHHHHHHHH-------HHHHHHHHcHHhHHHHHHHHHHHHH----HHHHHHHHHHhHHHHHHHHHHH


Q ss_pred             HHHHHHHHHHHHHHHHHHHHHHHHHHHH
Q AT5G16550_LDIP   82 IVLLTTMALVVFTLFFVAATANAIIISL  109 (167)
Q Consensus        82 I~LlaLtGL~vfmLfflaaTvNAiiisl  109 (167)
                      +....+.=+..+-...++|.+-..++++
T Consensus       153 ~vggpiglv~G~k~~g~~aa~gg~~~G~  180 (213)
T XP_011517125.1  153 MVGGPIGLLAGFKVAGIAAALGGGVLGF  180 (213)
T ss_pred             hhHHHHHHHHHHHHHHHHHHHHHHHHHH


No 30
>XP_016870364.1 PREDICTED: syntaxin-17 isoform X2 [Homo sapiens]
Probab=59.46  E-value=3.5e+02  Score=25.43  Aligned_cols=97  Identities=12%  Similarity=0.068  Sum_probs=0.0  Template_Neff=7.100

Q ss_pred             CcchHhHHHHHHHHHHHHHHHhCCCCCCCCCCcHHHHHHHHHHHhChhHHHHHHHhHHHHHHHHHcCCchHHHHHHHHHH
Q AT5G16550_LDIP    2 KEDDEDLKSLYSLICLTIGSILFPDSKTGDASSFLERVRNSVAENGPKLREASERTGREILLWTRRGSSLRALLVITMGT   81 (167)
Q Consensus         2 ~~~~~~~~~L~~v~~~~v~~I~~~~~~~~~~~~ll~R~r~a~~e~~P~l~eas~~t~~dll~Wtr~G~pwR~lLVisVGt   81 (167)
                      +..+++-..|.+++.++-..+.       +....++|+..-+.+......++.+    ++-+-.+....+|......+|.
T Consensus        84 ~~Le~~i~eL~~Lf~~la~lV~-------~Q~e~Id~Ie~nve~A~~nV~~g~~----~L~kA~k~k~~~~~~~ga~lG~  152 (213)
T XP_016870364.1   84 ETLEADLIELSQLVTDFSLLVN-------SQQEKIDSIADHVNSAAVNVEEGTK----NLGKAAKYKLAALPVAGALIGG  152 (213)
T ss_pred             HHHHHHHHHHHHHHHHHHHHHH-------HHHHHHHHcHHhHHHHHHHHHHHHH----HHHHHHHHHHhHHHHHHHHHHH


Q ss_pred             HHHHHHHHHHHHHHHHHHHHHHHHHHHH
Q AT5G16550_LDIP   82 IVLLTTMALVVFTLFFVAATANAIIISL  109 (167)
Q Consensus        82 I~LlaLtGL~vfmLfflaaTvNAiiisl  109 (167)
                      +....+.=+..+-...++|.+-..++++
T Consensus       153 ~vggpiglv~G~k~~g~~aa~gg~~~G~  180 (213)
T XP_016870364.1  153 MVGGPIGLLAGFKVAGIAAALGGGVLGF  180 (213)
T ss_pred             hhHHHHHHHHHHHHHHHHHHHHHHHHHH


No 31
>NP_001017967.2 MARVEL domain-containing protein 3 isoform 1 [Homo sapiens]
Probab=59.29  E-value=4.3e+02  Score=26.52  Aligned_cols=93  Identities=11%  Similarity=0.069  Sum_probs=0.0  Template_Neff=8.400

Q ss_pred             cCCchHHHHHHHHHHHHHHHHHHHHHHHHHHH------HHHHHHHHHHHHHHHHHHHHHHHHHHHHHHH-----------
Q AT5G16550_LDIP   67 RGSSLRALLVITMGTIVLLTTMALVVFTLFFV------AATANAIIISLLISLAVAGGFLALFFLCLTG-----------  129 (167)
Q Consensus        67 ~G~pwR~lLVisVGtI~LlaLtGL~vfmLffl------aaTvNAiiislLmSLAa~GgFlA~FFtclt~-----------  129 (167)
                      ..+....-+.+.++.++++....++++.+|++      .--.+-.++-+++++.+...+++-+..++..           
T Consensus       256 ~~~~~~~~~~~~v~~~~~~~s~~~l~~~~~~~~~~~~~~~~~~w~~~e~~~~~~~~il~l~A~~~~~~~~~~~~~~~~c~  335 (410)
T NP_001017967.2  256 DQQYTILRSPLIYGGVAVSLGLGVLTMGVLLQGAKSRTMLSGKWLLTEAAFSLLAAVGYCTGIGVYLHVALQINSTDTCK  335 (410)
T ss_pred             ccCcccchHHHHHHHHHHHHHHHHHHHHHHHhchhccccccchHHHHHHHHHHHHHHHHHHHHHHHHHHHhcCCChhHhh


Q ss_pred             -----------------HHHHHHHHHHHHHHHHHHHHHHHHHHHhhh
Q AT5G16550_LDIP  130 -----------------VYIGALSVAAFVISTATVSAVVSVLIASGW  159 (167)
Q Consensus       130 -----------------iYIGALs~AafvISt~t~~ai~av~iasGW  159 (167)
                                       .+-+..+.++|.+-.+.+..+-+++..-.|
T Consensus       336 ~~~~~~~~~~~~~~~~~~~~~~iaaa~f~fl~~ily~v~~~~~~~~~  382 (410)
T NP_001017967.2  336 TRERLYARKGLTWMDCQLAGTDGAAATFACLLVIMYGASVVLALRSY  382 (410)
T ss_pred             hHHHHHhccCCccccccchHHHHHHHHHHHHHHHHHHHHHHHHHHHH


No 32
>NP_055976.1 ADP-ribosylation factor-like protein 6-interacting protein 1 isoform 1 [Homo sapiens]
Probab=58.45  E-value=3.1e+02  Score=24.58  Aligned_cols=80  Identities=6%  Similarity=0.080  Sum_probs=0.0  Template_Neff=8.500

Q ss_pred             CCCCCCCCCcHHHHHHHHHHHhChhHHHHHHHhHHHHHHHHHcCCchHHHHHHHH----------HHHHHHHHHHHHHHH
Q AT5G16550_LDIP   25 PDSKTGDASSFLERVRNSVAENGPKLREASERTGREILLWTRRGSSLRALLVITM----------GTIVLLTTMALVVFT   94 (167)
Q Consensus        25 ~~~~~~~~~~ll~R~r~a~~e~~P~l~eas~~t~~dll~Wtr~G~pwR~lLVisV----------GtI~LlaLtGL~vfm   94 (167)
                      ...+++..+-+.+..++-.+.-.|  -|..-...+|++.|-++-.+.-.+..+.+          -.+++++..++..+.
T Consensus         2 ~~~~~~~~~~~~~~~~~l~~~l~~--~~~~~~~~~~lL~W~~~~~s~~~~~~~~~~~~l~~~~~~s~ls~~s~~ll~~ll   79 (203)
T NP_055976.1       2 AEGDNRSTNLLAAETASLEEQLQG--WGEVMLMADKVLRWERAWFPPAIMGVVSLVFLIIYYLDPSVLSGVSCFVMFLCL   79 (203)
T ss_pred             CcccchhhHHHHHHHHHHHHHhcc--HHHHHHHHHHHHcccCCCcHHHHHHHHHHHHHHHHHhCchHHHHHHHHHHHHHH


Q ss_pred             HHHHHHHHHHHH
Q AT5G16550_LDIP   95 LFFVAATANAII  106 (167)
Q Consensus        95 LfflaaTvNAii  106 (167)
                      .-|+..-++..+
T Consensus        80 ~~~~~~~~~~~i   91 (203)
T NP_055976.1      80 ADYLVPILAPRI   91 (203)
T ss_pred             HHHHHHHHhhHh


No 33
>5NIK_J Outer membrane protein TolC, Macrolide; ABC transporter, drug efflux pump; 3.3A {Escherichia coli (strain K12)}; Related PDB entries: 5NIK_K 5NIL_K 5NIL_J
Probab=56.11  E-value=5.6e+02  Score=26.78  Aligned_cols=141  Identities=9%  Similarity=0.020  Sum_probs=0.0  Template_Neff=9.600

Q ss_pred             CCCCCCCcHHHHHHHHHHHhChhHHHHHHHhHHHHHHHHHcCCchHHHHHHHHHHHHHHHHHHHHHHHHHHHH-------
Q AT5G16550_LDIP   27 SKTGDASSFLERVRNSVAENGPKLREASERTGREILLWTRRGSSLRALLVITMGTIVLLTTMALVVFTLFFVA-------   99 (167)
Q Consensus        27 ~~~~~~~~ll~R~r~a~~e~~P~l~eas~~t~~dll~Wtr~G~pwR~lLVisVGtI~LlaLtGL~vfmLffla-------   99 (167)
                      .+..+.....+++++..++..|.-.--..+..+..=+..+.-+....++.+..+.+.+++..|+...+..-+.       
T Consensus       477 ~~~~~~~~~~~~l~~~l~~~~~~~~~~~~~~~~~~~~~~~~~~~~~~~~~~~~~~~~~~~~~~i~~~~~~~~~~r~~eig  556 (654)
T 5NIK_J          477 KEGFDSAEAEQQLTRLLSLRHGKKDFFTWNMDGVLKTVEKTTRTLQLFLTLVAVISLVVGGIGVMNIMLVSVTERTREIG  556 (654)
T ss_dssp             CTTCCSSTTHHHHHHHHTTSSSSSCCCCCCCHHHHHHHHHHHHHHHHHHHHHHHHHHHHHHHHHHHHHHHHHHHTHHHHH
T ss_pred             cCCCCHHHHHHHHHHHHhhhcCCCCEEEecHHHHHHHHHHHHHHHHHHHHHHHHHHHHHHHHHHHHHHHHHHHHhccchH


Q ss_pred             ---------HHHHHHHHHHHHHHHHHHHHHHHHHHHHHHHHHHHHHHHHH-HHHHHHHHHHHHHHHHhhhHHHHHhhC
Q AT5G16550_LDIP  100 ---------ATANAIIISLLISLAVAGGFLALFFLCLTGVYIGALSVAAF-VISTATVSAVVSVLIASGWIGFFYAVW  167 (167)
Q Consensus       100 ---------aTvNAiiislLmSLAa~GgFlA~FFtclt~iYIGALs~Aaf-vISt~t~~ai~av~iasGWigf~w~vW  167 (167)
                               ..+...++.=.+-++..|+.+++........++.......- .+...++...+.+.++.+.++-.|-.|
T Consensus       557 ~~~a~G~~~~~i~~~~~~e~~~~~~~g~~~g~~~~~~~~~~~~~~~~~~~~~~~~~~~~~~~~~~~~~~~~~~~~p~~  634 (654)
T 5NIK_J          557 IRMAVGARASDVLQQFLIEAVLVCLVGGALGITLSLLIAFTLQLFLPGWEIGFSPLALLLAFLCSTVTGILFGWLPAR  634 (654)
T ss_dssp             HHHHTTCCHHHHHHHHHHHHHHHHHHHHHHHHHHHHHHHHHHHHCCSSCCCCCCHHHHHHHHHHHHHHHHHHHHHHHH
T ss_pred             HHHhcCCCHHHHHHHHHHHHHHHHHHHHHHHHHHHHHHHHHHHHHcCCCCCCCCHHHHHHHHHHHHHHHHHHHHHHHH


No 34
>NP_005062.1 excitatory amino acid transporter 4 isoform 2 [Homo sapiens]
Probab=54.51  E-value=3.9e+02  Score=28.77  Aligned_cols=91  Identities=15%  Similarity=0.301  Sum_probs=0.0  Template_Neff=7.200

Q ss_pred             CCCCCCCCCCcHHHHHHHHHHHhChhHHHHHHH-hHHHHHHHHHcCC-chHHHHHHHHHHHHHHHH--------------
Q AT5G16550_LDIP   24 FPDSKTGDASSFLERVRNSVAENGPKLREASER-TGREILLWTRRGS-SLRALLVITMGTIVLLTT--------------   87 (167)
Q Consensus        24 ~~~~~~~~~~~ll~R~r~a~~e~~P~l~eas~~-t~~dll~Wtr~G~-pwR~lLVisVGtI~LlaL--------------   87 (167)
                      ..+.+..+.....||+++.++++.-.=++-.++ +.+|+.+|+|+.. -+..++-+.+|.+.=+.+              
T Consensus        11 ~~~~~~~~~~~~~~~~~~~~~~~~~~~~~~~~~~~~~~~~~~~~~~~~~~~~l~a~~lGi~lG~~L~~~~~~~~~~~~l~   90 (564)
T NP_005062.1      11 RESGQRLGRVGWLQRLQESLQQRALRTRLRLQTMTLEHVLRFLRRNAFILLTVSAVVIGVSLAFALRPYQLTYRQIKYFS   90 (564)
T ss_pred             cCCCcccchhHHHHHHHHHHHHHHHhcchhhcccCHHHHHHHHHHhHHHHHHHHHHHHHHHHHHHhcccCCCHHHHHhcc


Q ss_pred             -----------------------HHHHHH------------HHHHHHHHHHHHHHHHHHHHH
Q AT5G16550_LDIP   88 -----------------------MALVVF------------TLFFVAATANAIIISLLISLA  114 (167)
Q Consensus        88 -----------------------tGL~vf------------mLfflaaTvNAiiislLmSLA  114 (167)
                                             .|..-.            +.+|+..|+-|.+++++++..
T Consensus        91 ~pG~Lfir~Lk~lvlPLIf~sIi~gia~L~~~~~gki~~rti~~~llttllA~~iGi~~a~~  152 (564)
T NP_005062.1      91 FPGELLMRMLQMLVLPLIVSSLVTGMASLDNKATGRMGMRAAVYYMVTTIIAVFIGILMVTI  152 (564)
T ss_pred             chHHHHHHHHHHhHHHHHHHHHHHHHHhcCcchhhHhHHHHHHHHHHHHHHHHHHHHHHHHH


No 35
>XP_006722905.1 PREDICTED: excitatory amino acid transporter 4 isoform X1 [Homo sapiens]
Probab=54.51  E-value=3.9e+02  Score=28.77  Aligned_cols=91  Identities=15%  Similarity=0.301  Sum_probs=0.0  Template_Neff=7.200

Q ss_pred             CCCCCCCCCCcHHHHHHHHHHHhChhHHHHHHH-hHHHHHHHHHcCC-chHHHHHHHHHHHHHHHH--------------
Q AT5G16550_LDIP   24 FPDSKTGDASSFLERVRNSVAENGPKLREASER-TGREILLWTRRGS-SLRALLVITMGTIVLLTT--------------   87 (167)
Q Consensus        24 ~~~~~~~~~~~ll~R~r~a~~e~~P~l~eas~~-t~~dll~Wtr~G~-pwR~lLVisVGtI~LlaL--------------   87 (167)
                      ..+.+..+.....||+++.++++.-.=++-.++ +.+|+.+|+|+.. -+..++-+.+|.+.=+.+              
T Consensus        11 ~~~~~~~~~~~~~~~~~~~~~~~~~~~~~~~~~~~~~~~~~~~~~~~~~~~~l~a~~lGi~lG~~L~~~~~~~~~~~~l~   90 (564)
T XP_006722905.1   11 RESGQRLGRVGWLQRLQESLQQRALRTRLRLQTMTLEHVLRFLRRNAFILLTVSAVVIGVSLAFALRPYQLTYRQIKYFS   90 (564)
T ss_pred             cCCCcccchhHHHHHHHHHHHHHHHhcchhhcccCHHHHHHHHHHhHHHHHHHHHHHHHHHHHHHhcccCCCHHHHHhcc


Q ss_pred             -----------------------HHHHHH------------HHHHHHHHHHHHHHHHHHHHH
Q AT5G16550_LDIP   88 -----------------------MALVVF------------TLFFVAATANAIIISLLISLA  114 (167)
Q Consensus        88 -----------------------tGL~vf------------mLfflaaTvNAiiislLmSLA  114 (167)
                                             .|..-.            +.+|+..|+-|.+++++++..
T Consensus        91 ~pG~Lfir~Lk~lvlPLIf~sIi~gia~L~~~~~gki~~rti~~~llttllA~~iGi~~a~~  152 (564)
T XP_006722905.1   91 FPGELLMRMLQMLVLPLIVSSLVTGMASLDNKATGRMGMRAAVYYMVTTIIAVFIGILMVTI  152 (564)
T ss_pred             chHHHHHHHHHHhHHHHHHHHHHHHHHhcCcchhhHhHHHHHHHHHHHHHHHHHHHHHHHHH


No 36
>XP_006722907.1 PREDICTED: excitatory amino acid transporter 4 isoform X1 [Homo sapiens]
Probab=54.51  E-value=3.9e+02  Score=28.77  Aligned_cols=91  Identities=15%  Similarity=0.301  Sum_probs=0.0  Template_Neff=7.200

Q ss_pred             CCCCCCCCCCcHHHHHHHHHHHhChhHHHHHHH-hHHHHHHHHHcCC-chHHHHHHHHHHHHHHHH--------------
Q AT5G16550_LDIP   24 FPDSKTGDASSFLERVRNSVAENGPKLREASER-TGREILLWTRRGS-SLRALLVITMGTIVLLTT--------------   87 (167)
Q Consensus        24 ~~~~~~~~~~~ll~R~r~a~~e~~P~l~eas~~-t~~dll~Wtr~G~-pwR~lLVisVGtI~LlaL--------------   87 (167)
                      ..+.+..+.....||+++.++++.-.=++-.++ +.+|+.+|+|+.. -+..++-+.+|.+.=+.+              
T Consensus        11 ~~~~~~~~~~~~~~~~~~~~~~~~~~~~~~~~~~~~~~~~~~~~~~~~~~~~l~a~~lGi~lG~~L~~~~~~~~~~~~l~   90 (564)
T XP_006722907.1   11 RESGQRLGRVGWLQRLQESLQQRALRTRLRLQTMTLEHVLRFLRRNAFILLTVSAVVIGVSLAFALRPYQLTYRQIKYFS   90 (564)
T ss_pred             cCCCcccchhHHHHHHHHHHHHHHHhcchhhcccCHHHHHHHHHHhHHHHHHHHHHHHHHHHHHHhcccCCCHHHHHhcc


Q ss_pred             -----------------------HHHHHH------------HHHHHHHHHHHHHHHHHHHHH
Q AT5G16550_LDIP   88 -----------------------MALVVF------------TLFFVAATANAIIISLLISLA  114 (167)
Q Consensus        88 -----------------------tGL~vf------------mLfflaaTvNAiiislLmSLA  114 (167)
                                             .|..-.            +.+|+..|+-|.+++++++..
T Consensus        91 ~pG~Lfir~Lk~lvlPLIf~sIi~gia~L~~~~~gki~~rti~~~llttllA~~iGi~~a~~  152 (564)
T XP_006722907.1   91 FPGELLMRMLQMLVLPLIVSSLVTGMASLDNKATGRMGMRAAVYYMVTTIIAVFIGILMVTI  152 (564)
T ss_pred             chHHHHHHHHHHhHHHHHHHHHHHHHHhcCcchhhHhHHHHHHHHHHHHHHHHHHHHHHHHH


No 37
>XP_016882641.1 PREDICTED: excitatory amino acid transporter 4 isoform X1 [Homo sapiens]
Probab=54.51  E-value=3.9e+02  Score=28.77  Aligned_cols=91  Identities=15%  Similarity=0.301  Sum_probs=0.0  Template_Neff=7.200

Q ss_pred             CCCCCCCCCCcHHHHHHHHHHHhChhHHHHHHH-hHHHHHHHHHcCC-chHHHHHHHHHHHHHHHH--------------
Q AT5G16550_LDIP   24 FPDSKTGDASSFLERVRNSVAENGPKLREASER-TGREILLWTRRGS-SLRALLVITMGTIVLLTT--------------   87 (167)
Q Consensus        24 ~~~~~~~~~~~ll~R~r~a~~e~~P~l~eas~~-t~~dll~Wtr~G~-pwR~lLVisVGtI~LlaL--------------   87 (167)
                      ..+.+..+.....||+++.++++.-.=++-.++ +.+|+.+|+|+.. -+..++-+.+|.+.=+.+              
T Consensus        11 ~~~~~~~~~~~~~~~~~~~~~~~~~~~~~~~~~~~~~~~~~~~~~~~~~~~~l~a~~lGi~lG~~L~~~~~~~~~~~~l~   90 (564)
T XP_016882641.1   11 RESGQRLGRVGWLQRLQESLQQRALRTRLRLQTMTLEHVLRFLRRNAFILLTVSAVVIGVSLAFALRPYQLTYRQIKYFS   90 (564)
T ss_pred             cCCCcccchhHHHHHHHHHHHHHHHhcchhhcccCHHHHHHHHHHhHHHHHHHHHHHHHHHHHHHhcccCCCHHHHHhcc


Q ss_pred             -----------------------HHHHHH------------HHHHHHHHHHHHHHHHHHHHH
Q AT5G16550_LDIP   88 -----------------------MALVVF------------TLFFVAATANAIIISLLISLA  114 (167)
Q Consensus        88 -----------------------tGL~vf------------mLfflaaTvNAiiislLmSLA  114 (167)
                                             .|..-.            +.+|+..|+-|.+++++++..
T Consensus        91 ~pG~Lfir~Lk~lvlPLIf~sIi~gia~L~~~~~gki~~rti~~~llttllA~~iGi~~a~~  152 (564)
T XP_016882641.1   91 FPGELLMRMLQMLVLPLIVSSLVTGMASLDNKATGRMGMRAAVYYMVTTIIAVFIGILMVTI  152 (564)
T ss_pred             chHHHHHHHHHHhHHHHHHHHHHHHHHhcCcchhhHhHHHHHHHHHHHHHHHHHHHHHHHHH


No 38
>NP_001191224.1 mucin-1 isoform 19 precursor [Homo sapiens]
Probab=54.07  E-value=2.3e+02  Score=27.38  Aligned_cols=56  Identities=7%  Similarity=0.224  Sum_probs=0.0  Template_Neff=4.000

Q ss_pred             CCCCCCCCCCcHHHHHHHHHHHhChhHHHHHHHhHHHHHHHHHcCCchHHHHHHHHHHHHHHHHHHHHHHHHHH
Q AT5G16550_LDIP   24 FPDSKTGDASSFLERVRNSVAENGPKLREASERTGREILLWTRRGSSLRALLVITMGTIVLLTTMALVVFTLFF   97 (167)
Q Consensus        24 ~~~~~~~~~~~ll~R~r~a~~e~~P~l~eas~~t~~dll~Wtr~G~pwR~lLVisVGtI~LlaLtGL~vfmLff   97 (167)
                      |..+.++.+...++.+++...++.                  .++-|+.++.+|++|.+.++......++....
T Consensus        63 ~~~~~e~P~~~yy~el~~tvss~s------------------~sgLP~WAIA~IVIgaIllvlaII~lI~l~~~  118 (189)
T NP_001191224.1   63 FNSSLEDPSTDYYQELQRDISEMS------------------GAGVPGWGIALLVLVCVLVALAIVYLIALAVC  118 (189)
T ss_pred             ccCCCCCCChhHHHHHHHHhhhcc------------------CCCCCHHHHHHHHHHHHHHHHHHHHHHHHHHH


No 39
>XP_016877350.1 PREDICTED: disintegrin and metalloproteinase domain-containing protein 10 isoform X1 [Homo sapiens]
Probab=53.27  E-value=1.2e+02  Score=32.15  Aligned_cols=47  Identities=23%  Similarity=0.379  Sum_probs=0.0  Template_Neff=8.100

Q ss_pred             CCCcHHHHHHHHHHHhChhHHHHHHHhHHHHHHHHHcCCchHHHHHHHHHHHHHHHHH
Q AT5G16550_LDIP   31 DASSFLERVRNSVAENGPKLREASERTGREILLWTRRGSSLRALLVITMGTIVLLTTM   88 (167)
Q Consensus        31 ~~~~ll~R~r~a~~e~~P~l~eas~~t~~dll~Wtr~G~pwR~lLVisVGtI~LlaLt   88 (167)
                      +....+.|+|+.+         -+..+..++.+|+.+  .|.+.+.+.+++|.+++..
T Consensus       575 ~~~~~~~~l~~~~---------~~~~~~~~~~~w~~~--~~~~~~~~~~~~~~~~~~~  621 (674)
T XP_016877350.1  575 DADGPLARLKKAI---------FSPELYENIAEWIVA--HWWAVLLMGIALIMLMAGF  621 (674)
T ss_pred             CCCChHHHHHHHh---------cCHHHHHHHHHHHHH--HHHHHHHHHHHHHHHHHHH


No 40
>NP_001307499.1 disintegrin and metalloproteinase domain-containing protein 10 isoform 2 precursor [Homo sapiens]
Probab=52.07  E-value=1.3e+02  Score=32.33  Aligned_cols=47  Identities=23%  Similarity=0.379  Sum_probs=0.0  Template_Neff=8.000

Q ss_pred             CCCcHHHHHHHHHHHhChhHHHHHHHhHHHHHHHHHcCCchHHHHHHHHHHHHHHHHH
Q AT5G16550_LDIP   31 DASSFLERVRNSVAENGPKLREASERTGREILLWTRRGSSLRALLVITMGTIVLLTTM   88 (167)
Q Consensus        31 ~~~~ll~R~r~a~~e~~P~l~eas~~t~~dll~Wtr~G~pwR~lLVisVGtI~LlaLt   88 (167)
                      +....+.|+++.+         -+..+..++.+|+.+  .|.+.+.+.+++|.++++.
T Consensus       618 ~~~~~~~~l~~~~---------~~~~~~~~~~~~~~~--~~~~~~~~~~~~~~~~~~~  664 (717)
T NP_001307499.1  618 DADGPLARLKKAI---------FSPELYENIAEWIVA--HWWAVLLMGIALIMLMAGF  664 (717)
T ss_pred             CCCChhHHHHHHh---------cCHHHHHHHHHHHHH--HHHHHHHHHHHHHHHHHHH


No 41
>NP_001240720.1 small integral membrane protein 22 isoform 2 [Homo sapiens]
Probab=51.67  E-value=2.2e+02  Score=24.65  Aligned_cols=47  Identities=28%  Similarity=0.277  Sum_probs=0.0  Template_Neff=3.100

Q ss_pred             HHHHHHhHHHHHHHHHcCCchHHHHHHHHHHHHHHHHHHHHHHHHHHH
Q AT5G16550_LDIP   51 REASERTGREILLWTRRGSSLRALLVITMGTIVLLTTMALVVFTLFFV   98 (167)
Q Consensus        51 ~eas~~t~~dll~Wtr~G~pwR~lLVisVGtI~LlaLtGL~vfmLffl   98 (167)
                      .|-.+++.+|++.-++...+..-..=+. -...+|++.|++..++.+.
T Consensus         5 ~~e~~~~~~~vl~rl~s~~fF~s~Wdia-cF~VlL~Fi~tVLlLlll~   51 (88)
T NP_001240720.1    5 TEELEATVQEVLGRLKSHQFFQSTWDTV-AFIVFLTFMGTVLLLLLLV   51 (88)
T ss_pred             HHHHHHHHHHHHHHHHhcccccCHHHHH-HHHHHHHHHHHHHHHHHHH


No 42
>NP_001240723.1 small integral membrane protein 22 isoform 2 [Homo sapiens]
Probab=51.67  E-value=2.2e+02  Score=24.65  Aligned_cols=47  Identities=28%  Similarity=0.277  Sum_probs=0.0  Template_Neff=3.100

Q ss_pred             HHHHHHhHHHHHHHHHcCCchHHHHHHHHHHHHHHHHHHHHHHHHHHH
Q AT5G16550_LDIP   51 REASERTGREILLWTRRGSSLRALLVITMGTIVLLTTMALVVFTLFFV   98 (167)
Q Consensus        51 ~eas~~t~~dll~Wtr~G~pwR~lLVisVGtI~LlaLtGL~vfmLffl   98 (167)
                      .|-.+++.+|++.-++...+..-..=+. -...+|++.|++..++.+.
T Consensus         5 ~~e~~~~~~~vl~rl~s~~fF~s~Wdia-cF~VlL~Fi~tVLlLlll~   51 (88)
T NP_001240723.1    5 TEELEATVQEVLGRLKSHQFFQSTWDTV-AFIVFLTFMGTVLLLLLLV   51 (88)
T ss_pred             HHHHHHHHHHHHHHHHhcccccCHHHHH-HHHHHHHHHHHHHHHHHHH


No 43
>XP_011520801.1 PREDICTED: small integral membrane protein 22 isoform X1 [Homo sapiens]
Probab=51.67  E-value=2.2e+02  Score=24.65  Aligned_cols=47  Identities=28%  Similarity=0.277  Sum_probs=0.0  Template_Neff=3.100

Q ss_pred             HHHHHHhHHHHHHHHHcCCchHHHHHHHHHHHHHHHHHHHHHHHHHHH
Q AT5G16550_LDIP   51 REASERTGREILLWTRRGSSLRALLVITMGTIVLLTTMALVVFTLFFV   98 (167)
Q Consensus        51 ~eas~~t~~dll~Wtr~G~pwR~lLVisVGtI~LlaLtGL~vfmLffl   98 (167)
                      .|-.+++.+|++.-++...+..-..=+. -...+|++.|++..++.+.
T Consensus         5 ~~e~~~~~~~vl~rl~s~~fF~s~Wdia-cF~VlL~Fi~tVLlLlll~   51 (88)
T XP_011520801.1    5 TEELEATVQEVLGRLKSHQFFQSTWDTV-AFIVFLTFMGTVLLLLLLV   51 (88)
T ss_pred             HHHHHHHHHHHHHHHHhcccccCHHHHH-HHHHHHHHHHHHHHHHHHH


No 44
>XP_011520802.1 PREDICTED: small integral membrane protein 22 isoform X1 [Homo sapiens]
Probab=51.67  E-value=2.2e+02  Score=24.65  Aligned_cols=47  Identities=28%  Similarity=0.277  Sum_probs=0.0  Template_Neff=3.100

Q ss_pred             HHHHHHhHHHHHHHHHcCCchHHHHHHHHHHHHHHHHHHHHHHHHHHH
Q AT5G16550_LDIP   51 REASERTGREILLWTRRGSSLRALLVITMGTIVLLTTMALVVFTLFFV   98 (167)
Q Consensus        51 ~eas~~t~~dll~Wtr~G~pwR~lLVisVGtI~LlaLtGL~vfmLffl   98 (167)
                      .|-.+++.+|++.-++...+..-..=+. -...+|++.|++..++.+.
T Consensus         5 ~~e~~~~~~~vl~rl~s~~fF~s~Wdia-cF~VlL~Fi~tVLlLlll~   51 (88)
T XP_011520802.1    5 TEELEATVQEVLGRLKSHQFFQSTWDTV-AFIVFLTFMGTVLLLLLLV   51 (88)
T ss_pred             HHHHHHHHHHHHHHHHhcccccCHHHHH-HHHHHHHHHHHHHHHHHHH


No 45
>XP_011520803.1 PREDICTED: small integral membrane protein 22 isoform X1 [Homo sapiens]
Probab=51.67  E-value=2.2e+02  Score=24.65  Aligned_cols=47  Identities=28%  Similarity=0.277  Sum_probs=0.0  Template_Neff=3.100

Q ss_pred             HHHHHHhHHHHHHHHHcCCchHHHHHHHHHHHHHHHHHHHHHHHHHHH
Q AT5G16550_LDIP   51 REASERTGREILLWTRRGSSLRALLVITMGTIVLLTTMALVVFTLFFV   98 (167)
Q Consensus        51 ~eas~~t~~dll~Wtr~G~pwR~lLVisVGtI~LlaLtGL~vfmLffl   98 (167)
                      .|-.+++.+|++.-++...+..-..=+. -...+|++.|++..++.+.
T Consensus         5 ~~e~~~~~~~vl~rl~s~~fF~s~Wdia-cF~VlL~Fi~tVLlLlll~   51 (88)
T XP_011520803.1    5 TEELEATVQEVLGRLKSHQFFQSTWDTV-AFIVFLTFMGTVLLLLLLV   51 (88)
T ss_pred             HHHHHHHHHHHHHHHHhcccccCHHHHH-HHHHHHHHHHHHHHHHHHH


No 46
>XP_005250559.1 PREDICTED: solute carrier family 12 member 9 isoform X1 [Homo sapiens]
Probab=50.25  E-value=8e+02  Score=27.29  Aligned_cols=85  Identities=14%  Similarity=0.006  Sum_probs=0.0  Template_Neff=8.600

Q ss_pred             HcCCchHHHHHHHHHHHHHHHHHHHHHHHHHHHHHHHHHHHHHHHHHHHHHHHHHHHHHHHHHHHHH-------------
Q AT5G16550_LDIP   66 RRGSSLRALLVITMGTIVLLTTMALVVFTLFFVAATANAIIISLLISLAVAGGFLALFFLCLTGVYI-------------  132 (167)
Q Consensus        66 r~G~pwR~lLVisVGtI~LlaLtGL~vfmLfflaaTvNAiiislLmSLAa~GgFlA~FFtclt~iYI-------------  132 (167)
                      |++.|.++.++..+-.+.++.+.                 ....+..+.+++.++...+.+++.+..             
T Consensus       301 ~~~~P~~aill~~~i~~i~~l~~-----------------~~~~l~~l~s~~~l~~~~l~~la~~~~~~~~~~~~rp~~~  363 (825)
T XP_005250559.1  301 RGGNPWAAVLYSWGLVQLVLLAG-----------------KLNTLAAVVTVFYLVAYAAVDLSCLSLEWASAPNFRPTFS  363 (825)
T ss_pred             CCCCCHHHHHHHHHHHHHHHHhc-----------------hHHHHHHHHHHHHHHHHHHHHHHHHHHHHhcCCCCCCCCc


Q ss_pred             -----HHHHHHHHHHHHHHHHHHHHHHHHhhhHHHHHhhC
Q AT5G16550_LDIP  133 -----GALSVAAFVISTATVSAVVSVLIASGWIGFFYAVW  167 (167)
Q Consensus       133 -----GALs~AafvISt~t~~ai~av~iasGWigf~w~vW  167 (167)
                           -++....+.+..+......+.+++..-+++.|..+
T Consensus       364 ~~~~~~~l~g~i~~~~~~~~~~~~~~~~~i~i~~~l~~~~  403 (825)
T XP_005250559.1  364 LFSWHTCLLGVASCLLMMFLISPGAAGGSLLLMGLLAALL  403 (825)
T ss_pred             cchHHHHHHHHHHHHHHHHhcChHHHHHHHHHHHHHHHHH


No 47
>XP_006716117.1 PREDICTED: solute carrier family 12 member 9 isoform X1 [Homo sapiens]
Probab=50.25  E-value=8e+02  Score=27.29  Aligned_cols=85  Identities=14%  Similarity=0.006  Sum_probs=0.0  Template_Neff=8.600

Q ss_pred             HcCCchHHHHHHHHHHHHHHHHHHHHHHHHHHHHHHHHHHHHHHHHHHHHHHHHHHHHHHHHHHHHH-------------
Q AT5G16550_LDIP   66 RRGSSLRALLVITMGTIVLLTTMALVVFTLFFVAATANAIIISLLISLAVAGGFLALFFLCLTGVYI-------------  132 (167)
Q Consensus        66 r~G~pwR~lLVisVGtI~LlaLtGL~vfmLfflaaTvNAiiislLmSLAa~GgFlA~FFtclt~iYI-------------  132 (167)
                      |++.|.++.++..+-.+.++.+.                 ....+..+.+++.++...+.+++.+..             
T Consensus       301 ~~~~P~~aill~~~i~~i~~l~~-----------------~~~~l~~l~s~~~l~~~~l~~la~~~~~~~~~~~~rp~~~  363 (825)
T XP_006716117.1  301 RGGNPWAAVLYSWGLVQLVLLAG-----------------KLNTLAAVVTVFYLVAYAAVDLSCLSLEWASAPNFRPTFS  363 (825)
T ss_pred             CCCCCHHHHHHHHHHHHHHHHhc-----------------hHHHHHHHHHHHHHHHHHHHHHHHHHHHHhcCCCCCCCCc


Q ss_pred             -----HHHHHHHHHHHHHHHHHHHHHHHHhhhHHHHHhhC
Q AT5G16550_LDIP  133 -----GALSVAAFVISTATVSAVVSVLIASGWIGFFYAVW  167 (167)
Q Consensus       133 -----GALs~AafvISt~t~~ai~av~iasGWigf~w~vW  167 (167)
                           -++....+.+..+......+.+++..-+++.|..+
T Consensus       364 ~~~~~~~l~g~i~~~~~~~~~~~~~~~~~i~i~~~l~~~~  403 (825)
T XP_006716117.1  364 LFSWHTCLLGVASCLLMMFLISPGAAGGSLLLMGLLAALL  403 (825)
T ss_pred             cchHHHHHHHHHHHHHHHHhcChHHHHHHHHHHHHHHHHH


No 48
>5LJ7_A MacB; Membrane Protein, ABC Transporter, transport; HET: ATP; 3.25A {Aggregatibacter actinomycetemcomitans}; Related PDB entries: 5LJ6_A 5LJ7_B 5LIL_B 5LIL_A; Related PDB entries: 5LIL_A 5LIL_B 5LJ6_A 5LJ7_B; Related PDB entries: 5LIL_B 5LIL_A 5LJ6_A 5LJ7_B 
Probab=50.19  E-value=6.5e+02  Score=26.57  Aligned_cols=141  Identities=11%  Similarity=0.066  Sum_probs=0.0  Template_Neff=9.400

Q ss_pred             CCCCCCCcHHHHHHHHHHHhChhHHHHHHHhHHHHHHHHHcCCchHHHHHHHHHHHHHHHHHHHHHHHHHHHH-------
Q AT5G16550_LDIP   27 SKTGDASSFLERVRNSVAENGPKLREASERTGREILLWTRRGSSLRALLVITMGTIVLLTTMALVVFTLFFVA-------   99 (167)
Q Consensus        27 ~~~~~~~~ll~R~r~a~~e~~P~l~eas~~t~~dll~Wtr~G~pwR~lLVisVGtI~LlaLtGL~vfmLffla-------   99 (167)
                      .+..+.....+++++...+..|.-.--..+..+..=+..+.-+..+.++.+..+.+.+++..|+...|..-+.       
T Consensus       493 ~~~~~~~~~~~~i~~~l~~~~~~~~~~v~~~~~~~~~~~~~~~~~~~~~~~~~~~~l~~~~~~i~~~~~~~~~~R~~eig  572 (664)
T 5LJ7_A          493 SDDVNSTVAEKSLTELLKSLHGKKDFFIMNSDTIKQTIENTTGTMKLLISSIAFISLIVGGIGVMNIMLVSVTERTKEIG  572 (664)
T ss_dssp             CSSSCHHHHHHHHHHHTGGGTCCSCCCCCCBCHHHHHHHHHHHHHHHHHHHHHHHHHHHHHHHHHHHHHHHHHTTHHHHH
T ss_pred             cCCCChHHHHHHHHHHHHHhcCCCcEEEeCHHHHHHHHHHHHHHHHHHHHHHHHHHHHHHHHHHHHHHHHhhHHhcccHH


Q ss_pred             ---------HHHHHHHHHHHHHHHHHHHHHHHHHHHHHHHHHHHH-HHHHHHHHHHHHHHHHHHHHHhhhHHHHHhhC
Q AT5G16550_LDIP  100 ---------ATANAIIISLLISLAVAGGFLALFFLCLTGVYIGAL-SVAAFVISTATVSAVVSVLIASGWIGFFYAVW  167 (167)
Q Consensus       100 ---------aTvNAiiislLmSLAa~GgFlA~FFtclt~iYIGAL-s~AafvISt~t~~ai~av~iasGWigf~w~vW  167 (167)
                               ..+...++.=-+-++.+|+.+++......+-+++.. .--.+.++...+...+.+.++.+.++-.+..|
T Consensus       573 i~~a~G~~~~~i~~~~~~e~~~~~~~g~~~g~~~~~~~~~~~~~~~~~~~~~~~~~~~~~~~~~~~~~~~~~~~~~~~  650 (664)
T 5LJ7_A          573 VRMAIGARQINILQQFLIEAVLICLIGGVAGILLSVLIGVLFNSFITDFSMDFSTASIVTAVLFSTLIGVLFGYMPAK  650 (664)
T ss_dssp             HHHHTTCCHHHHHHHHHHHHHHHHHHHHHHHHHHHHHHHHHHHHHCCSSCCCCCTTHHHHHHHHHHHHHHHHHHHHHH
T ss_pred             HHHHhcccHHHHHHHHHHHHHHHHHHHHHHHHHHHHHHHHHHcccccCCCCCCCHHHHHHHHHHHHHHHHHHHHHHHH


No 49
>NP_005063.1 solute carrier family 12 member 4 isoform a [Homo sapiens]
Probab=49.75  E-value=9.7e+02  Score=27.70  Aligned_cols=104  Identities=17%  Similarity=0.123  Sum_probs=0.0  Template_Neff=8.600

Q ss_pred             HHHHHHH--HhChhHHHHHHHhHHHHHHHHHcCCchHHHHHHHHHHHHHHHHHHHHHHHHHHHHHHHHHHHHHHHHHHHH
Q AT5G16550_LDIP   38 RVRNSVA--ENGPKLREASERTGREILLWTRRGSSLRALLVITMGTIVLLTTMALVVFTLFFVAATANAIIISLLISLAV  115 (167)
Q Consensus        38 R~r~a~~--e~~P~l~eas~~t~~dll~Wtr~G~pwR~lLVisVGtI~LlaLtGL~vfmLfflaaTvNAiiislLmSLAa  115 (167)
                      |+-.+++  +..|.++.-.|..        +++.|+|++++..+-.+.++.+-.                 +..+.++.+
T Consensus       528 R~l~ama~d~~lP~~~~f~~~~--------~~~~P~~aill~~~i~~~~ili~~-----------------l~~l~~l~s  582 (1085)
T NP_005063.1     528 RLLQAIAKDNIIPFLRVFGHGK--------VNGEPTWALLLTALIAELGILIAS-----------------LDMVAPILS  582 (1085)
T ss_pred             HHHHHHHHCCCCccchhhccCC--------CCCCcHHHHHHHHHHHHHHHHHHh-----------------HhhHHHHHH


Q ss_pred             HHHHHHHHHHHHHHHHHH----------------HHHHHHHHHHHHHHHHHHHHHHHhhhHHHHHhhC
Q AT5G16550_LDIP  116 AGGFLALFFLCLTGVYIG----------------ALSVAAFVISTATVSAVVSVLIASGWIGFFYAVW  167 (167)
Q Consensus       116 ~GgFlA~FFtclt~iYIG----------------ALs~AafvISt~t~~ai~av~iasGWigf~w~vW  167 (167)
                      .+.++...+.+++.++..                .+++.++.++..... ......+..|+.+..++|
T Consensus       583 ~~~l~~y~~i~~a~~~l~~~~~p~~r~~~~~~~~~l~l~g~i~~~~~~~-~~~~~~~~~~~~i~~~iy  649 (1085)
T NP_005063.1     583 MFFLMCYLFVNLACAVQTLLRTPNWRPRFKYYHWALSFLGMSLCLALMF-VSSWYYALVAMLIAGMIY  649 (1085)
T ss_pred             HHHHHHHHHHHHHHHHHHHhCCCCCCcccchhHHHHHHHHHHHHHHHHH-HhHHHHHHHHHHHHHHHH


No 50
>NP_001101.1 disintegrin and metalloproteinase domain-containing protein 10 isoform 1 preproprotein [Homo sapiens]
Probab=49.48  E-value=1.5e+02  Score=31.86  Aligned_cols=47  Identities=23%  Similarity=0.379  Sum_probs=0.0  Template_Neff=8.300

Q ss_pred             CCCcHHHHHHHHHHHhChhHHHHHHHhHHHHHHHHHcCCchHHHHHHHHHHHHHHHHH
Q AT5G16550_LDIP   31 DASSFLERVRNSVAENGPKLREASERTGREILLWTRRGSSLRALLVITMGTIVLLTTM   88 (167)
Q Consensus        31 ~~~~ll~R~r~a~~e~~P~l~eas~~t~~dll~Wtr~G~pwR~lLVisVGtI~LlaLt   88 (167)
                      +....+.|+++.+         -+..+..++.+|+.+  .|.+.+.+.++++.+++..
T Consensus       649 ~~~~~~~~l~~~~---------~~~~~~~~~~~~~~~--~~~~~~~~~~~~~~~~~~~  695 (748)
T NP_001101.1     649 DADGPLARLKKAI---------FSPELYENIAEWIVA--HWWAVLLMGIALIMLMAGF  695 (748)
T ss_pred             CCCChHHHHHHHh---------cCHHHHHHHHHHHHH--HHHHHHHHHHHHHHHHHHH


No 51
>NP_004595.2 syntaxin-4 isoform 3 [Homo sapiens]
Probab=49.38  E-value=5e+02  Score=24.23  Aligned_cols=80  Identities=11%  Similarity=0.270  Sum_probs=0.0  Template_Neff=9.400

Q ss_pred             hHhHHHHHHHHHHHHHHHhCCCCCCCCCCcHHHHHHHHHHHhChhHHHHHHHhHHHHHHHHHcCCchHHHHHHHHHHHHH
Q AT5G16550_LDIP    5 DEDLKSLYSLICLTIGSILFPDSKTGDASSFLERVRNSVAENGPKLREASERTGREILLWTRRGSSLRALLVITMGTIVL   84 (167)
Q Consensus         5 ~~~~~~L~~v~~~~v~~I~~~~~~~~~~~~ll~R~r~a~~e~~P~l~eas~~t~~dll~Wtr~G~pwR~lLVisVGtI~L   84 (167)
                      ++.-..|.+++.++-..+.       +....++|+...+..-.-.++.+.++. +...+-.+..+.|+.+..+.++.+.+
T Consensus       214 e~~i~el~~l~~~l~~~V~-------eQ~~~id~Ie~nv~~a~~~v~~a~~~L-~kA~~~~~~~~~~~~~~~~i~~~~~~  285 (297)
T NP_004595.2     214 ERSIRELHDIFTFLATEVE-------MQGEMINRIEKNILSSADYVERGQEHV-KTALENQKKARKKKVLIAICVSITVV  285 (297)
T ss_pred             HHHHHHHHHHHHHHHHHHH-------HHHHHHHHHHHHHHHHHHHHHHHHHHH-HHHHHHHHHHHHHHHHHHHHHHHHHH


Q ss_pred             HHHHHHHH
Q AT5G16550_LDIP   85 LTTMALVV   92 (167)
Q Consensus        85 laLtGL~v   92 (167)
                      ..+.-+++
T Consensus       286 ~i~~~i~~  293 (297)
T NP_004595.2     286 LLAVIIGV  293 (297)
T ss_pred             HHHHHHHH


No 52
>6NPL_B Solute carrier family 12 (sodium/potassium/chloride; MEMBRANE PROTEIN; HET: POV; 2.9A {Danio rerio}; Related PDB entries: 6NPL_A ; Related PDB entries: 6NPL_A; Related PDB entries: 6NPL_A 
Probab=47.13  E-value=8.8e+02  Score=26.46  Aligned_cols=85  Identities=7%  Similarity=0.040  Sum_probs=0.0  Template_Neff=10.000

Q ss_pred             HcCCchHHHHHHHHHHHHHHHHHHHHHHHHHHHHHHHHHHHHHHHHHHHHHHHHHHHHHHHHHHHH--------------
Q AT5G16550_LDIP   66 RRGSSLRALLVITMGTIVLLTTMALVVFTLFFVAATANAIIISLLISLAVAGGFLALFFLCLTGVY--------------  131 (167)
Q Consensus        66 r~G~pwR~lLVisVGtI~LlaLtGL~vfmLfflaaTvNAiiislLmSLAa~GgFlA~FFtclt~iY--------------  131 (167)
                      |++.|++++++..+-.+.++.+.                 -+..+.++.+.+.+++..+.+++.++              
T Consensus       367 ~~~~P~~ai~~~~~i~~~~~l~~-----------------~~~~l~~~~~~~~l~~y~~~~~~~~~~~~~~~~~~rp~~~  429 (914)
T 6NPL_B          367 KNNEPLRGYFLTFGIALAFILIA-----------------ELNVIAPIISNFFLASYALINFSVFHASLANSPGWRPSFK  429 (914)
T ss_dssp             TTTBCHHHHHHHHHHHHHHHTSC-----------------CHHHHHHHHHHHHHHHHHHHHHHHHHHHHTTCTTCCCCCT
T ss_pred             CCCChhHHHHHHHHHHHHHHHHh-----------------chHhHHHHHHHHHHHHHHHHHHHHHHHHHcCCCCCCCCcc


Q ss_pred             ----HHHHHHHHHHHHHHHHHHHHHHHHHhhhHHHHHhhC
Q AT5G16550_LDIP  132 ----IGALSVAAFVISTATVSAVVSVLIASGWIGFFYAVW  167 (167)
Q Consensus       132 ----IGALs~AafvISt~t~~ai~av~iasGWigf~w~vW  167 (167)
                          ..++......+....+......++..+..+..|..+
T Consensus       430 ~~~~~~~~~g~~~~~~~~~~~~~~~~~~~~~~~~~~~~~~  469 (914)
T 6NPL_B          430 YYNMWASLAGAILCCVVMFIINWWAALLTNVIVLSLYIYV  469 (914)
T ss_dssp             TCCHHHHHHHHHHHHHHHHHHCHHHHHHHHHHHHHHHHHH
T ss_pred             cchHHHHHHHHHHHHHHHHHHHHHHHHHHHHHHHHHHHHH


No 53
>NP_001139436.1 solute carrier family 12 member 4 isoform e [Homo sapiens]
Probab=46.61  E-value=1.1e+03  Score=27.28  Aligned_cols=84  Identities=15%  Similarity=0.096  Sum_probs=0.0  Template_Neff=8.700

Q ss_pred             HcCCchHHHHHHHHHHHHHHHHHHHHHHHHHHHHHHHHHHHHHHHHHHHHHHHHHHHHHHHHHHHHHH------------
Q AT5G16550_LDIP   66 RRGSSLRALLVITMGTIVLLTTMALVVFTLFFVAATANAIIISLLISLAVAGGFLALFFLCLTGVYIG------------  133 (167)
Q Consensus        66 r~G~pwR~lLVisVGtI~LlaLtGL~vfmLfflaaTvNAiiislLmSLAa~GgFlA~FFtclt~iYIG------------  133 (167)
                      +++.|+|++++..+-.+.++.+..                 +..+.++.+.+.++...+.+++.++..            
T Consensus       519 ~~~~P~~aill~~~i~~~~ili~~-----------------l~~i~~l~~~~~l~~~~~i~~a~~~l~~~~~p~~~~~~~  581 (1054)
T NP_001139436.1  519 VNGEPTWALLLTALIAELGILIAS-----------------LDMVAPILSMFFLMCYLFVNLACAVQTLLRTPNWRPRFK  581 (1054)
T ss_pred             CCCCCHHHHHHHHHHHHHHHHHHh-----------------HhhHHHHHHHHHHHHHHHHHHHHHHHHHhCCCCCCcccc


Q ss_pred             ----HHHHHHHHHHHHHHHHHHHHHHHhhhHHHHHhhC
Q AT5G16550_LDIP  134 ----ALSVAAFVISTATVSAVVSVLIASGWIGFFYAVW  167 (167)
Q Consensus       134 ----ALs~AafvISt~t~~ai~av~iasGWigf~w~vW  167 (167)
                          .+++.+++.+...+. ......+.+++.+..++|
T Consensus       582 ~~~~~l~l~g~i~~~~~~~-~~~~~~~~~~~~i~~~iy  618 (1054)
T NP_001139436.1  582 YYHWALSFLGMSLCLALMF-VSSWYYALVAMLIAGMIY  618 (1054)
T ss_pred             chHHHHHHHHHHHHHHHHH-cchHHHHHHHHHHHHHHH


No 54
>NP_006625.1 vesicle-associated membrane protein 5 [Homo sapiens]
Probab=46.51  E-value=4e+02  Score=22.35  Aligned_cols=83  Identities=11%  Similarity=0.219  Sum_probs=0.0  Template_Neff=7.600

Q ss_pred             hHhHHHHHHHHHHHHHHHhCCCCCCCCCCcHHHHHHHHHHHhChhHHHHHHHhHHHHHHHHHcCCchHHHHHHHHHHHHH
Q AT5G16550_LDIP    5 DEDLKSLYSLICLTIGSILFPDSKTGDASSFLERVRNSVAENGPKLREASERTGREILLWTRRGSSLRALLVITMGTIVL   84 (167)
Q Consensus         5 ~~~~~~L~~v~~~~v~~I~~~~~~~~~~~~ll~R~r~a~~e~~P~l~eas~~t~~dll~Wtr~G~pwR~lLVisVGtI~L   84 (167)
                      +++-+.+.++..+.++.+.    +.++...-++.-.+.+.++....++-+++.-+  -.|.|+-..+-.+.++.+..+..
T Consensus        10 ~~~v~evk~im~~ni~kll----eRge~L~~L~~kse~L~~~a~~f~~~a~~l~r--~~~w~~~K~~iii~~iv~~illi   83 (116)
T NP_006625.1      10 QQQANEVTEIMRNNFGKVL----ERGVKLAELQQRSDQLLDMSSTFNKTTQNLAQ--KKCWENIRYRICVGLVVVGVLLI   83 (116)
T ss_pred             HHHHHHHHHHHHHHHHHHH----HHhHHHHHHHHHHHHHHHhhHHHHHHHHHHHH--HHHHHHHHHHHHHHHHHHHHHHH


Q ss_pred             HHHHHHHHH
Q AT5G16550_LDIP   85 LTTMALVVF   93 (167)
Q Consensus        85 laLtGL~vf   93 (167)
                      +.+..+..|
T Consensus        84 i~~~~~~~~   92 (116)
T NP_006625.1      84 ILIVLLVVF   92 (116)
T ss_pred             HHHHHHHHh


No 55
>XP_011529911.1 PREDICTED: transmembrane protease serine 11B isoform X2 [Homo sapiens]
Probab=45.63  E-value=1.4e+02  Score=26.36  Aligned_cols=32  Identities=19%  Similarity=0.168  Sum_probs=0.0  Template_Neff=9.400

Q ss_pred             HcCCchHHHHHHHHHHHHHHHHHHHHHHHHHH
Q AT5G16550_LDIP   66 RRGSSLRALLVITMGTIVLLTTMALVVFTLFF   97 (167)
Q Consensus        66 r~G~pwR~lLVisVGtI~LlaLtGL~vfmLff   97 (167)
                      |+.+||+.++.+.+..+.+....|+++.-+-+
T Consensus        10 ~~~~~~~~~~~~~~~~~~~~~~igll~~~~~~   41 (232)
T XP_011529911.1   10 RSWPLWTTIFIFLGVAAILGVTIGLLVHFLAV   41 (232)
T ss_pred             CCccHHHHHHHHHHHHHHHHHHHHHHHHHHHh


No 56
>NP_001035961.1 solute carrier family 12 member 6 isoform d [Homo sapiens]
Probab=44.70  E-value=1.1e+03  Score=27.57  Aligned_cols=85  Identities=13%  Similarity=0.017  Sum_probs=0.0  Template_Neff=8.500

Q ss_pred             HcCCchHHHHHHHHHHHHHHHHHHHHHHHHHHHHHHHHHHHHHHHHHHHHHHHHHHHHHHHHHHH---------------
Q AT5G16550_LDIP   66 RRGSSLRALLVITMGTIVLLTTMALVVFTLFFVAATANAIIISLLISLAVAGGFLALFFLCLTGV---------------  130 (167)
Q Consensus        66 r~G~pwR~lLVisVGtI~LlaLtGL~vfmLfflaaTvNAiiislLmSLAa~GgFlA~FFtclt~i---------------  130 (167)
                      +++.|.|++++..+-.+.++.+.-+                 ..++++.+.+.++...+.+++.+               
T Consensus       606 ~~~~P~~ail~~~~i~~~~~~i~~~-----------------~~l~~l~s~~~li~y~~i~~a~~~l~~~~~p~~~~~~~  668 (1141)
T NP_001035961.1  606 ANGEPTWALLLTAAIAELGILIASL-----------------DLVAPILSMFFLMCYLFVNLACALQTLLRTPNWRPRFR  668 (1141)
T ss_pred             CCCCcHHHHHHHHHHHHHHHHHccH-----------------hhHHHHHHHHHHHHHHHHHHHHHHHHHHcCCCCCCccc


Q ss_pred             HHHHHHHHHHHHHHHHHHHHHHHHHHhhhHHHHHhhC
Q AT5G16550_LDIP  131 YIGALSVAAFVISTATVSAVVSVLIASGWIGFFYAVW  167 (167)
Q Consensus       131 YIGALs~AafvISt~t~~ai~av~iasGWigf~w~vW  167 (167)
                      |.+-.......+....+........+.+|+.+...+|
T Consensus       669 ~~~~~~~l~g~i~~~~~m~~~~~~~~~~~~~l~~~iy  705 (1141)
T NP_001035961.1  669 YYHWALSFMGMSICLALMFISSWYYAIVAMVIAGMIY  705 (1141)
T ss_pred             hhHHHHHHHHHHHHHHHHHHhhHHHHHHHHHHHHHHH


No 57
>NP_443090.4 MARVEL domain-containing protein 3 isoform 2 [Homo sapiens]
Probab=43.31  E-value=8.2e+02  Score=24.99  Aligned_cols=92  Identities=14%  Similarity=0.222  Sum_probs=0.0  Template_Neff=8.000

Q ss_pred             CCchHHHHHHHHHHHHHHHHHHHHHHHHHHHHHHHHHHHHHHHHHHHHHHHHHHHHHHHHHHH-----------------
Q AT5G16550_LDIP   68 GSSLRALLVITMGTIVLLTTMALVVFTLFFVAATANAIIISLLISLAVAGGFLALFFLCLTGV-----------------  130 (167)
Q Consensus        68 G~pwR~lLVisVGtI~LlaLtGL~vfmLfflaaTvNAiiislLmSLAa~GgFlA~FFtclt~i-----------------  130 (167)
                      ..+.-.+++.+.+++.++.+.-+++.+.....--.+-.++-+++++.++..|+......+...                 
T Consensus       266 ~~~~~~~~~~v~~~~~~~~~~~l~~~~~~~~~~~~~w~~~e~~~~~i~~il~~ia~~v~~~~~~~~~~~~~~~~~~~~~~  345 (401)
T NP_443090.4     266 KLPMVTVAMACSGALTALCCLFVAMGVLRVPWHCPLLLVTEGLLDMLIAGGYIPALYFYFHYLSAAYGSPVCKERQALYQ  345 (401)
T ss_pred             cchHHHHHHHHHHHHHHHHHHHHHHHhccccccCCHHHHHHHHHHHHHHHHHHHHHHHHHHHHHHhcCCHHHHHHHHHhc


Q ss_pred             -----------HHHHHHHHHHHHHHHHHHHHHHHHHHhhh
Q AT5G16550_LDIP  131 -----------YIGALSVAAFVISTATVSAVVSVLIASGW  159 (167)
Q Consensus       131 -----------YIGALs~AafvISt~t~~ai~av~iasGW  159 (167)
                                 |-+..+.++|..-.+.+..+-+++..-.|
T Consensus       346 ~~~~~~~~c~~~~~~~aaavfg~l~~ily~v~~~~~~k~~  385 (401)
T NP_443090.4     346 SKGYSGFGCSFHGADIGAGIFAALGIVVFALGAVLAIKGY  385 (401)
T ss_pred             CCCcCccCccccHHHHHHHHHHHHHHHHHHHHHHHHHHHH


No 58
>XP_011512242.1 PREDICTED: solute carrier family 12 member 7 isoform X4 [Homo sapiens]
Probab=43.27  E-value=1.2e+03  Score=26.95  Aligned_cols=105  Identities=13%  Similarity=0.085  Sum_probs=0.0  Template_Neff=8.700

Q ss_pred             HHHHHHH--HhChhHHHHHHHhHHHHHHHHHcCCchHHHHHHHHHHHHHHHHHHHHHHHHHHHHHHHHHHHHHHHHHHHH
Q AT5G16550_LDIP   38 RVRNSVA--ENGPKLREASERTGREILLWTRRGSSLRALLVITMGTIVLLTTMALVVFTLFFVAATANAIIISLLISLAV  115 (167)
Q Consensus        38 R~r~a~~--e~~P~l~eas~~t~~dll~Wtr~G~pwR~lLVisVGtI~LlaLtGL~vfmLfflaaTvNAiiislLmSLAa  115 (167)
                      |+-.+++  +..|.++.-.+..        +++.|+|++++..+-.+.+..+.                 -+..+.++.+
T Consensus       514 R~l~a~a~d~~lP~~~~~~~~~--------~~~~P~~aill~~~i~~~~~li~-----------------~l~~l~~l~s  568 (1074)
T XP_011512242.1  514 RLLQAIARDGIVPFLQVFGHGK--------ANGEPTWALLLTVLICETGILIA-----------------SLDSVAPILS  568 (1074)
T ss_pred             HHHHHHHHcCCCCccceeeccC--------CCCCCHHHHHHHHHHHHHHHHHh-----------------cHHhHHHHHH


Q ss_pred             HHHHHHHHHHHHHHHHHH------------------HHHHHHHHHHHHHHHHHHHHHHHhhhHHHHHhhC
Q AT5G16550_LDIP  116 AGGFLALFFLCLTGVYIG------------------ALSVAAFVISTATVSAVVSVLIASGWIGFFYAVW  167 (167)
Q Consensus       116 ~GgFlA~FFtclt~iYIG------------------ALs~AafvISt~t~~ai~av~iasGWigf~w~vW  167 (167)
                      .+.++...+.+++.++.-                  ++......+..+........++...-...+|..+
T Consensus       569 ~~~l~~y~~i~~~~~~l~~~~~~~~~~~~~~~~~~~~l~g~~~~~~~~~~~~~~~a~~~~~~~~~iy~~~  638 (1074)
T XP_011512242.1  569 MFFLMCYLFVNLACAVQTLLRTPNWRPRFKFYHWTLSFLGMSLCLALMFICSWYYALSAMLIAGCIYKYI  638 (1074)
T ss_pred             HHHHHHHHHHHHHHHHHHHHcCCCCCCcchhhHHHHHHHHHHHHHHHHHHchHHHHHHHHHHHHHHHHHH


No 59
>NP_001160168.1 excitatory amino acid transporter 1 isoform 3 [Homo sapiens]
Probab=43.26  E-value=4.5e+02  Score=21.92  Aligned_cols=57  Identities=18%  Similarity=0.222  Sum_probs=0.0  Template_Neff=2.900

Q ss_pred             CCCCCCCCcHHHHHHHHHH-HhChhHHHHHHHhHHHHHHHHHcCCchHHHHHHHHHHHHHHHHHHHHHHHHHHHHHHHHH
Q AT5G16550_LDIP   26 DSKTGDASSFLERVRNSVA-ENGPKLREASERTGREILLWTRRGSSLRALLVITMGTIVLLTTMALVVFTLFFVAATANA  104 (167)
Q Consensus        26 ~~~~~~~~~ll~R~r~a~~-e~~P~l~eas~~t~~dll~Wtr~G~pwR~lLVisVGtI~LlaLtGL~vfmLfflaaTvNA  104 (167)
                      ..++...-...+|+++.+. ....--+....-+-+|+..|+||.                           .|+..|+-|
T Consensus         5 ~ge~~~~~~~~~~~~~~~~~Rtl~ak~rv~sitkedVk~flrRN---------------------------aFvL~Tv~A   57 (65)
T NP_001160168.1    5 NGEEPKMGGRMERFQQGVRKRTLLAKKKVQNITKEDVKSYLFRN---------------------------AFVLLTVTA   57 (65)
T ss_pred             cCCCcccchHHHHHHHHHHHHHHHHHHHHHhcCHHHHHHHHHHH---------------------------HHHHHHHHH


Q ss_pred             HHHHH
Q AT5G16550_LDIP  105 IIISL  109 (167)
Q Consensus       105 iiisl  109 (167)
                      ++++.
T Consensus        58 ViiGv   62 (65)
T NP_001160168.1   58 VIVGE   62 (65)
T ss_pred             HHHhh


No 60
>NP_001008708.1 putative glutathione-specific gamma-glutamylcyclotransferase 2 [Homo sapiens]
Probab=42.89  E-value=1.6e+02  Score=25.74  Aligned_cols=53  Identities=13%  Similarity=0.118  Sum_probs=0.0  Template_Neff=8.600

Q ss_pred             HHHHHHhCCCCCCCCCCcHHHHHHHHHHHhChhHHHHHHHhHHHHHHHHHcCC
Q AT5G16550_LDIP   17 LTIGSILFPDSKTGDASSFLERVRNSVAENGPKLREASERTGREILLWTRRGS   69 (167)
Q Consensus        17 ~~v~~I~~~~~~~~~~~~ll~R~r~a~~e~~P~l~eas~~t~~dll~Wtr~G~   69 (167)
                      +.+..|..+....+-+..-++++++.+.+..|..++..-+...+.++|+..+.
T Consensus       126 ~Y~~~i~~ga~~~gl~~~Yi~~l~~~~~~~~~~~~d~~~~~l~~~v~~~~~~~  178 (184)
T NP_001008708.1  126 DIAEQIFNAAGPSGRNTEYLFELANSIRNLVPEEADEHLFALEKLVKERLEGK  178 (184)
T ss_pred             HHHHHHHHhhCCccCCHHHHHHHHHHHHHHCCcccCHHHHHHHHHHHHHHhhc


No 61
>NP_001186463.1 uncharacterized protein C20orf24 isoform c [Homo sapiens]
Probab=42.24  E-value=2.2e+02  Score=25.36  Aligned_cols=48  Identities=10%  Similarity=0.146  Sum_probs=0.0  Template_Neff=6.100

Q ss_pred             HHhHHHHHHHHHcCCchHHHHHHHHHHHHHHHHHHHHHHHHHHHHHHHHHHHH
Q AT5G16550_LDIP   55 ERTGREILLWTRRGSSLRALLVITMGTIVLLTTMALVVFTLFFVAATANAIII  107 (167)
Q Consensus        55 ~~t~~dll~Wtr~G~pwR~lLVisVGtI~LlaLtGL~vfmLfflaaTvNAiii  107 (167)
                      |+...|++.|.|+     .+-++.--...++.++|+..|+.|++...+-...+
T Consensus        38 Kde~l~~l~~~R~-----~~ali~Gi~aGILgltG~~Gf~~fl~~~~~~s~~~   85 (137)
T NP_001186463.1   38 KDEFLDVIYWFRQ-----IIAVVLGVIWGVLPLRGFLGIAGFCLINAGVLYLY   85 (137)
T ss_pred             hHHHHHHHHHHHH-----HHHHHHHHHHcccccCChHHHHHHHHHHHHHHHHH


No 62
>NP_569708.1 C-type lectin domain family 4 member C isoform 1 [Homo sapiens]
Probab=41.96  E-value=1.6e+02  Score=25.09  Aligned_cols=31  Identities=16%  Similarity=0.144  Sum_probs=0.0  Template_Neff=10.100

Q ss_pred             HcCCchHHHHHHHHHHHHHHHHHHHHHHHHH
Q AT5G16550_LDIP   66 RRGSSLRALLVITMGTIVLLTTMALVVFTLF   96 (167)
Q Consensus        66 r~G~pwR~lLVisVGtI~LlaLtGL~vfmLf   96 (167)
                      ++|..|+.+.+.+++++.++.|++++++..+
T Consensus        11 ~~~~~~~~~~~~~~~~~~l~ll~~~~~~~~~   41 (213)
T NP_569708.1      11 EKGLWWFQLKVWSMAVVSILLLSVCFTVSSV   41 (213)
T ss_pred             hhccchhHHHHHHHHHHHHHHHHHHHHHHHc


No 63
>XP_016879466.1 PREDICTED: putative short-chain dehydrogenase/reductase family 42E member 2 isoform X1 [Homo sapiens]
Probab=41.37  E-value=2.3e+02  Score=29.59  Aligned_cols=44  Identities=16%  Similarity=0.104  Sum_probs=0.0  Template_Neff=8.900

Q ss_pred             HHhHHHHHHHHHcCCchHHHHHHHHHHHHHHHHHHHHHHHHHHH
Q AT5G16550_LDIP   55 ERTGREILLWTRRGSSLRALLVITMGTIVLLTTMALVVFTLFFV   98 (167)
Q Consensus        55 ~~t~~dll~Wtr~G~pwR~lLVisVGtI~LlaLtGL~vfmLffl   98 (167)
                      ++..++.++|.++..+-+..--+.-.++.++-+.|+++.||+++
T Consensus       571 ~~~i~~~i~~~~~~~~~~~~~~~~~~~~~~~~~~~~~~~~~~~~  614 (626)
T XP_016879466.1  571 ADAVELYVQSTTRRPRGSTARTLLRLLLRLLLFLGLLALALHFL  614 (626)
T ss_pred             HHHHHHHHHhcCcCCCCcHHHHHHHHHHHHHHHHHHHHHHHHHH


No 64
>6IU3_A VIT1; membrane protein, METAL TRANSPORT; HET: OLC; 2.7A {Eucalyptus grandis}; Related PDB entries: 6IU4_A ; Related PDB entries: 6IU4_A ; Related PDB entries: 6IU4_A 
Probab=40.35  E-value=6.5e+02  Score=22.96  Aligned_cols=137  Identities=11%  Similarity=0.120  Sum_probs=0.0  Template_Neff=9.000

Q ss_pred             CCcchHhHHHHHHHHHHHHHHHhCCCCCCCCCCcHHHHHHHHHHHhChhHHHHHHHhHHHHHHHHHcCCchHHHHHHHHH
Q AT5G16550_LDIP    1 EKEDDEDLKSLYSLICLTIGSILFPDSKTGDASSFLERVRNSVAENGPKLREASERTGREILLWTRRGSSLRALLVITMG   80 (167)
Q Consensus         1 ~~~~~~~~~~L~~v~~~~v~~I~~~~~~~~~~~~ll~R~r~a~~e~~P~l~eas~~t~~dll~Wtr~G~pwR~lLVisVG   80 (167)
                      ++.++++.+++.+.+           .+.+-++...+++.+.+.++.+...+.....-.+.     +....+.-+...+-
T Consensus        86 ~~~~~~~~~~l~~~~-----------~~~g~~~~~~~~i~~~l~~~~~~~~~~~~~~~~~~-----~~~~~~~~~~~al~  149 (234)
T 6IU3_A           86 IRVPDTEAAEVAEIL-----------ARYGIEPHEYGPVVNALRKKPQAWLDFMMKFELGL-----EKPDPKRALQSAFT  149 (234)
T ss_dssp             HHSHHHHHHHHHHHH-----------HHTTCCHHHHHHHHHHHHHSHHHHHHHHHHHHSTT-----CCCCHHHHHHHHHH
T ss_pred             HHChHHHHHHHHHHH-----------HHCCCCHHHHHHHHHHHHhCcHHHHHHHHHHHhCC-----CCCChhHHHHHHHH


Q ss_pred             HHHHHHHHHHHHHHHHHHHHHH-HHHHHHHHHH---HHHHHHHHHHHHHHHHHHHHHHHHHHHHHHHHHHHHHHHHHHH
Q AT5G16550_LDIP   81 TIVLLTTMALVVFTLFFVAATA-NAIIISLLIS---LAVAGGFLALFFLCLTGVYIGALSVAAFVISTATVSAVVSVLI  155 (167)
Q Consensus        81 tI~LlaLtGL~vfmLfflaaTv-NAiiislLmS---LAa~GgFlA~FFtclt~iYIGALs~AafvISt~t~~ai~av~i  155 (167)
                      +...-.+.|+...+-+++.... .+..+|.+++   |...|.+.|  -.+=.-.+..++-.+...+..+.++-.+..++
T Consensus       150 ~~~~~~~g~~~pllp~l~~~~~~~a~~~s~~~s~~~L~~lG~~~a--~~~~~~~~~~~l~~~~~G~~~~~~~~~ig~~~  226 (234)
T 6IU3_A          150 IAIAYVLGGLVPLIPYMFIPVARKAVVASVILTLMALLIFGYAKG--YFTDNKPFKSALQTALIGAIASAAAFGMAKAV  226 (234)
T ss_dssp             HHHHHHHHHHHHHHHHHHCCSHHHHHHHHHHHHHHHHHHHHHHHH--HSSSSCHHHHHHHHHHHHHHHHHHHHHHHHHH
T ss_pred             HHHHHHHHhHHHHHHHhhCchhHHHHHHHHHHHHHHHHHHHHHHH--HhcCCchHHHHHHHHHHHHHHHHHHHHHHHHh


No 65
>XP_011514716.1 PREDICTED: solute carrier family 12 member 9 isoform X3 [Homo sapiens]
Probab=39.35  E-value=1.2e+03  Score=25.70  Aligned_cols=85  Identities=14%  Similarity=-0.013  Sum_probs=0.0  Template_Neff=8.600

Q ss_pred             HcCCchHHHHHHHHHHHHHHHHHHHHHHHHHHHHHHHHHHHHHHHHHHHHHHHHHHHHHHHHHHHH--------------
Q AT5G16550_LDIP   66 RRGSSLRALLVITMGTIVLLTTMALVVFTLFFVAATANAIIISLLISLAVAGGFLALFFLCLTGVY--------------  131 (167)
Q Consensus        66 r~G~pwR~lLVisVGtI~LlaLtGL~vfmLfflaaTvNAiiislLmSLAa~GgFlA~FFtclt~iY--------------  131 (167)
                      |++.|.+++++..+-.+.++.+.                 -+..+..+.+++.++...+.+++.++              
T Consensus       198 ~~~~P~~ail~~~~i~~~~ili~-----------------~~~~l~~l~s~~~l~~y~l~~~a~~~~~~~~~~~~rp~~~  260 (722)
T XP_011514716.1  198 RGGNPWAAVLYSWGLVQLVLLAG-----------------KLNTLAAVVTVFYLVAYAAVDLSCLSLEWASAPNFRPTFS  260 (722)
T ss_pred             CCCCchHHHHHHHHHHHHHHHhc-----------------HHHHHHHHHHHHHHHHHHHHHHHHHHHHhcCCCCCCCCCC


Q ss_pred             ----HHHHHHHHHHHHHHHHHHHHHHHHHhhhHHHHHhhC
Q AT5G16550_LDIP  132 ----IGALSVAAFVISTATVSAVVSVLIASGWIGFFYAVW  167 (167)
Q Consensus       132 ----IGALs~AafvISt~t~~ai~av~iasGWigf~w~vW  167 (167)
                          ..++....+.+..+....-.+.++...-++..|..+
T Consensus       261 ~~~~~~~l~g~i~~v~~~~~~~~~~~l~~i~i~~~l~~~~  300 (722)
T XP_011514716.1  261 LFSWHTCLLGVASCLLMMFLISPGAAGGSLLLMGLLAALL  300 (722)
T ss_pred             cchHHHHHHHHHHHHHHHhcCCHHHHHHHHHHHHHHHHHH


No 66
>NP_001288765.1 protein C10 isoform 2 [Homo sapiens]
Probab=38.82  E-value=1.6e+02  Score=26.05  Aligned_cols=31  Identities=19%  Similarity=0.274  Sum_probs=0.0  Template_Neff=4.600

Q ss_pred             HHHHHHHHH--HhChhHHHHHHHhHHHHHHHHH
Q AT5G16550_LDIP   36 LERVRNSVA--ENGPKLREASERTGREILLWTR   66 (167)
Q Consensus        36 l~R~r~a~~--e~~P~l~eas~~t~~dll~Wtr   66 (167)
                      ++.+-+++.  ||..+|.||-.+.+.|.+.|+.
T Consensus         7 L~eIL~af~~Pen~~kL~eAk~~agndM~k~mq   39 (113)
T NP_001288765.1    7 LAEVIQAFSAPENAVRMDEARDNACNDMGKMLQ   39 (113)
T ss_pred             HHHHHHHhhCHHHHHHHHHHHHHHhchHHHHHH


No 67
>XP_011512243.2 PREDICTED: solute carrier family 12 member 7 isoform X2 [Homo sapiens]
Probab=36.93  E-value=1.6e+03  Score=26.46  Aligned_cols=105  Identities=13%  Similarity=0.085  Sum_probs=0.0  Template_Neff=8.400

Q ss_pred             HHHHHHH--HhChhHHHHHHHhHHHHHHHHHcCCchHHHHHHHHHHHHHHHHHHHHHHHHHHHHHHHHHHHHHHHHHHHH
Q AT5G16550_LDIP   38 RVRNSVA--ENGPKLREASERTGREILLWTRRGSSLRALLVITMGTIVLLTTMALVVFTLFFVAATANAIIISLLISLAV  115 (167)
Q Consensus        38 R~r~a~~--e~~P~l~eas~~t~~dll~Wtr~G~pwR~lLVisVGtI~LlaLtGL~vfmLfflaaTvNAiiislLmSLAa  115 (167)
                      |+-.+++  ...|.++.-.|..        +++.|+|++++..+-.+.++...                 -+..++++..
T Consensus       551 Rll~a~a~d~~lP~~~~f~~~~--------~~~~P~~aill~~~i~~i~ili~-----------------~l~~l~~l~s  605 (1111)
T XP_011512243.2  551 RLLQAIARDGIVPFLQVFGHGK--------ANGEPTWALLLTVLICETGILIA-----------------SLDSVAPILS  605 (1111)
T ss_pred             HHHHHHHHCCCCcccceeeccC--------CCCCCHHHHHHHHHHHHHHHHHh-----------------hHHhHHHHHH


Q ss_pred             HHHHHHHHHHHHHHHHHH------------------HHHHHHHHHHHHHHHHHHHHHHHhhhHHHHHhhC
Q AT5G16550_LDIP  116 AGGFLALFFLCLTGVYIG------------------ALSVAAFVISTATVSAVVSVLIASGWIGFFYAVW  167 (167)
Q Consensus       116 ~GgFlA~FFtclt~iYIG------------------ALs~AafvISt~t~~ai~av~iasGWigf~w~vW  167 (167)
                      .+.++...|.+++.++.-                  ++......+..+.+......++...-...+|..+
T Consensus       606 ~~~l~~y~~v~~a~~~l~~~~~~~~r~~~k~~~~~l~l~G~i~~~~~~~~~~~~~a~~~~~i~~~iy~~~  675 (1111)
T XP_011512243.2  606 MFFLMCYLFVNLACAVQTLLRTPNWRPRFKFYHWTLSFLGMSLCLALMFICSWYYALSAMLIAGCIYKYI  675 (1111)
T ss_pred             HHHHHHHHHHHHHHHHHHHhcCCCCCCcchhhHHHHHHHHHHHHHHHHHHcHHHHHHHHHHHHHHHHHHH


No 68
>NP_001275924.1 interferon alpha-inducible protein 27, mitochondrial isoform 2 [Homo sapiens]
Probab=36.42  E-value=3.2e+02  Score=24.50  Aligned_cols=37  Identities=11%  Similarity=0.048  Sum_probs=0.0  Template_Neff=4.700

Q ss_pred             hhHHHHHHHhHHHHHHHHHcCCchHHHHHHHHHHHHHH
Q AT5G16550_LDIP   48 PKLREASERTGREILLWTRRGSSLRALLVITMGTIVLL   85 (167)
Q Consensus        48 P~l~eas~~t~~dll~Wtr~G~pwR~lLVisVGtI~Ll   85 (167)
                      |.++|+.++..+++.+|.+ ..|++....+.+|.+.+.
T Consensus         8 ~~~~e~~~~~~~~~~~~~~-~HP~~~a~~~~~g~~~~~   44 (119)
T NP_001275924.1    8 SSAVTSVAKVVRVASGSAV-VLPLARIATVVIGGVVAV   44 (119)
T ss_pred             HHHHHHHHHHHHHHHHHHH-HCHHHHHHHHHHHHHHHH


No 69
>NP_001119580.1 solute carrier family 12 member 3 isoform 3 [Homo sapiens]
Probab=36.22  E-value=1.5e+03  Score=25.87  Aligned_cols=85  Identities=12%  Similarity=0.077  Sum_probs=0.0  Template_Neff=9.300

Q ss_pred             HcCCchHHHHHHHHHHHHHHHHHHHHHHHHHHHHHHHHHHHHHHHHHHHHHHHHHHHHHHHHHHHH--------------
Q AT5G16550_LDIP   66 RRGSSLRALLVITMGTIVLLTTMALVVFTLFFVAATANAIIISLLISLAVAGGFLALFFLCLTGVY--------------  131 (167)
Q Consensus        66 r~G~pwR~lLVisVGtI~LlaLtGL~vfmLfflaaTvNAiiislLmSLAa~GgFlA~FFtclt~iY--------------  131 (167)
                      |.+.|+|++++..+-.+.++...                 -+..+.++......++..+.+.+.+|              
T Consensus       501 ~~~~P~~ai~l~~~i~~~~i~i~-----------------~l~~i~~l~s~~~l~~y~~i~~a~~~l~~~~~~~~rp~~~  563 (1021)
T NP_001119580.1  501 KNKEPVRGYLLAYAIAVAFIIIA-----------------ELNTIAPIISNFFLCSYALINFSCFHASITNSPGWRPSFQ  563 (1021)
T ss_pred             CCCCcHHHHHHHHHHHHHHHHHH-----------------HHHHHHHHHHHHHHHHHHHHHHHHHHHHHhCCCCCCChhh


Q ss_pred             ----HHHHHHHHHHHHHHHHHHHHHHHHHhhhHHHHHhhC
Q AT5G16550_LDIP  132 ----IGALSVAAFVISTATVSAVVSVLIASGWIGFFYAVW  167 (167)
Q Consensus       132 ----IGALs~AafvISt~t~~ai~av~iasGWigf~w~vW  167 (167)
                          .-++..+.+.+..+.+......+++.+++..++..+
T Consensus       564 ~~~~~~~l~g~~~~~~~~~~~~~~~~l~~~~~~~~~~~y~  603 (1021)
T NP_001119580.1  564 YYNKWAALFGAIISVVIMFLLTWWAALIAIGVVLFLLLYV  603 (1021)
T ss_pred             hchHHHHHHHHHHHHHHHHHccHHHHHHHHHHHHHHHHHH


No 70
>XP_011544227.1 PREDICTED: syntaxin-4 isoform X2 [Homo sapiens]
Probab=36.12  E-value=6.2e+02  Score=21.54  Aligned_cols=81  Identities=11%  Similarity=0.257  Sum_probs=0.0  Template_Neff=8.900

Q ss_pred             hHhHHHHHHHHHHHHHHHhCCCCCCCCCCcHHHHHHHHHHHhChhHHHHHHHhHHHHHHHHHcCCchHHHHHHHHHHHHH
Q AT5G16550_LDIP    5 DEDLKSLYSLICLTIGSILFPDSKTGDASSFLERVRNSVAENGPKLREASERTGREILLWTRRGSSLRALLVITMGTIVL   84 (167)
Q Consensus         5 ~~~~~~L~~v~~~~v~~I~~~~~~~~~~~~ll~R~r~a~~e~~P~l~eas~~t~~dll~Wtr~G~pwR~lLVisVGtI~L   84 (167)
                      ++.-..|.+++.++-..+-       .....++|+...+.+....+.++.++. .....-.++.+.++...++.+..+.+
T Consensus        71 e~~i~~l~~l~~~i~~~v~-------~Q~~~id~Ie~~v~~a~~~v~~~~~~l-~~a~~~~~~~r~~~~~~~~~~~ii~~  142 (154)
T XP_011544227.1   71 ERSIRELHDIFTFLATEVE-------MQGEMINRIEKNILSSADYVERGQEHV-KTALENQKKARKKKVLIAICVSITVV  142 (154)
T ss_pred             HHHHHHHHHHHHHHHHHHH-------HhHHHHHHHHHHHHHHHHHHHHHHHHH-HHHHHHhHHHHHHHHHHHHHHHHHHH


Q ss_pred             HHHHHHHHH
Q AT5G16550_LDIP   85 LTTMALVVF   93 (167)
Q Consensus        85 laLtGL~vf   93 (167)
                      +.+.-+++.
T Consensus       143 ~~~~~~~~~  151 (154)
T XP_011544227.1  143 LLAVIIGVT  151 (154)
T ss_pred             HHHHHHHHH


No 71
>NP_005126.1 solute carrier family 12 member 6 isoform b [Homo sapiens]
Probab=35.36  E-value=1.6e+03  Score=26.16  Aligned_cols=105  Identities=13%  Similarity=0.028  Sum_probs=0.0  Template_Neff=8.700

Q ss_pred             HHHHHHH--HhChhHHHHHHHhHHHHHHHHHcCCchHHHHHHHHHHHHHHHHHHHHHHHHHHHHHHHHHHHHHHHHHHHH
Q AT5G16550_LDIP   38 RVRNSVA--ENGPKLREASERTGREILLWTRRGSSLRALLVITMGTIVLLTTMALVVFTLFFVAATANAIIISLLISLAV  115 (167)
Q Consensus        38 R~r~a~~--e~~P~l~eas~~t~~dll~Wtr~G~pwR~lLVisVGtI~LlaLtGL~vfmLfflaaTvNAiiislLmSLAa  115 (167)
                      |+-.+++  +..|.++.-.|..        +++.|.|++++..+-.+.++.+.                 -+..++++.+
T Consensus       542 R~l~ala~d~~lP~~~~f~~~~--------~~~~P~~aill~~~i~~~~i~i~-----------------~l~~l~~l~~  596 (1099)
T NP_005126.1     542 RLLQAIAKDNIIPFLRVFGHSK--------ANGEPTWALLLTAAIAELGILIA-----------------SLDLVAPILS  596 (1099)
T ss_pred             HHHHHHHHCCCCcccHhhcccC--------CCCCcHHHHHHHHHHHHHHHHHh-----------------hHHHHHHHHH


Q ss_pred             HHHHHHHHHHHHHHHHHHH---------------HHHHHHHHHHHHHHHHHHHHHHhhhHHHHHhhC
Q AT5G16550_LDIP  116 AGGFLALFFLCLTGVYIGA---------------LSVAAFVISTATVSAVVSVLIASGWIGFFYAVW  167 (167)
Q Consensus       116 ~GgFlA~FFtclt~iYIGA---------------Ls~AafvISt~t~~ai~av~iasGWigf~w~vW  167 (167)
                      .+.++...+.+.+.+|.--               .....-.+..+.+........+..|+.+...+|
T Consensus       597 ~~~l~~y~~i~~a~~~l~~~~~~~~~~~~~~~~~~~~l~g~i~~l~~~~~~~~~~~~~~i~i~~~iy  663 (1099)
T NP_005126.1     597 MFFLMCYLFVNLACALQTLLRTPNWRPRFRYYHWALSFMGMSICLALMFISSWYYAIVAMVIAGMIY  663 (1099)
T ss_pred             HHHHHHHHHHHHHHHHHHHHcCCCCCCcccccHHHHHHHHHHHHHHHHHHchHHHHHHHHHHHHHHH


No 72
>NP_001137313.1 transmembrane protein 106C isoform b [Homo sapiens]
Probab=35.31  E-value=1.6e+02  Score=28.99  Aligned_cols=31  Identities=29%  Similarity=0.403  Sum_probs=0.0  Template_Neff=4.300

Q ss_pred             HcCCchHHHHHHHHHHHHHHHHHHHHHHHHH
Q AT5G16550_LDIP   66 RRGSSLRALLVITMGTIVLLTTMALVVFTLF   96 (167)
Q Consensus        66 r~G~pwR~lLVisVGtI~LlaLtGL~vfmLf   96 (167)
                      +|=+|.|.-|.+.+..+.-|.+.||++|.||
T Consensus        77 qRLkPrRTkLyV~lsV~lCLl~s~l~iFFLf  107 (231)
T NP_001137313.1   77 QRLRPQRTKQYVLLSILLCLLASGLVVFFLF  107 (231)
T ss_pred             cccCCchhHHHHHHHHHHHHHHHHHHHHHHC


No 73
>NP_001137315.1 transmembrane protein 106C isoform b [Homo sapiens]
Probab=35.31  E-value=1.6e+02  Score=28.99  Aligned_cols=31  Identities=29%  Similarity=0.403  Sum_probs=0.0  Template_Neff=4.300

Q ss_pred             HcCCchHHHHHHHHHHHHHHHHHHHHHHHHH
Q AT5G16550_LDIP   66 RRGSSLRALLVITMGTIVLLTTMALVVFTLF   96 (167)
Q Consensus        66 r~G~pwR~lLVisVGtI~LlaLtGL~vfmLf   96 (167)
                      +|=+|.|.-|.+.+..+.-|.+.||++|.||
T Consensus        77 qRLkPrRTkLyV~lsV~lCLl~s~l~iFFLf  107 (231)
T NP_001137315.1   77 QRLRPQRTKQYVLLSILLCLLASGLVVFFLF  107 (231)
T ss_pred             cccCCchhHHHHHHHHHHHHHHHHHHHHHHC


No 74
>NP_001259025.1 syntaxin-4 isoform 2 [Homo sapiens]
Probab=35.19  E-value=8.5e+02  Score=22.80  Aligned_cols=80  Identities=11%  Similarity=0.270  Sum_probs=0.0  Template_Neff=9.500

Q ss_pred             hHhHHHHHHHHHHHHHHHhCCCCCCCCCCcHHHHHHHHHHHhChhHHHHHHHhHHHHHHHHHcCCchHHHHHHHHHHHHH
Q AT5G16550_LDIP    5 DEDLKSLYSLICLTIGSILFPDSKTGDASSFLERVRNSVAENGPKLREASERTGREILLWTRRGSSLRALLVITMGTIVL   84 (167)
Q Consensus         5 ~~~~~~L~~v~~~~v~~I~~~~~~~~~~~~ll~R~r~a~~e~~P~l~eas~~t~~dll~Wtr~G~pwR~lLVisVGtI~L   84 (167)
                      ++.-..+.++..++-..+-       +....+.|+...+.+....++.+.++. +...+-.+..+.|..++.+.+..|.+
T Consensus       212 e~~i~el~~l~~~l~~~V~-------~Q~e~Id~Ie~nv~~a~~~v~~a~~~L-~ka~~~~~~~~~~~~~~~li~~ii~~  283 (295)
T NP_001259025.1  212 ERSIRELHDIFTFLATEVE-------MQGEMINRIEKNILSSADYVERGQEHV-KTALENQKKARKKKVLIAICVSITVV  283 (295)
T ss_pred             HHHHHHHHHHHHHHHHHHH-------HHHHHHHHHHHHHHHHHHHHHHHHHHH-HHHHHHHHHHhHHHHHHHHHHHHHHH


Q ss_pred             HHHHHHHH
Q AT5G16550_LDIP   85 LTTMALVV   92 (167)
Q Consensus        85 laLtGL~v   92 (167)
                      .-..-+++
T Consensus       284 ~i~~~i~~  291 (295)
T NP_001259025.1  284 LLAVIIGV  291 (295)
T ss_pred             HHHHHHHH


No 75
>NP_001139433.1 solute carrier family 12 member 4 isoform b [Homo sapiens]
Probab=34.88  E-value=1.7e+03  Score=26.14  Aligned_cols=104  Identities=16%  Similarity=0.111  Sum_probs=0.0  Template_Neff=8.500

Q ss_pred             HHHHHHH--HhChhHHHHHHHhHHHHHHHHHcCCchHHHHHHHHHHHHHHHHHHHHHHHHHHHHHHHHHHHHHHHHHHHH
Q AT5G16550_LDIP   38 RVRNSVA--ENGPKLREASERTGREILLWTRRGSSLRALLVITMGTIVLLTTMALVVFTLFFVAATANAIIISLLISLAV  115 (167)
Q Consensus        38 R~r~a~~--e~~P~l~eas~~t~~dll~Wtr~G~pwR~lLVisVGtI~LlaLtGL~vfmLfflaaTvNAiiislLmSLAa  115 (167)
                      |+-.+++  +..|.++--.+..        +++.|+|++++..+-.+.++.+..                 +..+.++..
T Consensus       528 Ril~ala~d~~lP~~~~~~~~~--------~~~~P~~aill~~~i~~~~ili~~-----------------l~~i~~l~~  582 (1079)
T NP_001139433.1  528 RLLQAIAKDNIIPFLRVFGHGK--------VNGEPTWALLLTALIAELGILIAS-----------------LDMVAPILS  582 (1079)
T ss_pred             HHHHHHHHCCCCcccHhhcccC--------CCCCcHHHHHHHHHHHHHHHHHHh-----------------HhhHHHHHH


Q ss_pred             HHHHHHHHHHHHHHHHHHH----------------HHHHHHHHHHHHHHHHHHHHHHhhhHHHHHhhC
Q AT5G16550_LDIP  116 AGGFLALFFLCLTGVYIGA----------------LSVAAFVISTATVSAVVSVLIASGWIGFFYAVW  167 (167)
Q Consensus       116 ~GgFlA~FFtclt~iYIGA----------------Ls~AafvISt~t~~ai~av~iasGWigf~w~vW  167 (167)
                      ....+...+.+++.+|..-                +++..+.++...+. ......+..|+++..++|
T Consensus       583 ~~~li~y~~i~~a~~~l~~~~~p~~~~~f~~~~~~l~l~g~i~~~~~~~-~~~~~~~~~~~~i~~~~y  649 (1079)
T NP_001139433.1  583 MFFLMCYLFVNLACAVQTLLRTPNWRPRFKYYHWALSFLGMSLCLALMF-VSSWYYALVAMLIAGMIY  649 (1079)
T ss_pred             HHHHHHHHHHHHHHHHHHHhCCCCCCCccchhHHHHHHHHHHHHHHHHH-HchHHHHHHHHHHHHHHH


No 76
>XP_011511785.1 PREDICTED: syntaxin-18 isoform X2 [Homo sapiens]
Probab=34.88  E-value=7.8e+02  Score=23.81  Aligned_cols=73  Identities=11%  Similarity=0.135  Sum_probs=0.0  Template_Neff=9.000

Q ss_pred             hHhHHHHHHHHHHHHHHHhCCCCCCCCCCcHHHHHHHHHHHhChhHHHHHHHhHHHHHHHHHcCCchHHHHHHHHHHHHH
Q AT5G16550_LDIP    5 DEDLKSLYSLICLTIGSILFPDSKTGDASSFLERVRNSVAENGPKLREASERTGREILLWTRRGSSLRALLVITMGTIVL   84 (167)
Q Consensus         5 ~~~~~~L~~v~~~~v~~I~~~~~~~~~~~~ll~R~r~a~~e~~P~l~eas~~t~~dll~Wtr~G~pwR~lLVisVGtI~L   84 (167)
                      |+.-..|..++.++-..+.       +-...++|+..-+.+-.-..+++.++ ..+...-.++.+.|..++++.++.+.|
T Consensus       255 e~si~eL~~lf~~l~~lV~-------~Q~e~id~Id~nv~~a~~~v~~g~~~-L~kA~~~~~~~r~~~~~~~i~~~~~ll  326 (333)
T XP_011511785.1  255 EGRVVEISRLQEIFTEKVL-------QQEAEIDSIHQLVVGATENIKEGNED-IREAIKNNAGFRVWILFFLVMCSFSLL  326 (333)
T ss_pred             HHHHHHHHHHHHHHHHHHH-------HhHHHHHHHHHHHHHHHHHHHHHHHH-HHHHHHhcccHHHHHHHHHHHHHHHHH


Q ss_pred             H
Q AT5G16550_LDIP   85 L   85 (167)
Q Consensus        85 l   85 (167)
                      +
T Consensus       327 ~  327 (333)
T XP_011511785.1  327 F  327 (333)
T ss_pred             H


No 77
>NP_001275883.1 interferon alpha-inducible protein 27, mitochondrial isoform 2 [Homo sapiens]
Probab=33.88  E-value=3.8e+02  Score=24.14  Aligned_cols=37  Identities=11%  Similarity=0.048  Sum_probs=0.0  Template_Neff=4.700

Q ss_pred             hhHHHHHHHhHHHHHHHHHcCCchHHHHHHHHHHHHHH
Q AT5G16550_LDIP   48 PKLREASERTGREILLWTRRGSSLRALLVITMGTIVLL   85 (167)
Q Consensus        48 P~l~eas~~t~~dll~Wtr~G~pwR~lLVisVGtI~Ll   85 (167)
                      |.++|+.++..+++.+|.+ ..|++....+.+|.+.+.
T Consensus         8 ~~~~e~~~~~~~~~~~~~~-~HP~~~a~~~~~g~~~~~   44 (119)
T NP_001275883.1    8 SSAVTSVAKVVRVASGSAV-VLPLARIATVVIGGVVAV   44 (119)
T ss_pred             HHHHHHHHHHHHHHHHHHH-HCHHHHHHHHHHHHHHHH


No 78
>NP_001275886.1 interferon alpha-inducible protein 27, mitochondrial isoform 2 [Homo sapiens]
Probab=33.88  E-value=3.8e+02  Score=24.14  Aligned_cols=37  Identities=11%  Similarity=0.048  Sum_probs=0.0  Template_Neff=4.700

Q ss_pred             hhHHHHHHHhHHHHHHHHHcCCchHHHHHHHHHHHHHH
Q AT5G16550_LDIP   48 PKLREASERTGREILLWTRRGSSLRALLVITMGTIVLL   85 (167)
Q Consensus        48 P~l~eas~~t~~dll~Wtr~G~pwR~lLVisVGtI~Ll   85 (167)
                      |.++|+.++..+++.+|.+ ..|++....+.+|.+.+.
T Consensus         8 ~~~~e~~~~~~~~~~~~~~-~HP~~~a~~~~~g~~~~~   44 (119)
T NP_001275886.1    8 SSAVTSVAKVVRVASGSAV-VLPLARIATVVIGGVVAV   44 (119)
T ss_pred             HHHHHHHHHHHHHHHHHHH-HCHHHHHHHHHHHHHHHH


No 79
>NP_001275887.1 interferon alpha-inducible protein 27, mitochondrial isoform 2 [Homo sapiens]
Probab=33.88  E-value=3.8e+02  Score=24.14  Aligned_cols=37  Identities=11%  Similarity=0.048  Sum_probs=0.0  Template_Neff=4.700

Q ss_pred             hhHHHHHHHhHHHHHHHHHcCCchHHHHHHHHHHHHHH
Q AT5G16550_LDIP   48 PKLREASERTGREILLWTRRGSSLRALLVITMGTIVLL   85 (167)
Q Consensus        48 P~l~eas~~t~~dll~Wtr~G~pwR~lLVisVGtI~Ll   85 (167)
                      |.++|+.++..+++.+|.+ ..|++....+.+|.+.+.
T Consensus         8 ~~~~e~~~~~~~~~~~~~~-~HP~~~a~~~~~g~~~~~   44 (119)
T NP_001275887.1    8 SSAVTSVAKVVRVASGSAV-VLPLARIATVVIGGVVAV   44 (119)
T ss_pred             HHHHHHHHHHHHHHHHHHH-HCHHHHHHHHHHHHHHHH


No 80
>NP_005523.3 interferon alpha-inducible protein 27, mitochondrial isoform 2 [Homo sapiens]
Probab=33.88  E-value=3.8e+02  Score=24.14  Aligned_cols=37  Identities=11%  Similarity=0.048  Sum_probs=0.0  Template_Neff=4.700

Q ss_pred             hhHHHHHHHhHHHHHHHHHcCCchHHHHHHHHHHHHHH
Q AT5G16550_LDIP   48 PKLREASERTGREILLWTRRGSSLRALLVITMGTIVLL   85 (167)
Q Consensus        48 P~l~eas~~t~~dll~Wtr~G~pwR~lLVisVGtI~Ll   85 (167)
                      |.++|+.++..+++.+|.+ ..|++....+.+|.+.+.
T Consensus         8 ~~~~e~~~~~~~~~~~~~~-~HP~~~a~~~~~g~~~~~   44 (119)
T NP_005523.3       8 SSAVTSVAKVVRVASGSAV-VLPLARIATVVIGGVVAV   44 (119)
T ss_pred             HHHHHHHHHHHHHHHHHHH-HCHHHHHHHHHHHHHHHH


No 81
>NP_055047.2 vesicle-associated membrane protein 2 isoform 1 [Homo sapiens]
Probab=33.85  E-value=6.7e+02  Score=21.23  Aligned_cols=83  Identities=11%  Similarity=0.177  Sum_probs=0.0  Template_Neff=7.500

Q ss_pred             CCcchHhHHHHHHHHHHHHHHHhCCCCCCCCCCcHHHHHHHHHH--HhChhHHHHHHHhHHHHHHHHHcCCchHHHHHHH
Q AT5G16550_LDIP    1 EKEDDEDLKSLYSLICLTIGSILFPDSKTGDASSFLERVRNSVA--ENGPKLREASERTGREILLWTRRGSSLRALLVIT   78 (167)
Q Consensus         1 ~~~~~~~~~~L~~v~~~~v~~I~~~~~~~~~~~~ll~R~r~a~~--e~~P~l~eas~~t~~dll~Wtr~G~pwR~lLVis   78 (167)
                      .....+-.+.+.++-..+.++|          ..+++|-.+.=.  ++...|++-+++--.+.-+.-|+--.-+.-..+.
T Consensus        29 ~dkl~~i~~ev~evk~im~~ni----------~kll~Rge~Le~L~~ks~~L~~~s~~f~~~ak~l~~~~~wk~~k~~ii   98 (116)
T NP_055047.2      29 NRRLQQTQAQVDEVVDIMRVNV----------DKVLERDQKLSELDDRADALQAGASQFETSAAKLKRKYWWKNLKMMII   98 (116)
T ss_pred             cHHHHHHHHHHHHHHHHHHHHH----------HHHHHHHHHHHHHHHHHHHHHHHHHHHHHHHHHHHHHHHHHHHHHHHH


Q ss_pred             HHHHHHHHHHHHHHH
Q AT5G16550_LDIP   79 MGTIVLLTTMALVVF   93 (167)
Q Consensus        79 VGtI~LlaLtGL~vf   93 (167)
                      ++.+.++.+.++.++
T Consensus        99 i~~iv~~il~~i~~~  113 (116)
T NP_055047.2      99 LGVICAIILIIIIVY  113 (116)
T ss_pred             HHHHHHHHHHHHHHH


No 82
>XP_016865260.1 PREDICTED: solute carrier family 12 member 2 isoform X2 [Homo sapiens]
Probab=33.82  E-value=1.4e+03  Score=24.95  Aligned_cols=82  Identities=9%  Similarity=0.149  Sum_probs=0.0  Template_Neff=8.200

Q ss_pred             HcCCchHHHHHHHHHHHHHHHHHHHHHHHHHHHHHHHHHHHHHHHHHHHHHHHHHHHHHHHHHHH---------------
Q AT5G16550_LDIP   66 RRGSSLRALLVITMGTIVLLTTMALVVFTLFFVAATANAIIISLLISLAVAGGFLALFFLCLTGV---------------  130 (167)
Q Consensus        66 r~G~pwR~lLVisVGtI~LlaLtGL~vfmLfflaaTvNAiiislLmSLAa~GgFlA~FFtclt~i---------------  130 (167)
                      |.+.|++++++..+-.+.++..                 .-+..+.++++.+.++...+.+++.+               
T Consensus        61 ~~~~P~~a~l~~~~i~~~~~~~-----------------~~l~~l~~~~s~~~li~y~~~~~a~~~lr~~~~p~~r~~fk  123 (626)
T XP_016865260.1   61 KNNEPLRGYILTFLIALGFILI-----------------AELNVIAPIISNFFLASYALINFSVFHASLAKSPGWRPAFK  123 (626)
T ss_pred             CCCCchHHHHHHHHHHHHHHHH-----------------HHHHHHHHHHHHHHHHHHHHHHHHHHHHHHhcCCCCCCCcc


Q ss_pred             -------HHHHHHHHHHHHHHHHHHHHHHHHHHhhhHHHHH
Q AT5G16550_LDIP  131 -------YIGALSVAAFVISTATVSAVVSVLIASGWIGFFY  164 (167)
Q Consensus       131 -------YIGALs~AafvISt~t~~ai~av~iasGWigf~w  164 (167)
                             .+|++......+..--..++.++.++.|....++
T Consensus       124 ~~~~~~~~lg~i~~~~~~~~~~~~~~~~~~~i~~~i~~y~~  164 (626)
T XP_016865260.1  124 YYNMWISLLGAILCCIVMFVINWWAALLTYVIVLGLYIYVT  164 (626)
T ss_pred             chHHHHHHHHHHHHHHHHhhccHHHHHHHHHHHHHHHHHHH


No 83
>NP_000330.2 solute carrier family 12 member 3 isoform 1 [Homo sapiens]
Probab=33.60  E-value=1.6e+03  Score=25.68  Aligned_cols=85  Identities=12%  Similarity=0.077  Sum_probs=0.0  Template_Neff=9.100

Q ss_pred             HcCCchHHHHHHHHHHHHHHHHHHHHHHHHHHHHHHHHHHHHHHHHHHHHHHHHHHHHHHHHHHHH--------------
Q AT5G16550_LDIP   66 RRGSSLRALLVITMGTIVLLTTMALVVFTLFFVAATANAIIISLLISLAVAGGFLALFFLCLTGVY--------------  131 (167)
Q Consensus        66 r~G~pwR~lLVisVGtI~LlaLtGL~vfmLfflaaTvNAiiislLmSLAa~GgFlA~FFtclt~iY--------------  131 (167)
                      |.+.|+|++++..+-.+.++...                 -+..+.++......+...+.+.+.+|              
T Consensus       501 ~~~~P~~aill~~~i~~~~i~i~-----------------~l~~i~~l~s~~~l~~~~~i~~a~~~l~~~~~~~~rp~~~  563 (1030)
T NP_000330.2     501 KNKEPVRGYLLAYAIAVAFIIIA-----------------ELNTIAPIISNFFLCSYALINFSCFHASITNSPGWRPSFQ  563 (1030)
T ss_pred             CCCCcHHHHHHHHHHHHHHHHHH-----------------HHHHHHHHHHHHHHHHHHHHHHHHHHHHHhCCCCCCCchh


Q ss_pred             ----HHHHHHHHHHHHHHHHHHHHHHHHHhhhHHHHHhhC
Q AT5G16550_LDIP  132 ----IGALSVAAFVISTATVSAVVSVLIASGWIGFFYAVW  167 (167)
Q Consensus       132 ----IGALs~AafvISt~t~~ai~av~iasGWigf~w~vW  167 (167)
                          ..++..+.+.+..+.+......+++.+++..++..+
T Consensus       564 ~~~~~~~l~g~i~~~~~~~~~~~~~~l~~~~i~~~~~~y~  603 (1030)
T NP_000330.2     564 YYNKWAALFGAIISVVIMFLLTWWAALIAIGVVLFLLLYV  603 (1030)
T ss_pred             hchHHHHHHHHHHHHHHHHHccHHHHHHHHHHHHHHHHHH


No 84
>NP_060389.2 syntaxin-17 [Homo sapiens]
Probab=33.55  E-value=1e+03  Score=23.34  Aligned_cols=93  Identities=12%  Similarity=0.130  Sum_probs=0.0  Template_Neff=8.000

Q ss_pred             hHhHHHHHHHHHHHHHHHhCCCCCCCCCCcHHHHHHHHHHHhChhHHHHHHHhHHHHHHHHHcCCchHHHHHHHHHHHHH
Q AT5G16550_LDIP    5 DEDLKSLYSLICLTIGSILFPDSKTGDASSFLERVRNSVAENGPKLREASERTGREILLWTRRGSSLRALLVITMGTIVL   84 (167)
Q Consensus         5 ~~~~~~L~~v~~~~v~~I~~~~~~~~~~~~ll~R~r~a~~e~~P~l~eas~~t~~dll~Wtr~G~pwR~lLVisVGtI~L   84 (167)
                      ++.-..|.+++.++-..+.       .....++|+..-+.+-.....++.++...-    .+..+.+|.+....+|++ +
T Consensus       176 e~~i~eL~~l~~~l~~lV~-------~Q~e~id~Ie~nv~~a~~~v~~g~~~L~kA----~~~~~~~~~~~~~~~g~~-~  243 (302)
T NP_060389.2     176 EADLIELSQLVTDFSLLVN-------SQQEKIDSIADHVNSAAVNVEEGTKNLGKA----AKYKLAALPVAGALIGGM-V  243 (302)
T ss_pred             HHHHHHHHHHHHHHHHHHH-------HhHHHHHHHHHhHHHHHHHHHHHHHHHHHH----HHHHHhHHHHHHHHHHHh-h


Q ss_pred             HHHHHHHHHHHH-HHHHHHHHHHHHH
Q AT5G16550_LDIP   85 LTTMALVVFTLF-FVAATANAIIISL  109 (167)
Q Consensus        85 laLtGL~vfmLf-flaaTvNAiiisl  109 (167)
                      ....|+++.+-+ -++|.+-..++++
T Consensus       244 gg~ig~v~g~~~~~~~~a~gg~~~g~  269 (302)
T NP_060389.2     244 GGPIGLLAGFKVAGIAAALGGGVLGF  269 (302)
T ss_pred             HHHHHHHHHHHHHHHHHHHHHHHHHH


No 85
>XP_011517122.1 PREDICTED: syntaxin-17 isoform X1 [Homo sapiens]
Probab=33.55  E-value=1e+03  Score=23.34  Aligned_cols=93  Identities=12%  Similarity=0.130  Sum_probs=0.0  Template_Neff=8.000

Q ss_pred             hHhHHHHHHHHHHHHHHHhCCCCCCCCCCcHHHHHHHHHHHhChhHHHHHHHhHHHHHHHHHcCCchHHHHHHHHHHHHH
Q AT5G16550_LDIP    5 DEDLKSLYSLICLTIGSILFPDSKTGDASSFLERVRNSVAENGPKLREASERTGREILLWTRRGSSLRALLVITMGTIVL   84 (167)
Q Consensus         5 ~~~~~~L~~v~~~~v~~I~~~~~~~~~~~~ll~R~r~a~~e~~P~l~eas~~t~~dll~Wtr~G~pwR~lLVisVGtI~L   84 (167)
                      ++.-..|.+++.++-..+.       .....++|+..-+.+-.....++.++...-    .+..+.+|.+....+|++ +
T Consensus       176 e~~i~eL~~l~~~l~~lV~-------~Q~e~id~Ie~nv~~a~~~v~~g~~~L~kA----~~~~~~~~~~~~~~~g~~-~  243 (302)
T XP_011517122.1  176 EADLIELSQLVTDFSLLVN-------SQQEKIDSIADHVNSAAVNVEEGTKNLGKA----AKYKLAALPVAGALIGGM-V  243 (302)
T ss_pred             HHHHHHHHHHHHHHHHHHH-------HhHHHHHHHHHhHHHHHHHHHHHHHHHHHH----HHHHHhHHHHHHHHHHHh-h


Q ss_pred             HHHHHHHHHHHH-HHHHHHHHHHHHH
Q AT5G16550_LDIP   85 LTTMALVVFTLF-FVAATANAIIISL  109 (167)
Q Consensus        85 laLtGL~vfmLf-flaaTvNAiiisl  109 (167)
                      ....|+++.+-+ -++|.+-..++++
T Consensus       244 gg~ig~v~g~~~~~~~~a~gg~~~g~  269 (302)
T XP_011517122.1  244 GGPIGLLAGFKVAGIAAALGGGVLGF  269 (302)
T ss_pred             HHHHHHHHHHHHHHHHHHHHHHHHHH


No 86
>XP_011517123.1 PREDICTED: syntaxin-17 isoform X1 [Homo sapiens]
Probab=33.55  E-value=1e+03  Score=23.34  Aligned_cols=93  Identities=12%  Similarity=0.130  Sum_probs=0.0  Template_Neff=8.000

Q ss_pred             hHhHHHHHHHHHHHHHHHhCCCCCCCCCCcHHHHHHHHHHHhChhHHHHHHHhHHHHHHHHHcCCchHHHHHHHHHHHHH
Q AT5G16550_LDIP    5 DEDLKSLYSLICLTIGSILFPDSKTGDASSFLERVRNSVAENGPKLREASERTGREILLWTRRGSSLRALLVITMGTIVL   84 (167)
Q Consensus         5 ~~~~~~L~~v~~~~v~~I~~~~~~~~~~~~ll~R~r~a~~e~~P~l~eas~~t~~dll~Wtr~G~pwR~lLVisVGtI~L   84 (167)
                      ++.-..|.+++.++-..+.       .....++|+..-+.+-.....++.++...-    .+..+.+|.+....+|++ +
T Consensus       176 e~~i~eL~~l~~~l~~lV~-------~Q~e~id~Ie~nv~~a~~~v~~g~~~L~kA----~~~~~~~~~~~~~~~g~~-~  243 (302)
T XP_011517123.1  176 EADLIELSQLVTDFSLLVN-------SQQEKIDSIADHVNSAAVNVEEGTKNLGKA----AKYKLAALPVAGALIGGM-V  243 (302)
T ss_pred             HHHHHHHHHHHHHHHHHHH-------HhHHHHHHHHHhHHHHHHHHHHHHHHHHHH----HHHHHhHHHHHHHHHHHh-h


Q ss_pred             HHHHHHHHHHHH-HHHHHHHHHHHHH
Q AT5G16550_LDIP   85 LTTMALVVFTLF-FVAATANAIIISL  109 (167)
Q Consensus        85 laLtGL~vfmLf-flaaTvNAiiisl  109 (167)
                      ....|+++.+-+ -++|.+-..++++
T Consensus       244 gg~ig~v~g~~~~~~~~a~gg~~~g~  269 (302)
T XP_011517123.1  244 GGPIGLLAGFKVAGIAAALGGGVLGF  269 (302)
T ss_pred             HHHHHHHHHHHHHHHHHHHHHHHHHH


No 87
>NP_055046.1 vesicle-associated membrane protein 1 isoform 1 [Homo sapiens]
Probab=33.21  E-value=7.3e+02  Score=21.45  Aligned_cols=85  Identities=9%  Similarity=0.124  Sum_probs=0.0  Template_Neff=6.900

Q ss_pred             CCcchHhHHHHHHHHHHHHHHHhCCCCCCCCCCcHHHHHHHHHH--HhChhHHHHHHHhHHHHHHHHHcCCchHHHHHHH
Q AT5G16550_LDIP    1 EKEDDEDLKSLYSLICLTIGSILFPDSKTGDASSFLERVRNSVA--ENGPKLREASERTGREILLWTRRGSSLRALLVIT   78 (167)
Q Consensus         1 ~~~~~~~~~~L~~v~~~~v~~I~~~~~~~~~~~~ll~R~r~a~~--e~~P~l~eas~~t~~dll~Wtr~G~pwR~lLVis   78 (167)
                      ....++-.+.+.++-..|.++|          ..+++|-++.-.  ++...|++-+++--++. +-+++...||-.-...
T Consensus        31 ~dkl~~i~~ev~evk~im~eNi----------~klleRge~Le~L~~kse~L~~~a~~f~k~a-k~l~~~~~~k~~k~~i   99 (118)
T NP_055046.1      31 NRRLQQTQAQVEEVVDIIRVNV----------DKVLERDQKLSELDDRADALQAGASQFESSA-AKLKRKYWWKNCKMMI   99 (118)
T ss_pred             HHHHHHHHHHHHHHHHHHHHHH----------HHHHHHHHHHHHHHHHHHHHHHhhhhHHHHH-HHHHHHHHHHHHHHHH


Q ss_pred             HHHHHHHHHHHHHHHHHH
Q AT5G16550_LDIP   79 MGTIVLLTTMALVVFTLF   96 (167)
Q Consensus        79 VGtI~LlaLtGL~vfmLf   96 (167)
                      +-.+.++.+....++.+|
T Consensus       100 ii~~iv~~il~~i~~~~~  117 (118)
T NP_055046.1     100 MLGAICAIIVVVIVIYFF  117 (118)
T ss_pred             HHHHHHHHHHHHHHHHHc


No 88
>XP_016864402.1 PREDICTED: occludin isoform X1 [Homo sapiens]
Probab=32.47  E-value=6.2e+02  Score=28.06  Aligned_cols=42  Identities=10%  Similarity=0.454  Sum_probs=0.0  Template_Neff=3.900

Q ss_pred             HHHHHHHHHHHHHHHHHHHHH----------HHHHHHHHHHHHHHHHHHHHH
Q AT5G16550_LDIP   75 LVITMGTIVLLTTMALVVFTL----------FFVAATANAIIISLLISLAVA  116 (167)
Q Consensus        75 LVisVGtI~LlaLtGL~vfmL----------fflaaTvNAiiislLmSLAa~  116 (167)
                      ..|.+..|.+++..++.+.-+          |+|+-.+-.+++.+||-+|.+
T Consensus       140 fmiamaa~~fi~~l~~fv~~~s~~~~~rsr~fyL~v~i~~~ila~l~~iatI  191 (468)
T XP_016864402.1  140 FMLAMAAFCFIAALVIFVTSVIRSEMSRTRRYYLSVIIVSAILGIMVFIATI  191 (468)
T ss_pred             HHHHHHHHHHHHHHHHHHHHHHhcchhhcchHHHHHHHHHHHHHHHHHHHHH


No 89
>XP_016864403.1 PREDICTED: occludin isoform X1 [Homo sapiens]
Probab=32.47  E-value=6.2e+02  Score=28.06  Aligned_cols=42  Identities=10%  Similarity=0.454  Sum_probs=0.0  Template_Neff=3.900

Q ss_pred             HHHHHHHHHHHHHHHHHHHHH----------HHHHHHHHHHHHHHHHHHHHH
Q AT5G16550_LDIP   75 LVITMGTIVLLTTMALVVFTL----------FFVAATANAIIISLLISLAVA  116 (167)
Q Consensus        75 LVisVGtI~LlaLtGL~vfmL----------fflaaTvNAiiislLmSLAa~  116 (167)
                      ..|.+..|.+++..++.+.-+          |+|+-.+-.+++.+||-+|.+
T Consensus       140 fmiamaa~~fi~~l~~fv~~~s~~~~~rsr~fyL~v~i~~~ila~l~~iatI  191 (468)
T XP_016864403.1  140 FMLAMAAFCFIAALVIFVTSVIRSEMSRTRRYYLSVIIVSAILGIMVFIATI  191 (468)
T ss_pred             HHHHHHHHHHHHHHHHHHHHHHhcchhhcchHHHHHHHHHHHHHHHHHHHHH


No 90
>NP_001193939.1 C-type lectin domain family 12 member A isoform 3 [Homo sapiens]
Probab=32.28  E-value=3.1e+02  Score=25.19  Aligned_cols=30  Identities=20%  Similarity=0.300  Sum_probs=0.0  Template_Neff=9.300

Q ss_pred             cCCchHHHHHHHHHHHHHHHHHHHHHHHHHH
Q AT5G16550_LDIP   67 RGSSLRALLVITMGTIVLLTTMALVVFTLFF   97 (167)
Q Consensus        67 ~G~pwR~lLVisVGtI~LlaLtGL~vfmLff   97 (167)
                      +.++||. +++..|++.|+-|++++++...|
T Consensus        45 ~s~~w~~-~~~~Lgilcl~Ll~~~~~l~~~~   74 (275)
T NP_001193939.1   45 PSHVWRP-AALFLTLLCLLLLIGLGVLASMF   74 (275)
T ss_pred             CChhHHH-HHHHHHHHHHHHHHHHHHHHHHH


No 91
>NP_001119579.1 solute carrier family 12 member 3 isoform 2 [Homo sapiens]
Probab=32.05  E-value=1.7e+03  Score=25.46  Aligned_cols=85  Identities=12%  Similarity=0.077  Sum_probs=0.0  Template_Neff=9.200

Q ss_pred             HcCCchHHHHHHHHHHHHHHHHHHHHHHHHHHHHHHHHHHHHHHHHHHHHHHHHHHHHHHHHHHHH--------------
Q AT5G16550_LDIP   66 RRGSSLRALLVITMGTIVLLTTMALVVFTLFFVAATANAIIISLLISLAVAGGFLALFFLCLTGVY--------------  131 (167)
Q Consensus        66 r~G~pwR~lLVisVGtI~LlaLtGL~vfmLfflaaTvNAiiislLmSLAa~GgFlA~FFtclt~iY--------------  131 (167)
                      |++.|+|++++..+-.+.++.+.                 -+..+.++...+..+...+.+.+.+|              
T Consensus       500 ~~~~P~~ai~l~~~i~~~~i~i~-----------------~l~~i~~l~s~~~l~~~~~i~~a~~~l~~~~~~~~rp~~~  562 (1029)
T NP_001119579.1  500 KNKEPVRGYLLAYAIAVAFIIIA-----------------ELNTIAPIISNFFLCSYALINFSCFHASITNSPGWRPSFQ  562 (1029)
T ss_pred             CCCCcHHHHHHHHHHHHHHHHHH-----------------HHHHHHHHHHHHHHHHHHHHHHHHHHHHHhCCCCCCChhh


Q ss_pred             ----HHHHHHHHHHHHHHHHHHHHHHHHHhhhHHHHHhhC
Q AT5G16550_LDIP  132 ----IGALSVAAFVISTATVSAVVSVLIASGWIGFFYAVW  167 (167)
Q Consensus       132 ----IGALs~AafvISt~t~~ai~av~iasGWigf~w~vW  167 (167)
                          ..++......+..+.+......+++.+++...+..+
T Consensus       563 ~~~~~~~l~g~i~~~~~~~~~~~~~~l~~~~~~~~~~~y~  602 (1029)
T NP_001119579.1  563 YYNKWAALFGAIISVVIMFLLTWWAALIAIGVVLFLLLYV  602 (1029)
T ss_pred             hchHHHHHHHHHHHHHHHHHccHHHHHHHHHHHHHHHHHH


No 92
>NP_061328.1 uncharacterized protein C20orf24 isoform a [Homo sapiens]
Probab=31.99  E-value=4.6e+02  Score=23.04  Aligned_cols=48  Identities=10%  Similarity=0.146  Sum_probs=0.0  Template_Neff=6.600

Q ss_pred             HHhHHHHHHHHHcCCchHHHHHHHHHHHHHHHHHHHHHHHHHHHHHHHHHHHH
Q AT5G16550_LDIP   55 ERTGREILLWTRRGSSLRALLVITMGTIVLLTTMALVVFTLFFVAATANAIII  107 (167)
Q Consensus        55 ~~t~~dll~Wtr~G~pwR~lLVisVGtI~LlaLtGL~vfmLfflaaTvNAiii  107 (167)
                      |+-..|++.|.|+     .+-++.--...++.++|+.-|..|++...+.....
T Consensus        38 k~e~l~~l~~~R~-----~~sl~~G~~aGilgltG~~Gf~~fl~~~~~~s~~~   85 (129)
T NP_061328.1      38 KDEFLDVIYWFRQ-----IIAVVLGVIWGVLPLRGFLGIAGFCLINAGVLYLY   85 (129)
T ss_pred             hhHHHHHHHHHHH-----HHHHHHHHHHHhcccCChHHHHHHHHHHHHHHHHH


No 93
>NP_001139435.1 solute carrier family 12 member 4 isoform d [Homo sapiens]
Probab=31.96  E-value=1.9e+03  Score=25.81  Aligned_cols=104  Identities=17%  Similarity=0.123  Sum_probs=0.0  Template_Neff=8.500

Q ss_pred             HHHHHHH--HhChhHHHHHHHhHHHHHHHHHcCCchHHHHHHHHHHHHHHHHHHHHHHHHHHHHHHHHHHHHHHHHHHHH
Q AT5G16550_LDIP   38 RVRNSVA--ENGPKLREASERTGREILLWTRRGSSLRALLVITMGTIVLLTTMALVVFTLFFVAATANAIIISLLISLAV  115 (167)
Q Consensus        38 R~r~a~~--e~~P~l~eas~~t~~dll~Wtr~G~pwR~lLVisVGtI~LlaLtGL~vfmLfflaaTvNAiiislLmSLAa  115 (167)
                      |+-.+++  +..|.++.-.+..        +++.|.|++++..+-.+.++....                 +..+.++.+
T Consensus       522 Rll~ala~d~~lP~~~~f~~~~--------~~~~P~~aill~~~i~~~~ili~~-----------------l~~l~~l~~  576 (1079)
T NP_001139435.1  522 RLLQAIAKDNIIPFLRVFGHGK--------VNGEPTWALLLTALIAELGILIAS-----------------LDMVAPILS  576 (1079)
T ss_pred             HHHHHHHHCCCCccchhhccCC--------CCCCcHHHHHHHHHHHHHHHHHhh-----------------HhhHHHHHH


Q ss_pred             HHHHHHHHHHHHHHHHHH----------------HHHHHHHHHHHHHHHHHHHHHHHhhhHHHHHhhC
Q AT5G16550_LDIP  116 AGGFLALFFLCLTGVYIG----------------ALSVAAFVISTATVSAVVSVLIASGWIGFFYAVW  167 (167)
Q Consensus       116 ~GgFlA~FFtclt~iYIG----------------ALs~AafvISt~t~~ai~av~iasGWigf~w~vW  167 (167)
                      .+.++...+.+++.++.-                .+++..+.++..... ......+..|+.+..++|
T Consensus       577 ~~~l~~y~~i~~a~~~l~~~~~p~~~~~~~~~~~~~~l~g~i~~~~~~~-~~~~~~~~~~i~i~~~~y  643 (1079)
T NP_001139435.1  577 MFFLMCYLFVNLACAVQTLLRTPNWRPRFKYYHWALSFLGMSLCLALMF-VSSWYYALVAMLIAGMIY  643 (1079)
T ss_pred             HHHHHHHHHHHHHHHHHHHhCCCCCCcccchhHHHHHHHHHHHHHHHHH-HhHHHHHHHHHHHHHHHH


No 94
>XP_005248288.1 PREDICTED: solute carrier family 12 member 7 isoform X1 [Homo sapiens]
Probab=31.68  E-value=1.9e+03  Score=25.76  Aligned_cols=85  Identities=12%  Similarity=0.064  Sum_probs=0.0  Template_Neff=8.600

Q ss_pred             HcCCchHHHHHHHHHHHHHHHHHHHHHHHHHHHHHHHHHHHHHHHHHHHHHHHHHHHHHHHHHHHHHH------------
Q AT5G16550_LDIP   66 RRGSSLRALLVITMGTIVLLTTMALVVFTLFFVAATANAIIISLLISLAVAGGFLALFFLCLTGVYIG------------  133 (167)
Q Consensus        66 r~G~pwR~lLVisVGtI~LlaLtGL~vfmLfflaaTvNAiiislLmSLAa~GgFlA~FFtclt~iYIG------------  133 (167)
                      +++.|+|++++..+-.+.++...                 -+..+.++.+++..+...+.+++.++..            
T Consensus       550 ~~~~P~~aill~~~i~~~~ili~-----------------~l~~l~~l~~~~~li~y~~i~~a~~~l~~~~~~~~r~~~k  612 (1088)
T XP_005248288.1  550 ANGEPTWALLLTVLICETGILIA-----------------SLDSVAPILSMFFLMCYLFVNLACAVQTLLRTPNWRPRFK  612 (1088)
T ss_pred             CCCCCHHHHHHHHHHHHHHHHHc-----------------cHHhHHHHHHHHHHHHHHHHHHHHHHHHHhcCCCCCCcch


Q ss_pred             ------HHHHHHHHHHHHHHHHHHHHHHHhhhHHHHHhhC
Q AT5G16550_LDIP  134 ------ALSVAAFVISTATVSAVVSVLIASGWIGFFYAVW  167 (167)
Q Consensus       134 ------ALs~AafvISt~t~~ai~av~iasGWigf~w~vW  167 (167)
                            ++....+.+..+.+......++...-...+|..+
T Consensus       613 ~~~~~~~l~g~i~~~~~~~~~~~~~a~~~~~i~~~ly~~~  652 (1088)
T XP_005248288.1  613 FYHWTLSFLGMSLCLALMFICSWYYALSAMLIAGCIYKYI  652 (1088)
T ss_pred             hhHHHHHHHHHHHHHHHHHHchHHHHHHHHHHHHHHHHHH


No 95
>XP_011529116.1 PREDICTED: trophinin isoform X2 [Homo sapiens]
Probab=31.04  E-value=4.7e+02  Score=32.42  Aligned_cols=83  Identities=18%  Similarity=0.208  Sum_probs=0.0  Template_Neff=3.200

Q ss_pred             CCcchHhHHHHHHHHHHHHHHHhCCCCCCCCCCcHHHHHHHHHHHhChhHHHHHHHhHHHH-------------------
Q AT5G16550_LDIP    1 EKEDDEDLKSLYSLICLTIGSILFPDSKTGDASSFLERVRNSVAENGPKLREASERTGREI-------------------   61 (167)
Q Consensus         1 ~~~~~~~~~~L~~v~~~~v~~I~~~~~~~~~~~~ll~R~r~a~~e~~P~l~eas~~t~~dl-------------------   61 (167)
                      +.....+.+.+.+..+++|+.+++.+. .+.+..--+=.|..+.++...+++..++.-+.+                   
T Consensus       390 ~~~~~ls~eeLerkVnkLVRYLL~KEq-kK~PIKRSDIlKkVLkeykr~FpeVferAqEkLe~VFGmELVELd~sSkSYI  468 (1387)
T XP_011529116.1  390 RPAPPRDVAILQERANKLVKYLLVKDQ-TKIPIKRSDMLRDVIQEYDEYFPEIIERASYTLEKMFRVNLKEIDKQSSLYI  468 (1387)
T ss_pred             CCCCCCCHHHHHHHHHHHHHHHHHHHc-cCCCcCHHHHHHHhchHcHHhHHHHHHHHHHHHHHhcCeEEEEeeCCCCEEE


Q ss_pred             ----------HHHHHcCCchHHHHHHHHHHHHH
Q AT5G16550_LDIP   62 ----------LLWTRRGSSLRALLVITMGTIVL   84 (167)
Q Consensus        62 ----------l~Wtr~G~pwR~lLVisVGtI~L   84 (167)
                                ..+..++.|.+.||.+++++|.+
T Consensus       469 LVStLp~~~~iL~~ske~PKtGLLmVILSLIFM  501 (1387)
T XP_011529116.1  469 LISTQESSAGILGTTKDTPKLGLLMVILSVIFM  501 (1387)
T ss_pred             EEeCCCccCCcCCCCCCchHHHHHHHHHHHHHH


No 96
>XP_016885257.1 PREDICTED: trophinin isoform X2 [Homo sapiens]
Probab=31.04  E-value=4.7e+02  Score=32.42  Aligned_cols=83  Identities=18%  Similarity=0.208  Sum_probs=0.0  Template_Neff=3.200

Q ss_pred             CCcchHhHHHHHHHHHHHHHHHhCCCCCCCCCCcHHHHHHHHHHHhChhHHHHHHHhHHHH-------------------
Q AT5G16550_LDIP    1 EKEDDEDLKSLYSLICLTIGSILFPDSKTGDASSFLERVRNSVAENGPKLREASERTGREI-------------------   61 (167)
Q Consensus         1 ~~~~~~~~~~L~~v~~~~v~~I~~~~~~~~~~~~ll~R~r~a~~e~~P~l~eas~~t~~dl-------------------   61 (167)
                      +.....+.+.+.+..+++|+.+++.+. .+.+..--+=.|..+.++...+++..++.-+.+                   
T Consensus       390 ~~~~~ls~eeLerkVnkLVRYLL~KEq-kK~PIKRSDIlKkVLkeykr~FpeVferAqEkLe~VFGmELVELd~sSkSYI  468 (1387)
T XP_016885257.1  390 RPAPPRDVAILQERANKLVKYLLVKDQ-TKIPIKRSDMLRDVIQEYDEYFPEIIERASYTLEKMFRVNLKEIDKQSSLYI  468 (1387)
T ss_pred             CCCCCCCHHHHHHHHHHHHHHHHHHHc-cCCCcCHHHHHHHhchHcHHhHHHHHHHHHHHHHHhcCeEEEEeeCCCCEEE


Q ss_pred             ----------HHHHHcCCchHHHHHHHHHHHHH
Q AT5G16550_LDIP   62 ----------LLWTRRGSSLRALLVITMGTIVL   84 (167)
Q Consensus        62 ----------l~Wtr~G~pwR~lLVisVGtI~L   84 (167)
                                ..+..++.|.+.||.+++++|.+
T Consensus       469 LVStLp~~~~iL~~ske~PKtGLLmVILSLIFM  501 (1387)
T XP_016885257.1  469 LISTQESSAGILGTTKDTPKLGLLMVILSVIFM  501 (1387)
T ss_pred             EEeCCCccCCcCCCCCCchHHHHHHHHHHHHHH


No 97
>5AHU_C FARNESYL PYROPHOSPHATE SYNTHASE, PUTATIVE (E.C.2.5.1.10); TRANSFERASE; HET: G76; 2.69A {TRYPANOSOMA BRUCEI}; Related PDB entries: 5AHU_A 
Probab=30.98  E-value=3.9e+02  Score=19.07  Aligned_cols=53  Identities=15%  Similarity=0.033  Sum_probs=0.0  Template_Neff=8.900

Q ss_pred             hHHHHHHHHHHHHHHHhCCCC-CCCCCCcHHHHHHHHHHHhChhHHHHHHHhHHHHHHHHHcCCchHHHHHH
Q AT5G16550_LDIP    7 DLKSLYSLICLTIGSILFPDS-KTGDASSFLERVRNSVAENGPKLREASERTGREILLWTRRGSSLRALLVI   77 (167)
Q Consensus         7 ~~~~L~~v~~~~v~~I~~~~~-~~~~~~~ll~R~r~a~~e~~P~l~eas~~t~~dll~Wtr~G~pwR~lLVi   77 (167)
                      ..+.+.+++-+.++.+..... +...+....+|+++.+..|.|                  .|...|+++++
T Consensus         2 ~~~~f~~~~~~i~~~l~~~~~~~~~~~~~~~~~~~~~l~ynv~------------------~GK~~rgl~vv   55 (63)
T 5AHU_C            2 PMQMFMQVYDEIQMFLLEELELKFDMDPNRVRYLRKMMDTTCL------------------GGKYNRGLTVI   55 (63)
T ss_dssp             HHHHHHHHHHHHHHHHHHHHHHHSCCCHHHHHHHHHHHHHHHS------------------SSCCHHHHHHH
T ss_pred             cHHHHHHHHHHHHHHHHHHHHHhcCCCHHHHHHHHHHHHhhcC------------------CCCchHhHHHH


No 98
>XP_005256176.1 PREDICTED: solute carrier family 12 member 3 isoform X1 [Homo sapiens]
Probab=30.89  E-value=1.8e+03  Score=25.35  Aligned_cols=85  Identities=12%  Similarity=0.077  Sum_probs=0.0  Template_Neff=9.100

Q ss_pred             HcCCchHHHHHHHHHHHHHHHHHHHHHHHHHHHHHHHHHHHHHHHHHHHHHHHHHHHHHHHHHHHH--------------
Q AT5G16550_LDIP   66 RRGSSLRALLVITMGTIVLLTTMALVVFTLFFVAATANAIIISLLISLAVAGGFLALFFLCLTGVY--------------  131 (167)
Q Consensus        66 r~G~pwR~lLVisVGtI~LlaLtGL~vfmLfflaaTvNAiiislLmSLAa~GgFlA~FFtclt~iY--------------  131 (167)
                      |++.|+|++++..+-.+.++.+.                 -+..+.++...+.+++..+.+++.++              
T Consensus       500 ~~~~P~~ai~l~~~i~~~~i~i~-----------------~l~~i~~l~s~~~l~~y~li~~a~~~~~~~~~p~~rp~~~  562 (1020)
T XP_005256176.1  500 KNKEPVRGYLLAYAIAVAFIIIA-----------------ELNTIAPIISNFFLCSYALINFSCFHASITNSPGWRPSFQ  562 (1020)
T ss_pred             CCCCcHHHHHHHHHHHHHHHHHH-----------------hHHHHHHHHHHHHHHHHHHHHHHHHHHHHhCCCCCCCcch


Q ss_pred             ----HHHHHHHHHHHHHHHHHHHHHHHHHhhhHHHHHhhC
Q AT5G16550_LDIP  132 ----IGALSVAAFVISTATVSAVVSVLIASGWIGFFYAVW  167 (167)
Q Consensus       132 ----IGALs~AafvISt~t~~ai~av~iasGWigf~w~vW  167 (167)
                          ..++..+.+.+..+.+......+++.+.+...|..+
T Consensus       563 ~~~~~~~l~g~~~~~~~m~~~~~~~~~~~~~i~~~~~~y~  602 (1020)
T XP_005256176.1  563 YYNKWAALFGAIISVVIMFLLTWWAALIAIGVVLFLLLYV  602 (1020)
T ss_pred             hchHHHHHHHHHHHHHHHHHccHHHHHHHHHHHHHHHHHH


No 99
>NP_001288763.1 protein C10 isoform 1 [Homo sapiens]
Probab=30.61  E-value=2.3e+02  Score=25.57  Aligned_cols=31  Identities=19%  Similarity=0.274  Sum_probs=0.0  Template_Neff=4.700

Q ss_pred             HHHHHHHHH--HhChhHHHHHHHhHHHHHHHHH
Q AT5G16550_LDIP   36 LERVRNSVA--ENGPKLREASERTGREILLWTR   66 (167)
Q Consensus        36 l~R~r~a~~--e~~P~l~eas~~t~~dll~Wtr   66 (167)
                      ++.+-+++.  ||..+|.||-.+.+.|.+.|+.
T Consensus        20 L~eiL~af~~Pen~~kL~eAk~~agndMlk~mq   52 (126)
T NP_001288763.1   20 LAEVIQAFSAPENAVRMDEARDNACNDMGKMLQ   52 (126)
T ss_pred             HHHHHHHHcCHHHHHHHHHHHHHHccHHHHHHH


No 100
>NP_612434.1 protein C10 isoform 1 [Homo sapiens]
Probab=30.61  E-value=2.3e+02  Score=25.57  Aligned_cols=31  Identities=19%  Similarity=0.274  Sum_probs=0.0  Template_Neff=4.700

Q ss_pred             HHHHHHHHH--HhChhHHHHHHHhHHHHHHHHH
Q AT5G16550_LDIP   36 LERVRNSVA--ENGPKLREASERTGREILLWTR   66 (167)
Q Consensus        36 l~R~r~a~~--e~~P~l~eas~~t~~dll~Wtr   66 (167)
                      ++.+-+++.  ||..+|.||-.+.+.|.+.|+.
T Consensus        20 L~eiL~af~~Pen~~kL~eAk~~agndMlk~mq   52 (126)
T NP_612434.1      20 LAEVIQAFSAPENAVRMDEARDNACNDMGKMLQ   52 (126)
T ss_pred             HHHHHHHHcCHHHHHHHHHHHHHHccHHHHHHH


No 101
>XP_006719098.1 PREDICTED: C-type lectin domain family 12 member A isoform X4 [Homo sapiens]
Probab=30.41  E-value=3.3e+02  Score=24.77  Aligned_cols=30  Identities=20%  Similarity=0.275  Sum_probs=0.0  Template_Neff=8.800

Q ss_pred             cCCchHHHHHHHHHHHHHHHHHHHHHHHHHH
Q AT5G16550_LDIP   67 RGSSLRALLVITMGTIVLLTTMALVVFTLFF   97 (167)
Q Consensus        67 ~G~pwR~lLVisVGtI~LlaLtGL~vfmLff   97 (167)
                      +.+|||.+.+ ..|++.|+-|++++++...|
T Consensus        52 ~s~~w~~~a~-~Lgilcl~LL~~~~~l~~~~   81 (232)
T XP_006719098.1   52 PSHVWRPAAL-FLTLLCLLLLIGLGVLASMF   81 (232)
T ss_pred             CChHHHHHHH-HHHHHHHHHHHHHHHHHHHH


No 102
>XP_016874469.1 PREDICTED: syntaxin-2 isoform X2 [Homo sapiens]
Probab=29.86  E-value=1.1e+03  Score=22.66  Aligned_cols=83  Identities=8%  Similarity=0.188  Sum_probs=0.0  Template_Neff=9.000

Q ss_pred             CcchHhHHHHHHHHHHHHHHHhCCCCCCCCCCcHHHHHHHHHHHhChhHHHHHHHhHHHHHHHHHcCCchHHHHHHHHHH
Q AT5G16550_LDIP    2 KEDDEDLKSLYSLICLTIGSILFPDSKTGDASSFLERVRNSVAENGPKLREASERTGREILLWTRRGSSLRALLVITMGT   81 (167)
Q Consensus         2 ~~~~~~~~~L~~v~~~~v~~I~~~~~~~~~~~~ll~R~r~a~~e~~P~l~eas~~t~~dll~Wtr~G~pwR~lLVisVGt   81 (167)
                      ++.++.-..|.+++.++=..+-       +....+.|+...+.+....++.+.++. .......++.+.|...+.+.+-+
T Consensus       234 ~~Ie~~I~eL~~lf~~l~~lV~-------~Q~e~Id~Ie~nv~~a~~~v~~g~~~L-~kA~k~~~~~rk~~~~~lil~ii  305 (319)
T XP_016874469.1  234 MKLETSIRELHEMFMDMAMFVE-------TQGEMINNIERNVMNATDYVEHAKEET-KKAIKYQSKARRKLMFIIICVIV  305 (319)
T ss_pred             HHHHHHHHHHHHHHHHHHHHHH-------HHHHHHHHHHHHHHHHHHHHHHHHHHH-HHHHHHHHHHHHHHHHHHHHHHH


Q ss_pred             HHHHHHHHHHH
Q AT5G16550_LDIP   82 IVLLTTMALVV   92 (167)
Q Consensus        82 I~LlaLtGL~v   92 (167)
                      +.++...-+..
T Consensus       306 ~~~~~~~~~~~  316 (319)
T XP_016874469.1  306 LLVILGIILAT  316 (319)
T ss_pred             HHHHHHHHHHH


No 103
>XP_016864447.1 PREDICTED: solute carrier family 12 member 7 isoform X5 [Homo sapiens]
Probab=29.84  E-value=2e+03  Score=25.38  Aligned_cols=105  Identities=13%  Similarity=0.085  Sum_probs=0.0  Template_Neff=8.700

Q ss_pred             HHHHHHH--HhChhHHHHHHHhHHHHHHHHHcCCchHHHHHHHHHHHHHHHHHHHHHHHHHHHHHHHHHHHHHHHHHHHH
Q AT5G16550_LDIP   38 RVRNSVA--ENGPKLREASERTGREILLWTRRGSSLRALLVITMGTIVLLTTMALVVFTLFFVAATANAIIISLLISLAV  115 (167)
Q Consensus        38 R~r~a~~--e~~P~l~eas~~t~~dll~Wtr~G~pwR~lLVisVGtI~LlaLtGL~vfmLfflaaTvNAiiislLmSLAa  115 (167)
                      |+-.+++  ...|.++.-.|..        |++.|++++++..+-.+.++.+.                 -+..+.++.+
T Consensus       460 R~l~ama~d~~lP~~~~f~~~~--------~~~~P~~aill~~~i~~i~ili~-----------------~l~~i~~l~s  514 (1020)
T XP_016864447.1  460 RLLQAIARDGIVPFLQVFGHGK--------ANGEPTWALLLTVLICETGILIA-----------------SLDSVAPILS  514 (1020)
T ss_pred             HHHHHHHHcCCCccchhhcccC--------CCCCCHHHHHHHHHHHHHHHHHh-----------------cHHhHHHHHH


Q ss_pred             HHHHHHHHHHHHHHHHHH------------------HHHHHHHHHHHHHHHHHHHHHHHhhhHHHHHhhC
Q AT5G16550_LDIP  116 AGGFLALFFLCLTGVYIG------------------ALSVAAFVISTATVSAVVSVLIASGWIGFFYAVW  167 (167)
Q Consensus       116 ~GgFlA~FFtclt~iYIG------------------ALs~AafvISt~t~~ai~av~iasGWigf~w~vW  167 (167)
                      .+.++...+.+++.++.-                  ++....+.+..+.+......++...-...+|..+
T Consensus       515 ~~~l~~y~~i~~a~~~l~~~~~~~~~p~~~~~~~~l~l~g~i~~~~~~~~~~~~~a~~~~~i~~~iy~~~  584 (1020)
T XP_016864447.1  515 MFFLMCYLFVNLACAVQTLLRTPNWRPRFKFYHWTLSFLGMSLCLALMFICSWYYALSAMLIAGCIYKYI  584 (1020)
T ss_pred             HHHHHHHHHHHHHHHHHHHhcCCCCCCcchhhHHHHHHHHHHHHHHHHHHhhHHHHHHHHHHHHHHHHHH


No 104
>XP_016864448.1 PREDICTED: solute carrier family 12 member 7 isoform X5 [Homo sapiens]
Probab=29.84  E-value=2e+03  Score=25.38  Aligned_cols=105  Identities=13%  Similarity=0.085  Sum_probs=0.0  Template_Neff=8.700

Q ss_pred             HHHHHHH--HhChhHHHHHHHhHHHHHHHHHcCCchHHHHHHHHHHHHHHHHHHHHHHHHHHHHHHHHHHHHHHHHHHHH
Q AT5G16550_LDIP   38 RVRNSVA--ENGPKLREASERTGREILLWTRRGSSLRALLVITMGTIVLLTTMALVVFTLFFVAATANAIIISLLISLAV  115 (167)
Q Consensus        38 R~r~a~~--e~~P~l~eas~~t~~dll~Wtr~G~pwR~lLVisVGtI~LlaLtGL~vfmLfflaaTvNAiiislLmSLAa  115 (167)
                      |+-.+++  ...|.++.-.|..        |++.|++++++..+-.+.++.+.                 -+..+.++.+
T Consensus       460 R~l~ama~d~~lP~~~~f~~~~--------~~~~P~~aill~~~i~~i~ili~-----------------~l~~i~~l~s  514 (1020)
T XP_016864448.1  460 RLLQAIARDGIVPFLQVFGHGK--------ANGEPTWALLLTVLICETGILIA-----------------SLDSVAPILS  514 (1020)
T ss_pred             HHHHHHHHcCCCccchhhcccC--------CCCCCHHHHHHHHHHHHHHHHHh-----------------cHHhHHHHHH


Q ss_pred             HHHHHHHHHHHHHHHHHH------------------HHHHHHHHHHHHHHHHHHHHHHHhhhHHHHHhhC
Q AT5G16550_LDIP  116 AGGFLALFFLCLTGVYIG------------------ALSVAAFVISTATVSAVVSVLIASGWIGFFYAVW  167 (167)
Q Consensus       116 ~GgFlA~FFtclt~iYIG------------------ALs~AafvISt~t~~ai~av~iasGWigf~w~vW  167 (167)
                      .+.++...+.+++.++.-                  ++....+.+..+.+......++...-...+|..+
T Consensus       515 ~~~l~~y~~i~~a~~~l~~~~~~~~~p~~~~~~~~l~l~g~i~~~~~~~~~~~~~a~~~~~i~~~iy~~~  584 (1020)
T XP_016864448.1  515 MFFLMCYLFVNLACAVQTLLRTPNWRPRFKFYHWTLSFLGMSLCLALMFICSWYYALSAMLIAGCIYKYI  584 (1020)
T ss_pred             HHHHHHHHHHHHHHHHHHHhcCCCCCCcchhhHHHHHHHHHHHHHHHHHHhhHHHHHHHHHHHHHHHHHH


No 105
>NP_872308.2 transmembrane protease serine 11B [Homo sapiens]
Probab=29.73  E-value=2.9e+02  Score=26.85  Aligned_cols=30  Identities=20%  Similarity=0.204  Sum_probs=0.0  Template_Neff=9.500

Q ss_pred             HcCCchHHHHHHHHHHHHHHHHHHHHHHHH
Q AT5G16550_LDIP   66 RRGSSLRALLVITMGTIVLLTTMALVVFTL   95 (167)
Q Consensus        66 r~G~pwR~lLVisVGtI~LlaLtGL~vfmL   95 (167)
                      |+.+||+.++++.+-.+.+....||++.-+
T Consensus        10 ~~~~~~~~~~~~~~~~~~~~~~~gl~~~~~   39 (416)
T NP_872308.2      10 RSWPLWTTIFIFLGVAAILGVTIGLLVHFL   39 (416)
T ss_pred             CCccHHHHHHHHHHHHHHHHHHHHHHHHHH


No 106
>XP_011529910.1 PREDICTED: transmembrane protease serine 11B isoform X1 [Homo sapiens]
Probab=29.73  E-value=2.9e+02  Score=26.85  Aligned_cols=30  Identities=20%  Similarity=0.204  Sum_probs=0.0  Template_Neff=9.500

Q ss_pred             HcCCchHHHHHHHHHHHHHHHHHHHHHHHH
Q AT5G16550_LDIP   66 RRGSSLRALLVITMGTIVLLTTMALVVFTL   95 (167)
Q Consensus        66 r~G~pwR~lLVisVGtI~LlaLtGL~vfmL   95 (167)
                      |+.+||+.++++.+-.+.+....||++.-+
T Consensus        10 ~~~~~~~~~~~~~~~~~~~~~~~gl~~~~~   39 (416)
T XP_011529910.1   10 RSWPLWTTIFIFLGVAAILGVTIGLLVHFL   39 (416)
T ss_pred             CCccHHHHHHHHHHHHHHHHHHHHHHHHHH


No 107
>XP_006719099.1 PREDICTED: C-type lectin domain family 12 member A isoform X6 [Homo sapiens]
Probab=29.66  E-value=3.5e+02  Score=24.51  Aligned_cols=30  Identities=20%  Similarity=0.275  Sum_probs=0.0  Template_Neff=8.900

Q ss_pred             cCCchHHHHHHHHHHHHHHHHHHHHHHHHHH
Q AT5G16550_LDIP   67 RGSSLRALLVITMGTIVLLTTMALVVFTLFF   97 (167)
Q Consensus        67 ~G~pwR~lLVisVGtI~LlaLtGL~vfmLff   97 (167)
                      +.+|||.+.+ ..|++.|+-|++++++...|
T Consensus        52 ~s~~w~~~a~-~Lgilcl~LL~~~~~l~~~~   81 (230)
T XP_006719099.1   52 PSHVWRPAAL-FLTLLCLLLLIGLGVLASMF   81 (230)
T ss_pred             CChHHHHHHH-HHHHHHHHHHHHHHHHHHHH


No 108
>NP_057268.1 C-type lectin domain family 4 member A isoform 1 [Homo sapiens]
Probab=29.33  E-value=4.3e+02  Score=23.32  Aligned_cols=31  Identities=13%  Similarity=0.228  Sum_probs=0.0  Template_Neff=9.900

Q ss_pred             cCCchHHHHHHHHHHHHHHHHHHHHHHHHHHH
Q AT5G16550_LDIP   67 RGSSLRALLVITMGTIVLLTTMALVVFTLFFV   98 (167)
Q Consensus        67 ~G~pwR~lLVisVGtI~LlaLtGL~vfmLffl   98 (167)
                      +.+.||. ...+.+.+.++.+.+++++...|.
T Consensus        39 ~~~~~~~-~~~~l~~l~llll~~~~~l~~~~~   69 (237)
T NP_057268.1      39 NTGFPKL-LCASLLIFFLLLAISFFIAFVIFF   69 (237)
T ss_pred             CCCCcHH-HHHHHHHHHHHHHHHHHHHHHHHH


No 109
>NP_001186506.1 GIMAP1-GIMAP5 protein isoform a [Homo sapiens]
Probab=29.09  E-value=1.2e+03  Score=22.81  Aligned_cols=85  Identities=16%  Similarity=0.125  Sum_probs=0.0  Template_Neff=10.900

Q ss_pred             CcchHhHHHHHHHHHHHHHHHhCCCCCCCCCCcHHHHHHHHHHHhChhHHHHHHHhHHHHHHHHHcCCchHHHHHHHHHH
Q AT5G16550_LDIP    2 KEDDEDLKSLYSLICLTIGSILFPDSKTGDASSFLERVRNSVAENGPKLREASERTGREILLWTRRGSSLRALLVITMGT   81 (167)
Q Consensus         2 ~~~~~~~~~L~~v~~~~v~~I~~~~~~~~~~~~ll~R~r~a~~e~~P~l~eas~~t~~dll~Wtr~G~pwR~lLVisVGt   81 (167)
                      ....++.+.+.+-.........         ....+++++.+.+....+++..++-..+..   ++..+.---...+.|.
T Consensus       425 ~~~~~~~~~l~~~~~~~l~~~~---------~~~~~~~~~~~~~~~~~~~~~~~~~~~~~~---~~~~~~l~~~~~~~~~  492 (511)
T NP_001186506.1  425 NDLFLDAQLLQRTGAGACQEDY---------RQYQAKVEWQVEKHKQELRENESNWAYKAL---LRVKHLMLLHYEIFVF  492 (511)
T ss_pred             hHHHHHHHHHHHhhhHHHHHHH---------HHHHHHHHHHHHHHHHHHHHhhchhHHHHH---HHHHHHHHHHHHHHHH


Q ss_pred             HHHHHHHHHHHHHHHHH
Q AT5G16550_LDIP   82 IVLLTTMALVVFTLFFV   98 (167)
Q Consensus        82 I~LlaLtGL~vfmLffl   98 (167)
                      ..+....++..|+.||+
T Consensus       493 ~~~~~~~~~~~~~~~~~  509 (511)
T NP_001186506.1  493 LLLCSILFFIIFLFIFH  509 (511)
T ss_pred             HHHHHHHHHHHHHHHHh


No 110
>NP_001035959.1 solute carrier family 12 member 6 isoform c [Homo sapiens]
Probab=28.99  E-value=2.1e+03  Score=25.42  Aligned_cols=105  Identities=13%  Similarity=0.037  Sum_probs=0.0  Template_Neff=8.700

Q ss_pred             HHHHHHH--HhChhHHHHHHHhHHHHHHHHHcCCchHHHHHHHHHHHHHHHHHHHHHHHHHHHHHHHHHHHHHHHHHHHH
Q AT5G16550_LDIP   38 RVRNSVA--ENGPKLREASERTGREILLWTRRGSSLRALLVITMGTIVLLTTMALVVFTLFFVAATANAIIISLLISLAV  115 (167)
Q Consensus        38 R~r~a~~--e~~P~l~eas~~t~~dll~Wtr~G~pwR~lLVisVGtI~LlaLtGL~vfmLfflaaTvNAiiislLmSLAa  115 (167)
                      |+-.+++  +..|.++.-.+..        +++.|+|++++..+..+.++.+-.                 +..+.++.+
T Consensus       534 R~l~a~a~d~~lP~~~~f~~~~--------~~~~P~~aill~~~i~~~~i~i~~-----------------l~~l~~l~~  588 (1091)
T NP_001035959.1  534 RLLQAIAKDNIIPFLRVFGHSK--------ANGEPTWALLLTAAIAELGILIAS-----------------LDLVAPILS  588 (1091)
T ss_pred             HHHHHHHHCCCCcccHhhcccc--------cCCCcHHHHHHHHHHHHHHHHHhh-----------------HHHHHHHHH


Q ss_pred             HHHHHHHHHHHHHHHHHHH---------------HHHHHHHHHHHHHHHHHHHHHHhhhHHHHHhhC
Q AT5G16550_LDIP  116 AGGFLALFFLCLTGVYIGA---------------LSVAAFVISTATVSAVVSVLIASGWIGFFYAVW  167 (167)
Q Consensus       116 ~GgFlA~FFtclt~iYIGA---------------Ls~AafvISt~t~~ai~av~iasGWigf~w~vW  167 (167)
                      .+.++...+.+++.+|.--               +....-.+....+........+..|+.+...+|
T Consensus       589 ~~~l~~y~~i~~a~~~l~~~~~p~~~~~~~~~~~~l~l~g~i~~~~~~~~~~~~~~~~~i~i~~~~y  655 (1091)
T NP_001035959.1  589 MFFLMCYLFVNLACALQTLLRTPNWRPRFRYYHWALSFMGMSICLALMFISSWYYAIVAMVIAGMIY  655 (1091)
T ss_pred             HHHHHHHHHHHHHHHHHHHhcCCCCCCcccccHHHHHHHHHHHHHHHHHHchHHHHHHHHHHHHHHH


No 111
>NP_001259016.1 excitatory amino acid transporter 4 isoform 1 [Homo sapiens]
Probab=28.96  E-value=1.4e+03  Score=23.33  Aligned_cols=127  Identities=15%  Similarity=0.123  Sum_probs=0.0  Template_Neff=6.900

Q ss_pred             CCCCCCCCCCcHHHHHHHHHH-HhChhHHHHHHHhHHHHHHHHHc-CCchHHHHHHHHHHHHHHHHHH------HHHHHH
Q AT5G16550_LDIP   24 FPDSKTGDASSFLERVRNSVA-ENGPKLREASERTGREILLWTRR-GSSLRALLVITMGTIVLLTTMA------LVVFTL   95 (167)
Q Consensus        24 ~~~~~~~~~~~ll~R~r~a~~-e~~P~l~eas~~t~~dll~Wtr~-G~pwR~lLVisVGtI~LlaLtG------L~vfmL   95 (167)
                      ..|.+..+.....||+++.++ .....-++.++.+-.|+.+|.|+ +-.+..++-+.+|.+.=+.+-.      ..-..-
T Consensus        11 ~~~~~~~~~~~~~~~~~~~~~~~~~~~~~~~~~~~~~~~~~~~~~~~~~~~~lig~ilGi~lG~~l~~~~~~~~~~~~l~   90 (312)
T NP_001259016.1   11 RESGQRLGRVGWLQRLQESLQQRALRTRLRLQTMTLEHVLRFLRRNAFILLTVSAVVIGVSLAFALRPYQLTYRQIKYFS   90 (312)
T ss_pred             cCCCcccchhHHHHHHHHHHHHHHHHhHHhhhccCHHHHHHHHhhhHHHHHHHHHHHHHHHHHHHhcccCCCHHHHHhhc


Q ss_pred             HHHHHHHHH--------HHHHHHHHHHHHHHHHHHHHHHHHHHHHHHHHHHHHHHHHHHHHHH
Q AT5G16550_LDIP   96 FFVAATANA--------IIISLLISLAVAGGFLALFFLCLTGVYIGALSVAAFVISTATVSAV  150 (167)
Q Consensus        96 fflaaTvNA--------iiislLmSLAa~GgFlA~FFtclt~iYIGALs~AafvISt~t~~ai  150 (167)
                      +.=-.-+|+        |+.|+..+++-...-..-=...-+..|.-.-++.+..++......+
T Consensus        91 ~pG~Lfir~Lk~lVlPLIf~Sii~gia~l~~~~~~kig~rtl~y~l~TtllA~iiGl~~~~li  153 (312)
T NP_001259016.1   91 FPGELLMRMLQMLVLPLIVSSLVTGMASLDNKATGRMGMRAAVYYMVTTIIAVFIGILMVTII  153 (312)
T ss_pred             ccHHHHHHHHHHhHHHHHHHHHHHHHHcCChhhchHHHHHHHHHHHHHHHHHHHHHHHHHHHh


No 112
>NP_001259017.1 excitatory amino acid transporter 4 isoform 1 [Homo sapiens]
Probab=28.96  E-value=1.4e+03  Score=23.33  Aligned_cols=127  Identities=15%  Similarity=0.123  Sum_probs=0.0  Template_Neff=6.900

Q ss_pred             CCCCCCCCCCcHHHHHHHHHH-HhChhHHHHHHHhHHHHHHHHHc-CCchHHHHHHHHHHHHHHHHHH------HHHHHH
Q AT5G16550_LDIP   24 FPDSKTGDASSFLERVRNSVA-ENGPKLREASERTGREILLWTRR-GSSLRALLVITMGTIVLLTTMA------LVVFTL   95 (167)
Q Consensus        24 ~~~~~~~~~~~ll~R~r~a~~-e~~P~l~eas~~t~~dll~Wtr~-G~pwR~lLVisVGtI~LlaLtG------L~vfmL   95 (167)
                      ..|.+..+.....||+++.++ .....-++.++.+-.|+.+|.|+ +-.+..++-+.+|.+.=+.+-.      ..-..-
T Consensus        11 ~~~~~~~~~~~~~~~~~~~~~~~~~~~~~~~~~~~~~~~~~~~~~~~~~~~~lig~ilGi~lG~~l~~~~~~~~~~~~l~   90 (312)
T NP_001259017.1   11 RESGQRLGRVGWLQRLQESLQQRALRTRLRLQTMTLEHVLRFLRRNAFILLTVSAVVIGVSLAFALRPYQLTYRQIKYFS   90 (312)
T ss_pred             cCCCcccchhHHHHHHHHHHHHHHHHhHHhhhccCHHHHHHHHhhhHHHHHHHHHHHHHHHHHHHhcccCCCHHHHHhhc


Q ss_pred             HHHHHHHHH--------HHHHHHHHHHHHHHHHHHHHHHHHHHHHHHHHHHHHHHHHHHHHHH
Q AT5G16550_LDIP   96 FFVAATANA--------IIISLLISLAVAGGFLALFFLCLTGVYIGALSVAAFVISTATVSAV  150 (167)
Q Consensus        96 fflaaTvNA--------iiislLmSLAa~GgFlA~FFtclt~iYIGALs~AafvISt~t~~ai  150 (167)
                      +.=-.-+|+        |+.|+..+++-...-..-=...-+..|.-.-++.+..++......+
T Consensus        91 ~pG~Lfir~Lk~lVlPLIf~Sii~gia~l~~~~~~kig~rtl~y~l~TtllA~iiGl~~~~li  153 (312)
T NP_001259017.1   91 FPGELLMRMLQMLVLPLIVSSLVTGMASLDNKATGRMGMRAAVYYMVTTIIAVFIGILMVTII  153 (312)
T ss_pred             ccHHHHHHHHHHhHHHHHHHHHHHHHHcCChhhchHHHHHHHHHHHHHHHHHHHHHHHHHHHh


No 113
>NP_001035960.1 solute carrier family 12 member 6 isoform c [Homo sapiens]
Probab=28.79  E-value=2.1e+03  Score=25.39  Aligned_cols=105  Identities=13%  Similarity=0.037  Sum_probs=0.0  Template_Neff=8.700

Q ss_pred             HHHHHHH--HhChhHHHHHHHhHHHHHHHHHcCCchHHHHHHHHHHHHHHHHHHHHHHHHHHHHHHHHHHHHHHHHHHHH
Q AT5G16550_LDIP   38 RVRNSVA--ENGPKLREASERTGREILLWTRRGSSLRALLVITMGTIVLLTTMALVVFTLFFVAATANAIIISLLISLAV  115 (167)
Q Consensus        38 R~r~a~~--e~~P~l~eas~~t~~dll~Wtr~G~pwR~lLVisVGtI~LlaLtGL~vfmLfflaaTvNAiiislLmSLAa  115 (167)
                      |+-.+++  +..|.++.-.+..        +++.|+|++++..+..+.++.+-.                 +..+.++.+
T Consensus       534 R~l~a~a~d~~lP~~~~f~~~~--------~~~~P~~aill~~~i~~~~i~i~~-----------------l~~l~~l~~  588 (1091)
T NP_001035960.1  534 RLLQAIAKDNIIPFLRVFGHSK--------ANGEPTWALLLTAAIAELGILIAS-----------------LDLVAPILS  588 (1091)
T ss_pred             HHHHHHHHCCCCcccHhhcccc--------cCCCcHHHHHHHHHHHHHHHHHhh-----------------HHHHHHHHH


Q ss_pred             HHHHHHHHHHHHHHHHHHH---------------HHHHHHHHHHHHHHHHHHHHHHhhhHHHHHhhC
Q AT5G16550_LDIP  116 AGGFLALFFLCLTGVYIGA---------------LSVAAFVISTATVSAVVSVLIASGWIGFFYAVW  167 (167)
Q Consensus       116 ~GgFlA~FFtclt~iYIGA---------------Ls~AafvISt~t~~ai~av~iasGWigf~w~vW  167 (167)
                      .+.++...+.+++.+|.--               +....-.+....+........+..|+.+...+|
T Consensus       589 ~~~l~~y~~i~~a~~~l~~~~~p~~~~~~~~~~~~l~l~g~i~~~~~~~~~~~~~a~~~i~i~~~~y  655 (1091)
T NP_001035960.1  589 MFFLMCYLFVNLACALQTLLRTPNWRPRFRYYHWALSFMGMSICLALMFISSWYYAIVAMVIAGMIY  655 (1091)
T ss_pred             HHHHHHHHHHHHHHHHHHHhcCCCCCCcccccHHHHHHHHHHHHHHHHHHchHHHHHHHHHHHHHHH


No 114
>NP_598408.1 solute carrier family 12 member 6 isoform a [Homo sapiens]
Probab=28.72  E-value=2.2e+03  Score=25.63  Aligned_cols=85  Identities=11%  Similarity=-0.012  Sum_probs=0.0  Template_Neff=8.300

Q ss_pred             HcCCchHHHHHHHHHHHHHHHHHHHHHHHHHHHHHHHHHHHHHHHHHHHHHHHHHHHHHHHHHHHHHHH-----------
Q AT5G16550_LDIP   66 RRGSSLRALLVITMGTIVLLTTMALVVFTLFFVAATANAIIISLLISLAVAGGFLALFFLCLTGVYIGA-----------  134 (167)
Q Consensus        66 r~G~pwR~lLVisVGtI~LlaLtGL~vfmLfflaaTvNAiiislLmSLAa~GgFlA~FFtclt~iYIGA-----------  134 (167)
                      +++.|+|++++..+..+.++.+.-                 +..++++...+.++...+.+.+.+|.--           
T Consensus       615 ~~~~P~~aill~~~i~~~~~~i~~-----------------l~~l~~l~~~~~l~~y~~i~~a~~~l~~~~~p~~~~~~r  677 (1150)
T NP_598408.1     615 ANGEPTWALLLTAAIAELGILIAS-----------------LDLVAPILSMFFLMCYLFVNLACALQTLLRTPNWRPRFR  677 (1150)
T ss_pred             CCCCCHHHHHHHHHHHHHHHHHcc-----------------HhhHHHHHHHHHHHHHHHHHHHHHHHHHHcCCCCCCccc


Q ss_pred             ----HHHHHHHHHHHHHHHHHHHHHHhhhHHHHHhhC
Q AT5G16550_LDIP  135 ----LSVAAFVISTATVSAVVSVLIASGWIGFFYAVW  167 (167)
Q Consensus       135 ----Ls~AafvISt~t~~ai~av~iasGWigf~w~vW  167 (167)
                          .....-.+....+........+..|+.+...+|
T Consensus       678 ~~~~~l~l~G~i~~~~~~~~~~~~~a~~~i~l~~~iy  714 (1150)
T NP_598408.1     678 YYHWALSFMGMSICLALMFISSWYYAIVAMVIAGMIY  714 (1150)
T ss_pred             ccHHHHHHHHHHHHHHHHHHhhHHHHHHHHHHHHHHH


No 115
>NP_001139434.1 solute carrier family 12 member 4 isoform c [Homo sapiens]
Probab=28.69  E-value=2.1e+03  Score=25.45  Aligned_cols=85  Identities=14%  Similarity=0.135  Sum_probs=0.0  Template_Neff=8.500

Q ss_pred             HcCCchHHHHHHHHHHHHHHHHHHHHHHHHHHHHHHHHHHHHHHHHHHHHHHHHHHHHHHHHHHHHHH------------
Q AT5G16550_LDIP   66 RRGSSLRALLVITMGTIVLLTTMALVVFTLFFVAATANAIIISLLISLAVAGGFLALFFLCLTGVYIG------------  133 (167)
Q Consensus        66 r~G~pwR~lLVisVGtI~LlaLtGL~vfmLfflaaTvNAiiislLmSLAa~GgFlA~FFtclt~iYIG------------  133 (167)
                      +++.|.|++++..+-.+.+..+..                 +..+.++.+.+.++...+.+++.++..            
T Consensus       552 ~~~~P~~aill~~ii~~~~~~i~~-----------------l~~i~~l~~~~~li~y~~i~~a~~~l~~~~~~~~r~~~~  614 (1087)
T NP_001139434.1  552 VNGEPTWALLLTALIAELGILIAS-----------------LDMVAPILSMFFLMCYLFVNLACAVQTLLRTPNWRPRFK  614 (1087)
T ss_pred             CCCCCHHHHHHHHHHHHHHHHHhh-----------------HhhHHHHHHHHHHHHHHHHHHHHHHHHHhCCCCCCCccc


Q ss_pred             ----HHHHHHHHHHHHHHHH----HHHHHHHhhhHHHHHhhC
Q AT5G16550_LDIP  134 ----ALSVAAFVISTATVSA----VVSVLIASGWIGFFYAVW  167 (167)
Q Consensus       134 ----ALs~AafvISt~t~~a----i~av~iasGWigf~w~vW  167 (167)
                          .+++.++..+......    ...+.++.+.+.+.|.-|
T Consensus       615 ~~~~~l~l~g~i~~~~~~~~~~~~~~~~~~~l~~~~y~~~~~  656 (1087)
T NP_001139434.1  615 YYHWALSFLGMSLCLALMFVSSWYYALVAMLIAGMIYKYIEY  656 (1087)
T ss_pred             hhHHHHHHHHHHHHHHHHHhchHHHHHHHHHHHHHHHHHHHH


No 116
>XP_011512241.1 PREDICTED: solute carrier family 12 member 7 isoform X3 [Homo sapiens]
Probab=28.48  E-value=2.1e+03  Score=25.42  Aligned_cols=104  Identities=13%  Similarity=0.091  Sum_probs=0.0  Template_Neff=8.500

Q ss_pred             HHHHHHH--HhChhHHHHHHHhHHHHHHHHHcCCchHHHHHHHHHHHHHHHHHHHHHHHHHHHHHHHHHHHHHHHHHHHH
Q AT5G16550_LDIP   38 RVRNSVA--ENGPKLREASERTGREILLWTRRGSSLRALLVITMGTIVLLTTMALVVFTLFFVAATANAIIISLLISLAV  115 (167)
Q Consensus        38 R~r~a~~--e~~P~l~eas~~t~~dll~Wtr~G~pwR~lLVisVGtI~LlaLtGL~vfmLfflaaTvNAiiislLmSLAa  115 (167)
                      |+-.+++  +..|.++.-.+..        +++.|.|++++..+-.+.++.+.                 -+..++++.+
T Consensus       525 Rll~amA~D~~lP~~~~~~~~~--------~~~~P~~aill~~~i~~~~ili~-----------------~l~~l~~l~s  579 (1085)
T XP_011512241.1  525 RLLQAIARDGIVPFLQVFGHGK--------ANGEPTWALLLTVLICETGILIA-----------------SLDSVAPILS  579 (1085)
T ss_pred             HHHHHHHHCCCCCccceeeccC--------CCCCCHHHHHHHHHHHHHHHHHc-----------------cHHhHHHHHH


Q ss_pred             HHHHHHHHHHHHHHHHHH------------------HHHHHHHHHHHHHHHHHHHHHHHhhhHHHHHhh
Q AT5G16550_LDIP  116 AGGFLALFFLCLTGVYIG------------------ALSVAAFVISTATVSAVVSVLIASGWIGFFYAV  166 (167)
Q Consensus       116 ~GgFlA~FFtclt~iYIG------------------ALs~AafvISt~t~~ai~av~iasGWigf~w~v  166 (167)
                      .+.++...+.+++.++.-                  ++....+.+..+.+......+++..-...+|..
T Consensus       580 ~~~l~~y~~i~~a~~~l~~~~~~~~r~~~~~~~~~~~l~G~i~~v~~~~~~~~~~al~~~~~~~~~y~~  648 (1085)
T XP_011512241.1  580 MFFLMCYLFVNLACAVQTLLRTPNWRPRFKFYHWTLSFLGMSLCLALMFICSWYYALSAMLIAGCIYKY  648 (1085)
T ss_pred             HHHHHHHHHHHHHHHHHHHhCCCCCCCcchhhHHHHHHHHHHHHHHHHHHhhHHHHHHHHHHHHHHHHH


No 117
>NP_003155.2 syntaxin-5 isoform 1 [Homo sapiens]
Probab=28.23  E-value=1.3e+03  Score=22.69  Aligned_cols=79  Identities=9%  Similarity=0.088  Sum_probs=0.0  Template_Neff=9.100

Q ss_pred             hHhHHHHHHHHHHHHHHHhCCCCCCCCCCcHHHHHHHHHHHhChhHHHHHHHhHHHHHHHHHcCCchHHHHHHHHHHHHH
Q AT5G16550_LDIP    5 DEDLKSLYSLICLTIGSILFPDSKTGDASSFLERVRNSVAENGPKLREASERTGREILLWTRRGSSLRALLVITMGTIVL   84 (167)
Q Consensus         5 ~~~~~~L~~v~~~~v~~I~~~~~~~~~~~~ll~R~r~a~~e~~P~l~eas~~t~~dll~Wtr~G~pwR~lLVisVGtI~L   84 (167)
                      ++.-..|.++..++-..+.       +-...++|+...+.+-...++++.++.-.. .++.+..+.+...+++++.++.+
T Consensus       277 e~~i~el~~l~~~~~~~v~-------eQ~~~id~I~~~~~~a~~~v~~~~~~L~ka-~~~~~~~r~~~~~~~~v~~~~~~  348 (355)
T NP_003155.2     277 ESTIVELGSIFQQLAHMVK-------EQEETIQRIDENVLGAQLDVEAAHSEILKY-FQSVTSNRWLMVKIFLILIVFFI  348 (355)
T ss_pred             HHHHHHHHHHHHHHHHHHH-------HHHHHHHHHHHHHHHHHHHHHHHHHHHHHH-HHHhHhHHHHHHHHHHHHHHHHH


Q ss_pred             HHHHHHH
Q AT5G16550_LDIP   85 LTTMALV   91 (167)
Q Consensus        85 laLtGL~   91 (167)
                      +-+.-++
T Consensus       349 ~~~~~~~  355 (355)
T NP_003155.2     349 IFVVFLA  355 (355)
T ss_pred             HHHHHhC


No 118
>NP_001128245.1 syntaxin-16 isoform d [Homo sapiens]
Probab=27.93  E-value=1.2e+03  Score=22.19  Aligned_cols=76  Identities=13%  Similarity=0.246  Sum_probs=0.0  Template_Neff=9.400

Q ss_pred             hHhHHHHHHHHHHHHHHHhCCCCCCCCCCcHHHHHHHHHHHhChhHHHHHHHhHHHHHHHHHcCCchHHHHHHHHHHHHH
Q AT5G16550_LDIP    5 DEDLKSLYSLICLTIGSILFPDSKTGDASSFLERVRNSVAENGPKLREASERTGREILLWTRRGSSLRALLVITMGTIVL   84 (167)
Q Consensus         5 ~~~~~~L~~v~~~~v~~I~~~~~~~~~~~~ll~R~r~a~~e~~P~l~eas~~t~~dll~Wtr~G~pwR~lLVisVGtI~L   84 (167)
                      ++.-..|..++.++-..+.       +-...+.|+-.-+.+-...++++.++.- ...+..+.++.+..++.+.+..+.+
T Consensus       227 ~~sI~eL~~lf~dl~~lV~-------~Qg~~lDrId~nv~~t~~~v~~a~~~L~-kA~~~~~~~r~~~~i~~li~~i~~~  298 (308)
T NP_001128245.1  227 VQSISDLNEIFRDLGAMIV-------EQGTVLDRIDYNVEQSCIKTEDGLKQLH-KAEQYQKKNRKMLVILILFVIIIVL  298 (308)
T ss_pred             HHHHHHHHHHHHHHHHHHH-------HHHHHHHHHHHHHHHHHHHHHHHHHHHH-HHHHHHHHHHHHHHHHHHHHHHHHH


Q ss_pred             HHHH
Q AT5G16550_LDIP   85 LTTM   88 (167)
Q Consensus        85 laLt   88 (167)
                      +.+.
T Consensus       299 ~ii~  302 (308)
T NP_001128245.1  299 IVVL  302 (308)
T ss_pred             HHHH


No 119
>XP_016882465.1 PREDICTED: vesicle transport protein USE1 isoform X2 [Homo sapiens]
Probab=27.90  E-value=6.6e+02  Score=23.16  Aligned_cols=90  Identities=14%  Similarity=0.172  Sum_probs=0.0  Template_Neff=7.400

Q ss_pred             CCcchHhHHHHHHHHHHHHHHHhCCCCCCCCCCcHHHHHHHHHHHhChhHHHHHHHhHHHHHHHHHcCCchHHHHHHHHH
Q AT5G16550_LDIP    1 EKEDDEDLKSLYSLICLTIGSILFPDSKTGDASSFLERVRNSVAENGPKLREASERTGREILLWTRRGSSLRALLVITMG   80 (167)
Q Consensus         1 ~~~~~~~~~~L~~v~~~~v~~I~~~~~~~~~~~~ll~R~r~a~~e~~P~l~eas~~t~~dll~Wtr~G~pwR~lLVisVG   80 (167)
                      ++..|+..+.|.+...++=++-..-...-++....++++.+.+..+.-+|+..+++.....    +++..|...+++.  
T Consensus        96 ~~~Qe~~~eeL~~~~~~LK~~a~~i~~~I~~dn~~Ld~~~~~~d~n~~~L~~~~~rL~~~~----~~~~~~~~~l~i~--  169 (189)
T XP_016882465.1   96 QNLQEKLAEEMLGLARSLKTNTLAAQSVIKKDNQTLSHSLKMADQNLEKLKTESERLEQHT----QKSVNWLLWAMLI--  169 (189)
T ss_pred             HHHHHHHHHHHHHHHHHHHHHHHHHHHHHHHHHHHHHHHHHHHHHHHHHHHHHHHHHHHHH----hcCccHHHHHHHH--


Q ss_pred             HHHHHHHHHHHHHHHHH
Q AT5G16550_LDIP   81 TIVLLTTMALVVFTLFF   97 (167)
Q Consensus        81 tI~LlaLtGL~vfmLff   97 (167)
                       +.++....+.+||-+|
T Consensus       170 -~v~~~Fi~m~~~ik~~  185 (189)
T XP_016882465.1  170 -IVCFIFISMILFIRIM  185 (189)
T ss_pred             -HHHHHHHHHHHHHHHh


No 120
>XP_011514258.1 PREDICTED: cadherin-related family member 3 isoform X5 [Homo sapiens]
Probab=27.87  E-value=3.6e+02  Score=28.20  Aligned_cols=31  Identities=32%  Similarity=0.391  Sum_probs=0.0  Template_Neff=9.700

Q ss_pred             cCCchHHHHHHHHHHHHHHHHHHHHHHHHHH
Q AT5G16550_LDIP   67 RGSSLRALLVITMGTIVLLTTMALVVFTLFF   97 (167)
Q Consensus        67 ~G~pwR~lLVisVGtI~LlaLtGL~vfmLff   97 (167)
                      ..++|...+++.++.++++.+.+++.++|..
T Consensus       524 ~~~~~~~~~v~~l~~~ll~~ll~~l~~~l~~  554 (703)
T XP_011514258.1  524 SPSAWYVPFVITLGSILLLGLLVYLVVLLAK  554 (703)
T ss_pred             CccccHHHHHHHHHHHHHHHHHHHHHHHHHH


No 121
>XP_016867352.1 PREDICTED: cadherin-related family member 3 isoform X5 [Homo sapiens]
Probab=27.87  E-value=3.6e+02  Score=28.20  Aligned_cols=31  Identities=32%  Similarity=0.391  Sum_probs=0.0  Template_Neff=9.700

Q ss_pred             cCCchHHHHHHHHHHHHHHHHHHHHHHHHHH
Q AT5G16550_LDIP   67 RGSSLRALLVITMGTIVLLTTMALVVFTLFF   97 (167)
Q Consensus        67 ~G~pwR~lLVisVGtI~LlaLtGL~vfmLff   97 (167)
                      ..++|...+++.++.++++.+.+++.++|..
T Consensus       524 ~~~~~~~~~v~~l~~~ll~~ll~~l~~~l~~  554 (703)
T XP_016867352.1  524 SPSAWYVPFVITLGSILLLGLLVYLVVLLAK  554 (703)
T ss_pred             CccccHHHHHHHHHHHHHHHHHHHHHHHHHH


No 122
>XP_016867353.1 PREDICTED: cadherin-related family member 3 isoform X5 [Homo sapiens]
Probab=27.87  E-value=3.6e+02  Score=28.20  Aligned_cols=31  Identities=32%  Similarity=0.391  Sum_probs=0.0  Template_Neff=9.700

Q ss_pred             cCCchHHHHHHHHHHHHHHHHHHHHHHHHHH
Q AT5G16550_LDIP   67 RGSSLRALLVITMGTIVLLTTMALVVFTLFF   97 (167)
Q Consensus        67 ~G~pwR~lLVisVGtI~LlaLtGL~vfmLff   97 (167)
                      ..++|...+++.++.++++.+.+++.++|..
T Consensus       524 ~~~~~~~~~v~~l~~~ll~~ll~~l~~~l~~  554 (703)
T XP_016867353.1  524 SPSAWYVPFVITLGSILLLGLLVYLVVLLAK  554 (703)
T ss_pred             CccccHHHHHHHHHHHHHHHHHHHHHHHHHH


No 123
>6RJP_A Bcl-2-related protein A1, LYS-ILE-ALA-GLU-ALA-LEU-ARG-ARG-ILE-GLY-ASP-ALA-PHE-ASN-ALA-ALA-TYR; protein-protein interactions, stapled alpha helix; HET: LV8, AIB; 2.57A {Homo sapiens}
Probab=27.42  E-value=9.8e+02  Score=21.13  Aligned_cols=61  Identities=10%  Similarity=0.055  Sum_probs=0.0  Template_Neff=8.500

Q ss_pred             CCcchHhHHHHHHHHHHHHHHHhCCCCCCCCCCcHHHHHHHHHHHhChhHHHHHHHhHHHH
Q AT5G16550_LDIP    1 EKEDDEDLKSLYSLICLTIGSILFPDSKTGDASSFLERVRNSVAENGPKLREASERTGREI   61 (167)
Q Consensus         1 ~~~~~~~~~~L~~v~~~~v~~I~~~~~~~~~~~~ll~R~r~a~~e~~P~l~eas~~t~~dl   61 (167)
                      .+.+++.++.-..+..+.+..=+..+.....+.+..+++|+...+-..+.++.-++..+++
T Consensus        21 ~~m~d~~~~~t~~l~~dyi~~~l~~~~~~~~~~~i~~~Lr~i~d~~~~~~~~~~~~~~~~l   81 (171)
T 6RJP_A           21 QSMTDCEFGYIYRLAQDYLQCVLQIPQPGSGPSKTSRVLQNVAFSVQKEVEKNLKSCLDNV   81 (171)
T ss_dssp             -CHHHHHHHHHHHHHHHHHHHHTTCCCSTTSSCHHHHHHHHHHHHHHHHHHHHTHHHHTSC
T ss_pred             ccCChHHHHHHHHHHHHHHHHHhCCCCCCCCcCHHHHHHHHHHHHHHHHHHHHHHHHHHhc


No 124
>NP_001290559.1 GIMAP1-GIMAP5 protein isoform b [Homo sapiens]
Probab=27.06  E-value=1.2e+03  Score=21.95  Aligned_cols=87  Identities=13%  Similarity=0.057  Sum_probs=0.0  Template_Neff=10.800

Q ss_pred             CcchHhHHHHHHHHHHHHHHHhCCCCCCCCCCcHHHHHHHHHHHhChhHHHHHHHhHHHHHHHHHcCCchHHHHHHHHHH
Q AT5G16550_LDIP    2 KEDDEDLKSLYSLICLTIGSILFPDSKTGDASSFLERVRNSVAENGPKLREASERTGREILLWTRRGSSLRALLVITMGT   81 (167)
Q Consensus         2 ~~~~~~~~~L~~v~~~~v~~I~~~~~~~~~~~~ll~R~r~a~~e~~P~l~eas~~t~~dll~Wtr~G~pwR~lLVisVGt   81 (167)
                      .....+.+.+..-....+.+..         ....+++++.+.+...++++..++.-++...=.++..--+..+....|.
T Consensus       297 ~~~~~~~~~l~~~~~~~l~~~~---------~~~~~~~~~~l~~~~~e~~~~~~~~~~~~~~~~~~~~~~~l~~~~~~~~  367 (383)
T NP_001290559.1  297 NDLFLDAQLLQRTGAGACQEDY---------RQYQAKVEWQVEKHKQELRENESNWAYKALLRVKHLMLLHYEIFVFLLL  367 (383)
T ss_pred             hHHHHHHHHHHHhchhhHHHHH---------HHHHHHHHHHHHHHHHHHHHhhchHHHHHHHHHHHHHHHHHHHHHHHHH


Q ss_pred             HHHHHHHHHHHHHHHH
Q AT5G16550_LDIP   82 IVLLTTMALVVFTLFF   97 (167)
Q Consensus        82 I~LlaLtGL~vfmLff   97 (167)
                      ..+++..|++.+|.+|
T Consensus       368 ~~~~~~~~~~~~~~~~  383 (383)
T NP_001290559.1  368 CSILFFIIFLFIFHYI  383 (383)
T ss_pred             HHHHHHHHHHHHHhhC


No 125
>NP_057595.2 C-type lectin domain family 1 member A isoform a [Homo sapiens]
Probab=26.73  E-value=4.3e+02  Score=24.14  Aligned_cols=30  Identities=27%  Similarity=0.475  Sum_probs=0.0  Template_Neff=9.700

Q ss_pred             cCCchHHHHHHHHHHHHHHHHHHHHHHHHHH
Q AT5G16550_LDIP   67 RGSSLRALLVITMGTIVLLTTMALVVFTLFF   97 (167)
Q Consensus        67 ~G~pwR~lLVisVGtI~LlaLtGL~vfmLff   97 (167)
                      +.++||. +.+..|++.++.|++++++...+
T Consensus        43 ~~~~w~~-~~~~lg~lcl~Ll~~~~~l~~~~   72 (280)
T NP_057595.2      43 PSSTWRP-VALTLLTLCLVLLIGLAALGLLF   72 (280)
T ss_pred             CChhHHH-HHHHHHHHHHHHHHHHHHHHHHH


No 126
>NP_001034794.1 trophinin isoform 5 [Homo sapiens]
Probab=26.48  E-value=6.3e+02  Score=31.63  Aligned_cols=83  Identities=18%  Similarity=0.208  Sum_probs=0.0  Template_Neff=3.200

Q ss_pred             CCcchHhHHHHHHHHHHHHHHHhCCCCCCCCCCcHHHHHHHHHHHhChhHHHHHHHhHHHH-------------------
Q AT5G16550_LDIP    1 EKEDDEDLKSLYSLICLTIGSILFPDSKTGDASSFLERVRNSVAENGPKLREASERTGREI-------------------   61 (167)
Q Consensus         1 ~~~~~~~~~~L~~v~~~~v~~I~~~~~~~~~~~~ll~R~r~a~~e~~P~l~eas~~t~~dl-------------------   61 (167)
                      +.....+++.+.+..+++|+.+++.+. .+.+..--+=.|..+.++...+++..++.-+.+                   
T Consensus       434 ~~~~~ls~eeLerkVnkLVRYLL~KEq-kK~PIKRSDIlKkVLkdykr~FpeVfkkAqekLe~VFGmELVELD~sSKSYI  512 (1431)
T NP_001034794.1  434 RPAPPRDVAILQERANKLVKYLLVKDQ-TKIPIKRSDMLRDVIQEYDEYFPEIIERASYTLEKMFRVNLKEIDKQSSLYI  512 (1431)
T ss_pred             CCCCCCCHHHHHHHHHHHHHHHHHHHc-cCCCcCHHHHHHHhchHcHHhHHHHHHHHHHHHHHhcCeEEEEeeCCCCEEE


Q ss_pred             ----------HHHHHcCCchHHHHHHHHHHHHH
Q AT5G16550_LDIP   62 ----------LLWTRRGSSLRALLVITMGTIVL   84 (167)
Q Consensus        62 ----------l~Wtr~G~pwR~lLVisVGtI~L   84 (167)
                                ..+..++.|.+.||.+++++|.+
T Consensus       513 LVStLp~s~~iL~sske~pKtGLLmVILSLIFM  545 (1431)
T NP_001034794.1  513 LISTQESSAGILGTTKDTPKLGLLMVILSVIFM  545 (1431)
T ss_pred             EEeCCCccCCcCCCCCCchHHHHHHHHHHHHHH


No 127
>XP_006724663.1 PREDICTED: trophinin isoform X1 [Homo sapiens]
Probab=26.48  E-value=6.3e+02  Score=31.63  Aligned_cols=83  Identities=18%  Similarity=0.208  Sum_probs=0.0  Template_Neff=3.200

Q ss_pred             CCcchHhHHHHHHHHHHHHHHHhCCCCCCCCCCcHHHHHHHHHHHhChhHHHHHHHhHHHH-------------------
Q AT5G16550_LDIP    1 EKEDDEDLKSLYSLICLTIGSILFPDSKTGDASSFLERVRNSVAENGPKLREASERTGREI-------------------   61 (167)
Q Consensus         1 ~~~~~~~~~~L~~v~~~~v~~I~~~~~~~~~~~~ll~R~r~a~~e~~P~l~eas~~t~~dl-------------------   61 (167)
                      +.....+++.+.+..+++|+.+++.+. .+.+..--+=.|..+.++...+++..++.-+.+                   
T Consensus       434 ~~~~~ls~eeLerkVnkLVRYLL~KEq-kK~PIKRSDIlKkVLkdykr~FpeVfkkAqekLe~VFGmELVELD~sSKSYI  512 (1431)
T XP_006724663.1  434 RPAPPRDVAILQERANKLVKYLLVKDQ-TKIPIKRSDMLRDVIQEYDEYFPEIIERASYTLEKMFRVNLKEIDKQSSLYI  512 (1431)
T ss_pred             CCCCCCCHHHHHHHHHHHHHHHHHHHc-cCCCcCHHHHHHHhchHcHHhHHHHHHHHHHHHHHhcCeEEEEeeCCCCEEE


Q ss_pred             ----------HHHHHcCCchHHHHHHHHHHHHH
Q AT5G16550_LDIP   62 ----------LLWTRRGSSLRALLVITMGTIVL   84 (167)
Q Consensus        62 ----------l~Wtr~G~pwR~lLVisVGtI~L   84 (167)
                                ..+..++.|.+.||.+++++|.+
T Consensus       513 LVStLp~s~~iL~sske~pKtGLLmVILSLIFM  545 (1431)
T XP_006724663.1  513 LISTQESSAGILGTTKDTPKLGLLMVILSVIFM  545 (1431)
T ss_pred             EEeCCCccCCcCCCCCCchHHHHHHHHHHHHHH


No 128
>XP_011529110.1 PREDICTED: trophinin isoform X1 [Homo sapiens]
Probab=26.48  E-value=6.3e+02  Score=31.63  Aligned_cols=83  Identities=18%  Similarity=0.208  Sum_probs=0.0  Template_Neff=3.200

Q ss_pred             CCcchHhHHHHHHHHHHHHHHHhCCCCCCCCCCcHHHHHHHHHHHhChhHHHHHHHhHHHH-------------------
Q AT5G16550_LDIP    1 EKEDDEDLKSLYSLICLTIGSILFPDSKTGDASSFLERVRNSVAENGPKLREASERTGREI-------------------   61 (167)
Q Consensus         1 ~~~~~~~~~~L~~v~~~~v~~I~~~~~~~~~~~~ll~R~r~a~~e~~P~l~eas~~t~~dl-------------------   61 (167)
                      +.....+++.+.+..+++|+.+++.+. .+.+..--+=.|..+.++...+++..++.-+.+                   
T Consensus       434 ~~~~~ls~eeLerkVnkLVRYLL~KEq-kK~PIKRSDIlKkVLkdykr~FpeVfkkAqekLe~VFGmELVELD~sSKSYI  512 (1431)
T XP_011529110.1  434 RPAPPRDVAILQERANKLVKYLLVKDQ-TKIPIKRSDMLRDVIQEYDEYFPEIIERASYTLEKMFRVNLKEIDKQSSLYI  512 (1431)
T ss_pred             CCCCCCCHHHHHHHHHHHHHHHHHHHc-cCCCcCHHHHHHHhchHcHHhHHHHHHHHHHHHHHhcCeEEEEeeCCCCEEE


Q ss_pred             ----------HHHHHcCCchHHHHHHHHHHHHH
Q AT5G16550_LDIP   62 ----------LLWTRRGSSLRALLVITMGTIVL   84 (167)
Q Consensus        62 ----------l~Wtr~G~pwR~lLVisVGtI~L   84 (167)
                                ..+..++.|.+.||.+++++|.+
T Consensus       513 LVStLp~s~~iL~sske~pKtGLLmVILSLIFM  545 (1431)
T XP_011529110.1  513 LISTQESSAGILGTTKDTPKLGLLMVILSVIFM  545 (1431)
T ss_pred             EEeCCCccCCcCCCCCCchHHHHHHHHHHHHHH


No 129
>XP_011529111.1 PREDICTED: trophinin isoform X1 [Homo sapiens]
Probab=26.48  E-value=6.3e+02  Score=31.63  Aligned_cols=83  Identities=18%  Similarity=0.208  Sum_probs=0.0  Template_Neff=3.200

Q ss_pred             CCcchHhHHHHHHHHHHHHHHHhCCCCCCCCCCcHHHHHHHHHHHhChhHHHHHHHhHHHH-------------------
Q AT5G16550_LDIP    1 EKEDDEDLKSLYSLICLTIGSILFPDSKTGDASSFLERVRNSVAENGPKLREASERTGREI-------------------   61 (167)
Q Consensus         1 ~~~~~~~~~~L~~v~~~~v~~I~~~~~~~~~~~~ll~R~r~a~~e~~P~l~eas~~t~~dl-------------------   61 (167)
                      +.....+++.+.+..+++|+.+++.+. .+.+..--+=.|..+.++...+++..++.-+.+                   
T Consensus       434 ~~~~~ls~eeLerkVnkLVRYLL~KEq-kK~PIKRSDIlKkVLkdykr~FpeVfkkAqekLe~VFGmELVELD~sSKSYI  512 (1431)
T XP_011529111.1  434 RPAPPRDVAILQERANKLVKYLLVKDQ-TKIPIKRSDMLRDVIQEYDEYFPEIIERASYTLEKMFRVNLKEIDKQSSLYI  512 (1431)
T ss_pred             CCCCCCCHHHHHHHHHHHHHHHHHHHc-cCCCcCHHHHHHHhchHcHHhHHHHHHHHHHHHHHhcCeEEEEeeCCCCEEE


Q ss_pred             ----------HHHHHcCCchHHHHHHHHHHHHH
Q AT5G16550_LDIP   62 ----------LLWTRRGSSLRALLVITMGTIVL   84 (167)
Q Consensus        62 ----------l~Wtr~G~pwR~lLVisVGtI~L   84 (167)
                                ..+..++.|.+.||.+++++|.+
T Consensus       513 LVStLp~s~~iL~sske~pKtGLLmVILSLIFM  545 (1431)
T XP_011529111.1  513 LISTQESSAGILGTTKDTPKLGLLMVILSVIFM  545 (1431)
T ss_pred             EEeCCCccCCcCCCCCCchHHHHHHHHHHHHHH


No 130
>XP_011529113.1 PREDICTED: trophinin isoform X1 [Homo sapiens]
Probab=26.48  E-value=6.3e+02  Score=31.63  Aligned_cols=83  Identities=18%  Similarity=0.208  Sum_probs=0.0  Template_Neff=3.200

Q ss_pred             CCcchHhHHHHHHHHHHHHHHHhCCCCCCCCCCcHHHHHHHHHHHhChhHHHHHHHhHHHH-------------------
Q AT5G16550_LDIP    1 EKEDDEDLKSLYSLICLTIGSILFPDSKTGDASSFLERVRNSVAENGPKLREASERTGREI-------------------   61 (167)
Q Consensus         1 ~~~~~~~~~~L~~v~~~~v~~I~~~~~~~~~~~~ll~R~r~a~~e~~P~l~eas~~t~~dl-------------------   61 (167)
                      +.....+++.+.+..+++|+.+++.+. .+.+..--+=.|..+.++...+++..++.-+.+                   
T Consensus       434 ~~~~~ls~eeLerkVnkLVRYLL~KEq-kK~PIKRSDIlKkVLkdykr~FpeVfkkAqekLe~VFGmELVELD~sSKSYI  512 (1431)
T XP_011529113.1  434 RPAPPRDVAILQERANKLVKYLLVKDQ-TKIPIKRSDMLRDVIQEYDEYFPEIIERASYTLEKMFRVNLKEIDKQSSLYI  512 (1431)
T ss_pred             CCCCCCCHHHHHHHHHHHHHHHHHHHc-cCCCcCHHHHHHHhchHcHHhHHHHHHHHHHHHHHhcCeEEEEeeCCCCEEE


Q ss_pred             ----------HHHHHcCCchHHHHHHHHHHHHH
Q AT5G16550_LDIP   62 ----------LLWTRRGSSLRALLVITMGTIVL   84 (167)
Q Consensus        62 ----------l~Wtr~G~pwR~lLVisVGtI~L   84 (167)
                                ..+..++.|.+.||.+++++|.+
T Consensus       513 LVStLp~s~~iL~sske~pKtGLLmVILSLIFM  545 (1431)
T XP_011529113.1  513 LISTQESSAGILGTTKDTPKLGLLMVILSVIFM  545 (1431)
T ss_pred             EEeCCCccCCcCCCCCCchHHHHHHHHHHHHHH


No 131
>XP_011529114.1 PREDICTED: trophinin isoform X1 [Homo sapiens]
Probab=26.48  E-value=6.3e+02  Score=31.63  Aligned_cols=83  Identities=18%  Similarity=0.208  Sum_probs=0.0  Template_Neff=3.200

Q ss_pred             CCcchHhHHHHHHHHHHHHHHHhCCCCCCCCCCcHHHHHHHHHHHhChhHHHHHHHhHHHH-------------------
Q AT5G16550_LDIP    1 EKEDDEDLKSLYSLICLTIGSILFPDSKTGDASSFLERVRNSVAENGPKLREASERTGREI-------------------   61 (167)
Q Consensus         1 ~~~~~~~~~~L~~v~~~~v~~I~~~~~~~~~~~~ll~R~r~a~~e~~P~l~eas~~t~~dl-------------------   61 (167)
                      +.....+++.+.+..+++|+.+++.+. .+.+..--+=.|..+.++...+++..++.-+.+                   
T Consensus       434 ~~~~~ls~eeLerkVnkLVRYLL~KEq-kK~PIKRSDIlKkVLkdykr~FpeVfkkAqekLe~VFGmELVELD~sSKSYI  512 (1431)
T XP_011529114.1  434 RPAPPRDVAILQERANKLVKYLLVKDQ-TKIPIKRSDMLRDVIQEYDEYFPEIIERASYTLEKMFRVNLKEIDKQSSLYI  512 (1431)
T ss_pred             CCCCCCCHHHHHHHHHHHHHHHHHHHc-cCCCcCHHHHHHHhchHcHHhHHHHHHHHHHHHHHhcCeEEEEeeCCCCEEE


Q ss_pred             ----------HHHHHcCCchHHHHHHHHHHHHH
Q AT5G16550_LDIP   62 ----------LLWTRRGSSLRALLVITMGTIVL   84 (167)
Q Consensus        62 ----------l~Wtr~G~pwR~lLVisVGtI~L   84 (167)
                                ..+..++.|.+.||.+++++|.+
T Consensus       513 LVStLp~s~~iL~sske~pKtGLLmVILSLIFM  545 (1431)
T XP_011529114.1  513 LISTQESSAGILGTTKDTPKLGLLMVILSVIFM  545 (1431)
T ss_pred             EEeCCCccCCcCCCCCCchHHHHHHHHHHHHHH


No 132
>XP_011529115.1 PREDICTED: trophinin isoform X1 [Homo sapiens]
Probab=26.48  E-value=6.3e+02  Score=31.63  Aligned_cols=83  Identities=18%  Similarity=0.208  Sum_probs=0.0  Template_Neff=3.200

Q ss_pred             CCcchHhHHHHHHHHHHHHHHHhCCCCCCCCCCcHHHHHHHHHHHhChhHHHHHHHhHHHH-------------------
Q AT5G16550_LDIP    1 EKEDDEDLKSLYSLICLTIGSILFPDSKTGDASSFLERVRNSVAENGPKLREASERTGREI-------------------   61 (167)
Q Consensus         1 ~~~~~~~~~~L~~v~~~~v~~I~~~~~~~~~~~~ll~R~r~a~~e~~P~l~eas~~t~~dl-------------------   61 (167)
                      +.....+++.+.+..+++|+.+++.+. .+.+..--+=.|..+.++...+++..++.-+.+                   
T Consensus       434 ~~~~~ls~eeLerkVnkLVRYLL~KEq-kK~PIKRSDIlKkVLkdykr~FpeVfkkAqekLe~VFGmELVELD~sSKSYI  512 (1431)
T XP_011529115.1  434 RPAPPRDVAILQERANKLVKYLLVKDQ-TKIPIKRSDMLRDVIQEYDEYFPEIIERASYTLEKMFRVNLKEIDKQSSLYI  512 (1431)
T ss_pred             CCCCCCCHHHHHHHHHHHHHHHHHHHc-cCCCcCHHHHHHHhchHcHHhHHHHHHHHHHHHHHhcCeEEEEeeCCCCEEE


Q ss_pred             ----------HHHHHcCCchHHHHHHHHHHHHH
Q AT5G16550_LDIP   62 ----------LLWTRRGSSLRALLVITMGTIVL   84 (167)
Q Consensus        62 ----------l~Wtr~G~pwR~lLVisVGtI~L   84 (167)
                                ..+..++.|.+.||.+++++|.+
T Consensus       513 LVStLp~s~~iL~sske~pKtGLLmVILSLIFM  545 (1431)
T XP_011529115.1  513 LISTQESSAGILGTTKDTPKLGLLMVILSVIFM  545 (1431)
T ss_pred             EEeCCCccCCcCCCCCCchHHHHHHHHHHHHHH


No 133
>XP_016885256.1 PREDICTED: trophinin isoform X1 [Homo sapiens]
Probab=26.48  E-value=6.3e+02  Score=31.63  Aligned_cols=83  Identities=18%  Similarity=0.208  Sum_probs=0.0  Template_Neff=3.200

Q ss_pred             CCcchHhHHHHHHHHHHHHHHHhCCCCCCCCCCcHHHHHHHHHHHhChhHHHHHHHhHHHH-------------------
Q AT5G16550_LDIP    1 EKEDDEDLKSLYSLICLTIGSILFPDSKTGDASSFLERVRNSVAENGPKLREASERTGREI-------------------   61 (167)
Q Consensus         1 ~~~~~~~~~~L~~v~~~~v~~I~~~~~~~~~~~~ll~R~r~a~~e~~P~l~eas~~t~~dl-------------------   61 (167)
                      +.....+++.+.+..+++|+.+++.+. .+.+..--+=.|..+.++...+++..++.-+.+                   
T Consensus       434 ~~~~~ls~eeLerkVnkLVRYLL~KEq-kK~PIKRSDIlKkVLkdykr~FpeVfkkAqekLe~VFGmELVELD~sSKSYI  512 (1431)
T XP_016885256.1  434 RPAPPRDVAILQERANKLVKYLLVKDQ-TKIPIKRSDMLRDVIQEYDEYFPEIIERASYTLEKMFRVNLKEIDKQSSLYI  512 (1431)
T ss_pred             CCCCCCCHHHHHHHHHHHHHHHHHHHc-cCCCcCHHHHHHHhchHcHHhHHHHHHHHHHHHHHhcCeEEEEeeCCCCEEE


Q ss_pred             ----------HHHHHcCCchHHHHHHHHHHHHH
Q AT5G16550_LDIP   62 ----------LLWTRRGSSLRALLVITMGTIVL   84 (167)
Q Consensus        62 ----------l~Wtr~G~pwR~lLVisVGtI~L   84 (167)
                                ..+..++.|.+.||.+++++|.+
T Consensus       513 LVStLp~s~~iL~sske~pKtGLLmVILSLIFM  545 (1431)
T XP_016885256.1  513 LISTQESSAGILGTTKDTPKLGLLMVILSVIFM  545 (1431)
T ss_pred             EEeCCCccCCcCCCCCCchHHHHHHHHHHHHHH


No 134
>NP_001128243.1 solute carrier family 12 member 5 isoform 1 [Homo sapiens]
Probab=26.34  E-value=2.5e+03  Score=25.39  Aligned_cols=85  Identities=12%  Similarity=0.090  Sum_probs=0.0  Template_Neff=8.100

Q ss_pred             HcCCchHHHHHHHHHHHHHHHHHHHHHHHHHHHHHHHHHHHHHHHHHHHHHHHHHHHHHHHHHHHHHH------------
Q AT5G16550_LDIP   66 RRGSSLRALLVITMGTIVLLTTMALVVFTLFFVAATANAIIISLLISLAVAGGFLALFFLCLTGVYIG------------  133 (167)
Q Consensus        66 r~G~pwR~lLVisVGtI~LlaLtGL~vfmLfflaaTvNAiiislLmSLAa~GgFlA~FFtclt~iYIG------------  133 (167)
                      +++.|+|++++..+-.+.++.+.                 -+..+.++...+..+...+.+.+.++.-            
T Consensus       553 ~~~~P~~aill~~~i~~~~ili~-----------------~l~~i~~l~~~~~li~y~~i~~a~~~~~~~~~~~~r~~fr  615 (1139)
T NP_001128243.1  553 ANGEPTWALLLTACICEIGILIA-----------------SLDEVAPILSMFFLMCYMFVNLACAVQTLLRTPNWRPRFR  615 (1139)
T ss_pred             CCCCcHHHHHHHHHHHHHHHHhc-----------------chhhHHHHHHHHHHHHHHHHHHHHHHHHHhcCCCCCCccc


Q ss_pred             ------HHHHHHHHHHHHHHHHHHHHHHHhhhHHHHHhhC
Q AT5G16550_LDIP  134 ------ALSVAAFVISTATVSAVVSVLIASGWIGFFYAVW  167 (167)
Q Consensus       134 ------ALs~AafvISt~t~~ai~av~iasGWigf~w~vW  167 (167)
                            ++..+...+..+.+......++.......+|..+
T Consensus       616 ~~~~~l~llG~i~~l~~m~~~~~~~al~~~~i~~~iy~~~  655 (1139)
T NP_001128243.1  616 YYHWTLSFLGMSLCLALMFICSWYYALVAMLIAGLIYKYI  655 (1139)
T ss_pred             hhHHHHHHHHHHHHHHHHHHhhHHHHHHHHHHHHHHHHHH


No 135
>NP_000828.1 protein lifeguard 1 [Homo sapiens]
Probab=26.11  E-value=1.5e+03  Score=22.72  Aligned_cols=101  Identities=12%  Similarity=0.209  Sum_probs=0.0  Template_Neff=8.700

Q ss_pred             HHHHH---HcCCchHHHHHHHHHHHHHHHHHHHHHHHHHHHHHHHHHHHHHHHHHHHHHHHHHHHHH-------HHHHHH
Q AT5G16550_LDIP   61 ILLWT---RRGSSLRALLVITMGTIVLLTTMALVVFTLFFVAATANAIIISLLISLAVAGGFLALFF-------LCLTGV  130 (167)
Q Consensus        61 ll~Wt---r~G~pwR~lLVisVGtI~LlaLtGL~vfmLfflaaTvNAiiislLmSLAa~GgFlA~FF-------tclt~i  130 (167)
                      .+.|.   |+..++..++.....+..-+.++-+..+.      ..+.++.+++++.+..+++...-+       .+...+
T Consensus       213 ~l~~~~~~~r~~p~n~~~~~l~tl~~~~~l~~l~~~~------~~~~i~~a~~~t~~i~~~l~l~~~~~~~~~~~~~~~L  286 (371)
T NP_000828.1     213 VLSCCGDFRRKHPWNLVALSVLTASLSYMVGMIASFY------NTEAVIMAVGITTAVCFTVVIFSMQTRYDFTSCMGVL  286 (371)
T ss_pred             HHHhccchhhcCHHHHHHHHHHHHHHHHHHHHHHHHc------ChHHHHHHHHHHHHHHHHHHHHHHccccccchHHHHH


Q ss_pred             HHHHHHHHHHHHHHHHHHHHHHHHHHhhhHHHHHhhC
Q AT5G16550_LDIP  131 YIGALSVAAFVISTATVSAVVSVLIASGWIGFFYAVW  167 (167)
Q Consensus       131 YIGALs~AafvISt~t~~ai~av~iasGWigf~w~vW  167 (167)
                      .++.+.+..+.|...-+..-+...+.+....++++.+
T Consensus       287 ~i~l~~lii~~iv~if~~~~~~~~i~~~~~~~lf~~~  323 (371)
T NP_000828.1     287 LVSMVVLFIFAILCIFIRNRILEIVYASLGALLFTCF  323 (371)
T ss_pred             HHHHHHHHHHHHHHHHcCCcHHHHHHHHHHHHHHHHH


No 136
>NP_001009184.1 protein lifeguard 1 [Homo sapiens]
Probab=26.11  E-value=1.5e+03  Score=22.72  Aligned_cols=101  Identities=12%  Similarity=0.209  Sum_probs=0.0  Template_Neff=8.700

Q ss_pred             HHHHH---HcCCchHHHHHHHHHHHHHHHHHHHHHHHHHHHHHHHHHHHHHHHHHHHHHHHHHHHHH-------HHHHHH
Q AT5G16550_LDIP   61 ILLWT---RRGSSLRALLVITMGTIVLLTTMALVVFTLFFVAATANAIIISLLISLAVAGGFLALFF-------LCLTGV  130 (167)
Q Consensus        61 ll~Wt---r~G~pwR~lLVisVGtI~LlaLtGL~vfmLfflaaTvNAiiislLmSLAa~GgFlA~FF-------tclt~i  130 (167)
                      .+.|.   |+..++..++.....+..-+.++-+..+.      ..+.++.+++++.+..+++...-+       .+...+
T Consensus       213 ~l~~~~~~~r~~p~n~~~~~l~tl~~~~~l~~l~~~~------~~~~i~~a~~~t~~i~~~l~l~~~~~~~~~~~~~~~L  286 (371)
T NP_001009184.1  213 VLSCCGDFRRKHPWNLVALSVLTASLSYMVGMIASFY------NTEAVIMAVGITTAVCFTVVIFSMQTRYDFTSCMGVL  286 (371)
T ss_pred             HHHhccchhhcCHHHHHHHHHHHHHHHHHHHHHHHHc------ChHHHHHHHHHHHHHHHHHHHHHHccccccchHHHHH


Q ss_pred             HHHHHHHHHHHHHHHHHHHHHHHHHHhhhHHHHHhhC
Q AT5G16550_LDIP  131 YIGALSVAAFVISTATVSAVVSVLIASGWIGFFYAVW  167 (167)
Q Consensus       131 YIGALs~AafvISt~t~~ai~av~iasGWigf~w~vW  167 (167)
                      .++.+.+..+.|...-+..-+...+.+....++++.+
T Consensus       287 ~i~l~~lii~~iv~if~~~~~~~~i~~~~~~~lf~~~  323 (371)
T NP_001009184.1  287 LVSMVVLFIFAILCIFIRNRILEIVYASLGALLFTCF  323 (371)
T ss_pred             HHHHHHHHHHHHHHHHcCCcHHHHHHHHHHHHHHHHH


No 137
>XP_016868000.1 PREDICTED: limb region 1 protein homolog isoform X6 [Homo sapiens]
Probab=26.11  E-value=1.7e+03  Score=23.80  Aligned_cols=93  Identities=15%  Similarity=0.048  Sum_probs=0.0  Template_Neff=6.600

Q ss_pred             CcchHhHHHHHHHHHHHHHHHhCCCCCCCCCCcHHHHHHHHHHHhChhHHHHHHHhHHHHHHHHHcCCchHHHHHHHHHH
Q AT5G16550_LDIP    2 KEDDEDLKSLYSLICLTIGSILFPDSKTGDASSFLERVRNSVAENGPKLREASERTGREILLWTRRGSSLRALLVITMGT   81 (167)
Q Consensus         2 ~~~~~~~~~L~~v~~~~v~~I~~~~~~~~~~~~ll~R~r~a~~e~~P~l~eas~~t~~dll~Wtr~G~pwR~lLVisVGt   81 (167)
                      ....+-.+.+.+=...+.++.-.=..+.++...-.+|-.+.++++...++     .-++-+++.++.++|+--++--...
T Consensus       131 i~k~~~~~~l~e~~~~l~~e~~~L~~k~~~~s~~~r~~l~~L~~ev~~le-----~~~~~Le~~~~~s~~~~~l~y~~~l  205 (397)
T XP_016868000.1  131 LVKPTILEDLDEQIYIITLEEEALQRRLNGLSSSVEYNIMELEQELENVK-----TLKTKLERRKKASAWERNLVYPAVM  205 (397)
T ss_pred             cccchhhHHHHHHHHHHHHHHHHHHHHHcCCChHHHHHHHHHHHHHHHHH-----HHHHHHHHHhhcCccchhcHHHHHH


Q ss_pred             HHHHHHHHHHHHHHHHHH
Q AT5G16550_LDIP   82 IVLLTTMALVVFTLFFVA   99 (167)
Q Consensus        82 I~LlaLtGL~vfmLffla   99 (167)
                      +.++.+|++.+++.....
T Consensus       206 lllli~t~iSvlwV~~~i  223 (397)
T XP_016868000.1  206 VLLLIETSISVLLVACNI  223 (397)
T ss_pred             HHHHHHHHHHHHHHHHHH


No 138
>XP_005264440.1 PREDICTED: transmembrane protein 214 isoform X3 [Homo sapiens]
Probab=25.99  E-value=1.1e+03  Score=24.68  Aligned_cols=70  Identities=14%  Similarity=0.144  Sum_probs=0.0  Template_Neff=6.000

Q ss_pred             HHHHHHHHHhCCCCCCCCCCcHHHHHHHHHHHhChhHHH----------HHHHhHHHHHHHHHcCC-ch-HHHHHHHHHH
Q AT5G16550_LDIP   14 LICLTIGSILFPDSKTGDASSFLERVRNSVAENGPKLRE----------ASERTGREILLWTRRGS-SL-RALLVITMGT   81 (167)
Q Consensus        14 v~~~~v~~I~~~~~~~~~~~~ll~R~r~a~~e~~P~l~e----------as~~t~~dll~Wtr~G~-pw-R~lLVisVGt   81 (167)
                      +|+.+.++=  ++... -+...++++-++|+....++..          ...+...++++=|++++ || |.++++.+-+
T Consensus        80 LL~~L~~~W--~~~s~-l~~~~L~~Tl~sf~~~Nee~~~~g~~~~~~~~~~~~~Ck~ll~Kms~~~fpw~~~~~lll~~~  156 (352)
T XP_005264440.1   80 LLEHLLSSW--EQIPK-KVQKSLQETIQSLKLTNQELLRKGSSNNQDVVTCDMACKGLLQQVQGPRLPWTRLLLLLLVFA  156 (352)
T ss_pred             HHHHHHHhh--hhcch-hhHHHHHHHHHHHHHHHHHHHhcCCCCcHHHHHHHHHHHHHHHHccCCCCHHHHHHHHHHHHH


Q ss_pred             HHHHH
Q AT5G16550_LDIP   82 IVLLT   86 (167)
Q Consensus        82 I~Lla   86 (167)
                      ..+++
T Consensus       157 ~g~v~  161 (352)
T XP_005264440.1  157 VGFLC  161 (352)
T ss_pred             HHHHH


No 139
>XP_016883159.1 PREDICTED: nucleolar protein 4-like isoform X6 [Homo sapiens]
Probab=25.66  E-value=1.1e+03  Score=25.86  Aligned_cols=67  Identities=21%  Similarity=0.221  Sum_probs=0.0  Template_Neff=2.700

Q ss_pred             CCcchHhHHHHHHHHHHHHHHHhCCC-CCCCCCCcHHHHHHHHHHHhChhHHHHHHHhHHHHHHHHHc
Q AT5G16550_LDIP    1 EKEDDEDLKSLYSLICLTIGSILFPD-SKTGDASSFLERVRNSVAENGPKLREASERTGREILLWTRR   67 (167)
Q Consensus         1 ~~~~~~~~~~L~~v~~~~v~~I~~~~-~~~~~~~~ll~R~r~a~~e~~P~l~eas~~t~~dll~Wtr~   67 (167)
                      ++-..|+.+.+...++.+|++-+... .-++.+...++-+..+-+.+.|+++|..|+..+.-|.=-||
T Consensus       180 ~~~~~Er~~afn~fVR~~vdE~LDR~vpis~QPke~i~ai~~sc~RqFPef~er~RkRIRtYLKscRR  247 (395)
T XP_016883159.1  180 EGMDPERLKAFNMFVRLFVDENLDRMVPISKQPKEKIQAIIESCSRQFPEFQERARKRIRTYLKSCRR  247 (395)
T ss_pred             ccCCHHHHHHHHHHHHHHHHhhccccCCcccChHHHHHHHHHHHHHhCHHHHHHHHHHHHHHHHHHHH


No 140
>NP_001287659.1 C-type lectin domain family 12 member A isoform 4 [Homo sapiens]
Probab=25.60  E-value=5.2e+02  Score=22.94  Aligned_cols=29  Identities=21%  Similarity=0.273  Sum_probs=0.0  Template_Neff=9.300

Q ss_pred             CchHHHHHHHHHHHHHHHHHHHHHHHHHH
Q AT5G16550_LDIP   69 SSLRALLVITMGTIVLLTTMALVVFTLFF   97 (167)
Q Consensus        69 ~pwR~lLVisVGtI~LlaLtGL~vfmLff   97 (167)
                      ++++-+.++..|++.++-|++++++...+
T Consensus        36 ~~~~~~~~~~lgilcl~ll~~~~~l~~~~   64 (213)
T NP_001287659.1   36 SHVWRPAALFLTLLCLLLLIGLGVLASMF   64 (213)
T ss_pred             ChhHHHHHHHHHHHHHHHHHHHHHHHHHH


No 141
>NP_065759.1 solute carrier family 12 member 5 isoform 2 [Homo sapiens]
Probab=25.41  E-value=2.6e+03  Score=25.26  Aligned_cols=105  Identities=12%  Similarity=0.102  Sum_probs=0.0  Template_Neff=8.000

Q ss_pred             HHHHHHH--HhChhHHHHHHHhHHHHHHHHHcCCchHHHHHHHHHHHHHHHHHHHHHHHHHHHHHHHHHHHHHHHHHHHH
Q AT5G16550_LDIP   38 RVRNSVA--ENGPKLREASERTGREILLWTRRGSSLRALLVITMGTIVLLTTMALVVFTLFFVAATANAIIISLLISLAV  115 (167)
Q Consensus        38 R~r~a~~--e~~P~l~eas~~t~~dll~Wtr~G~pwR~lLVisVGtI~LlaLtGL~vfmLfflaaTvNAiiislLmSLAa  115 (167)
                      |+-.++.  +..|.++.-.|..        +++.|+|++++..+-.+.++.+-                 -+..+.++.+
T Consensus       508 Rll~ala~D~~lP~l~~f~k~~--------~~~~P~~aill~~~i~~~~ili~-----------------~l~~ia~l~s  562 (1116)
T NP_065759.1     508 RLLQAISRDGIVPFLQVFGHGK--------ANGEPTWALLLTACICEIGILIA-----------------SLDEVAPILS  562 (1116)
T ss_pred             HHHHHHHhcCCCchhhhhcccC--------CCCCcHHHHHHHHHHHHHHHHhc-----------------CHhhHHHHHH


Q ss_pred             HHHHHHHHHHHHHHHHHH------------------HHHHHHHHHHHHHHHHHHHHHHHhhhHHHHHhhC
Q AT5G16550_LDIP  116 AGGFLALFFLCLTGVYIG------------------ALSVAAFVISTATVSAVVSVLIASGWIGFFYAVW  167 (167)
Q Consensus       116 ~GgFlA~FFtclt~iYIG------------------ALs~AafvISt~t~~ai~av~iasGWigf~w~vW  167 (167)
                      .+..+...+.+++.+|.-                  ++....+.+..+........++...-...+|..+
T Consensus       563 ~~~l~~y~~i~~a~~~l~~~~~~~~rp~fr~~~~~lsllg~i~~l~~m~~~~~~~alv~~~i~~~ly~~~  632 (1116)
T NP_065759.1     563 MFFLMCYMFVNLACAVQTLLRTPNWRPRFRYYHWTLSFLGMSLCLALMFICSWYYALVAMLIAGLIYKYI  632 (1116)
T ss_pred             HHHHHHHHHHHHHHHHHHHHcCCCCCCcchhhHHHHHHHHHHHHHHHHHHhhHHHHHHHHHHHHHHHHHH


No 142
>XP_011543526.1 PREDICTED: syntaxin-5 isoform X2 [Homo sapiens]
Probab=25.14  E-value=1.2e+03  Score=21.38  Aligned_cols=79  Identities=9%  Similarity=0.083  Sum_probs=0.0  Template_Neff=9.600

Q ss_pred             hHhHHHHHHHHHHHHHHHhCCCCCCCCCCcHHHHHHHHHHHhChhHHHHHHHhHHHHHHHHHcCCchHHHHHHHHHHHHH
Q AT5G16550_LDIP    5 DEDLKSLYSLICLTIGSILFPDSKTGDASSFLERVRNSVAENGPKLREASERTGREILLWTRRGSSLRALLVITMGTIVL   84 (167)
Q Consensus         5 ~~~~~~L~~v~~~~v~~I~~~~~~~~~~~~ll~R~r~a~~e~~P~l~eas~~t~~dll~Wtr~G~pwR~lLVisVGtI~L   84 (167)
                      ++.-..+.++..++-..+.       +-...++|+..-+.+-...++.+.++ ......+.+..+.|..+.++.+..+.+
T Consensus       181 ~~~i~el~~l~~~~~~~v~-------~Q~~~id~I~~~~~~a~~~v~~~~~~-l~~a~~~~~~~~~~~~~~~~~~~~~~~  252 (259)
T XP_011543526.1  181 ESTIVELGSIFQQLAHMVK-------EQEETIQRIDENVLGAQLDVEAAHSE-ILKYFQSVTSNRWLMVKIFLILIVFFI  252 (259)
T ss_pred             HHHHHHHHHHHHHHHHHHH-------HHHHHHHHHHHHHHHHHHHHHHHHHH-HHHHHHhccchHHHHHHHHHHHHHHHH


Q ss_pred             HHHHHHH
Q AT5G16550_LDIP   85 LTTMALV   91 (167)
Q Consensus        85 laLtGL~   91 (167)
                      +.+..++
T Consensus       253 l~~~~~~  259 (259)
T XP_011543526.1  253 IFVVFLA  259 (259)
T ss_pred             HHHHHhC


No 143
>3SVI_A Type III effector HopAB2; type III effector, Structural Genomics; HET: SO4, MSE; 1.8A {Pseudomonas syringae}
Probab=25.01  E-value=6.8e+02  Score=21.89  Aligned_cols=41  Identities=24%  Similarity=0.319  Sum_probs=0.0  Template_Neff=2.600

Q ss_pred             HHHHHHHHhCCCCCCCCCCcHHHHHHHHHHHhCh---------------hHHHHHHHhHHH
Q AT5G16550_LDIP   15 ICLTIGSILFPDSKTGDASSFLERVRNSVAENGP---------------KLREASERTGRE   60 (167)
Q Consensus        15 ~~~~v~~I~~~~~~~~~~~~ll~R~r~a~~e~~P---------------~l~eas~~t~~d   60 (167)
                      .+.|++++.     ++++.++-++..+.+.||.|               +||||.++..+.
T Consensus        26 ~~~m~rn~m-----~g~~va~sr~e~~IL~qHFPnM~~~GI~~~s~LA~eLR~Alrq~~~~   81 (83)
T 3SVI_A           26 IRTMFRNML-----RGEEMILSRAEQNVFLQHFPDMLPCGIDRNSELAIALREALRRADSQ   81 (83)
T ss_dssp             HHHHHHHHH-----HTCCCCCCHHHHHHHHHHCTTHHHHCCCTTSHHHHHHHHHHHHHTC-
T ss_pred             HHHHHHHHH-----cCCCccccHHHHHHHHHhCCCchhcCCCCCCHHHHHHHHHHHHHHhh


No 144
>5MJR_A Protein Thf1; photosystem II FtsH, photosynthesis; 1.38A {Thermosynechococcus elongatus}; Related PDB entries: 5MLF_B 5MLF_F 5MLF_A 5MLF_D 5MJW_A 5MLF_C 5MLF_E 5MLF_G 5MJO_A ; Related PDB entries: 5MJO_A 5MJW_A 5MLF_F 5MLF_D 5MLF_E 5MLF_G 5MLF_A 5MLF_B 5MLF_C; Related PDB entries: 5MJO_A 5MJW_A 5MLF_D 5MLF_G 5MLF_F 5MLF_B 5MLF_C 5MLF_E 5MLF_A
Probab=25.01  E-value=6.3e+02  Score=25.33  Aligned_cols=70  Identities=16%  Similarity=0.257  Sum_probs=0.0  Template_Neff=5.000

Q ss_pred             cchHhHHHHHHHHHHHHHHHhCCCCCCCCCCcHHHHHHHHHHHhChhHHHHHHHhHHHHHHHHHcCCchHHHHHH-----
Q AT5G16550_LDIP    3 EDDEDLKSLYSLICLTIGSILFPDSKTGDASSFLERVRNSVAENGPKLREASERTGREILLWTRRGSSLRALLVI-----   77 (167)
Q Consensus         3 ~~~~~~~~L~~v~~~~v~~I~~~~~~~~~~~~ll~R~r~a~~e~~P~l~eas~~t~~dll~Wtr~G~pwR~lLVi-----   77 (167)
                      +++++.+.+++.+|.-++.=-                 +.+++.+..+++..+++..|++.|...+.+...+--+     
T Consensus        85 ~pe~~~~~IF~Alc~Al~~Dp-----------------~q~R~DA~~l~~~~~~s~~~l~~~~~~~~~~~~l~~i~~~fk  147 (239)
T 5MJR_A           85 QPEGDRDRIFHALCVAEEMNP-----------------QQLKEDAASWQQYQGRPLSQILDELNSGQPSAPLNSLNHTGK  147 (239)
T ss_dssp             SSGGGHHHHHHHHHHHTTCCH-----------------HHHHHHHHGGGGGTTCCHHHHHHHHHTTCCCTTGGGGSCCSC
T ss_pred             CChHHHHHHHHHHHHHcCCCH-----------------HHHHHHHHHHHHHccCCHHHHHHHHhcCCCCcchhhhcCCCC


Q ss_pred             -----HHHHHHHHHHHH
Q AT5G16550_LDIP   78 -----TMGTIVLLTTMA   89 (167)
Q Consensus        78 -----sVGtI~LlaLtG   89 (167)
                           .+|+..|+--.+
T Consensus       148 YSRlfaIGL~~Lle~~~  164 (239)
T 5MJR_A          148 YSRLHAVGLYAFLQELA  164 (239)
T ss_dssp             CCHHHHHHHHHHHHHSC
T ss_pred             ccHHHHHHHHHHHHHHc


No 145
>XP_011513837.1 PREDICTED: protein tweety homolog 3 isoform X1 [Homo sapiens]
Probab=24.87  E-value=2e+03  Score=23.82  Aligned_cols=117  Identities=9%  Similarity=0.092  Sum_probs=0.0  Template_Neff=7.400

Q ss_pred             CCcchHhHHHHHHHHHHHHHHHhCCCCCCCCCCcHHHHHHHHHHHhChhHHHHHH---------HhHHHH--HHHHHcCC
Q AT5G16550_LDIP    1 EKEDDEDLKSLYSLICLTIGSILFPDSKTGDASSFLERVRNSVAENGPKLREASE---------RTGREI--LLWTRRGS   69 (167)
Q Consensus         1 ~~~~~~~~~~L~~v~~~~v~~I~~~~~~~~~~~~ll~R~r~a~~e~~P~l~eas~---------~t~~dl--l~Wtr~G~   69 (167)
                      +++..+..+++..-...-+.++-..-.+.++.....+++++...+-...+.+..+         +..+++  +++.|   
T Consensus       133 ~~~v~~~~~~l~~~~~~~l~~L~~~~~~~~~~~~~~~~l~~~l~~i~~~l~~~~~~~~~~~~l~~~~~~~~~~e~~R---  209 (526)
T XP_011513837.1  133 QDRVWDTAVGLNHTAEPSLQTLERQLAGRPEPLRAVQRLQGLLETLLGYTAAIPFWRNTAVSLEVLAEQVDLYDWYR---  209 (526)
T ss_pred             HHHHHHHHHHhhhccHHHHHHHHHHHhCCCChHHHHHHHHHHHHHHHHHHhccchHhcCCCCHHHHHHHHhHHHHHH---


Q ss_pred             chHHHHHHHHHHHHHHHHHHHHHHHHHHHHHHHHHHHHH---HHHHHHHHHHHHHHHHHHHHHHHHHH
Q AT5G16550_LDIP   70 SLRALLVITMGTIVLLTTMALVVFTLFFVAATANAIIIS---LLISLAVAGGFLALFFLCLTGVYIGA  134 (167)
Q Consensus        70 pwR~lLVisVGtI~LlaLtGL~vfmLfflaaTvNAiiis---lLmSLAa~GgFlA~FFtclt~iYIGA  134 (167)
                                    .++..+++++|+++....+-++.-.   +++.+...|-++-++.-.+.++|..+
T Consensus       210 --------------w~~~i~ll~l~llvcll~l~g~~~~sr~~li~~~~lg~l~lvlsW~~~g~~l~~  263 (526)
T XP_011513837.1  210 --------------WLGYLGLLLLDVIICLLVLVGLIRSSKGILVGVCLLGVLALVISWGALGLELAV  263 (526)
T ss_pred             --------------HHHHHHHHHHHHHHHHHHHHHHHhccchHHHHHHHHHHHHHHHHHHHHHHHHHH


No 146
>NP_065831.1 protein dispatched homolog 3 [Homo sapiens]
Probab=24.76  E-value=9.5e+02  Score=29.23  Aligned_cols=120  Identities=13%  Similarity=0.006  Sum_probs=0.0  Template_Neff=7.500

Q ss_pred             CCCCCCCCCCcHHHHHHHHHHHhChhHHHH--HHHhHHHHHHHHHcCCchHHHHHHHHHHHHHHHHHHHHHHHHHHHHHH
Q AT5G16550_LDIP   24 FPDSKTGDASSFLERVRNSVAENGPKLREA--SERTGREILLWTRRGSSLRALLVITMGTIVLLTTMALVVFTLFFVAAT  101 (167)
Q Consensus        24 ~~~~~~~~~~~ll~R~r~a~~e~~P~l~ea--s~~t~~dll~Wtr~G~pwR~lLVisVGtI~LlaLtGL~vfmLfflaaT  101 (167)
                      ..++++.+.....+++++.+.+......+.  .++....--.|.........--....+.+..+.+..++.+.+-+....
T Consensus      1128 ~~~~s~~~~~~~~~~~~~~l~~~~~~~p~~~~~~~~~~~~~~~~~~~~e~~~~~~~~~~li~~lli~iil~~~frs~~~~ 1207 (1392)
T NP_065831.1    1128 YKGKSSFQTYSDYLRWESFLQQQLQALPEGSVLRRGFQTCEHWKQIFMEIVGVQSALCGLVLSLLICVAAVAVFTTHILL 1207 (1392)
T ss_pred             CCCCCccchHHHHHHHHHHHHHHHHhCCCCceeEEEEEchhHHHHHHHHHHhHHHHHHHHHHHHHHHHHHHHHHHhhHHH


Q ss_pred             HHHHHHHHHHHHHHHHHHHHHHHHHHHHHHHHHHHHHHHHHHH
Q AT5G16550_LDIP  102 ANAIIISLLISLAVAGGFLALFFLCLTGVYIGALSVAAFVIST  144 (167)
Q Consensus       102 vNAiiislLmSLAa~GgFlA~FFtclt~iYIGALs~AafvISt  144 (167)
                      .-.++++++..+..+-++++++-.-+..+-+.++.++ +.+|+
T Consensus      1208 ~l~~l~~il~ii~~~lgi~~llG~~l~~~~~i~l~il-iGlsV 1249 (1392)
T NP_065831.1    1208 LLPVLLSILGIVCLVVTIMYWSGWEMGAVEAISLSIL-VGSSV 1249 (1392)
T ss_pred             HHHHHHHHHHHHHHHHHHHHHhCCCccHHHHHHHHHH-HHHHh


No 147
>XP_011540130.1 PREDICTED: protein dispatched homolog 3 isoform X1 [Homo sapiens]
Probab=24.76  E-value=9.5e+02  Score=29.23  Aligned_cols=120  Identities=13%  Similarity=0.006  Sum_probs=0.0  Template_Neff=7.500

Q ss_pred             CCCCCCCCCCcHHHHHHHHHHHhChhHHHH--HHHhHHHHHHHHHcCCchHHHHHHHHHHHHHHHHHHHHHHHHHHHHHH
Q AT5G16550_LDIP   24 FPDSKTGDASSFLERVRNSVAENGPKLREA--SERTGREILLWTRRGSSLRALLVITMGTIVLLTTMALVVFTLFFVAAT  101 (167)
Q Consensus        24 ~~~~~~~~~~~ll~R~r~a~~e~~P~l~ea--s~~t~~dll~Wtr~G~pwR~lLVisVGtI~LlaLtGL~vfmLfflaaT  101 (167)
                      ..++++.+.....+++++.+.+......+.  .++....--.|.........--....+.+..+.+..++.+.+-+....
T Consensus      1128 ~~~~s~~~~~~~~~~~~~~l~~~~~~~p~~~~~~~~~~~~~~~~~~~~e~~~~~~~~~~li~~lli~iil~~~frs~~~~ 1207 (1392)
T XP_011540130.1 1128 YKGKSSFQTYSDYLRWESFLQQQLQALPEGSVLRRGFQTCEHWKQIFMEIVGVQSALCGLVLSLLICVAAVAVFTTHILL 1207 (1392)
T ss_pred             CCCCCccchHHHHHHHHHHHHHHHHhCCCCceeEEEEEchhHHHHHHHHHHhHHHHHHHHHHHHHHHHHHHHHHHhhHHH


Q ss_pred             HHHHHHHHHHHHHHHHHHHHHHHHHHHHHHHHHHHHHHHHHHH
Q AT5G16550_LDIP  102 ANAIIISLLISLAVAGGFLALFFLCLTGVYIGALSVAAFVIST  144 (167)
Q Consensus       102 vNAiiislLmSLAa~GgFlA~FFtclt~iYIGALs~AafvISt  144 (167)
                      .-.++++++..+..+-++++++-.-+..+-+.++.++ +.+|+
T Consensus      1208 ~l~~l~~il~ii~~~lgi~~llG~~l~~~~~i~l~il-iGlsV 1249 (1392)
T XP_011540130.1 1208 LLPVLLSILGIVCLVVTIMYWSGWEMGAVEAISLSIL-VGSSV 1249 (1392)
T ss_pred             HHHHHHHHHHHHHHHHHHHHHhCCCccHHHHHHHHHH-HHHHh


No 148
>5XJY_A ATP-binding cassette sub-family A member; membrane transporter, TRANSPORT PROTEIN; HET: BMA, NAG;{Homo sapiens}
Probab=24.74  E-value=3.7e+03  Score=27.48  Aligned_cols=100  Identities=25%  Similarity=0.282  Sum_probs=0.0  Template_Neff=4.900

Q ss_pred             CcHHHHHHHHHHHhChhHHHHHH-HhHHHHHHHHHcCCchHHHHHHHHHHHHHHHHHH-------HHHHHHHHHHHHHHH
Q AT5G16550_LDIP   33 SSFLERVRNSVAENGPKLREASE-RTGREILLWTRRGSSLRALLVITMGTIVLLTTMA-------LVVFTLFFVAATANA  104 (167)
Q Consensus        33 ~~ll~R~r~a~~e~~P~l~eas~-~t~~dll~Wtr~G~pwR~lLVisVGtI~LlaLtG-------L~vfmLfflaaTvNA  104 (167)
                      .+...=++..+.|+.-+++|.-| ...+|..-|..-.=---.++.+++-.++++...+       ..+..+||+.=.++.
T Consensus       671 ~~v~~iv~~vV~EKE~~lKe~M~~~Gl~~~~~W~SWfi~~~~~l~is~vl~~v~l~~~~~~~~sd~sviFvff~ly~~s~  750 (2305)
T 5XJY_A          671 YSVAVIIKGIVYEKEARLKETMRIMGLDNSILWFSWFISSLIPLLVSAGLLVVILKLGNLLPYSDPSVVFVFLSVFAVVT  750 (2305)
T ss_dssp             HHHHHHHHHHHHHHHTTHHHHHHHTTCCHHHHHHHHHHHHHHHHHHHHHHHHHHHHTTTSCCSSCHHHHHHHHHHHHHHH
T ss_pred             HHHHHHHHHHHHHHHHhHHHHHHHhccccHHHHHHHHHHHHHHHHHHHHHHHHHHHHHhhhhcCCHHHHHHHHHHHHHHH


Q ss_pred             HHHHHHHH-------HHHHHHHHHHHHHHHHHHHH
Q AT5G16550_LDIP  105 IIISLLIS-------LAVAGGFLALFFLCLTGVYI  132 (167)
Q Consensus       105 iiislLmS-------LAa~GgFlA~FFtclt~iYI  132 (167)
                      +..+|.+|       .|+.-|++..|..++.-+|+
T Consensus       751 is~~f~is~fFs~~~~at~vg~ii~~~~~f~~~~~  785 (2305)
T 5XJY_A          751 ILQCFLISTLFSRANLAAACGGIIYFTLYLPYVLC  785 (2305)
T ss_dssp             HHHHHHTTTTCCSHHHHHHHHHHHHHHHHTTTGGG
T ss_pred             HHHHHHHHHhcChhHHHHHHHHHHHHHHhHhHHHH


No 149
>3HGL_A Effector protein hopAB2 (E.C.6.3.2.-); five helices, Hypersensitive response elicitation; HET: MSE; 1.9A {Pseudomonas syringae pv. tomato}; Related PDB entries: 3HGK_H 3HGK_E 3HGK_G 3HGK_F; Related PDB entries: 3HGK_F 3HGK_E 3HGK_H 3HGK_G ; Related PDB entries: 3HGK_G 3HGK_F 3HGK_E 3HGK_H 
Probab=24.70  E-value=7.3e+02  Score=21.83  Aligned_cols=41  Identities=24%  Similarity=0.297  Sum_probs=0.0  Template_Neff=2.700

Q ss_pred             HHHHHHHHhCCCCCCCCCCcHHHHHHHHHHHhCh---------------hHHHHHHHhHHH
Q AT5G16550_LDIP   15 ICLTIGSILFPDSKTGDASSFLERVRNSVAENGP---------------KLREASERTGRE   60 (167)
Q Consensus        15 ~~~~v~~I~~~~~~~~~~~~ll~R~r~a~~e~~P---------------~l~eas~~t~~d   60 (167)
                      .+.|++++.     .+++.++-++..+.+.+|.|               +||+|.++..+.
T Consensus        26 ~r~m~rn~m-----~g~~va~sr~e~~ILlqHFPnM~~~GI~~~s~LA~eLR~Alr~~~~~   81 (85)
T 3HGL_A           26 TRNMLRNAM-----NGDAVAFSRVEQNIFRQHFPNMPMHGISRDSELAIELRGALRRAVHQ   81 (85)
T ss_dssp             HHHHHHHHH-----HTCCCCCCHHHHHHHHHHCTTHHHHCCCTTCHHHHHHHHHHHHHHHC
T ss_pred             HHHHHHHHh-----cCCcccccHHHHHHHHHhCCCccccCCCCCcHHHHHHHHHHHHHHHH


No 150
>1DDB_A PRO-APOPTOTIC MOLECULE BID; APOPTOSIS, PROGRAMMED CELL DEATH, BCL-2; NMR {Mus musculus} SCOP: f.1.4.1
Probab=24.57  E-value=6e+02  Score=23.79  Aligned_cols=69  Identities=10%  Similarity=0.041  Sum_probs=0.0  Template_Neff=6.900

Q ss_pred             cchHhHHHHHHHHHHHHHHHhCCCCCCCCCCcHHHHHHHHHHHhChhHHHHHHHhH-----HHHHHHHHcCCch
Q AT5G16550_LDIP    3 EDDEDLKSLYSLICLTIGSILFPDSKTGDASSFLERVRNSVAENGPKLREASERTG-----REILLWTRRGSSL   71 (167)
Q Consensus         3 ~~~~~~~~L~~v~~~~v~~I~~~~~~~~~~~~ll~R~r~a~~e~~P~l~eas~~t~-----~dll~Wtr~G~pw   71 (167)
                      ..++..+.+..++..+.......-...+.-.-+.-.+-+.++++.|.+-.-.-++.     +++..|.++-++|
T Consensus       119 s~e~~~~~fs~~V~~l~~~~~~~~~~Ek~ll~lt~~L~K~v~~~~P~ll~~if~~tv~fIn~~l~~wI~~~GGW  192 (195)
T 1DDB_A          119 SEEDKRNCLAKALDEVKTAFPRDMENDKAMLIMTMLLAKKVASHAPSLLRDVFHTTVNFINQNLFSYVRNLVRN  192 (195)
T ss_dssp             SSSSTTHHHHHHHHHHHHHSCSCCCCCHHHHHHHHHHHHHHHHHCTTCHHHHHHHHHHHHHHTTSCHHHHHHHH
T ss_pred             CHHHHHHHHHHHHHHHHHHCCcCCcHHHHHHHHHHHHHHHHHHhCcHHHHHHHHHHHHHHHHHHHHHHHHhcCc


No 151
>3NPK_A Geranyltranstransferase (E.C.2.5.1.10); Transferase, isoprene biosynthesis, SGX, Structural; HET: MSE, PPV; 1.5A {Campylobacter jejuni} SCOP: l.1.1.1, a.128.1.0; Related PDB entries: 3NPK_B; Related PDB entries: 3NPK_B ; Related PDB entries: 3NPK_B
Probab=24.19  E-value=5.3e+02  Score=23.93  Aligned_cols=49  Identities=18%  Similarity=0.219  Sum_probs=0.0  Template_Neff=9.500

Q ss_pred             CCcHHHHHHHHHHHhChhHHHHHHHhHHHHHHHH-HcCCchHHHHHHHHH
Q AT5G16550_LDIP   32 ASSFLERVRNSVAENGPKLREASERTGREILLWT-RRGSSLRALLVITMG   80 (167)
Q Consensus        32 ~~~ll~R~r~a~~e~~P~l~eas~~t~~dll~Wt-r~G~pwR~lLVisVG   80 (167)
                      +.++.+++...+.+..|+.........+.+-..+ ..|..+|+.++...+
T Consensus         2 ~~~~~~~i~~~l~~~l~~~~~~~~~l~~~~~~~l~~~gk~~r~~l~l~~~   51 (291)
T 3NPK_A            2 SLNLKELFIHHLEKNLPKVESFHPFFNEALALMLKAGGKHFRAQLLLSVV   51 (291)
T ss_dssp             -CCHHHHHHHHHHTCCCCCCSSCSSHHHHHHHHHHHCCCCHHHHHHHHHH
T ss_pred             chhHHHHHHHHHHHhchhccccChhHHHHHHHHHHcCCCCHHHHHHHHHH


No 152
>6NU2_AY 39S ribosomal protein L2, mitochondrial; mitochondrial ribosome recycling Factor, mtRRF; HET: MG; 3.9A {Homo sapiens}
Probab=24.18  E-value=3.2e+02  Score=24.39  Aligned_cols=32  Identities=19%  Similarity=0.310  Sum_probs=0.0  Template_Neff=4.000

Q ss_pred             HHHHHHHHHHHhChhHHHHHHHhHHHHHHHHHcCCchH
Q AT5G16550_LDIP   35 FLERVRNSVAENGPKLREASERTGREILLWTRRGSSLR   72 (167)
Q Consensus        35 ll~R~r~a~~e~~P~l~eas~~t~~dll~Wtr~G~pwR   72 (167)
                      +.+|--....++.|      +|...+..+||.+|.-|+
T Consensus         6 ~~~~~l~~~~~~~p------~N~feemi~wT~eGKlW~   37 (108)
T 6NU2_AY           6 EFAKQLATVNEQPL------QNGFEELIQWTKEGKLWE   37 (108)
T ss_dssp             HHHHHHHHHTSCCC------CSHHHHHHHHHHTTCSCC
T ss_pred             HHHHHHHHHhcCCc------cccHHHHHHHHHcCCccc


No 153
>XP_016858330.1 PREDICTED: vesicle-associated membrane protein 3 isoform X1 [Homo sapiens]
Probab=24.09  E-value=1.1e+03  Score=20.59  Aligned_cols=83  Identities=12%  Similarity=0.161  Sum_probs=0.0  Template_Neff=6.900

Q ss_pred             hHhHHHHHHHHHHHHHHHhCCCCCCCCCCcHHHHHHHHHH--HhChhHHHHHHHhHHHHHHHHHcCCchHHHHHHHHHHH
Q AT5G16550_LDIP    5 DEDLKSLYSLICLTIGSILFPDSKTGDASSFLERVRNSVA--ENGPKLREASERTGREILLWTRRGSSLRALLVITMGTI   82 (167)
Q Consensus         5 ~~~~~~L~~v~~~~v~~I~~~~~~~~~~~~ll~R~r~a~~--e~~P~l~eas~~t~~dll~Wtr~G~pwR~lLVisVGtI   82 (167)
                      ++-...+.++-..+.++|          ..+++|-++.=.  ++..+|++-+++--.+. +-+++...||-.-...+..+
T Consensus        16 ~~i~~el~evk~vm~eNi----------~klleRge~Le~L~~Kse~L~~~S~~F~k~A-~~lk~~~~wr~~K~~iii~~   84 (122)
T XP_016858330.1   16 QQTQNQVDEVVDIMRVNV----------DKVLERDQKLSELDDRADALQAGASQFETSA-AKLKRKYWWKNCKMWAIGIT   84 (122)
T ss_pred             HHHHHHHHHHHHHHHHHH----------HHHHHHHHHhhHHHHHHHHHHHHhHHHHHHH-HHHHHHHHHHHHHHHHHHHH


Q ss_pred             HHHHHHHHHHHHHHHH
Q AT5G16550_LDIP   83 VLLTTMALVVFTLFFV   98 (167)
Q Consensus        83 ~LlaLtGL~vfmLffl   98 (167)
                      .++.+.-..+..+.+.
T Consensus        85 ii~~ll~iii~~~~~~  100 (122)
T XP_016858330.1   85 VLVIFIIIIIGELPFS  100 (122)
T ss_pred             HHHHHHHHHHhccccc


No 154
>XP_011540131.1 PREDICTED: protein dispatched homolog 3 isoform X2 [Homo sapiens]
Probab=24.03  E-value=1e+03  Score=27.39  Aligned_cols=120  Identities=13%  Similarity=0.006  Sum_probs=0.0  Template_Neff=8.600

Q ss_pred             CCCCCCCCCCcHHHHHHHHHHHhChhHHHH--HHHhHHHHHHHHHcCCchHHHHHHHHHHHHHHHHHHHHHHHHHHHHHH
Q AT5G16550_LDIP   24 FPDSKTGDASSFLERVRNSVAENGPKLREA--SERTGREILLWTRRGSSLRALLVITMGTIVLLTTMALVVFTLFFVAAT  101 (167)
Q Consensus        24 ~~~~~~~~~~~ll~R~r~a~~e~~P~l~ea--s~~t~~dll~Wtr~G~pwR~lLVisVGtI~LlaLtGL~vfmLfflaaT  101 (167)
                      .++.++.+..+..+++++.+.++.+...+.  ..+...+--.|.++....-.--....+.+..+.+.-++.+.+-+....
T Consensus       757 ~~~~~~~~~~~~~~~i~~~l~~~~~~~p~~~~~~~~~~~~~~~~~~~~~~~~~~~~~~~~~~~~ii~~ll~~~fr~~~~~  836 (1021)
T XP_011540131.1  757 YKGKSSFQTYSDYLRWESFLQQQLQALPEGSVLRRGFQTCEHWKQIFMEIVGVQSALCGLVLSLLICVAAVAVFTTHILL  836 (1021)
T ss_pred             CCCCCcchHHHHHHHHHHHHHHHHHhCCCCCeeeeeEeeeHHHHHHHHHHHhHHHHHHHHHHHHHHHHHHHHHHHhhHHH


Q ss_pred             HHHHHHHHHHHHHHHHHHHHHHHHHHHHHHHHHHHHHHHHHHH
Q AT5G16550_LDIP  102 ANAIIISLLISLAVAGGFLALFFLCLTGVYIGALSVAAFVIST  144 (167)
Q Consensus       102 vNAiiislLmSLAa~GgFlA~FFtclt~iYIGALs~AafvISt  144 (167)
                      .-..+++.+..+..+-++++++=.-+..+.+.++.+. ..+|.
T Consensus       837 ~l~~~~~~~~~~~~~~g~~~l~g~~l~~~~~~~l~i~-iGlsv  878 (1021)
T XP_011540131.1  837 LLPVLLSILGIVCLVVTIMYWSGWEMGAVEAISLSIL-VGSSV  878 (1021)
T ss_pred             HHHHHHHHHHHHHHHHHHHHHHCCCccHHHHHHHHHH-HHHHh


No 155
>NP_001288090.1 cadherin-related family member 3 isoform 2 [Homo sapiens]
Probab=24.03  E-value=4.3e+02  Score=27.90  Aligned_cols=30  Identities=33%  Similarity=0.441  Sum_probs=0.0  Template_Neff=10.100

Q ss_pred             cCCchHHHHHHHHHHHHHHHHHHHHHHHHH
Q AT5G16550_LDIP   67 RGSSLRALLVITMGTIVLLTTMALVVFTLF   96 (167)
Q Consensus        67 ~G~pwR~lLVisVGtI~LlaLtGL~vfmLf   96 (167)
                      ..++|-..+++.++.++++.+.+++.++++
T Consensus       618 ~~~~~~~~~v~~~~~~~~l~ll~~l~~~~~  647 (797)
T NP_001288090.1  618 SPSAWYVPFVITLGSILLLGLLVYLVVLLA  647 (797)
T ss_pred             CccccHHHHHHHHHHHHHHHHHHHHHHHHH


No 156
>XP_005250281.1 PREDICTED: cadherin-related family member 3 isoform X2 [Homo sapiens]
Probab=24.03  E-value=4.3e+02  Score=27.90  Aligned_cols=30  Identities=33%  Similarity=0.441  Sum_probs=0.0  Template_Neff=10.100

Q ss_pred             cCCchHHHHHHHHHHHHHHHHHHHHHHHHH
Q AT5G16550_LDIP   67 RGSSLRALLVITMGTIVLLTTMALVVFTLF   96 (167)
Q Consensus        67 ~G~pwR~lLVisVGtI~LlaLtGL~vfmLf   96 (167)
                      ..++|-..+++.++.++++.+.+++.++++
T Consensus       618 ~~~~~~~~~v~~~~~~~~l~ll~~l~~~~~  647 (797)
T XP_005250281.1  618 SPSAWYVPFVITLGSILLLGLLVYLVVLLA  647 (797)
T ss_pred             CccccHHHHHHHHHHHHHHHHHHHHHHHHH


No 157
>XP_005250561.1 PREDICTED: solute carrier family 12 member 9 isoform X4 [Homo sapiens]
Probab=23.94  E-value=2e+03  Score=23.51  Aligned_cols=85  Identities=14%  Similarity=0.006  Sum_probs=0.0  Template_Neff=8.300

Q ss_pred             HcCCchHHHHHHHHHHHHHHHHHHHHHHHHHHHHHHHHHHHHHHHHHHHHHHHHHHHHHHHHHHHHH-------------
Q AT5G16550_LDIP   66 RRGSSLRALLVITMGTIVLLTTMALVVFTLFFVAATANAIIISLLISLAVAGGFLALFFLCLTGVYI-------------  132 (167)
Q Consensus        66 r~G~pwR~lLVisVGtI~LlaLtGL~vfmLfflaaTvNAiiislLmSLAa~GgFlA~FFtclt~iYI-------------  132 (167)
                      +.+.|++++++..+-.+.++.+.                 -+..+.++.+.+.++...+.+++.++.             
T Consensus        32 k~~~P~~aill~~ii~~~~i~~~-----------------~l~~ia~i~s~~~li~y~lvnla~~~l~~~~~~~~rp~~~   94 (556)
T XP_005250561.1   32 RGGNPWAAVLYSWGLVQLVLLAG-----------------KLNTLAAVVTVFYLVAYAAVDLSCLSLEWASAPNFRPTFS   94 (556)
T ss_pred             CCCCcHHHHHHHHHHHHHHHHhc-----------------hHHHHHHHHHHHHHHHHHHHHHHHHHHHhcCCCCCCCCcc


Q ss_pred             -----HHHHHHHHHHHHHHHHHHHHHHHHhhhHHHHHhhC
Q AT5G16550_LDIP  133 -----GALSVAAFVISTATVSAVVSVLIASGWIGFFYAVW  167 (167)
Q Consensus       133 -----GALs~AafvISt~t~~ai~av~iasGWigf~w~vW  167 (167)
                           -++..+.+.+..+.+......+++..-++.+|..+
T Consensus        95 ~~~~~~~llg~~~~~~~~~~~~~~~~l~~i~i~~~ly~~~  134 (556)
T XP_005250561.1   95 LFSWHTCLLGVASCLLMMFLISPGAAGGSLLLMGLLAALL  134 (556)
T ss_pred             hhHHHHHHHHHHHHHHHHhccCHHHHHHHHHHHHHHHHHH


No 158
>XP_006720856.1 PREDICTED: solute carrier family 12 member 6 isoform X1 [Homo sapiens]
Probab=23.90  E-value=2.8e+03  Score=25.27  Aligned_cols=84  Identities=19%  Similarity=0.131  Sum_probs=0.0  Template_Neff=7.200

Q ss_pred             HcCCchHHHHHHHHHHHHHHHHHHHHHHHHHHHHHHHHHHHHHHHHHHHHHHHHHHHHHHHHHHH---------------
Q AT5G16550_LDIP   66 RRGSSLRALLVITMGTIVLLTTMALVVFTLFFVAATANAIIISLLISLAVAGGFLALFFLCLTGV---------------  130 (167)
Q Consensus        66 r~G~pwR~lLVisVGtI~LlaLtGL~vfmLfflaaTvNAiiislLmSLAa~GgFlA~FFtclt~i---------------  130 (167)
                      +++.|.|++++..+-.+.++.+..+                 ..+..+.+.+.++...+.+++.+               
T Consensus       566 k~g~P~~Aillt~~ia~i~ilig~l-----------------~~La~l~s~~~L~~y~~vnla~~~~~~~~~p~~rp~fk  628 (1101)
T XP_006720856.1  566 ANGEPTWALLLTAAIAELGILIASL-----------------DLVAPILSMFFLMCYLFVNLACALQTLLRTPNWRPRFR  628 (1101)
T ss_pred             CCCCCHHHHHHHHHHHHHHHHHhcH-----------------HHHHHHHHHHHHHHHHHHHHHHHHHHHHcCCCCCcccc


Q ss_pred             -HHHHHHHHHHHHHHHHHHHHHHHHHHhhhHHHHHhhC
Q AT5G16550_LDIP  131 -YIGALSVAAFVISTATVSAVVSVLIASGWIGFFYAVW  167 (167)
Q Consensus       131 -YIGALs~AafvISt~t~~ai~av~iasGWigf~w~vW  167 (167)
                       |--.+++.++..+...+. ++....+..++.+..+++
T Consensus       629 ~~~~~lsllG~i~~l~~mf-~~s~~~ali~i~i~~~iy  665 (1101)
T XP_006720856.1  629 YYHWALSFMGMSICLALMF-ISSWYYAIVAMVIAGMIY  665 (1101)
T ss_pred             ccHHHHHHHHHHHHHHHHH-hhhhhHHHHHHHHHHHHH


No 159
>NP_116317.1 transmembrane protein 141 [Homo sapiens]
Probab=23.85  E-value=2.3e+02  Score=25.21  Aligned_cols=28  Identities=29%  Similarity=0.394  Sum_probs=0.0  Template_Neff=3.800

Q ss_pred             HHHHHHHHHHhChhHHHHHHHhHHHHHH
Q AT5G16550_LDIP   36 LERVRNSVAENGPKLREASERTGREILL   63 (167)
Q Consensus        36 l~R~r~a~~e~~P~l~eas~~t~~dll~   63 (167)
                      ++|++++++++.|.++|-+.=-.+..+.
T Consensus         6 l~~v~d~v~~KhPg~~~Ya~Cqs~Af~k   33 (108)
T NP_116317.1       6 LSRVDDAVAAKHPGLGEYAACQSHAFMK   33 (108)
T ss_pred             cccHHHHHHHhCCCchHHHHHHHHHHHh


No 160
>6NPH_B Solute carrier family 12 (sodium/potassium/chloride; membrane protein; HET: POV; 2.9A {Danio rerio}; Related PDB entries: 6NPH_A 6NPK_B 6NPK_A
Probab=23.63  E-value=1.4e+03  Score=21.70  Aligned_cols=85  Identities=7%  Similarity=0.040  Sum_probs=0.0  Template_Neff=11.500

Q ss_pred             HcCCchHHHHHHHHHHHHHHHHHHHHHHHHHHHHHHHHHHHHHHHHHHHHHHHHHHHHHHHHHHHH--------------
Q AT5G16550_LDIP   66 RRGSSLRALLVITMGTIVLLTTMALVVFTLFFVAATANAIIISLLISLAVAGGFLALFFLCLTGVY--------------  131 (167)
Q Consensus        66 r~G~pwR~lLVisVGtI~LlaLtGL~vfmLfflaaTvNAiiislLmSLAa~GgFlA~FFtclt~iY--------------  131 (167)
                      |++.|+++.++..+..+....+.                 -...+.++.....+....+.+++.++              
T Consensus       367 ~~~~p~~a~~~~~~~~~~~~~~~-----------------~~~~l~~~~~~~~~~~~~~~~~~~~~~~~~~~~~~~~~~~  429 (472)
T 6NPH_B          367 KNNEPLRGYFLTFGIALAFILIA-----------------ELNVIAPIISNFFLASYALINFSVFHASLANSPGWRPSFK  429 (472)
T ss_dssp             TTTBCHHHHHHHHHHHHHHHTSC-----------------CHHHHHHHHHHHHHHHHHHHHHHHHHHHHHTCTTCCCCCT
T ss_pred             CCCchHHHHHHHHHHHHHHHHhc-----------------CHHHHHHHHHHHHHHHHHHHHHHHHHHHhcCCCCCCCcch


Q ss_pred             ----HHHHHHHHHHHHHHHHHHHHHHHHHhhhHHHHHhhC
Q AT5G16550_LDIP  132 ----IGALSVAAFVISTATVSAVVSVLIASGWIGFFYAVW  167 (167)
Q Consensus       132 ----IGALs~AafvISt~t~~ai~av~iasGWigf~w~vW  167 (167)
                          ........+.+-..........++..++....|..|
T Consensus       430 ~~~~~~~~~~~~~~~~~~~~~~~~~~~~~~~~~~~~~~~~  469 (472)
T 6NPH_B          430 YYNMWASLAGAILCCVVMFIINWWAALLTNVIVLSLYIYV  469 (472)
T ss_dssp             TCCHHHHHHHHHHHHHHHHHHCHHHHHHHHHHHHHHHHHH
T ss_pred             hhHHHHHHHHHHHHHHHHHHhcHHHHHHHHHHHHHHHHHH


No 161
>NP_001258113.1 trophinin isoform 7 [Homo sapiens]
Probab=23.40  E-value=8.3e+02  Score=29.70  Aligned_cols=83  Identities=17%  Similarity=0.193  Sum_probs=0.0  Template_Neff=2.700

Q ss_pred             CCcchHhHHHHHHHHHHHHHHHhCCCCCCCCCCcHHHHHHHHHHHhChhHHHHHHHhHHHH-------------------
Q AT5G16550_LDIP    1 EKEDDEDLKSLYSLICLTIGSILFPDSKTGDASSFLERVRNSVAENGPKLREASERTGREI-------------------   61 (167)
Q Consensus         1 ~~~~~~~~~~L~~v~~~~v~~I~~~~~~~~~~~~ll~R~r~a~~e~~P~l~eas~~t~~dl-------------------   61 (167)
                      +..+....+.+.+..+++|+.++ -..+.+.+-.--+=.|..+.++...+++..+++-+.+                   
T Consensus        37 ~pa~~ls~eeLDekVnkLVRYLL-~KEqKKqPIKRADIlKkVLKDyKr~FpeVFkkAQEkLEeVFGMELVELD~SSKSYI  115 (1034)
T NP_001258113.1   37 RPAPPRDVAILQERANKLVKYLL-VKDQTKIPIKRSDMLRDVIQEYDEYFPEIIERASYTLEKMFRVNLKEIDKQSSLYI  115 (1034)
T ss_pred             CCCCCCCHHHHHHHHHHHHHHHH-HHhccCCCcCHHHHHHHHcHHcHHhHHHHHHHHHHHHHHHcCeEEEEecCCCCEEE


Q ss_pred             ----------HHHHHcCCchHHHHHHHHHHHHH
Q AT5G16550_LDIP   62 ----------LLWTRRGSSLRALLVITMGTIVL   84 (167)
Q Consensus        62 ----------l~Wtr~G~pwR~lLVisVGtI~L   84 (167)
                                ..+..+..|.+.||.+++++|.+
T Consensus       116 LVStLPss~~iLsssqEaPKTGLLmLILSLIFM  148 (1034)
T NP_001258113.1  116 LISTQESSAGILGTTKDTPKLGLLMVILSVIFM  148 (1034)
T ss_pred             EEECCcccCCCCCCCCCCchHHHHHHHHHHHHh


No 162
>XP_016874471.1 PREDICTED: syntaxin-2 isoform X4 [Homo sapiens]
Probab=23.38  E-value=7.7e+02  Score=23.62  Aligned_cols=73  Identities=7%  Similarity=0.123  Sum_probs=0.0  Template_Neff=8.900

Q ss_pred             hHhHHHHHHHHHHHHHHHhCCCCCCCCCCcHHHHHHHHHHHhChhHHHHHHHhHHHHHHHHHcCCchHHHHHHHHHHHHH
Q AT5G16550_LDIP    5 DEDLKSLYSLICLTIGSILFPDSKTGDASSFLERVRNSVAENGPKLREASERTGREILLWTRRGSSLRALLVITMGTIVL   84 (167)
Q Consensus         5 ~~~~~~L~~v~~~~v~~I~~~~~~~~~~~~ll~R~r~a~~e~~P~l~eas~~t~~dll~Wtr~G~pwR~lLVisVGtI~L   84 (167)
                      ++.-..|.+.+.++=..+.       +-...++|+..-+.+-...++++.++. ....+.-++++.++.+++..++.+.+
T Consensus       237 e~~I~eL~~lf~~la~lV~-------eQge~Id~Ie~nv~~a~~~v~~g~~~L-~kA~~~~k~~rk~~~~~~l~~~~~l~  308 (309)
T XP_016874471.1  237 ETSIRELHEMFMDMAMFVE-------TQGEMINNIERNVMNATDYVEHAKEET-KKAIKYQSKARRQQHCPSNHIPRAIY  308 (309)
T ss_pred             HHHHHHHHHHHHHHHHHHH-------HHHHHHHHHHHHHHHHHHHHHHHHHHH-HHHHHHHHHHHHHhHHHhcchhhHhc


Q ss_pred             H
Q AT5G16550_LDIP   85 L   85 (167)
Q Consensus        85 l   85 (167)
                      +
T Consensus       309 ~  309 (309)
T XP_016874471.1  309 P  309 (309)
T ss_pred             C


No 163
>NP_057610.2 BET1-like protein isoform 2 [Homo sapiens]
Probab=23.37  E-value=4.4e+02  Score=22.00  Aligned_cols=72  Identities=11%  Similarity=-0.021  Sum_probs=0.0  Template_Neff=7.000

Q ss_pred             hHhHHHHHHHHHHHHHHHhCCCCCCCCCCcHHHHHHHHHHHhChhHHHHHHHhHHHHHHHHHcC-CchHHHHHHHHHHHH
Q AT5G16550_LDIP    5 DEDLKSLYSLICLTIGSILFPDSKTGDASSFLERVRNSVAENGPKLREASERTGREILLWTRRG-SSLRALLVITMGTIV   83 (167)
Q Consensus         5 ~~~~~~L~~v~~~~v~~I~~~~~~~~~~~~ll~R~r~a~~e~~P~l~eas~~t~~dll~Wtr~G-~pwR~lLVisVGtI~   83 (167)
                      ++.-..|..+-.++=.++-       +...+++++.+.+.+..++++... +-.+.+=+=+..| ++|..+++.+|.+|.
T Consensus        29 ~~~v~~Lk~ia~~i~~Ei~-------~Qn~~Ld~l~~~~d~~~~~l~~~~-~~~r~~~~~~~~~~~~~~~i~~~~v~Lif  100 (102)
T NP_057610.2      29 ASKVTRLKSLALDIDRDAE-------DQNRYLDGMVRAHGVRVSVPCPST-TCCRACSVSFSTGAGGWSNHHFCVILLGF  100 (102)
T ss_pred             HHHHHHHHHHHHHHHHHHH-------HHHHHHHHHHHHHHHcccCCCCcc-hHHHHHHHHhhcCcchHhhccccchHHhh


Q ss_pred             H
Q AT5G16550_LDIP   84 L   84 (167)
Q Consensus        84 L   84 (167)
                      |
T Consensus       101 l  101 (102)
T NP_057610.2     101 L  101 (102)
T ss_pred             C


No 164
>1BM4_A MOLONEY MURINE LEUKEMIA VIRUS CAPSID; MOLONEY MURINE LEUKEMIA VIRUS CAPSID; NMR {N/A} SCOP: j.47.1.1
Probab=23.35  E-value=2.4e+02  Score=18.52  Aligned_cols=22  Identities=27%  Similarity=0.504  Sum_probs=0.0  Template_Neff=7.100

Q ss_pred             CCCCCCCcHHHHHHHHHHHhCh
Q AT5G16550_LDIP   27 SKTGDASSFLERVRNSVAENGP   48 (167)
Q Consensus        27 ~~~~~~~~ll~R~r~a~~e~~P   48 (167)
                      ..+..+..+++|++++++..-|
T Consensus        10 ~~~e~P~~flerl~ea~r~yt~   31 (32)
T 1BM4_A           10 GPNESPSAFLERLKEAYRRYTP   31 (32)
T ss_dssp             TGGGHHHHHHHHHHHHHHHTSC
T ss_pred             CCCCCHHHHHHHHHHHHHhhCC


No 165
>XP_016881546.1 PREDICTED: nucleolar protein 4 isoform X7 [Homo sapiens]
Probab=23.25  E-value=1.4e+03  Score=25.20  Aligned_cols=67  Identities=18%  Similarity=0.197  Sum_probs=0.0  Template_Neff=2.600

Q ss_pred             CCcchHhHHHHHHHHHHHHHHHhCCC-CCCCCCCcHHHHHHHHHHHhChhHHHHHHHhHHHHHHHHHc
Q AT5G16550_LDIP    1 EKEDDEDLKSLYSLICLTIGSILFPD-SKTGDASSFLERVRNSVAENGPKLREASERTGREILLWTRR   67 (167)
Q Consensus         1 ~~~~~~~~~~L~~v~~~~v~~I~~~~-~~~~~~~~ll~R~r~a~~e~~P~l~eas~~t~~dll~Wtr~   67 (167)
                      +.-..|+.+.+...++.+|++-+... +-++.+...++-+..+-+.+.|+++|-.|+..+.-|.=-||
T Consensus       150 ~~~d~Er~~afn~fVR~~vdE~LDr~vpis~QPke~i~ai~~sc~RqFPef~~r~RkRIRtYLKscRR  217 (387)
T XP_016881546.1  150 DGVEAERLKAFNMFVRLFVDENLDRMVPISKQPKEKIQAIIDSCRRQFPEYQERARKRIRTYLKSCRR  217 (387)
T ss_pred             cCCcHHHHHHHHHHHHHHHHhhccccCCcccChHHHHHHHHHHHHHhCHHHHHHHHHHHHHHHHHHHH


No 166
>NP_803173.1 syntaxin-12 [Homo sapiens]
Probab=23.23  E-value=1.4e+03  Score=21.35  Aligned_cols=82  Identities=13%  Similarity=0.239  Sum_probs=0.0  Template_Neff=9.500

Q ss_pred             hHhHHHHHHHHHHHHHHHhCCCCCCCCCCcHHHHHHHHHHHhChhHHHHHHHhHHHHHHHHHcCCchHHHHHHHHHHHHH
Q AT5G16550_LDIP    5 DEDLKSLYSLICLTIGSILFPDSKTGDASSFLERVRNSVAENGPKLREASERTGREILLWTRRGSSLRALLVITMGTIVL   84 (167)
Q Consensus         5 ~~~~~~L~~v~~~~v~~I~~~~~~~~~~~~ll~R~r~a~~e~~P~l~eas~~t~~dll~Wtr~G~pwR~lLVisVGtI~L   84 (167)
                      ++.-..+.++++++-..+.       .-...++++..-+.+-.-...++.++.-...-..-+....+..++++.+-.+.+
T Consensus       192 ~~~i~~l~~l~~~l~~lv~-------~Q~~~id~i~~~~~~~~~~~~~~~~~l~~A~~~~~~~~~~~~~~~~~~~~i~~~  264 (276)
T NP_803173.1     192 EADILDVNQIFKDLAMMIH-------DQGDLIDSIEANVESSEVHVERATEQLQRAAYYQKKSRKKMCILVLVLSVIILI  264 (276)
T ss_pred             HHHHHHHHHHHHHHHHHHH-------HHHHHHHHHHHHHHHHHHHHHHHHHHHHHHHHHHHHHHHHHHHHHHHHHHHHHH


Q ss_pred             HHHHHHHHH
Q AT5G16550_LDIP   85 LTTMALVVF   93 (167)
Q Consensus        85 laLtGL~vf   93 (167)
                      +.+-.++++
T Consensus       265 ~~~~~~~~~  273 (276)
T NP_803173.1     265 LGLIIWLVY  273 (276)
T ss_pred             HHHHHHHHh


No 167
>NP_612210.4 C-type lectin domain family 12 member A isoform 1 [Homo sapiens]
Probab=23.19  E-value=6e+02  Score=23.35  Aligned_cols=29  Identities=21%  Similarity=0.273  Sum_probs=0.0  Template_Neff=9.400

Q ss_pred             CchHHHHHHHHHHHHHHHHHHHHHHHHHH
Q AT5G16550_LDIP   69 SSLRALLVITMGTIVLLTTMALVVFTLFF   97 (167)
Q Consensus        69 ~pwR~lLVisVGtI~LlaLtGL~vfmLff   97 (167)
                      ++++-++.+..|++.++-|++++++...+
T Consensus        36 ~~~~~~~~~~lgilcl~LL~~~~~l~~~~   64 (265)
T NP_612210.4      36 SHVWRPAALFLTLLCLLLLIGLGVLASMF   64 (265)
T ss_pred             ChhHHHHHHHHHHHHHHHHHHHHHHHHHH


No 168
>XP_005253381.1 PREDICTED: C-type lectin domain family 12 member A isoform X2 [Homo sapiens]
Probab=23.19  E-value=6e+02  Score=23.35  Aligned_cols=29  Identities=21%  Similarity=0.273  Sum_probs=0.0  Template_Neff=9.400

Q ss_pred             CchHHHHHHHHHHHHHHHHHHHHHHHHHH
Q AT5G16550_LDIP   69 SSLRALLVITMGTIVLLTTMALVVFTLFF   97 (167)
Q Consensus        69 ~pwR~lLVisVGtI~LlaLtGL~vfmLff   97 (167)
                      ++++-++.+..|++.++-|++++++...+
T Consensus        36 ~~~~~~~~~~lgilcl~LL~~~~~l~~~~   64 (265)
T XP_005253381.1   36 SHVWRPAALFLTLLCLLLLIGLGVLASMF   64 (265)
T ss_pred             ChhHHHHHHHHHHHHHHHHHHHHHHHHHH


No 169
>XP_011518872.1 PREDICTED: C-type lectin domain family 12 member A isoform X2 [Homo sapiens]
Probab=23.19  E-value=6e+02  Score=23.35  Aligned_cols=29  Identities=21%  Similarity=0.273  Sum_probs=0.0  Template_Neff=9.400

Q ss_pred             CchHHHHHHHHHHHHHHHHHHHHHHHHHH
Q AT5G16550_LDIP   69 SSLRALLVITMGTIVLLTTMALVVFTLFF   97 (167)
Q Consensus        69 ~pwR~lLVisVGtI~LlaLtGL~vfmLff   97 (167)
                      ++++-++.+..|++.++-|++++++...+
T Consensus        36 ~~~~~~~~~~lgilcl~LL~~~~~l~~~~   64 (265)
T XP_011518872.1   36 SHVWRPAALFLTLLCLLLLIGLGVLASMF   64 (265)
T ss_pred             ChhHHHHHHHHHHHHHHHHHHHHHHHHHH


No 170
>NP_006589.2 solute carrier family 12 member 7 [Homo sapiens]
Probab=23.17  E-value=2.7e+03  Score=24.71  Aligned_cols=85  Identities=12%  Similarity=0.064  Sum_probs=0.0  Template_Neff=8.600

Q ss_pred             HcCCchHHHHHHHHHHHHHHHHHHHHHHHHHHHHHHHHHHHHHHHHHHHHHHHHHHHHHHHHHHHHHH------------
Q AT5G16550_LDIP   66 RRGSSLRALLVITMGTIVLLTTMALVVFTLFFVAATANAIIISLLISLAVAGGFLALFFLCLTGVYIG------------  133 (167)
Q Consensus        66 r~G~pwR~lLVisVGtI~LlaLtGL~vfmLfflaaTvNAiiislLmSLAa~GgFlA~FFtclt~iYIG------------  133 (167)
                      +++.|+|++++..+-.+.++..-                 -+..+.++...+..+...+.+.+.++.-            
T Consensus       550 ~~~~P~~aill~~~i~~~~~~i~-----------------~l~~l~~l~s~~~li~y~~i~~a~~~l~~~~~~~~~~~~k  612 (1083)
T NP_006589.2     550 ANGEPTWALLLTVLICETGILIA-----------------SLDSVAPILSMFFLMCYLFVNLACAVQTLLRTPNWRPRFK  612 (1083)
T ss_pred             CCCCCHHHHHHHHHHHHHHHHHh-----------------cHHhHHHHHHHHHHHHHHHHHHHHHHHHHhcCCCCCccch


Q ss_pred             ------HHHHHHHHHHHHHHHHHHHHHHHhhhHHHHHhhC
Q AT5G16550_LDIP  134 ------ALSVAAFVISTATVSAVVSVLIASGWIGFFYAVW  167 (167)
Q Consensus       134 ------ALs~AafvISt~t~~ai~av~iasGWigf~w~vW  167 (167)
                            ++....+.+..+........++...-...+|..+
T Consensus       613 ~~~~~l~l~g~i~~l~~~~~~~~~~a~~~~~i~~~ly~~~  652 (1083)
T NP_006589.2     613 FYHWTLSFLGMSLCLALMFICSWYYALSAMLIAGCIYKYI  652 (1083)
T ss_pred             hhHHHHHHHHHHHHHHHHHHhhHHHHHHHHHHHHHHHHHH


No 171
>NP_001185478.1 nucleolar protein 4 isoform 5 [Homo sapiens]
Probab=22.79  E-value=1.5e+03  Score=24.80  Aligned_cols=67  Identities=18%  Similarity=0.197  Sum_probs=0.0  Template_Neff=2.700

Q ss_pred             CCcchHhHHHHHHHHHHHHHHHhCCC-CCCCCCCcHHHHHHHHHHHhChhHHHHHHHhHHHHHHHHHc
Q AT5G16550_LDIP    1 EKEDDEDLKSLYSLICLTIGSILFPD-SKTGDASSFLERVRNSVAENGPKLREASERTGREILLWTRR   67 (167)
Q Consensus         1 ~~~~~~~~~~L~~v~~~~v~~I~~~~-~~~~~~~~ll~R~r~a~~e~~P~l~eas~~t~~dll~Wtr~   67 (167)
                      +.-..|+.+.+...++.+|++-+... +-+..+...++-+..+-..+.|++++..|+.-+.-|.=-||
T Consensus       116 ~~~d~Er~~afn~fvR~~vde~LDr~v~is~QPk~~i~ai~~~c~rqFPef~~r~RkRIRtyLKscRR  183 (353)
T NP_001185478.1  116 DGVEAERLKAFNMFVRLFVDENLDRMVPISKQPKEKIQAIIDSCRRQFPEYQERARKRIRTYLKSCRR  183 (353)
T ss_pred             cCCcHHHHHHHHHHHHHHHHhhccccCCcccChHHHHHHHHHHHHHhCHHHHHHHHHHHHHHHHHHHH


No 172
>XP_016881548.1 PREDICTED: nucleolar protein 4 isoform X8 [Homo sapiens]
Probab=22.79  E-value=1.5e+03  Score=24.80  Aligned_cols=67  Identities=18%  Similarity=0.197  Sum_probs=0.0  Template_Neff=2.700

Q ss_pred             CCcchHhHHHHHHHHHHHHHHHhCCC-CCCCCCCcHHHHHHHHHHHhChhHHHHHHHhHHHHHHHHHc
Q AT5G16550_LDIP    1 EKEDDEDLKSLYSLICLTIGSILFPD-SKTGDASSFLERVRNSVAENGPKLREASERTGREILLWTRR   67 (167)
Q Consensus         1 ~~~~~~~~~~L~~v~~~~v~~I~~~~-~~~~~~~~ll~R~r~a~~e~~P~l~eas~~t~~dll~Wtr~   67 (167)
                      +.-..|+.+.+...++.+|++-+... +-+..+...++-+..+-..+.|++++..|+.-+.-|.=-||
T Consensus       116 ~~~d~Er~~afn~fvR~~vde~LDr~v~is~QPk~~i~ai~~~c~rqFPef~~r~RkRIRtyLKscRR  183 (353)
T XP_016881548.1  116 DGVEAERLKAFNMFVRLFVDENLDRMVPISKQPKEKIQAIIDSCRRQFPEYQERARKRIRTYLKSCRR  183 (353)
T ss_pred             cCCcHHHHHHHHHHHHHHHHhhccccCCcccChHHHHHHHHHHHHHhCHHHHHHHHHHHHHHHHHHHH


No 173
>6KKT_A Solute carrier family 12 member; ion co-transporter, TRANSPORT PROTEIN; HET: BGC, NAG, GLC, DU0; 2.9A {Homo sapiens}; Related PDB entries: 6Y5R_B 6Y5R_A 6KKR_B 6KKR_A 6KKT_B 6KKU_B 6KKU_A
Probab=22.66  E-value=2.6e+03  Score=24.38  Aligned_cols=85  Identities=14%  Similarity=0.117  Sum_probs=0.0  Template_Neff=9.400

Q ss_pred             HcCCchHHHHHHHHHHHHHHHHHHHHHHHHHHHHHHHHHHHHHHHHHHHHHHHHHHHHHHHHHHHHH-------------
Q AT5G16550_LDIP   66 RRGSSLRALLVITMGTIVLLTTMALVVFTLFFVAATANAIIISLLISLAVAGGFLALFFLCLTGVYI-------------  132 (167)
Q Consensus        66 r~G~pwR~lLVisVGtI~LlaLtGL~vfmLfflaaTvNAiiislLmSLAa~GgFlA~FFtclt~iYI-------------  132 (167)
                      +++.|++++++..+-.+.++.+.                 -+..+..+...+.++...+.+++.++.             
T Consensus       550 ~~~~P~~a~l~~~~i~~~~~li~-----------------~~~~l~~i~s~~~l~~~~~~~~a~~~~~~~~~~~~rp~~~  612 (1095)
T 6KKT_A          550 VNGEPTWALLLTALIAELGILIA-----------------SLDMVAPILSMFFLMCYLFVNLACAVQTLLRTPNWRPRFK  612 (1095)
T ss_dssp             SSCCBSHHHHHHHHHHHHHHTTC-----------------CHHHHHHHHHHHHHHHHHHHHHHHHHHHHTTCTTCCCCCT
T ss_pred             ccCCCHHHHHHHHHHHHHHHHHh-----------------chhhHHHHHHHHHHHHHHHHHHHHHHHHHhCCCCCCCccc


Q ss_pred             -----HHHHHHHHHHHHHHHHHHHHHHHHhhhHHHHHhhC
Q AT5G16550_LDIP  133 -----GALSVAAFVISTATVSAVVSVLIASGWIGFFYAVW  167 (167)
Q Consensus       133 -----GALs~AafvISt~t~~ai~av~iasGWigf~w~vW  167 (167)
                           .++......+....+......+++..-.+..|..+
T Consensus       613 ~~~~~~~~~g~~~~~~~~~~~~~~~~~~~~~i~~~i~~~~  652 (1095)
T 6KKT_A          613 YYHWALSFLGMSLCLALMFVSSWYYALVAMLIAGMIYKYI  652 (1095)
T ss_dssp             TCCHHHHHHHHHHHHHHHHHHCHHHHHHHHHHHHHHHHHC
T ss_pred             hhhhHHHHHHHHHHHHHHHHHHHHHHHHHHHHHHHHHHHH


No 174
>XP_011510575.1 PREDICTED: uncharacterized protein LOC101929926 isoform X6 [Homo sapiens]
Probab=22.63  E-value=1.8e+03  Score=22.38  Aligned_cols=83  Identities=12%  Similarity=0.187  Sum_probs=0.0  Template_Neff=1.800

Q ss_pred             CCcchHhHHHHHHHHHHHHHHHhCCCCCCCCCCcHHHHHHHHHHHhChhHHHHHHHhHHHHHHHHHcCCchHHHHHHHHH
Q AT5G16550_LDIP    1 EKEDDEDLKSLYSLICLTIGSILFPDSKTGDASSFLERVRNSVAENGPKLREASERTGREILLWTRRGSSLRALLVITMG   80 (167)
Q Consensus         1 ~~~~~~~~~~L~~v~~~~v~~I~~~~~~~~~~~~ll~R~r~a~~e~~P~l~eas~~t~~dll~Wtr~G~pwR~lLVisVG   80 (167)
                      +...||+.-+++.=+...+..-      -.++..+++.++-..+.-..+|.+++...-...-.=-..-.+.-.....+.|
T Consensus        68 qdhlEeEaakfF~~~Dqaik~~------RdDk~~LLeE~~~~K~lFt~RL~~~S~~lkek~~n~~~~~~~r~~~wa~~l~  141 (199)
T XP_011510575.1   68 RDHLEEETAKFFTQVHQAIKTL------RDDKTVLLEEIYTHKNLFTERLNKISDGLKEKACNESCARNRRTSLWAVSLS  141 (199)
T ss_pred             hhHHHHHHHHHHHHHHHHHHhh------hcCcchHHHHHHHHHHHHHHHHHHHhHHHHHhhccccccccHHHHHHHHHHH


Q ss_pred             HHHHHHHHH
Q AT5G16550_LDIP   81 TIVLLTTMA   89 (167)
Q Consensus        81 tI~LlaLtG   89 (167)
                      ...++|++|
T Consensus       142 ~al~lai~~  150 (199)
T XP_011510575.1  142 SALLLAIAG  150 (199)
T ss_pred             HHHHHHHHc


No 175
>NP_000103.2 sulfate transporter [Homo sapiens]
Probab=22.62  E-value=2.3e+03  Score=23.76  Aligned_cols=135  Identities=9%  Similarity=0.076  Sum_probs=0.0  Template_Neff=8.800

Q ss_pred             CCCCCCCCCCcHHHHHHHHHHHhChhHHHHHHHhHHHHHHHHHcCCchHHHHHHHHHHHHHHHHHHHHHHHHHHHHHHHH
Q AT5G16550_LDIP   24 FPDSKTGDASSFLERVRNSVAENGPKLREASERTGREILLWTRRGSSLRALLVITMGTIVLLTTMALVVFTLFFVAATAN  103 (167)
Q Consensus        24 ~~~~~~~~~~~ll~R~r~a~~e~~P~l~eas~~t~~dll~Wtr~G~pwR~lLVisVGtI~LlaLtGL~vfmLfflaaTvN  103 (167)
                      ...+....++...++.|+..+...+++++..++... +++|+++....+.+.-=..+-+    .+|+...-...--+.+.
T Consensus        59 ~~~~~~~~~~~~~~~~~~~~~~~~~~~~~~~~~~~P-~~~wl~~y~~~~~l~~Di~aGl----t~~~~~iP~~~a~a~la  133 (739)
T NP_000103.2      59 QEKSDTNFKEFVIKKLQKNCQCSPAKAKNMILGFLP-VLQWLPKYDLKKNILGDVMSGL----IVGILLVPQSIAYSLLA  133 (739)
T ss_pred             cccCCCcHHHHHHHHHHHhcCCCHHHHHHHHHhhch-HHHhccCCChhHhHHHHHHHHH----HHHHHHHhHHHHHHHHh


Q ss_pred             HHHHHHHHHHHHHHHHHHHHHHHHHHHHHHHHHHHHHHHHHHH-------------------------------------
Q AT5G16550_LDIP  104 AIIISLLISLAVAGGFLALFFLCLTGVYIGALSVAAFVISTAT-------------------------------------  146 (167)
Q Consensus       104 AiiislLmSLAa~GgFlA~FFtclt~iYIGALs~AafvISt~t-------------------------------------  146 (167)
                      .+-...-+--+.+++++..+|..---+-+|.-++.+..++.+.                                     
T Consensus       134 ~~~p~~GL~ss~i~~liy~l~G~s~~~~~G~~a~~sl~v~~~~~~~~~~~~~~~~~~~~~~~~~~~~~~~~~~~~~~~~~  213 (739)
T NP_000103.2     134 GQEPVYGLYTSFFASIIYFLLGTSRHISVGIFGVLCLMIGETVDRELQKAGYDNAHSAPSLGMVSNGSTLLNHTSDRICD  213 (739)
T ss_pred             CCChHHHHHHHHHHHHHHHHHcCCcccchHHHHHHHHHHHHHHHHHHHhcCCCCCCCCCccccccCCcccccCCCCccCC


Q ss_pred             -----HHHHHHHHHHhhhHHHH
Q AT5G16550_LDIP  147 -----VSAVVSVLIASGWIGFF  163 (167)
Q Consensus       147 -----~~ai~av~iasGWigf~  163 (167)
                           +.....+.+.+|-+-++
T Consensus       214 ~~~~~~~~~~~~~~l~Gii~ll  235 (739)
T NP_000103.2     214 KSCYAIMVGSTVTFIAGVYQVA  235 (739)
T ss_pred             chHHHHHHHHHHHHHHHHHHHH


No 176
>XP_016864680.1 PREDICTED: sulfate transporter isoform X1 [Homo sapiens]
Probab=22.62  E-value=2.3e+03  Score=23.76  Aligned_cols=135  Identities=9%  Similarity=0.076  Sum_probs=0.0  Template_Neff=8.800

Q ss_pred             CCCCCCCCCCcHHHHHHHHHHHhChhHHHHHHHhHHHHHHHHHcCCchHHHHHHHHHHHHHHHHHHHHHHHHHHHHHHHH
Q AT5G16550_LDIP   24 FPDSKTGDASSFLERVRNSVAENGPKLREASERTGREILLWTRRGSSLRALLVITMGTIVLLTTMALVVFTLFFVAATAN  103 (167)
Q Consensus        24 ~~~~~~~~~~~ll~R~r~a~~e~~P~l~eas~~t~~dll~Wtr~G~pwR~lLVisVGtI~LlaLtGL~vfmLfflaaTvN  103 (167)
                      ...+....++...++.|+..+...+++++..++... +++|+++....+.+.-=..+-+    .+|+...-...--+.+.
T Consensus        59 ~~~~~~~~~~~~~~~~~~~~~~~~~~~~~~~~~~~P-~~~wl~~y~~~~~l~~Di~aGl----t~~~~~iP~~~a~a~la  133 (739)
T XP_016864680.1   59 QEKSDTNFKEFVIKKLQKNCQCSPAKAKNMILGFLP-VLQWLPKYDLKKNILGDVMSGL----IVGILLVPQSIAYSLLA  133 (739)
T ss_pred             cccCCCcHHHHHHHHHHHhcCCCHHHHHHHHHhhch-HHHhccCCChhHhHHHHHHHHH----HHHHHHHhHHHHHHHHh


Q ss_pred             HHHHHHHHHHHHHHHHHHHHHHHHHHHHHHHHHHHHHHHHHHH-------------------------------------
Q AT5G16550_LDIP  104 AIIISLLISLAVAGGFLALFFLCLTGVYIGALSVAAFVISTAT-------------------------------------  146 (167)
Q Consensus       104 AiiislLmSLAa~GgFlA~FFtclt~iYIGALs~AafvISt~t-------------------------------------  146 (167)
                      .+-...-+--+.+++++..+|..---+-+|.-++.+..++.+.                                     
T Consensus       134 ~~~p~~GL~ss~i~~liy~l~G~s~~~~~G~~a~~sl~v~~~~~~~~~~~~~~~~~~~~~~~~~~~~~~~~~~~~~~~~~  213 (739)
T XP_016864680.1  134 GQEPVYGLYTSFFASIIYFLLGTSRHISVGIFGVLCLMIGETVDRELQKAGYDNAHSAPSLGMVSNGSTLLNHTSDRICD  213 (739)
T ss_pred             CCChHHHHHHHHHHHHHHHHHcCCcccchHHHHHHHHHHHHHHHHHHHhcCCCCCCCCCccccccCCcccccCCCCccCC


Q ss_pred             -----HHHHHHHHHHhhhHHHH
Q AT5G16550_LDIP  147 -----VSAVVSVLIASGWIGFF  163 (167)
Q Consensus       147 -----~~ai~av~iasGWigf~  163 (167)
                           +.....+.+.+|-+-++
T Consensus       214 ~~~~~~~~~~~~~~l~Gii~ll  235 (739)
T XP_016864680.1  214 KSCYAIMVGSTVTFIAGVYQVA  235 (739)
T ss_pred             chHHHHHHHHHHHHHHHHHHHH


No 177
>NP_001008495.2 transmembrane protein 64 isoform 1 [Homo sapiens]
Probab=22.60  E-value=1.9e+03  Score=22.73  Aligned_cols=70  Identities=17%  Similarity=0.146  Sum_probs=0.0  Template_Neff=7.700

Q ss_pred             HHhHHHHHHHHHcCCchHHHHHHHHHHHHHHHHHHHHHHHHHHHHHHHHHHHHHHHHHHHHHHHHHHHHH
Q AT5G16550_LDIP   55 ERTGREILLWTRRGSSLRALLVITMGTIVLLTTMALVVFTLFFVAATANAIIISLLISLAVAGGFLALFF  124 (167)
Q Consensus        55 ~~t~~dll~Wtr~G~pwR~lLVisVGtI~LlaLtGL~vfmLfflaaTvNAiiislLmSLAa~GgFlA~FF  124 (167)
                      ++..+++.+|+++-+++-..++..+..+..........-.+..++.........++++....-....+.|
T Consensus       141 ~~~~~~l~~~l~~~g~~~~~ll~~~~~~~~~~~~~~p~~~~~v~aG~l~g~~~~~li~~iG~~lG~~i~y  210 (380)
T NP_001008495.2  141 RRYLHHLLLWVESLDSLLGVLLFVVGFIVVSFPCGWGYIVLNVAAGYLYGFVLGMGLMMVGVLIGTFIAH  210 (380)
T ss_pred             HHHHHHHHHHHHhCchHHHHHHHHHHHHHHhcCCcchHHHHHHHHHHHHcHHHHHHHHHHHHHHHHHHHH


No 178
>NP_001191797.1 syntaxin-16 isoform e [Homo sapiens]
Probab=22.56  E-value=1.4e+03  Score=21.14  Aligned_cols=75  Identities=13%  Similarity=0.237  Sum_probs=0.0  Template_Neff=9.700

Q ss_pred             hHhHHHHHHHHHHHHHHHhCCCCCCCCCCcHHHHHHHHHHHhChhHHHHHHHhHHHHHHHHHcCCchHHHHHHHHHHHHH
Q AT5G16550_LDIP    5 DEDLKSLYSLICLTIGSILFPDSKTGDASSFLERVRNSVAENGPKLREASERTGREILLWTRRGSSLRALLVITMGTIVL   84 (167)
Q Consensus         5 ~~~~~~L~~v~~~~v~~I~~~~~~~~~~~~ll~R~r~a~~e~~P~l~eas~~t~~dll~Wtr~G~pwR~lLVisVGtI~L   84 (167)
                      ++.-..+.++..++-..+-       .-...++++...+.+....++.+.++.- ....-.++.+.|.....+.++.+.+
T Consensus       191 e~~i~el~~l~~~l~~~v~-------~Q~e~id~I~~~v~~a~~~v~~a~~~L~-ka~~~~~~~r~~~~~~~~~~~i~~~  262 (272)
T NP_001191797.1  191 VQSISDLNEIFRDLGAMIV-------EQGTVLDRIDYNVEQSCIKTEDGLKQLH-KAEQYQKKNRKMLVILILFVIIIVL  262 (272)
T ss_pred             HHHHHHHHHHHHHHHHHHH-------HHHHHHHHHHHHHHHHHHHHHHHHHHHH-HHHHHHHhHHHHHHHHHHHHHHHHH


Q ss_pred             HHH
Q AT5G16550_LDIP   85 LTT   87 (167)
Q Consensus        85 laL   87 (167)
                      +.+
T Consensus       263 ~v~  265 (272)
T NP_001191797.1  263 IVV  265 (272)
T ss_pred             HHH


No 179
>1V5K_A microtubule-associated protein, RP/EB family, member; calponin homology (CH) domain, microtubule; NMR {Mus musculus} SCOP: l.1.1.1, a.40.1.1
Probab=22.51  E-value=4.6e+02  Score=21.62  Aligned_cols=53  Identities=17%  Similarity=0.322  Sum_probs=0.0  Template_Neff=8.200

Q ss_pred             HHHHHHHHHhCCCCCCCCCCcHHHHHHHHHHHhChhHHHHHHH------------------hHHHHHHHHHc
Q AT5G16550_LDIP   14 LICLTIGSILFPDSKTGDASSFLERVRNSVAENGPKLREASER------------------TGREILLWTRR   67 (167)
Q Consensus        14 v~~~~v~~I~~~~~~~~~~~~ll~R~r~a~~e~~P~l~eas~~------------------t~~dll~Wtr~   67 (167)
                      +++.+++.+. |+.-.-....+-........+|...++++.++                  --.+.++|+++
T Consensus        36 ~~c~ll~~l~-P~~i~~~kv~~~~~~~~~~~~N~~~lq~a~~~~gi~~~ipv~~L~~g~~~~~l~flqw~~~  106 (115)
T 1V5K_A           36 AYCQFMDMLF-PGSIALKKVKFQAKLEHEYIQNFKILQAGFKRMGVDKIIPVDKLVKGKFQDNFEFVQWFKK  106 (115)
T ss_dssp             HHHHHHHHHS-TTSSCTTTSCTTCCSHHHHHHHHHHHHHHHHHHTCCCCCCCTTTTSCCSSTTHHHHHHHHH
T ss_pred             HHHHHHHHHc-cccccccccCCCCCCHHHHHHHHHHHHHHHHHcCCCceecHHHHcCCCcHHHHHHHHHHHH


No 180
>XP_016867405.1 PREDICTED: C-type lectin domain family 5 member A isoform X2 [Homo sapiens]
Probab=22.51  E-value=5.8e+02  Score=21.05  Aligned_cols=25  Identities=20%  Similarity=0.483  Sum_probs=0.0  Template_Neff=10.100

Q ss_pred             hHHHHHHHHHHHHHHHHHHHHHHHHHH
Q AT5G16550_LDIP   71 LRALLVITMGTIVLLTTMALVVFTLFF   97 (167)
Q Consensus        71 wR~lLVisVGtI~LlaLtGL~vfmLff   97 (167)
                      ||.+.+  .+++.++-++++.++...+
T Consensus         3 ~~~~~~--l~i~~~~lli~~~~l~~~~   27 (164)
T XP_016867405.1    3 WHMIIS--GLIVVVLKVVGMTLFLLYF   27 (164)
T ss_pred             HHHHHH--HHHHHHHHHHHHHHHHHHh


No 181
>NP_001120729.1 zinc transporter ZIP10 precursor [Homo sapiens]
Probab=22.45  E-value=1.2e+03  Score=27.26  Aligned_cols=53  Identities=17%  Similarity=0.288  Sum_probs=0.0  Template_Neff=6.600

Q ss_pred             HHHHHHHHHHHHHHHHHHHHHH-HHHHHHHHHHHHHHHHHHHHHHHHHHHHHHHH
Q AT5G16550_LDIP   74 LLVITMGTIVLLTTMALVVFTL-FFVAATANAIIISLLISLAVAGGFLALFFLCL  127 (167)
Q Consensus        74 lLVisVGtI~LlaLtGL~vfmL-fflaaTvNAiiislLmSLAa~GgFlA~FFtcl  127 (167)
                      .....++.++++.+.|++..++ -++.-...-.++++++++| +|.+++-.|.=|
T Consensus       406 ~w~~~~lav~iIsl~slLGv~liPll~k~~~~~lL~fLvalA-VGvLlGdAlLHL  459 (831)
T NP_001120729.1  406 AWICGIISITVISLLSLLGVILVPIINQGCFKFLLTFLVALA-VGTMSGDALLHL  459 (831)
T ss_pred             HHHHHHHHHHHHHHHHHHHHHHHHHHCCchHHHHHHHHHHHH-HHHHHHHHHHHH


No 182
>XP_016883470.1 PREDICTED: solute carrier family 12 member 5 isoform X1 [Homo sapiens]
Probab=22.36  E-value=2.9e+03  Score=24.85  Aligned_cols=105  Identities=12%  Similarity=0.102  Sum_probs=0.0  Template_Neff=8.100

Q ss_pred             HHHHHHH--HhChhHHHHHHHhHHHHHHHHHcCCchHHHHHHHHHHHHHHHHHHHHHHHHHHHHHHHHHHHHHHHHHHHH
Q AT5G16550_LDIP   38 RVRNSVA--ENGPKLREASERTGREILLWTRRGSSLRALLVITMGTIVLLTTMALVVFTLFFVAATANAIIISLLISLAV  115 (167)
Q Consensus        38 R~r~a~~--e~~P~l~eas~~t~~dll~Wtr~G~pwR~lLVisVGtI~LlaLtGL~vfmLfflaaTvNAiiislLmSLAa  115 (167)
                      |+-.+++  ...|.++.-.|..        +++.|+|++++..+-.+.++.+.                 -+..+.++.+
T Consensus       531 Rll~ala~D~~lP~l~~f~k~~--------~~~~P~~aill~~~i~~~~ili~-----------------~l~~ia~l~s  585 (1134)
T XP_016883470.1  531 RLLQAISRDGIVPFLQVFGHGK--------ANGEPTWALLLTACICEIGILIA-----------------SLDEVAPILS  585 (1134)
T ss_pred             HHHHHHHhcCCchhhHhhcccC--------CCCCcHHHHHHHHHHHHHHHHhc-----------------CHhhHHHHHH


Q ss_pred             HHHHHHHHHHHHHHHHHH------------------HHHHHHHHHHHHHHHHHHHHHHHhhhHHHHHhhC
Q AT5G16550_LDIP  116 AGGFLALFFLCLTGVYIG------------------ALSVAAFVISTATVSAVVSVLIASGWIGFFYAVW  167 (167)
Q Consensus       116 ~GgFlA~FFtclt~iYIG------------------ALs~AafvISt~t~~ai~av~iasGWigf~w~vW  167 (167)
                      .+..++..+.+++.++.-                  ++..+.+.+..+.+......++.......+|..+
T Consensus       586 ~~~l~~y~~i~~a~~~l~~~~~p~~r~~f~~~~~~l~llg~i~~l~~m~~~~~~~a~v~~~i~~~iy~~~  655 (1134)
T XP_016883470.1  586 MFFLMCYMFVNLACAVQTLLRTPNWRPRFRYYHWTLSFLGMSLCLALMFICSWYYALVAMLIAGLIYKYI  655 (1134)
T ss_pred             HHHHHHHHHHHHHHHHHHHHcCCCCCCcchhhHHHHHHHHHHHHHHHHHHhHHHHHHHHHHHHHHHHHHH


No 183
>NP_525126.2 C-type lectin domain family 4 member D [Homo sapiens]
Probab=22.20  E-value=5.4e+02  Score=22.17  Aligned_cols=34  Identities=9%  Similarity=0.137  Sum_probs=0.0  Template_Neff=10.200

Q ss_pred             HcCCchHHHHHHHHHHHHHHHHHHHHHHHHHHHH
Q AT5G16550_LDIP   66 RRGSSLRALLVITMGTIVLLTTMALVVFTLFFVA   99 (167)
Q Consensus        66 r~G~pwR~lLVisVGtI~LlaLtGL~vfmLffla   99 (167)
                      ++++.++..+...++++.++.+..++++..+.+.
T Consensus        10 ~~~~~~~~~~~~~~~~~~~~ll~~~~~~~~~v~~   43 (215)
T NP_525126.2      10 LEGGMHPQLIPSVIAVVFILLLSVCFIASCLVTH   43 (215)
T ss_pred             cCCCCCCcHHHHHHHHHHHHHHHHHHHHHHHHHh


No 184
>XP_011518934.1 PREDICTED: C-type lectin domain family 4 member D isoform X1 [Homo sapiens]
Probab=22.20  E-value=5.4e+02  Score=22.17  Aligned_cols=34  Identities=9%  Similarity=0.137  Sum_probs=0.0  Template_Neff=10.200

Q ss_pred             HcCCchHHHHHHHHHHHHHHHHHHHHHHHHHHHH
Q AT5G16550_LDIP   66 RRGSSLRALLVITMGTIVLLTTMALVVFTLFFVA   99 (167)
Q Consensus        66 r~G~pwR~lLVisVGtI~LlaLtGL~vfmLffla   99 (167)
                      ++++.++..+...++++.++.+..++++..+.+.
T Consensus        10 ~~~~~~~~~~~~~~~~~~~~ll~~~~~~~~~v~~   43 (215)
T XP_011518934.1   10 LEGGMHPQLIPSVIAVVFILLLSVCFIASCLVTH   43 (215)
T ss_pred             cCCCCCCcHHHHHHHHHHHHHHHHHHHHHHHHHh


No 185
>NP_001172056.1 vesicle-associated membrane protein 4 isoform 2 [Homo sapiens]
Probab=22.15  E-value=1.3e+03  Score=20.80  Aligned_cols=85  Identities=8%  Similarity=0.085  Sum_probs=0.0  Template_Neff=6.600

Q ss_pred             CCcchHhHHHHHHHHHHHHHHHhCCCCCCCCCCcHHHHHHHHHH--HhChhHHHHHHHhHHHHHHHHHcCCchHHHHHHH
Q AT5G16550_LDIP    1 EKEDDEDLKSLYSLICLTIGSILFPDSKTGDASSFLERVRNSVA--ENGPKLREASERTGREILLWTRRGSSLRALLVIT   78 (167)
Q Consensus         1 ~~~~~~~~~~L~~v~~~~v~~I~~~~~~~~~~~~ll~R~r~a~~--e~~P~l~eas~~t~~dll~Wtr~G~pwR~lLVis   78 (167)
                      .....+-...+.++-..+.++|          ..+++|-.+.=.  ++...|++-+++.-.+.-+.-|+--.-..-..+.
T Consensus        49 ~dkl~~i~~ev~evk~im~~Ni----------~klleRgekLe~L~~ks~~L~~~s~~F~~~a~~lkrk~ww~n~k~~ii  118 (140)
T NP_001172056.1   49 NDKIKHVQNQVDEVIDVMQENI----------TKVIERGERLDELQDKSESLSDNATAFSNRSKQLRRQMWWRGCKIKAI  118 (140)
T ss_pred             cHHHHHHHHHHHHHHHHHHHHH----------HHHHHHHHHHHHHHHHHHHHHHhhHhHHHHHHHHHHHHHHHHHHHHHH


Q ss_pred             HHHHHHHHHHHHHHHHH
Q AT5G16550_LDIP   79 MGTIVLLTTMALVVFTL   95 (167)
Q Consensus        79 VGtI~LlaLtGL~vfmL   95 (167)
                      ++.+.++.+.+..++..
T Consensus       119 I~iv~~~il~~ii~~~~  135 (140)
T NP_001172056.1  119 MALVAAILLLVIIILIV  135 (140)
T ss_pred             HHHHHHHHHHHHHHHHH


No 186
>XP_005256832.1 PREDICTED: vesicle-associated membrane protein 2 isoform X1 [Homo sapiens]
Probab=22.10  E-value=1.1e+03  Score=20.04  Aligned_cols=84  Identities=11%  Similarity=0.167  Sum_probs=0.0  Template_Neff=7.500

Q ss_pred             CCcchHhHHHHHHHHHHHHHHHhCCCCCCCCCCcHHHHHHHHHH--HhChhHHHHHHHhHHHHHHHHHcCCchHHHHHHH
Q AT5G16550_LDIP    1 EKEDDEDLKSLYSLICLTIGSILFPDSKTGDASSFLERVRNSVA--ENGPKLREASERTGREILLWTRRGSSLRALLVIT   78 (167)
Q Consensus         1 ~~~~~~~~~~L~~v~~~~v~~I~~~~~~~~~~~~ll~R~r~a~~--e~~P~l~eas~~t~~dll~Wtr~G~pwR~lLVis   78 (167)
                      .....+-...+.++-..+.++|          ..+++|-.+.=.  ++...|++-+++-..+.-+.-|+-..-+.-..+.
T Consensus        31 ~~kl~~i~~~v~evk~im~~ni----------~kll~Rge~Le~L~~ks~~L~~~a~~f~~~a~~l~~~~~~k~~k~~ii  100 (118)
T XP_005256832.1   31 NRRLQQTQAQVDEVVDIMRVNV----------DKVLERDQKLSELDDRADALQAGASQFETSAAKLKRKYWWKNLKMMII  100 (118)
T ss_pred             cHHHHHHHHHHHHHHHHHHHHH----------HHHHHHHHHHHHHHHHHHHHHHHHHHHHHHHHHHHHHHHHHHHHHHHH


Q ss_pred             HHHHHHHHHHHHHHHH
Q AT5G16550_LDIP   79 MGTIVLLTTMALVVFT   94 (167)
Q Consensus        79 VGtI~LlaLtGL~vfm   94 (167)
                      ++.+.++.+..+.++.
T Consensus       101 i~~iv~~il~~i~~~~  116 (118)
T XP_005256832.1  101 LGVICAIILIIIIVYF  116 (118)
T ss_pred             HHHHHHHHHHHHHHHH


No 187
>XP_011510580.1 PREDICTED: uncharacterized protein LOC101929926 isoform X12 [Homo sapiens]
Probab=22.02  E-value=1.4e+03  Score=22.35  Aligned_cols=87  Identities=14%  Similarity=0.199  Sum_probs=0.0  Template_Neff=2.000

Q ss_pred             CCcchHhHHHHHHHHHHHHHHHhCCCCCCCCCCcHHHHHHHHHHHhChhHHHHHHHhHHHHHHHHHcCCchHHHHHHHHH
Q AT5G16550_LDIP    1 EKEDDEDLKSLYSLICLTIGSILFPDSKTGDASSFLERVRNSVAENGPKLREASERTGREILLWTRRGSSLRALLVITMG   80 (167)
Q Consensus         1 ~~~~~~~~~~L~~v~~~~v~~I~~~~~~~~~~~~ll~R~r~a~~e~~P~l~eas~~t~~dll~Wtr~G~pwR~lLVisVG   80 (167)
                      +...|++.-+++.=+...+..-      -.++..+++.++-.-+.-..+|.+++...-...-.=-..-.+.-.....+.|
T Consensus        68 qdhlEeeaakfF~~~dqaik~~------RdDk~~LLeE~~~~K~~Ft~rL~~~s~~lkek~~n~~~~~~~r~~~wa~~l~  141 (162)
T XP_011510580.1   68 RDHLEEETAKFFTQVHQAIKTL------RDDKTVLLEEIYTHKNLFTERLNKISDGLKEKACNESCARNRRTSLWAVSLS  141 (162)
T ss_pred             hhHhHHHHHHHHHHHHHHHHhh------hcCcchHHHHHHHHHHHHHHHHHHHhHHHHHhhccccccccHHHHHHHHHHH


Q ss_pred             HHHHHHHHHHHHH
Q AT5G16550_LDIP   81 TIVLLTTMALVVF   93 (167)
Q Consensus        81 tI~LlaLtGL~vf   93 (167)
                      ...++|++|=+.|
T Consensus       142 ~al~la~~~~~~~  154 (162)
T XP_011510580.1  142 SALLLAIAGDVSF  154 (162)
T ss_pred             HHHHHHHHcCCCc


No 188
>XP_011524540.1 PREDICTED: nucleolar protein 4 isoform X2 [Homo sapiens]
Probab=22.02  E-value=1.4e+03  Score=26.06  Aligned_cols=67  Identities=18%  Similarity=0.197  Sum_probs=0.0  Template_Neff=2.700

Q ss_pred             CCcchHhHHHHHHHHHHHHHHHhCCC-CCCCCCCcHHHHHHHHHHHhChhHHHHHHHhHHHHHHHHHc
Q AT5G16550_LDIP    1 EKEDDEDLKSLYSLICLTIGSILFPD-SKTGDASSFLERVRNSVAENGPKLREASERTGREILLWTRR   67 (167)
Q Consensus         1 ~~~~~~~~~~L~~v~~~~v~~I~~~~-~~~~~~~~ll~R~r~a~~e~~P~l~eas~~t~~dll~Wtr~   67 (167)
                      +.-..|+.+.+...++.+|++-+... .-++.+...++-+..+-+.+.|+++|..|+..+.-|.=-||
T Consensus       287 ~g~d~Erl~afnmfvR~~vdE~LDr~vpis~QPkeki~ai~~sc~RqFPef~er~RkRIRtYLKscRR  354 (524)
T XP_011524540.1  287 DGVEAERLKAFNMFVRLFVDENLDRMVPISKQPKEKIQAIIDSCRRQFPEYQERARKRIRTYLKSCRR  354 (524)
T ss_pred             cCCcHHHHHHHHHHHHHHHHhhccccCCcccChHHHHHHHHHHHHHhCHHHHHHHHHHHHHHHHHHHH


No 189
>XP_005255578.1 PREDICTED: syntaxin-4 isoform X1 [Homo sapiens]
Probab=21.89  E-value=1.5e+03  Score=21.28  Aligned_cols=80  Identities=11%  Similarity=0.270  Sum_probs=0.0  Template_Neff=9.600

Q ss_pred             hHhHHHHHHHHHHHHHHHhCCCCCCCCCCcHHHHHHHHHHHhChhHHHHHHHhHHHHHHHHHcCCchHHHHHHHHHHHHH
Q AT5G16550_LDIP    5 DEDLKSLYSLICLTIGSILFPDSKTGDASSFLERVRNSVAENGPKLREASERTGREILLWTRRGSSLRALLVITMGTIVL   84 (167)
Q Consensus         5 ~~~~~~L~~v~~~~v~~I~~~~~~~~~~~~ll~R~r~a~~e~~P~l~eas~~t~~dll~Wtr~G~pwR~lLVisVGtI~L   84 (167)
                      ++.-..+..+..++-..+-       +....++|+...+.+-.-.++.+.++. ....+-.++.+.+..++.+.++++.+
T Consensus       210 e~~i~el~~l~~~l~~~v~-------~Q~~~id~Ie~nv~~a~~~v~~a~~~L-~ka~~~~~~~~~~~~~~~~i~~i~~~  281 (293)
T XP_005255578.1  210 ERSIRELHDIFTFLATEVE-------MQGEMINRIEKNILSSADYVERGQEHV-KTALENQKKARKKKVLIAICVSITVV  281 (293)
T ss_pred             HHHHHHHHHHHHHHHHHHH-------HHHHHHHHHHHHHHHHHHHHHHHHHHH-HHHHHHHHHHhHHHHHHHHHHHHHHH


Q ss_pred             HHHHHHHH
Q AT5G16550_LDIP   85 LTTMALVV   92 (167)
Q Consensus        85 laLtGL~v   92 (167)
                      .-..-++.
T Consensus       282 ~i~~~i~~  289 (293)
T XP_005255578.1  282 LLAVIIGV  289 (293)
T ss_pred             HHHHHHHH


No 190
>NP_919337.1 syntaxin-2 isoform 2 [Homo sapiens]
Probab=21.76  E-value=1.5e+03  Score=21.13  Aligned_cols=80  Identities=4%  Similarity=0.162  Sum_probs=0.0  Template_Neff=9.800

Q ss_pred             hHhHHHHHHHHHHHHHHHhCCCCCCCCCCcHHHHHHHHHHHhChhHHHHHHHhHHHHHHHHHcCCchHHHHHHHHHHHHH
Q AT5G16550_LDIP    5 DEDLKSLYSLICLTIGSILFPDSKTGDASSFLERVRNSVAENGPKLREASERTGREILLWTRRGSSLRALLVITMGTIVL   84 (167)
Q Consensus         5 ~~~~~~L~~v~~~~v~~I~~~~~~~~~~~~ll~R~r~a~~e~~P~l~eas~~t~~dll~Wtr~G~pwR~lLVisVGtI~L   84 (167)
                      ++.-..|.+++.++-..+.       +....++|+...+.+-...++. +.+-.+....-.+..+.++...++.++.+.+
T Consensus       205 e~~i~el~~l~~~l~~~V~-------~Q~~~id~I~~~v~~a~~~v~~-~~~~L~~a~~~~~~~~~~~~~~~~i~~iii~  276 (288)
T NP_919337.1     205 ETSIRELHEMFMDMAMFVE-------TQGEMINNIERNVMNATDYVEH-AKEETKKAIKYQSKARRKKWIIIAVSVVLVA  276 (288)
T ss_pred             HHHHHHHHHHHHHHHHHHH-------HHHHHHHHHHHHHHHHHHHHHH-HHHHHHHHHHHHHHHHHHHHHHHHHHHHHHH


Q ss_pred             HHHHHHHH
Q AT5G16550_LDIP   85 LTTMALVV   92 (167)
Q Consensus        85 laLtGL~v   92 (167)
                      +.+.-++.
T Consensus       277 ~~~~~~~~  284 (288)
T NP_919337.1     277 IIALIIGL  284 (288)
T ss_pred             HHHHHHHH


No 191
>NP_003756.1 syntaxin-10 isoform 1 [Homo sapiens]
Probab=21.71  E-value=1.3e+03  Score=20.69  Aligned_cols=76  Identities=8%  Similarity=0.069  Sum_probs=0.0  Template_Neff=10.000

Q ss_pred             hHhHHHHHHHHHHHHHHHhCCCCCCCCCCcHHHHHHHHHHHhChhHHHHHHHhHHHHHHHHHcCCchHHHHHHHHHHHHH
Q AT5G16550_LDIP    5 DEDLKSLYSLICLTIGSILFPDSKTGDASSFLERVRNSVAENGPKLREASERTGREILLWTRRGSSLRALLVITMGTIVL   84 (167)
Q Consensus         5 ~~~~~~L~~v~~~~v~~I~~~~~~~~~~~~ll~R~r~a~~e~~P~l~eas~~t~~dll~Wtr~G~pwR~lLVisVGtI~L   84 (167)
                      ++.-..|.++..++-..+-       .....+.|+..-+.+..-+++++.+ ...++.+-.++.+.|..+.++++.++.+
T Consensus       171 ~~~v~~l~~~~~~i~~~v~-------~q~~~l~~i~~~~~~~~~~~~~~~~-~l~~~~~~~~~~~~~~~~~~li~i~~~l  242 (249)
T NP_003756.1     171 SGSIQVLKHMSGRVGEELD-------EQGIMLDAFAQEMDHTQSRMDGVLR-KLAKVSHMTSDRRQWCAIAVLVGVLLLV  242 (249)
T ss_pred             HHHHHHHHHHHHHHHHHHH-------HHHHHHHHHHHHHHHHHHHHHHHHH-HHHHHHhhcChHHHHHHHHHHHHHHHHH


Q ss_pred             HHHH
Q AT5G16550_LDIP   85 LTTM   88 (167)
Q Consensus        85 laLt   88 (167)
                      +.+.
T Consensus       243 i~~~  246 (249)
T NP_003756.1     243 LILL  246 (249)
T ss_pred             HHHH


No 192
>XP_016878680.1 PREDICTED: ubinuclein-1 isoform X7 [Homo sapiens]
Probab=21.49  E-value=9.1e+02  Score=28.53  Aligned_cols=53  Identities=13%  Similarity=0.063  Sum_probs=0.0  Template_Neff=3.700

Q ss_pred             hHHHHHHHHHHHHHHHhCCCCCCCCCCcHHHHHHHHHHHhChhHHHHHHHhHHHHHHHHHc
Q AT5G16550_LDIP    7 DLKSLYSLICLTIGSILFPDSKTGDASSFLERVRNSVAENGPKLREASERTGREILLWTRR   67 (167)
Q Consensus         7 ~~~~L~~v~~~~v~~I~~~~~~~~~~~~ll~R~r~a~~e~~P~l~eas~~t~~dll~Wtr~   67 (167)
                      +.++|.+.++.++.+..     ...-..+++|+|+++.+..|   ++-++.-+|+-.|.++
T Consensus        65 NKfTLlKrIKKLvf~dl-----~dRldElL~KLKeaIde~MP---eqieeYE~ecqaweqa  117 (748)
T XP_016878680.1   65 SKDALLKRARKLHLYEQ-----GGRLKEPLQKLKEAIGRAMP---EQMAKYQDECQAHTQA  117 (748)
T ss_pred             CHHHHHHHHHHHHHHhh-----ccccHHHHHHHHHHHHHHhH---HHHHHHHHHHHHHHHH


No 193
>NP_001137314.1 transmembrane protein 106C isoform a [Homo sapiens]
Probab=21.39  E-value=4.4e+02  Score=25.63  Aligned_cols=31  Identities=29%  Similarity=0.403  Sum_probs=0.0  Template_Neff=6.700

Q ss_pred             HcCCchHHHHHHHHHHHHHHHHHHHHHHHHH
Q AT5G16550_LDIP   66 RRGSSLRALLVITMGTIVLLTTMALVVFTLF   96 (167)
Q Consensus        66 r~G~pwR~lLVisVGtI~LlaLtGL~vfmLf   96 (167)
                      +|=+|.|.-+.+....+..+.+.|+++|.|+
T Consensus        77 ~RLkPrrt~l~V~~~v~lcLl~~~l~lfFL~  107 (250)
T NP_001137314.1   77 QRLRPQRTKQYVLLSILLCLLASGLVVFFLF  107 (250)
T ss_pred             cccCchhhHHHHHHHHHHHHHHHHHHHHHhC


No 194
>NP_076961.1 transmembrane protein 106C isoform a [Homo sapiens]
Probab=21.39  E-value=4.4e+02  Score=25.63  Aligned_cols=31  Identities=29%  Similarity=0.403  Sum_probs=0.0  Template_Neff=6.700

Q ss_pred             HcCCchHHHHHHHHHHHHHHHHHHHHHHHHH
Q AT5G16550_LDIP   66 RRGSSLRALLVITMGTIVLLTTMALVVFTLF   96 (167)
Q Consensus        66 r~G~pwR~lLVisVGtI~LlaLtGL~vfmLf   96 (167)
                      +|=+|.|.-+.+....+..+.+.|+++|.|+
T Consensus        77 ~RLkPrrt~l~V~~~v~lcLl~~~l~lfFL~  107 (250)
T NP_076961.1      77 QRLRPQRTKQYVLLSILLCLLASGLVVFFLF  107 (250)
T ss_pred             cccCchhhHHHHHHHHHHHHHHHHHHHHHhC


No 195
>4KQW_B Ketol-acid reductoisomerase (E.C.1.1.1.86); Rossmann Fold, Ketol-acid reductoisomerase, acetohydroxyacid; HET: TLA, NAP; 1.39A {Slackia exigua} SCOP: a.100.1.0, c.2.1.0; Related PDB entries: 4KQW_A 4KQX_B 4KQX_A; Related PDB entries: 4KQW_A 4KQX_A 4KQX_B; Related PDB entries: 4KQW_A 4KQX_B 4KQX_A
Probab=21.29  E-value=6.5e+02  Score=24.31  Aligned_cols=59  Identities=12%  Similarity=0.157  Sum_probs=0.0  Template_Neff=9.200

Q ss_pred             HHHHHHHHHHHHHHHhCCC------CCCCCCCcHHHHHHHHHHHhChhHHHHHHHhHHHHHHHHHcCC
Q AT5G16550_LDIP    8 LKSLYSLICLTIGSILFPD------SKTGDASSFLERVRNSVAENGPKLREASERTGREILLWTRRGS   69 (167)
Q Consensus         8 ~~~L~~v~~~~v~~I~~~~------~~~~~~~~ll~R~r~a~~e~~P~l~eas~~t~~dll~Wtr~G~   69 (167)
                      ++.+.+.+..++.+|-.++      .+...+.|-+++.|+...+ .|  =+-.++..++.+.|.+..+
T Consensus       278 ~~~~~~~~~~~l~~i~~g~f~~~~~~~~~~g~~~l~~~~~~~~~-~~--~~~~~~~~r~~~~~~~~~~  342 (350)
T 4KQW_B          278 NEQSREAMKEILKRIQDGSFAQEFVDDCNNGHKRLLEQREAINT-HP--IETTGAQIRSMFSWIKKED  342 (350)
T ss_dssp             CHHHHHHHHHHHHHHHTTHHHHHHHHHHTTTTHHHHHHHHHHHT-SH--HHHHHC-CGGGCCC-----
T ss_pred             CHHHHHHHHHHHHHhcCCchhHhhHhhhhcCcHHHHHHHHHHHc-CH--HHHHHHHHHHhccccchhc


No 196
>NP_001156467.1 small integral membrane protein 5 [Homo sapiens]
Probab=21.23  E-value=1.2e+03  Score=20.20  Aligned_cols=50  Identities=20%  Similarity=0.218  Sum_probs=0.0  Template_Neff=3.800

Q ss_pred             ChhHHHHHHHhHHHHHHHHHcCCchHHHHHHHHHHHHHHHHHHHHHHHHHHH
Q AT5G16550_LDIP   47 GPKLREASERTGREILLWTRRGSSLRALLVITMGTIVLLTTMALVVFTLFFV   98 (167)
Q Consensus        47 ~P~l~eas~~t~~dll~Wtr~G~pwR~lLVisVGtI~LlaLtGL~vfmLffl   98 (167)
                      .|.+.|..++..+|++.=.++  ..+.=.+=++....++.+.++++.++.++
T Consensus         3 ~~~~~~ei~s~~~~v~~~lq~--l~q~~~~ni~cf~VlLlf~~tVLll~lia   52 (77)
T NP_001156467.1    3 ATDFVQEMRAVGERLLLKLQR--LPQAEPVEIVAFSVIILFTATVLLLLLIA   52 (77)
T ss_pred             chHHHHHHHHHHHHHHHHHHh--cCcCCchHHHHHHHHHHHHHHHHHHHHHH


No 197
>XP_011523420.1 PREDICTED: small integral membrane protein 5 isoform X5 [Homo sapiens]
Probab=21.23  E-value=1.2e+03  Score=20.20  Aligned_cols=50  Identities=20%  Similarity=0.218  Sum_probs=0.0  Template_Neff=3.800

Q ss_pred             ChhHHHHHHHhHHHHHHHHHcCCchHHHHHHHHHHHHHHHHHHHHHHHHHHH
Q AT5G16550_LDIP   47 GPKLREASERTGREILLWTRRGSSLRALLVITMGTIVLLTTMALVVFTLFFV   98 (167)
Q Consensus        47 ~P~l~eas~~t~~dll~Wtr~G~pwR~lLVisVGtI~LlaLtGL~vfmLffl   98 (167)
                      .|.+.|..++..+|++.=.++  ..+.=.+=++....++.+.++++.++.++
T Consensus         3 ~~~~~~ei~s~~~~v~~~lq~--l~q~~~~ni~cf~VlLlf~~tVLll~lia   52 (77)
T XP_011523420.1    3 ATDFVQEMRAVGERLLLKLQR--LPQAEPVEIVAFSVIILFTATVLLLLLIA   52 (77)
T ss_pred             chHHHHHHHHHHHHHHHHHHh--cCcCCchHHHHHHHHHHHHHHHHHHHHHH


No 198
>XP_011523421.1 PREDICTED: small integral membrane protein 5 isoform X5 [Homo sapiens]
Probab=21.23  E-value=1.2e+03  Score=20.20  Aligned_cols=50  Identities=20%  Similarity=0.218  Sum_probs=0.0  Template_Neff=3.800

Q ss_pred             ChhHHHHHHHhHHHHHHHHHcCCchHHHHHHHHHHHHHHHHHHHHHHHHHHH
Q AT5G16550_LDIP   47 GPKLREASERTGREILLWTRRGSSLRALLVITMGTIVLLTTMALVVFTLFFV   98 (167)
Q Consensus        47 ~P~l~eas~~t~~dll~Wtr~G~pwR~lLVisVGtI~LlaLtGL~vfmLffl   98 (167)
                      .|.+.|..++..+|++.=.++  ..+.=.+=++....++.+.++++.++.++
T Consensus         3 ~~~~~~ei~s~~~~v~~~lq~--l~q~~~~ni~cf~VlLlf~~tVLll~lia   52 (77)
T XP_011523421.1    3 ATDFVQEMRAVGERLLLKLQR--LPQAEPVEIVAFSVIILFTATVLLLLLIA   52 (77)
T ss_pred             chHHHHHHHHHHHHHHHHHHh--cCcCCchHHHHHHHHHHHHHHHHHHHHHH


No 199
>XP_016880435.1 PREDICTED: small integral membrane protein 5 isoform X5 [Homo sapiens]
Probab=21.23  E-value=1.2e+03  Score=20.20  Aligned_cols=50  Identities=20%  Similarity=0.218  Sum_probs=0.0  Template_Neff=3.800

Q ss_pred             ChhHHHHHHHhHHHHHHHHHcCCchHHHHHHHHHHHHHHHHHHHHHHHHHHH
Q AT5G16550_LDIP   47 GPKLREASERTGREILLWTRRGSSLRALLVITMGTIVLLTTMALVVFTLFFV   98 (167)
Q Consensus        47 ~P~l~eas~~t~~dll~Wtr~G~pwR~lLVisVGtI~LlaLtGL~vfmLffl   98 (167)
                      .|.+.|..++..+|++.=.++  ..+.=.+=++....++.+.++++.++.++
T Consensus         3 ~~~~~~ei~s~~~~v~~~lq~--l~q~~~~ni~cf~VlLlf~~tVLll~lia   52 (77)
T XP_016880435.1    3 ATDFVQEMRAVGERLLLKLQR--LPQAEPVEIVAFSVIILFTATVLLLLLIA   52 (77)
T ss_pred             chHHHHHHHHHHHHHHHHHHh--cCcCCchHHHHHHHHHHHHHHHHHHHHHH


No 200
>XP_016880436.1 PREDICTED: small integral membrane protein 5 isoform X5 [Homo sapiens]
Probab=21.23  E-value=1.2e+03  Score=20.20  Aligned_cols=50  Identities=20%  Similarity=0.218  Sum_probs=0.0  Template_Neff=3.800

Q ss_pred             ChhHHHHHHHhHHHHHHHHHcCCchHHHHHHHHHHHHHHHHHHHHHHHHHHH
Q AT5G16550_LDIP   47 GPKLREASERTGREILLWTRRGSSLRALLVITMGTIVLLTTMALVVFTLFFV   98 (167)
Q Consensus        47 ~P~l~eas~~t~~dll~Wtr~G~pwR~lLVisVGtI~LlaLtGL~vfmLffl   98 (167)
                      .|.+.|..++..+|++.=.++  ..+.=.+=++....++.+.++++.++.++
T Consensus         3 ~~~~~~ei~s~~~~v~~~lq~--l~q~~~~ni~cf~VlLlf~~tVLll~lia   52 (77)
T XP_016880436.1    3 ATDFVQEMRAVGERLLLKLQR--LPQAEPVEIVAFSVIILFTATVLLLLLIA   52 (77)
T ss_pred             chHHHHHHHHHHHHHHHHHHh--cCcCCchHHHHHHHHHHHHHHHHHHHHHH


No 201
>XP_016880437.1 PREDICTED: small integral membrane protein 5 isoform X5 [Homo sapiens]
Probab=21.23  E-value=1.2e+03  Score=20.20  Aligned_cols=50  Identities=20%  Similarity=0.218  Sum_probs=0.0  Template_Neff=3.800

Q ss_pred             ChhHHHHHHHhHHHHHHHHHcCCchHHHHHHHHHHHHHHHHHHHHHHHHHHH
Q AT5G16550_LDIP   47 GPKLREASERTGREILLWTRRGSSLRALLVITMGTIVLLTTMALVVFTLFFV   98 (167)
Q Consensus        47 ~P~l~eas~~t~~dll~Wtr~G~pwR~lLVisVGtI~LlaLtGL~vfmLffl   98 (167)
                      .|.+.|..++..+|++.=.++  ..+.=.+=++....++.+.++++.++.++
T Consensus         3 ~~~~~~ei~s~~~~v~~~lq~--l~q~~~~ni~cf~VlLlf~~tVLll~lia   52 (77)
T XP_016880437.1    3 ATDFVQEMRAVGERLLLKLQR--LPQAEPVEIVAFSVIILFTATVLLLLLIA   52 (77)
T ss_pred             chHHHHHHHHHHHHHHHHHHh--cCcCCchHHHHHHHHHHHHHHHHHHHHHH


No 202
>NP_001295007.1 interleukin-32 isoform E precursor [Homo sapiens]
Probab=21.20  E-value=1.3e+03  Score=23.79  Aligned_cols=61  Identities=13%  Similarity=0.217  Sum_probs=0.0  Template_Neff=2.400

Q ss_pred             hHhHHHHHHHHHHHHHHHhCCCCCCCCCCcHHHHHHHHHHHhC----------------------------hhHHHHHHH
Q AT5G16550_LDIP    5 DEDLKSLYSLICLTIGSILFPDSKTGDASSFLERVRNSVAENG----------------------------PKLREASER   56 (167)
Q Consensus         5 ~~~~~~L~~v~~~~v~~I~~~~~~~~~~~~ll~R~r~a~~e~~----------------------------P~l~eas~~   56 (167)
                      .+-++.+.+...+.+..-.  ..+..++.||++..|.-++.+.                            -.+-+....
T Consensus        90 ~Eled~fnE~~le~v~~~~--Qe~~~EssPLLqe~RqElR~RiqRpsvs~~e~~evq~peES~wdrvlR~Fq~mLq~Lqq  167 (234)
T NP_001295007.1   90 AELEDDFKEGYLETVAAYY--EEQHPELTPLLEKERDGLRCRGNRSPVPDVEDPATEEPGESFCDKVMRWFQAMLQRLQT  167 (234)
T ss_pred             HHHHHhhhHHHHHHHHHHH--HHhCcccchhHHHHHHHhHhcCCCCCCCCCCCcccCCCCccHHHHHHHHHHHHHHHHHH


Q ss_pred             hHHHHHHHHHc
Q AT5G16550_LDIP   57 TGREILLWTRR   67 (167)
Q Consensus        57 t~~dll~Wtr~   67 (167)
                      -.+|+|.|.++
T Consensus       168 ~~~dvLaWl~e  178 (234)
T NP_001295007.1  168 WWHGVLAWVKE  178 (234)
T ss_pred             HHHHHHHHHHH


No 203
>XP_016867999.1 PREDICTED: limb region 1 protein homolog isoform X4 [Homo sapiens]
Probab=21.19  E-value=2.2e+03  Score=23.05  Aligned_cols=76  Identities=13%  Similarity=0.093  Sum_probs=0.0  Template_Neff=7.100

Q ss_pred             CCCCCCCCCcHHHHHHHHHHHhChhHHHHHHHhHHHHHHHHHcCCchHHHHHHHHHHHHHHHHHHHHHHHHHHHHHHH
Q AT5G16550_LDIP   25 PDSKTGDASSFLERVRNSVAENGPKLREASERTGREILLWTRRGSSLRALLVITMGTIVLLTTMALVVFTLFFVAATA  102 (167)
Q Consensus        25 ~~~~~~~~~~ll~R~r~a~~e~~P~l~eas~~t~~dll~Wtr~G~pwR~lLVisVGtI~LlaLtGL~vfmLfflaaTv  102 (167)
                      +++++.++...-++.|+..++-..++++.-++.  +.++..++.++|+--+.--+-.+.++.++++.+++......+.
T Consensus       192 ~~~~~~~~~~~~~~~~~~~~~l~~~~~~Le~~~--~~Le~~~~~~~~~~~l~yp~~lllgl~~t~iSvl~v~~~iL~l  267 (438)
T XP_016867999.1  192 EGGDMIANPRLSSSVEYNIMELEQELENVKTLK--TKLERRKKASAWERNLVYPAVMVLLLIETSISVLLVACNILCL  267 (438)
T ss_pred             cCCcccCCCCCChHHHHHHHHHHHHHHHHHHHH--HHHHHHHhcchhhHhhHHHHHHHHHHHHHHHHHHHHHHHHHHH


No 204
>3C5T_B Glucagon-like peptide 1 receptor, Exendin-4; ligand-bound G protein-coupled receptor extracellular; HET: 10M; 2.1A {Homo sapiens} SCOP: j.6.1.1; Related PDB entries: 3C59_B 6GB1_B; Related PDB entries: 3C59_B 6GB1_B; Related PDB entries: 3C59_B 6GB1_B
Probab=20.89  E-value=4.6e+02  Score=18.85  Aligned_cols=20  Identities=20%  Similarity=0.524  Sum_probs=0.0  Template_Neff=1.000

Q ss_pred             HHHHHHhHHHHHHHHHcCCc
Q AT5G16550_LDIP   51 REASERTGREILLWTRRGSS   70 (167)
Q Consensus        51 ~eas~~t~~dll~Wtr~G~p   70 (167)
                      ++.-+...+-..+|+++|+|
T Consensus         4 kqmeeeavrlfiewlknggp   23 (31)
T 3C5T_B            4 KQMEEEAVRLFIEWLKNGGP   23 (31)
T ss_dssp             HHHHHHHHHHHHHHHHTTGG
T ss_pred             HHHHHHHHHHHHHHHHhCCC


No 205
>3TJY_A Effector protein hopAB3; type III effector, HopPmaL, Pseudomonas; HET: SO4, MSE; 1.7A {Pseudomonas syringae pv. maculicola}
Probab=20.56  E-value=9.4e+02  Score=21.61  Aligned_cols=41  Identities=24%  Similarity=0.319  Sum_probs=0.0  Template_Neff=2.500

Q ss_pred             HHHHHHHHhCCCCCCCCCCcHHHHHHHHHHHhCh---------------hHHHHHHHhHHH
Q AT5G16550_LDIP   15 ICLTIGSILFPDSKTGDASSFLERVRNSVAENGP---------------KLREASERTGRE   60 (167)
Q Consensus        15 ~~~~v~~I~~~~~~~~~~~~ll~R~r~a~~e~~P---------------~l~eas~~t~~d   60 (167)
                      .+.|++++.     +++...+-++..+.+.||.|               +||++.++..++
T Consensus        24 ~r~m~rn~m-----~g~~valsr~e~~ILlqHFPnM~~~Gi~~~seLA~elR~Alrrav~q   79 (94)
T 3TJY_A           24 IRTMFRNML-----RGEEMILSRAEQNVFLQHFPDMLPCGIDRNSELAIALREALRRADSQ   79 (94)
T ss_dssp             HHHHHHHHH-----TTCCCCCCHHHHHHHHHHCTTHHHHCCCTTSHHHHHHHHHHHHHHC-
T ss_pred             HHHHHHHHH-----cCCCccccHHHHHHHHHhCCCccccCCCCCCHHHHHHHHHHHHHhHH


No 206
>NP_006069.1 voltage-dependent calcium channel gamma-2 subunit [Homo sapiens]
Probab=20.43  E-value=1.9e+03  Score=21.97  Aligned_cols=52  Identities=15%  Similarity=0.240  Sum_probs=0.0  Template_Neff=8.000

Q ss_pred             HHHHHHHHHHHHHHHHHHHHHHHHH---HHHHHHHHHHHHHHHHHHHHHHHHHhh
Q AT5G16550_LDIP  107 ISLLISLAVAGGFLALFFLCLTGVY---IGALSVAAFVISTATVSAVVSVLIASG  158 (167)
Q Consensus       107 islLmSLAa~GgFlA~FFtclt~iY---IGALs~AafvISt~t~~ai~av~iasG  158 (167)
                      ...++.++.+..|+++++.++...|   -.....+++......+..++++++...
T Consensus       104 ~~i~~~lslil~~l~~l~~~~~~~~~~~~~~~l~~gil~~lagL~~liaiiiy~~  158 (323)
T NP_006069.1     104 SSIFPILSVILLFMGGLCIAASEFYKTRHNIILSAGIFFVSAGLSNIIGIIVYIS  158 (323)
T ss_pred             HHHHHHHHHHHHHHHHHHHHHHHhcccchHHHHHHHHHHHHHHHHHHHHHHHHHH


No 207
>NP_001278517.1 transmembrane protein 106A isoform c [Homo sapiens]
Probab=20.35  E-value=4.6e+02  Score=26.14  Aligned_cols=31  Identities=26%  Similarity=0.458  Sum_probs=0.0  Template_Neff=3.800

Q ss_pred             HcCCchHHHHHHHHHHHHHHHHHHHHHHHHH
Q AT5G16550_LDIP   66 RRGSSLRALLVITMGTIVLLTTMALVVFTLF   96 (167)
Q Consensus        66 r~G~pwR~lLVisVGtI~LlaLtGL~vfmLf   96 (167)
                      +|=+|.|.-+.+.++.+.-+.+.|+++|.||
T Consensus        85 qRLkPrrTkl~V~~~v~~Cll~~~l~iffl~  115 (215)
T NP_001278517.1   85 QRLKPKHTKLFVFLAVLICLVTSSFIVFFLF  115 (215)
T ss_pred             cccCcchhhHHHHHHHHHHHHHHHHHHHHhC


No 208
>XP_011522562.1 PREDICTED: transmembrane protein 106A isoform X3 [Homo sapiens]
Probab=20.35  E-value=4.6e+02  Score=26.14  Aligned_cols=31  Identities=26%  Similarity=0.458  Sum_probs=0.0  Template_Neff=3.800

Q ss_pred             HcCCchHHHHHHHHHHHHHHHHHHHHHHHHH
Q AT5G16550_LDIP   66 RRGSSLRALLVITMGTIVLLTTMALVVFTLF   96 (167)
Q Consensus        66 r~G~pwR~lLVisVGtI~LlaLtGL~vfmLf   96 (167)
                      +|=+|.|.-+.+.++.+.-+.+.|+++|.||
T Consensus        85 qRLkPrrTkl~V~~~v~~Cll~~~l~iffl~  115 (215)
T XP_011522562.1   85 QRLKPKHTKLFVFLAVLICLVTSSFIVFFLF  115 (215)
T ss_pred             cccCcchhhHHHHHHHHHHHHHHHHHHHHhC


No 209
>NP_001013664.1 TMF-regulated nuclear protein 1 [Homo sapiens]
Probab=20.35  E-value=1.4e+03  Score=22.99  Aligned_cols=76  Identities=14%  Similarity=-0.006  Sum_probs=0.0  Template_Neff=5.400

Q ss_pred             CcchHhHHHHHHHHHHHHHHHhCCCCCCCCCCcHHHHHHHHHHHhChhHHHHHHHhHHHHHHHHHcCCchHHHHHHHHHH
Q AT5G16550_LDIP    2 KEDDEDLKSLYSLICLTIGSILFPDSKTGDASSFLERVRNSVAENGPKLREASERTGREILLWTRRGSSLRALLVITMGT   81 (167)
Q Consensus         2 ~~~~~~~~~L~~v~~~~v~~I~~~~~~~~~~~~ll~R~r~a~~e~~P~l~eas~~t~~dll~Wtr~G~pwR~lLVisVGt   81 (167)
                      +..+++-..|.++++++-..+.       +....++|+.+-+.+-...+.+ ..+-..+..+.-++.+.+..++++.+-.
T Consensus       121 ~~LEksI~eL~eLf~dLa~LV~-------eQgE~IDrIE~NVe~A~~nVe~-g~~eL~KA~k~qks~Rkk~~i~~il~l~  192 (227)
T NP_001013664.1  121 SELESRVLQLHRVFLAAELRLA-------HRAESLSRLSGGVAQAELYLAA-HGSRLKKGPRRGRRGRPPALLASALGLG  192 (227)
T ss_pred             HHHHHHHHHHHHHHHHHHHHHH-------HHHHHHHHhhhcHHHHHHHHHH-HHHHHHHHHHHhcccHHHHHHHHHHHHH


Q ss_pred             HHHH
Q AT5G16550_LDIP   82 IVLL   85 (167)
Q Consensus        82 I~Ll   85 (167)
                      +.+.
T Consensus       193 ~~i~  196 (227)
T NP_001013664.1  193 GCVP  196 (227)
T ss_pred             hhhh


No 210
>NP_835227.1 protein FAM134C [Homo sapiens]
Probab=20.09  E-value=1.2e+03  Score=25.60  Aligned_cols=71  Identities=15%  Similarity=0.118  Sum_probs=0.0  Template_Neff=5.700

Q ss_pred             CCCCCCCcHHHHHHHHHHHhChhHHHHHHHhHHHHHHHHHcCCchHHHHHHHH----------HHHHHHHHHHHHHHHHH
Q AT5G16550_LDIP   27 SKTGDASSFLERVRNSVAENGPKLREASERTGREILLWTRRGSSLRALLVITM----------GTIVLLTTMALVVFTLF   96 (167)
Q Consensus        27 ~~~~~~~~ll~R~r~a~~e~~P~l~eas~~t~~dll~Wtr~G~pwR~lLVisV----------GtI~LlaLtGL~vfmLf   96 (167)
                      ..+.+.++-.++.++.+++..... |..-...+|+|.|-|.-.+.-.+..+.+          -.+++++..+++++++-
T Consensus        26 ~~~~~~~~~v~~~~~~L~~~L~~w-e~~l~~v~dLLlWerP~~S~iVf~~v~ilf~Lf~l~~lslLsLlS~iLLllll~~  104 (466)
T NP_835227.1      26 SGSWERDQQVEAAQRALVEVLGPY-EPLLSRVQAALVWERPARSALWCLGLNAAFWFFALTSLRLVFLLAFGLMIIVCID  104 (466)
T ss_pred             CCcchhHHHHHHHHHHHHHHhcCc-hHHHHHHHHHHHcCCchhhHHHHHHHHHHHHHHHHcCCcHHHHHHHHHHHHHHHH


Q ss_pred             HH
Q AT5G16550_LDIP   97 FV   98 (167)
Q Consensus        97 fl   98 (167)
                      |+
T Consensus       105 f~  106 (466)
T NP_835227.1     105 QW  106 (466)
T ss_pred             HH


No 211
>5AJ4_Ah MITORIBOSOMAL PROTEIN US2M, MRPS2, MITORIBOSOMAL; RIBOSOME, TRANSLATION, MITOCHONDRIA, MAMMALIAN 55S; HET: MG, P5P, GDP, Y5P; 3.8A {SUS SCROFA}
Probab=20.09  E-value=1.9e+02  Score=25.53  Aligned_cols=18  Identities=22%  Similarity=0.510  Sum_probs=0.0  Template_Neff=3.800

Q ss_pred             HHhHHHHHHHHHcCCchH
Q AT5G16550_LDIP   55 ERTGREILLWTRRGSSLR   72 (167)
Q Consensus        55 ~~t~~dll~Wtr~G~pwR   72 (167)
                      +|...+..+||.+|.-|+
T Consensus         3 ~N~FeEmI~wT~eGKlW~   20 (103)
T 5AJ4_Ah           3 QNGFEEMIQWTKEGKLWE   20 (103)
T ss_dssp             SCHHHHHHHHHHTTCSCC
T ss_pred             CccHHHHHHHHHhCCCCc


No 212
>XP_011512355.1 PREDICTED: reticulophagy receptor FAM134B isoform X1 [Homo sapiens]
Probab=20.04  E-value=1.8e+03  Score=25.32  Aligned_cols=69  Identities=16%  Similarity=0.091  Sum_probs=0.0  Template_Neff=4.700

Q ss_pred             HHHHHHHHhChhHHHHHHHhHHHHHHHHHcCCchHHHHHHHH----------HHHHHHHHHHHHHHHHHHHHHHHHHHH
Q AT5G16550_LDIP   38 RVRNSVAENGPKLREASERTGREILLWTRRGSSLRALLVITM----------GTIVLLTTMALVVFTLFFVAATANAII  106 (167)
Q Consensus        38 R~r~a~~e~~P~l~eas~~t~~dll~Wtr~G~pwR~lLVisV----------GtI~LlaLtGL~vfmLfflaaTvNAii  106 (167)
                      |.+..++...-+.|+..--..+|+|.|-|+-.+.-.++.+.+          -.+++++..+++.+.+-|+-..+-..+
T Consensus        63 ~~~~~l~~~le~~~~~ll~~vqdLLlWerP~~S~~i~~~vt~lFwLf~~t~~r~LtLLS~~LLllvlldf~~~~l~~~i  141 (537)
T XP_011512355.1   63 RAAAAVTWLLGEPVLWLGCRADELLSWKRPLRSLLGFVAANLLFWFLALTPWRVYHLISVMILGRVIMQIIKDMVLSRT  141 (537)
T ss_pred             HHHHHHHHHhcCchHHHhHhHHHHHhcCCCcccHHHHHHHHHHHHHHHhCCchHHHHHHHHHHHHHHHHHHHHHHHHHc
