# Supplementary material for: LDIP cooperates with SEIPIN and LDAP to facilitate lipid droplet biogenesis in Arabidopsis
Source: Plant Cell. 2021 Jun 9;33(9):3076–103. doi: 10.1093/plcell/koab179 (PMC8462815; doi:10.1093/plcell/koab179)
Supplement: koab179_Supplementary_Data [file koab179_supplementary_data.zip › tpc.00378.2021-s08.txt]

Supplemental Data. Pyc and Gidda et al. (2021). Plant Cell.
Supplemental Dataset S9. Proteins identified in a HHpred search of the Arabidopsis proteome using an alignment of 320 animal promethin (PF16015)-domain-containing protein.
Query         A0A023EI01 unreviewed Uncharacterized
Match_columns 137
No_of_seqs    104 out of 322
Neff          6.37338
Searched_HMMs 103346
Date          Fri Apr  9 17:38:21 2021
Command       hhsearch -cpu 8 -i ../results/full.a3m -d /cluster/toolkit/production/databases/hh-suite/mmcif70/pdb70 -d /cluster/toolkit/production/databases/hh-suite/Proteomes/Arabidopsis_thaliana_TAIR10/Arabidopsis_thaliana_TAIR10 -o ../results/repeat320er.hhr -oa3m ../results/repeat320er.a3m -p 20 -Z 250 -loc -z 1 -b 1 -B 250 -ssm 2 -sc 1 -seq 1 -dbstrlen 10000 -norealign -maxres 32000 -contxt /cluster/toolkit/production/bioprogs/tools/hh-suite-build-new/data/context_data.crf 

 No Hit                             Prob E-value P-value  Score    SS Cols Query HMM  Template HMM
  1 NP_196370.1 glycine rich prote  92.1      11 0.00011   35.6  12.5   93   42-134    48-143 (543)
  2 NP_001331377.1 glycine rich pr  91.1      17 0.00016   34.4  12.5   93   42-134    48-143 (521)
  3 NP_001119185.1 glycine rich pr  90.4      28 0.00027   33.1  13.2   93   42-134    48-143 (512)
  4 NP_565028.1 SNARE associated G  64.3 1.5E+02  0.0014   25.0   9.6   74   33-109    76-149 (272)
  5 NP_192696.3 SNARE associated G  61.0 1.8E+02  0.0018   24.9   9.7   74   33-109    91-164 (287)
  6 NP_001329169.1 C2 calcium/lipi  58.8 3.2E+02  0.0031   27.0  11.1   73   13-89    772-846 (874)
  7 NP_001324160.1 dentin sialopho  58.4 2.4E+02  0.0023   28.6   9.5   62   27-88      6-69  (714)
  8 NP_001318313.1 dentin sialopho  58.2 2.4E+02  0.0023   28.7   9.5   62   27-88      6-69  (747)
  9 NP_001324161.1 dentin sialopho  58.2 2.4E+02  0.0023   28.7   9.5   62   27-88      6-69  (747)
 10 NP_001324162.1 dentin sialopho  58.2 2.4E+02  0.0023   28.7   9.5   62   27-88      6-69  (747)
 11 NP_001324163.1 dentin sialopho  58.2 2.4E+02  0.0023   28.7   9.5   62   27-88      6-69  (747)
 12 NP_180523.1 dentin sialophosph  58.2 2.4E+02  0.0023   28.7   9.5   62   27-88      6-69  (747)
 13 NP_198858.1 oleosin 2 [Arabido  57.5 2.1E+02   0.002   24.5  11.4   76   59-134    54-132 (199)
 14 NP_001331125.1 Hypoxia-respons  57.1      33 0.00032   23.7   3.0   29   37-65      5-33  (70)
 15 NP_174044.1 Paired amphipathic  56.4      61 0.00059   25.6   4.6   43   18-61     38-82  (137)
 16 NP_198128.1 Hypoxia-responsive  56.3      35 0.00034   25.1   3.2   29   37-65      5-33  (96)
 17 2LON_A HIG1 domain family memb  56.2      43 0.00041   24.6   3.6   27   39-65     17-43  (99)
 18 2LD7_B Paired amphipathic heli  55.2      58 0.00056   21.4   3.9   36   17-53     25-62  (75)
 19 NP_001323320.1 dentin sialopho  53.5 2.8E+02  0.0027   28.3   9.2   62   27-88      5-68  (753)
 20 NP_001190328.1 cardiomyopathy-  53.0 1.4E+02  0.0014   32.1   7.5   61   35-97     14-75  (1342)
 21 NP_001318590.1 cardiomyopathy-  53.0 1.4E+02  0.0014   32.1   7.5   61   35-97     14-75  (1342)
 22 NP_197293.1 cardiomyopathy-ass  53.0 1.4E+02  0.0014   32.1   7.5   61   35-97     14-75  (1342)
 23 2LOM_A HIG1 domain family memb  51.7      50 0.00048   23.7   3.3   27   39-65     16-42  (93)
 24 NP_180099.2 transmembrane prot  51.7 3.9E+02  0.0038   25.9  15.0  100   12-113   222-323 (545)
 25 NP_187206.1 Hypoxia-responsive  51.5      58 0.00056   24.0   3.7   27   39-65      7-33  (97)
 26 NP_001326794.1 oleosin 4 [Arab  50.5 2.7E+02  0.0026   23.7  11.3   76   59-134    52-130 (191)
 27 NP_189403.1 oleosin 4 [Arabido  50.5 2.7E+02  0.0026   23.7  11.3   76   59-134    52-130 (191)
 28 NP_001185376.1 SNARE associate  49.7   3E+02  0.0029   24.0   9.4   73   35-109    77-149 (306)
 29 7CGP_C Mitochondrial import in  48.1 2.4E+02  0.0024   25.0   7.3   45   19-65     27-71  (260)
 30 NP_178935.2 plasma membrane fu  47.9 4.5E+02  0.0043   25.5  15.1  100   12-113   217-318 (541)
 31 NP_001318564.1 Paired amphipat  46.3 1.4E+02  0.0014   21.1   4.8   43   18-61     20-64  (87)
 32 NP_001332029.1 Paired amphipat  46.3 1.4E+02  0.0014   21.1   4.8   43   18-61     20-64  (87)
 33 NP_001332030.1 Paired amphipat  46.3 1.4E+02  0.0014   21.1   4.8   43   18-61     20-64  (87)
 34 NP_001327704.1 Calcium-depende  46.2 4.7E+02  0.0046   25.3  11.0   73   13-89    671-745 (773)
 35 NP_001327705.1 Calcium-depende  46.2 4.7E+02  0.0046   25.3  11.0   73   13-89    671-745 (773)
 36 NP_001327706.1 Calcium-depende  46.2 4.7E+02  0.0046   25.3  11.0   73   13-89    671-745 (773)
 37 NP_191347.1 Calcium-dependent   46.2 4.7E+02  0.0046   25.3  11.0   73   13-89    671-745 (773)
 38 NP_171911.1 C2 calcium/lipid-b  44.6 5.7E+02  0.0055   25.8  10.7   72   14-89    911-984 (1012)
 39 NP_001322655.1 SNARE associate  44.4 3.8E+02  0.0037   23.7  11.0   88   26-133   125-212 (298)
 40 NP_001331923.1 paired amphipat  44.3 1.2E+02  0.0012   23.4   4.5   43   18-61     64-108 (122)
 41 NP_001329168.1 C2 calcium/lipi  44.0 5.8E+02  0.0056   25.7  11.2   73   13-89    905-979 (1007)
 42 5IZ7_F structural protein M; v  44.0 1.2E+02  0.0012   21.5   4.1   34   30-64     20-53  (75)
 43 NP_200969.4 Oleosin family pro  43.7 4.3E+02  0.0042   24.1  10.8   74   61-134    11-86  (294)
 44 NP_568175.2 C2 calcium/lipid-b  43.7 5.2E+02   0.005   25.0  11.0   72   14-89    693-766 (794)
 45 5U4W_H M protein; immature Zik  42.7 1.7E+02  0.0017   19.5   4.4   31   33-64      1-31  (53)
 46 7KV8_b Matrix protein M; Flavi  42.6 1.3E+02  0.0013   21.3   4.1   34   30-64     20-53  (75)
 47 5O6A_E Small envelope protein   42.6 1.3E+02  0.0013   21.3   4.1   34   30-64     20-53  (75)
 48 NP_178169.4 envelope glycoprot  42.6 5.4E+02  0.0052   24.9  13.2  101   12-113   219-321 (538)
 49 4CBF_B M PROTEIN; FLAVIVIRUS,   42.4 1.4E+02  0.0013   21.1   4.2   34   30-64     20-53  (74)
 50 NP_194371.2 chromosome-associa  42.3 3.8E+02  0.0036   24.1   7.5   59    9-67     66-129 (263)
 51 NP_680187.2 Tetratricopeptide   42.3 2.7E+02  0.0026   26.8   7.3   56    8-66    491-546 (554)
 52 NP_192898.2 C2 calcium/lipid-b  41.9 6.2E+02   0.006   25.5  11.3   73   13-89    909-983 (1011)
 53 NP_001190312.2 paired amphipat  41.9 1.3E+02  0.0013   23.9   4.5   43   18-61     75-119 (139)
 54 6ZQV_F Genome polyprotein; Fla  41.5 1.4E+02  0.0014   21.2   4.2   34   30-64     20-53  (75)
 55 NP_172707.1 SNARE associated G  41.5 3.9E+02  0.0037   23.1   7.5   63   37-106    86-154 (303)
 56 4P02_B Cellulose Synthase subu  40.6 1.1E+02   0.001   30.1   4.6   44   30-73    673-716 (724)
 57 4CCT_F DENGUE VIRUS 1 M PROTEI  40.3 1.4E+02  0.0014   21.1   4.0   34   30-64     20-53  (74)
 58 2MZY_A Probable Fe(2+)-traffic  39.9      73  0.0007   23.4   2.6   43    8-50     27-69  (91)
 59 NP_196801.1 Calcium-dependent   39.8   6E+02  0.0058   24.6  11.0   72   13-88    667-740 (769)
 60 NP_567158.1 mechanosensitive i  38.0 4.6E+02  0.0045   22.8  10.0   69    9-77     52-122 (263)
 61 1XS8_A UPF0269 protein yggX; h  38.0      87 0.00084   23.0   2.8   43    8-50     27-69  (91)
 62 NP_201556.2 transmembrane prot  37.8 6.2E+02   0.006   24.2  14.2   98   14-113   183-282 (509)
 63 NP_564212.1 Paired amphipathic  37.1 1.3E+02  0.0013   23.5   3.9   36   17-53     96-133 (155)
 64 NP_191731.1 Ca2+dependent plan  36.7   7E+02  0.0067   24.5  10.0   77   13-89    688-767 (795)
 65 NP_567541.1 SNARE associated G  36.7 4.5E+02  0.0044   22.3   9.8   73   35-109    71-143 (264)
 66 NP_197299.1 C2 calcium/lipid-b  36.7 7.9E+02  0.0076   25.1  11.0   73   13-89    947-1021(1049)
 67 1T07_A Hypothetical UPF0269 pr  36.1 1.1E+02  0.0011   22.7   3.1   43    8-50     29-71  (94)
 68 3ECD_D Serine hydroxymethyltra  35.2 1.8E+02  0.0018   24.6   4.6   38   13-51    380-423 (425)
 69 NP_187018.1 C2 calcium/lipid-b  35.0 8.2E+02  0.0079   24.8  11.2   73   13-89    915-989 (1017)
 70 NP_001328213.1 C2 calcium/lipi  34.7 8.1E+02  0.0078   24.6  11.1   73   13-89    904-978 (1006)
 71 NP_191979.2 C2 calcium/lipid-b  34.7 8.1E+02  0.0078   24.6  11.1   73   13-89    904-978 (1006)
 72 NP_194244.1 oleosin 1 [Arabido  33.7   5E+02  0.0048   21.9  11.4   76   59-134    43-121 (173)
 73 NP_177267.2 transmembrane prot  33.7 7.7E+02  0.0074   24.1  14.8   98   14-113   220-319 (557)
 74 NP_001119335.1 transmembrane p  33.7 1.9E+02  0.0019   23.9   4.5   29   97-126    24-52  (208)
 75 6M49_B Sterol regulatory eleme  33.1 2.7E+02  0.0026   26.4   5.8   42   27-69      3-45  (572)
 76 NP_564959.1 RING/U-box superfa  33.0 5.6E+02  0.0054   22.3   7.2   53   37-89    201-253 (270)
 77 NP_001321201.1 Paired amphipat  32.9 2.3E+02  0.0022   21.6   4.5   43   18-61     39-83  (125)
 78 3GBX_A Serine hydroxymethyltra  32.4 1.5E+02  0.0014   25.0   3.7   38   13-51    379-417 (420)
 79 6TBM_P Transcription and mRNA   31.8   2E+02   0.002   20.6   3.9   34   16-50     59-93  (96)
 80 NP_001318834.1 LRR protein [Ar  31.7 5.8E+02  0.0056   27.4   7.8   54   35-88     14-68  (1089)
 81 NP_001324024.1 Oleosin family   31.3 5.5E+02  0.0053   21.7  11.5   77   58-134    53-131 (174)
 82 NP_177161.2 Paired amphipathic  31.0 2.1E+02   0.002   22.2   4.0   36   17-53    111-148 (160)
 83 NP_198411.1 Paired amphipathic  30.9 2.6E+02  0.0025   22.0   4.6   42   18-60     27-70  (155)
 84 NP_001320460.1 envelope glycop  29.8 8.1E+02  0.0078   23.2  13.6  103   10-113   171-275 (492)
 85 3D0W_A YflH protein; yflH, Gra  29.7 4.5E+02  0.0044   20.2   5.5   38   12-50     25-67  (104)
 86 NP_001031054.1 syntaxin of pla  29.4 4.9E+02  0.0048   20.5   8.8   58   17-74    171-229 (232)
 87 NP_001323228.1 syntaxin of pla  29.4 4.9E+02  0.0048   20.5   8.8   58   17-74    171-229 (232)
 88 NP_563994.1 syntaxin of plants  29.4 4.9E+02  0.0048   20.5   8.8   58   17-74    171-229 (232)
 89 NP_175142.1 heat shock transcr  29.3 3.9E+02  0.0038   24.7   5.9   39    9-50    193-231 (348)
 90 5Y95_A Paired amphipathic heli  29.2 2.8E+02  0.0027   17.6   4.2   37   17-54     28-66  (80)
 91 NP_174045.1 Paired amphipathic  28.1 2.1E+02   0.002   23.5   3.8   36   17-53    173-210 (222)
 92 NP_566028.1 replicase polyprot  28.0 7.3E+02  0.0071   22.1   8.6   63   10-74    108-170 (248)
 93 5WSN_F M protein; Japanese enc  28.0 2.7E+02  0.0026   19.7   3.8   34   30-64     20-53  (74)
 94 NP_191689.1 C2 calcium/lipid-b  26.8 1.1E+03   0.011   23.7  10.9   72   14-89    871-944 (972)
 95 NP_001321202.1 Paired amphipat  26.8 3.1E+02   0.003   21.2   4.3   43   18-61     39-83  (139)
 96 NP_175568.1 Calcium-dependent   26.5   1E+03  0.0098   23.2  11.0   73   13-89    674-748 (776)
 97 NP_001031102.2 syntaxin of pla  26.5   6E+02  0.0058   20.6   7.5   56   17-72    149-206 (206)
 98 NP_564182.1 SNARE associated G  26.4 8.2E+02  0.0079   22.1  10.5   86   26-131   125-210 (344)
 99 NP_174043.1 Paired amphipathic  26.2 3.7E+02  0.0035   21.6   4.8   44   17-61     30-75  (186)
100 2LH0_B Histone chaperone RTT10  26.1 2.6E+02  0.0025   19.7   3.4   39    8-49      5-43  (70)
101 2RCK_A Juvenile hormone bindin  25.8 4.9E+02  0.0047   20.8   5.4   44    8-52    174-218 (225)
102 2QUP_A BH1478 protein; STRUCTU  25.1 5.8E+02  0.0056   20.2   5.5   41    9-49     36-79  (145)
103 2WPZ_A GENERAL CONTROL PROTEIN  25.0 3.1E+02   0.003   16.8   4.1   34   14-50      1-34  (34)
104 NP_199617.1 C2 calcium/lipid-b  24.8 1.2E+03   0.012   23.7  11.1   72   13-88    934-1007(1036)
105 NP_001331805.1 SNARE associate  24.8 6.8E+02  0.0066   20.6   8.0   67   37-106    31-98  (232)
106 NP_001319865.1 Peroxisomal mem  24.7 3.2E+02  0.0031   21.9   4.2   29   37-65      8-36  (190)
107 NP_192356.1 Peroxisomal membra  24.7 3.2E+02  0.0031   21.9   4.2   29   37-65      8-36  (190)
108 NP_173830.1 Paired amphipathic  24.7 2.6E+02  0.0025   23.0   3.7   36   17-53    113-150 (196)
109 NP_564212.1 Paired amphipathic  24.7 4.7E+02  0.0045   20.5   5.0   43   17-60     30-74  (155)
110 5UN5_D Designed Wnt agonist B1  24.6 5.7E+02  0.0055   19.6   5.8   41    9-49     14-57  (123)
111 NP_189346.2 transcription/mRNA  24.5   3E+02  0.0029   21.1   3.8   34   16-50     79-113 (115)
112 1GCM_A GCN4P-II; HYDROPHOBIC C  24.5 3.2E+02  0.0031   16.7   4.1   34   14-50      1-34  (34)
113 6Y06_A Moevan; protein design,  24.3 6.1E+02  0.0059   20.1   5.5   41    9-49     29-72  (138)
114 6R4L_A NPC intracellular chole  24.3 4.9E+02  0.0047   27.0   6.1   44   28-72    316-359 (1198)
115 NP_193051.4 transmembrane prot  23.8 9.6E+02  0.0093   22.0  10.6   87   37-123   237-339 (347)
116 NP_001118679.1 Paired amphipat  23.5 5.3E+02  0.0051   21.8   5.4   43   18-61     45-89  (223)
117 2P61_A Hypothetical protein TM  23.5 6.2E+02   0.006   20.6   5.5   41    9-49     46-89  (162)
118 NP_001031637.1 Peroxisomal mem  23.4 3.7E+02  0.0036   21.5   4.3   29   37-65      6-34  (185)
119 3MAY_E POSSIBLE EXPORTED PROTE  23.3 1.7E+02  0.0017   21.9   2.3   15   37-51     16-30  (101)
120 6IJE_B Tai4; ANTITOXIN; HET: E  23.1 1.3E+02  0.0013   21.2   1.7   15   37-51     68-82  (109)
121 3AOT_A Hemolymph juvenile horm  22.9 2.8E+02  0.0027   22.1   3.5   42   10-52    178-219 (227)
122 NP_198767.1 Vesicle transport   22.8 6.6E+02  0.0064   19.8   8.5   58   17-74    162-220 (221)
123 NP_174043.1 Paired amphipathic  22.8 3.1E+02   0.003   22.0   3.8   36   17-53    137-174 (186)
124 NP_001077925.1 taximin [Arabid  22.8 5.4E+02  0.0052   18.7   6.5   43   74-122    15-57  (73)
125 NP_174045.1 Paired amphipathic  22.6 5.6E+02  0.0054   21.1   5.3   44   17-61    109-154 (222)
126 6XE6_A Protein dispatched homo  22.5 1.5E+03   0.015   23.9  12.6   98   13-110   776-889 (1096)
127 NP_174046.1 Paired amphipathic  22.4   5E+02  0.0049   21.8   5.0   44   17-61    129-174 (241)
128 6OWS_A Efflux pump membrane tr  22.1 1.2E+03   0.012   23.4   8.2   97   14-110   826-930 (1035)
129 NP_186806.1 Oleosin family pro  22.0 8.6E+02  0.0083   20.8  11.4   77   58-134    37-115 (183)
130 6K61_J Photosystem I reaction   22.0 4.1E+02   0.004   17.7   3.5   30   37-66      5-34  (49)
131 NP_177161.2 Paired amphipathic  21.7 3.8E+02  0.0037   20.8   4.0   43   18-61     28-72  (160)
132 NP_180160.2 Oleosin family pro  21.0 8.2E+02  0.0079   20.2  11.3   77   58-134    28-106 (149)
133 NP_566034.1 alanine-tRNA ligas  21.0 1.1E+03    0.01   21.5   7.7   57    5-67     80-138 (272)
134 NP_174047.1 Paired amphipathic  20.9 4.8E+02  0.0046   21.6   4.6   44   17-61      9-54  (225)
135 3ZFI_B RAP1A PROTEIN; TRANSPOR  20.6 1.7E+02  0.0017   20.8   1.9   15   37-51     63-77  (104)
136 NP_173793.1 Paired amphipathic  20.4 4.5E+02  0.0044   22.0   4.4   44   17-61    125-170 (241)
137 NP_200434.1 prenylated RAB acc  20.3 8.5E+02  0.0082   20.1  11.7   95   14-108    51-158 (186)
138 NP_001319710.1 transmembrane p  20.3 9.7E+02  0.0093   20.7  10.2   67   12-85    104-171 (224)
139 NP_001325918.1 transmembrane p  20.3 9.7E+02  0.0093   20.7  10.2   67   12-85    104-171 (224)
140 NP_190433.1 transmembrane prot  20.3 9.7E+02  0.0093   20.7  10.2   67   12-85    104-171 (224)
141 NP_174046.1 Paired amphipathic  20.0   3E+02  0.0029   23.0   3.4   43   10-53    186-230 (241)

No 1
>NP_196370.1 glycine rich protein 17 [Arabidopsis thaliana]
Probab=92.15  E-value=11  Score=35.61  Aligned_cols=93  Identities=9%  Similarity=-0.088  Sum_probs=0.0  Template_Neff=2.700

Q ss_pred             HHHHHHHhCHHHHHHHHHHHHHHHHHHHHHHH-HHHHHHHHHHHHHHHHH-HHHHHHHHHHHHHHHHHHHHHHHHHHHHH
Q A0A023EI01       42 ETYEALRNHPLLALSIAAAICCLSLPFVIFVF-FTLCTAIMTFTGFVLIE-GTLITMASMLLVGVLIGLGCLFGTFGMAV  119 (137)
Q Consensus        42 ~~~qyl~~hPflal~llvf~~~~~lPv~lFl~-Fa~~T~i~~~~Gfv~~E-G~lL~ig~~~Ll~vL~~l~~~~~~~s~~~  119 (137)
                      |.-.||+--+||....=++-++.++|+...++ ++-+|+.-+++++++.- .++|+-=.++=..++..+++..+..+..+
T Consensus        48 r~fsfL~mfSFL~pl~qVLkvvtA~vag~~LL~LAGLTLtGTvigLiVaTPLfIIFSPILVPAaI~~~LavaGFLtsggf  127 (543)
T NP_196370.1      48 RKFSFLSMFSFLMPLLEVIKIIIASVASVIFVGFACVTLAGSAAALVVSTPVFIIFSPVLVPATIATVVLATGFTAGGSF  127 (543)
T ss_pred             cchhHHHHHHhHHHHHHHHHHHHHHHHHHHHHHHHHHHHHHHHHHHHHHHHHHHHhcccHHHHHHHHHHHHHHHHHHHHH


Q ss_pred             HHHH-HHHHHHHHhhh
Q A0A023EI01      120 LVGY-LGVSKVYGWIG  134 (137)
Q Consensus       120 ~~~y-~~~~~~~~~~~  134 (137)
                      .+.- ..++.+|||++
T Consensus       128 GvtaLsslSWlykY~r  143 (543)
T NP_196370.1     128 GATALGLIMWLVKRRM  143 (543)
T ss_pred             HHHHHHHHHHHHHHHh


No 2
>NP_001331377.1 glycine rich protein 17 [Arabidopsis thaliana]
Probab=91.11  E-value=17  Score=34.37  Aligned_cols=93  Identities=9%  Similarity=-0.088  Sum_probs=0.0  Template_Neff=2.700

Q ss_pred             HHHHHHHhCHHHHHHHHHHHHHHHHHHHHHHH-HHHHHHHHHHHHHHHHH-HHHHHHHHHHHHHHHHHHHHHHHHHHHHH
Q A0A023EI01       42 ETYEALRNHPLLALSIAAAICCLSLPFVIFVF-FTLCTAIMTFTGFVLIE-GTLITMASMLLVGVLIGLGCLFGTFGMAV  119 (137)
Q Consensus        42 ~~~qyl~~hPflal~llvf~~~~~lPv~lFl~-Fa~~T~i~~~~Gfv~~E-G~lL~ig~~~Ll~vL~~l~~~~~~~s~~~  119 (137)
                      |.-.||.--+||.-..=+.-++.++|+...+. ++-+|+..+++++++.- .++|+-=.++=..++..+++..+..+..+
T Consensus        48 r~FSfl~mfSfL~pl~qVLkvitA~vagg~LL~LAGLTLtGTvIgLiVaTPLfIIFSPVLVPAaI~i~LavaGFLtsggf  127 (521)
T NP_001331377.1   48 RKFSFLSMFSFLMPLLEVIKIIIASVASVIFVGFACVTLAGSAAALVVSTPVFIIFSPVLVPATIATVVLATGFTAGGSF  127 (521)
T ss_pred             cchhHHHHHHhHHHHHHHHHHHHHHHHHHHHHHHHHHHHHHHHHHHHHHHHHHHHhcccHHHHHHHHHHHHHHHHHHHHH


Q ss_pred             HHHH-HHHHHHHHhhh
Q A0A023EI01      120 LVGY-LGVSKVYGWIG  134 (137)
Q Consensus       120 ~~~y-~~~~~~~~~~~  134 (137)
                      .+.- ..++.+|+|++
T Consensus       128 GltaLsslSWlykY~r  143 (521)
T NP_001331377.1  128 GATALGLIMWLVKRRM  143 (521)
T ss_pred             HHHHHHHHHHHHHHHh


No 3
>NP_001119185.1 glycine rich protein 17 [Arabidopsis thaliana]
Probab=90.37  E-value=28  Score=33.10  Aligned_cols=93  Identities=10%  Similarity=-0.038  Sum_probs=0.0  Template_Neff=3.000

Q ss_pred             HHHHHHHhCHHHHHHHHHHHHHHHHHHHHHHH-HHHHHHHHHHHHHHHHHHHHH--HHHHHHHHHHHHHHHHHHHHHHHH
Q A0A023EI01       42 ETYEALRNHPLLALSIAAAICCLSLPFVIFVF-FTLCTAIMTFTGFVLIEGTLI--TMASMLLVGVLIGLGCLFGTFGMA  118 (137)
Q Consensus        42 ~~~qyl~~hPflal~llvf~~~~~lPv~lFl~-Fa~~T~i~~~~Gfv~~EG~lL--~ig~~~Ll~vL~~l~~~~~~~s~~  118 (137)
                      |.-.||+--+|+.-.+=++.++.++|+...+. ++-+|+..+.+++++.-=.++  +=.-+-..-++..++.-.+....+
T Consensus        48 r~fSfL~mfsfL~pl~kVl~vv~A~vag~~LL~LaGlTLtgTvigLiIsTPLfIIFSPILVPAaI~~tlaaaGflasg~f  127 (512)
T NP_001119185.1   48 RKFSFLSMFSFLMPLLEVIKIIIASVASVIFVGFACVTLAGSAAALVVSTPVFIIFSPVLVPATIATVVLATGFTAGGSF  127 (512)
T ss_pred             cchhHHHHHHhHHHHHHHHHHHHHHHHHHHHHHHHHHHHHHHHHHHHHHHHHHHHHhhcHHHHHHHHHHHHHHHHHHHHH


Q ss_pred             HHHHHHHHHHHHHhhh
Q A0A023EI01      119 VLVGYLGVSKVYGWIG  134 (137)
Q Consensus       119 ~~~~y~~~~~~~~~~~  134 (137)
                      ..+....++.+|+|++
T Consensus       128 Gltals~lsWlykY~r  143 (512)
T NP_001119185.1  128 GATALGLIMWLVKRRM  143 (512)
T ss_pred             HHHHHHHHHHHHHHHh


No 4
>NP_565028.1 SNARE associated Golgi protein family [Arabidopsis thaliana]
Probab=64.28  E-value=1.5e+02  Score=25.03  Aligned_cols=74  Identities=9%  Similarity=-0.023  Sum_probs=0.0  Template_Neff=9.000

Q ss_pred             hHHHHHHHHHHHHHHHhCHHHHHHHHHHHHHHHHHHHHHHHHHHHHHHHHHHHHHHHHHHHHHHHHHHHHHHHHHHH
Q A0A023EI01       33 RYRVREIAIETYEALRNHPLLALSIAAAICCLSLPFVIFVFFTLCTAIMTFTGFVLIEGTLITMASMLLVGVLIGLG  109 (137)
Q Consensus        33 ~~~v~~~~~~~~qyl~~hPflal~llvf~~~~~lPv~lFl~Fa~~T~i~~~~Gfv~~EG~lL~ig~~~Ll~vL~~l~  109 (137)
                      | +.++..+.+.+|.++||.....+.+.+........+--...+....-..-|  ...|++++..|.++.+.++-..
T Consensus        76 ~-~~~~~~~~l~~~~~~~~~~~~~~~~~~~~~~~~~~iP~~~~l~~~~g~~~g--~~~~~~~~~~g~~lG~~~~y~l  149 (272)
T NP_565028.1      76 A-DLRLLKDNLANYANEYPAQFVLGYCATYIFMQTFMIPGTIFMSLLAGALFG--VFKGVVLVVFNATAGATSCFFL  149 (272)
T ss_pred             H-HHHHHHHHHHHHHHHCcHHHHHHHHHHHHHHHhccCchHHHHHHHHHHHHC--HHHHHHHHHHHHHHHHHHHHHH


No 5
>NP_192696.3 SNARE associated Golgi protein family [Arabidopsis thaliana]
Probab=61.03  E-value=1.8e+02  Score=24.94  Aligned_cols=74  Identities=7%  Similarity=-0.068  Sum_probs=0.0  Template_Neff=8.600

Q ss_pred             hHHHHHHHHHHHHHHHhCHHHHHHHHHHHHHHHHHHHHHHHHHHHHHHHHHHHHHHHHHHHHHHHHHHHHHHHHHHH
Q A0A023EI01       33 RYRVREIAIETYEALRNHPLLALSIAAAICCLSLPFVIFVFFTLCTAIMTFTGFVLIEGTLITMASMLLVGVLIGLG  109 (137)
Q Consensus        33 ~~~v~~~~~~~~qyl~~hPflal~llvf~~~~~lPv~lFl~Fa~~T~i~~~~Gfv~~EG~lL~ig~~~Ll~vL~~l~  109 (137)
                      + +.+++.+.+.+|.++||..+..+............+--...+....-..-|  ...|++++..|..+.+.++-..
T Consensus        91 ~-~l~~l~~~l~~~~~~~~~~~~l~~~~~~~~~~~~~iP~~~~l~~l~G~lfg--~~~g~~~~~~g~~lG~~~~y~l  164 (287)
T NP_192696.3      91 S-DLRLLKENLGSYASEYQARFILGYCSTYIFMQTFMIPGTIFMSLLAGALFG--VVRGFVLVVLNATAGACSCFFL  164 (287)
T ss_pred             H-HHHHHHHHHHHHHHHchHHHHHHHHHHHHHHHhcCCchHHHHHHHHHHHhC--HHHHHHHHHHHHHHHHHHHHHH


No 6
>NP_001329169.1 C2 calcium/lipid-binding plant phosphoribosyltransferase family protein [Arabidopsis thaliana]
Probab=58.76  E-value=3.2e+02  Score=26.98  Aligned_cols=73  Identities=10%  Similarity=0.112  Sum_probs=0.0  Template_Neff=10.100

Q ss_pred             HHHHHHHHHHHHHHHHHHHHhHHH-HHHHHHHHHHHH-hCHHHHHHHHHHHHHHHHHHHHHHHHHHHHHHHHHHHHHHH
Q A0A023EI01       13 VDGFTFYWNLFVDMMNDLIRRYRV-REIAIETYEALR-NHPLLALSIAAAICCLSLPFVIFVFFTLCTAIMTFTGFVLI   89 (137)
Q Consensus        13 ~~~~~~l~~~~~~~~~~~~~~~~v-~~~~~~~~qyl~-~hPflal~llvf~~~~~lPv~lFl~Fa~~T~i~~~~Gfv~~   89 (137)
                      .+...+.++++.+....+++.+.- ....+++...+. ++|-.+..++++++.+++    ++.|.-.-.++.+.|+.+.
T Consensus       772 ~~~~~~~~~~l~~~~~~~q~~l~~~a~~lEk~~~l~~W~~p~~T~~~~~~~~~~~i----~~~~ip~r~i~~~~g~~~~  846 (874)
T NP_001329169.1  772 PDMVRLRYDRLRSVAGRIQTVIGDLATQGERFQALLSWRDPRATAIFVILCFIAAI----VFFITPIQIVVALAGFFTM  846 (874)
T ss_pred             hhHHHHHHHHHHHHHHHHHHHHHHHHHHHHHHHHHhcCCCHHHHHHHHHHHHHHHH----HHHHHHHHHHHHHHHHHHh


No 7
>NP_001324160.1 dentin sialophosphoprotein [Arabidopsis thaliana]
Probab=58.41  E-value=2.4e+02  Score=28.61  Aligned_cols=62  Identities=13%  Similarity=0.251  Sum_probs=0.0  Template_Neff=3.400

Q ss_pred             HHHHHHhH-HH-HHHHHHHHHHHHhCHHHHHHHHHHHHHHHHHHHHHHHHHHHHHHHHHHHHHH
Q A0A023EI01       27 MNDLIRRY-RV-REIAIETYEALRNHPLLALSIAAAICCLSLPFVIFVFFTLCTAIMTFTGFVL   88 (137)
Q Consensus        27 ~~~~~~~~-~v-~~~~~~~~qyl~~hPflal~llvf~~~~~lPv~lFl~Fa~~T~i~~~~Gfv~   88 (137)
                      .+.++--+ |+ ..-...--.|.++|||++-+++.+.++-..=-.+|..++-.+-+++|+-+.+
T Consensus         6 aKdI~~~vwKIL~fSi~tsy~~vrkHPfvSg~llFl~lLYiflP~vF~FLiysSPvivC~~i~l   69 (714)
T NP_001324160.1    6 AKDVCFIVWKILRFSTKTIFRYVKRYPIVSGVSTFLIILYTFLPWVFYFLLCSSPLIAFASFYI   69 (714)
T ss_pred             HHHHHHHHHhHHHHHHHHHHHHHHhChhHHHHHHHHHHHHHHhHHHHHHHHHhhHHHHHHHHHH


No 8
>NP_001318313.1 dentin sialophosphoprotein [Arabidopsis thaliana]
Probab=58.20  E-value=2.4e+02  Score=28.72  Aligned_cols=62  Identities=13%  Similarity=0.251  Sum_probs=0.0  Template_Neff=3.300

Q ss_pred             HHHHHHhH-HH-HHHHHHHHHHHHhCHHHHHHHHHHHHHHHHHHHHHHHHHHHHHHHHHHHHHH
Q A0A023EI01       27 MNDLIRRY-RV-REIAIETYEALRNHPLLALSIAAAICCLSLPFVIFVFFTLCTAIMTFTGFVL   88 (137)
Q Consensus        27 ~~~~~~~~-~v-~~~~~~~~qyl~~hPflal~llvf~~~~~lPv~lFl~Fa~~T~i~~~~Gfv~   88 (137)
                      .+.++--+ |+ ..-...--.|.++|||++-+++.+.++-..=-.+|..++-.+-+++|+-+.+
T Consensus         6 aKdI~~~vwKIL~fSi~tsy~~vrkHPfvSg~llFl~lLYiflP~vF~FLiysSPvivC~~i~l   69 (747)
T NP_001318313.1    6 AKDVCFIVWKILRFSTKTIFRYVKRYPIVSGVSTFLIILYTFLPWVFYFLLCSSPLIAFASFYI   69 (747)
T ss_pred             HHHHHHHHHhHHHHHHHHHHHHHHhChhHHHHHHHHHHHHHHhHHHHHHHHHhhHHHHHHHHHH


No 9
>NP_001324161.1 dentin sialophosphoprotein [Arabidopsis thaliana]
Probab=58.20  E-value=2.4e+02  Score=28.72  Aligned_cols=62  Identities=13%  Similarity=0.251  Sum_probs=0.0  Template_Neff=3.300

Q ss_pred             HHHHHHhH-HH-HHHHHHHHHHHHhCHHHHHHHHHHHHHHHHHHHHHHHHHHHHHHHHHHHHHH
Q A0A023EI01       27 MNDLIRRY-RV-REIAIETYEALRNHPLLALSIAAAICCLSLPFVIFVFFTLCTAIMTFTGFVL   88 (137)
Q Consensus        27 ~~~~~~~~-~v-~~~~~~~~qyl~~hPflal~llvf~~~~~lPv~lFl~Fa~~T~i~~~~Gfv~   88 (137)
                      .+.++--+ |+ ..-...--.|.++|||++-+++.+.++-..=-.+|..++-.+-+++|+-+.+
T Consensus         6 aKdI~~~vwKIL~fSi~tsy~~vrkHPfvSg~llFl~lLYiflP~vF~FLiysSPvivC~~i~l   69 (747)
T NP_001324161.1    6 AKDVCFIVWKILRFSTKTIFRYVKRYPIVSGVSTFLIILYTFLPWVFYFLLCSSPLIAFASFYI   69 (747)
T ss_pred             HHHHHHHHHhHHHHHHHHHHHHHHhChhHHHHHHHHHHHHHHhHHHHHHHHHhhHHHHHHHHHH


No 10
>NP_001324162.1 dentin sialophosphoprotein [Arabidopsis thaliana]
Probab=58.20  E-value=2.4e+02  Score=28.72  Aligned_cols=62  Identities=13%  Similarity=0.251  Sum_probs=0.0  Template_Neff=3.300

Q ss_pred             HHHHHHhH-HH-HHHHHHHHHHHHhCHHHHHHHHHHHHHHHHHHHHHHHHHHHHHHHHHHHHHH
Q A0A023EI01       27 MNDLIRRY-RV-REIAIETYEALRNHPLLALSIAAAICCLSLPFVIFVFFTLCTAIMTFTGFVL   88 (137)
Q Consensus        27 ~~~~~~~~-~v-~~~~~~~~qyl~~hPflal~llvf~~~~~lPv~lFl~Fa~~T~i~~~~Gfv~   88 (137)
                      .+.++--+ |+ ..-...--.|.++|||++-+++.+.++-..=-.+|..++-.+-+++|+-+.+
T Consensus         6 aKdI~~~vwKIL~fSi~tsy~~vrkHPfvSg~llFl~lLYiflP~vF~FLiysSPvivC~~i~l   69 (747)
T NP_001324162.1    6 AKDVCFIVWKILRFSTKTIFRYVKRYPIVSGVSTFLIILYTFLPWVFYFLLCSSPLIAFASFYI   69 (747)
T ss_pred             HHHHHHHHHhHHHHHHHHHHHHHHhChhHHHHHHHHHHHHHHhHHHHHHHHHhhHHHHHHHHHH


No 11
>NP_001324163.1 dentin sialophosphoprotein [Arabidopsis thaliana]
Probab=58.20  E-value=2.4e+02  Score=28.72  Aligned_cols=62  Identities=13%  Similarity=0.251  Sum_probs=0.0  Template_Neff=3.300

Q ss_pred             HHHHHHhH-HH-HHHHHHHHHHHHhCHHHHHHHHHHHHHHHHHHHHHHHHHHHHHHHHHHHHHH
Q A0A023EI01       27 MNDLIRRY-RV-REIAIETYEALRNHPLLALSIAAAICCLSLPFVIFVFFTLCTAIMTFTGFVL   88 (137)
Q Consensus        27 ~~~~~~~~-~v-~~~~~~~~qyl~~hPflal~llvf~~~~~lPv~lFl~Fa~~T~i~~~~Gfv~   88 (137)
                      .+.++--+ |+ ..-...--.|.++|||++-+++.+.++-..=-.+|..++-.+-+++|+-+.+
T Consensus         6 aKdI~~~vwKIL~fSi~tsy~~vrkHPfvSg~llFl~lLYiflP~vF~FLiysSPvivC~~i~l   69 (747)
T NP_001324163.1    6 AKDVCFIVWKILRFSTKTIFRYVKRYPIVSGVSTFLIILYTFLPWVFYFLLCSSPLIAFASFYI   69 (747)
T ss_pred             HHHHHHHHHhHHHHHHHHHHHHHHhChhHHHHHHHHHHHHHHhHHHHHHHHHhhHHHHHHHHHH


No 12
>NP_180523.1 dentin sialophosphoprotein [Arabidopsis thaliana]
Probab=58.20  E-value=2.4e+02  Score=28.72  Aligned_cols=62  Identities=13%  Similarity=0.251  Sum_probs=0.0  Template_Neff=3.300

Q ss_pred             HHHHHHhH-HH-HHHHHHHHHHHHhCHHHHHHHHHHHHHHHHHHHHHHHHHHHHHHHHHHHHHH
Q A0A023EI01       27 MNDLIRRY-RV-REIAIETYEALRNHPLLALSIAAAICCLSLPFVIFVFFTLCTAIMTFTGFVL   88 (137)
Q Consensus        27 ~~~~~~~~-~v-~~~~~~~~qyl~~hPflal~llvf~~~~~lPv~lFl~Fa~~T~i~~~~Gfv~   88 (137)
                      .+.++--+ |+ ..-...--.|.++|||++-+++.+.++-..=-.+|..++-.+-+++|+-+.+
T Consensus         6 aKdI~~~vwKIL~fSi~tsy~~vrkHPfvSg~llFl~lLYiflP~vF~FLiysSPvivC~~i~l   69 (747)
T NP_180523.1       6 AKDVCFIVWKILRFSTKTIFRYVKRYPIVSGVSTFLIILYTFLPWVFYFLLCSSPLIAFASFYI   69 (747)
T ss_pred             HHHHHHHHHhHHHHHHHHHHHHHHhChhHHHHHHHHHHHHHHhHHHHHHHHHhhHHHHHHHHHH


No 13
>NP_198858.1 oleosin 2 [Arabidopsis thaliana]
Probab=57.46  E-value=2.1e+02  Score=24.50  Aligned_cols=76  Identities=13%  Similarity=0.055  Sum_probs=0.0  Template_Neff=3.800

Q ss_pred             HHHHHHHHHHHHHHH-HHHHHHHHHHHHHHHHH-HHHHHHHHHHHHHHHHHHHHHHHHHHHHHH-HHHHHHHHHHHhhh
Q A0A023EI01       59 AAICCLSLPFVIFVF-FTLCTAIMTFTGFVLIE-GTLITMASMLLVGVLIGLGCLFGTFGMAVL-VGYLGVSKVYGWIG  134 (137)
Q Consensus        59 vf~~~~~lPv~lFl~-Fa~~T~i~~~~Gfv~~E-G~lL~ig~~~Ll~vL~~l~~~~~~~s~~~~-~~y~~~~~~~~~~~  134 (137)
                      +...+.++|++..+. .+-+|+.-+.+|+++.- .++++-=.++=.++..+++..+...++.+. .....++.+|||+.
T Consensus        54 vl~~lal~~~gg~LL~LaGlTLtgTvigLivatPL~liFSPVLVPaai~~~lavaGfl~sg~fglaals~lsW~y~Y~r  132 (199)
T NP_198858.1      54 VLSLLIGVPVVGSLLALAGLLLAGSVIGLMVALPLFLLFSPVIVPAALTIGLAMTGFLASGMFGLTGLSSISWVMNYLR  132 (199)
T ss_pred             HHHHHHHHHHHHHHHHHHHHHHHHHHHHHHHHHHHHHHhcccHHHHHHHHHHHHHHHHHHHHHHHHHHHHHHHHHHHHc


No 14
>NP_001331125.1 Hypoxia-responsive family protein [Arabidopsis thaliana]
Probab=57.10  E-value=33  Score=23.65  Aligned_cols=29  Identities=14%  Similarity=-0.013  Sum_probs=0.0  Template_Neff=6.400

Q ss_pred             HHHHHHHHHHHHhCHHHHHHHHHHHHHHH
Q A0A023EI01       37 REIAIETYEALRNHPLLALSIAAAICCLS   65 (137)
Q Consensus        37 ~~~~~~~~qyl~~hPflal~llvf~~~~~   65 (137)
                      ....+++.+|+++||+..+...-...+..
T Consensus         5 ~s~~~k~~~~~~en~~~~ig~~w~~~~~~   33 (70)
T NP_001331125.1    5 KTKVAEIREWIIEHKLRTVGCLWLSGISG   33 (70)
T ss_pred             ccHHHHHHHHHHHCCcHHHHHHHHHHHHH


No 15
>NP_174044.1 Paired amphipathic helix (PAH2) superfamily protein [Arabidopsis thaliana]
Probab=56.38  E-value=61  Score=25.62  Aligned_cols=43  Identities=23%  Similarity=0.288  Sum_probs=0.0  Template_Neff=5.700

Q ss_pred             HHHHHHHHHHHHHHHhHHH--HHHHHHHHHHHHhCHHHHHHHHHHH
Q A0A023EI01       18 FYWNLFVDMMNDLIRRYRV--REIAIETYEALRNHPLLALSIAAAI   61 (137)
Q Consensus        18 ~l~~~~~~~~~~~~~~~~v--~~~~~~~~qyl~~hPflal~llvf~   61 (137)
                      +.++++.+.+++++++ ++  .+..+++.+.+++||-|-..+-.|+
T Consensus        38 e~Y~~FL~iL~df~~~-~i~~~~v~~rV~~Lf~~hPdLL~gFn~FL   82 (137)
T NP_174044.1      38 KKYDDFVAVMTNFKAR-RIDRDGCIKEVEQLLKGHRDLISGFNAFL   82 (137)
T ss_pred             HHHHHHHHHHHHhHhc-CCCHHHHHHHHHHHhCCCHHHHHHHHhhC


No 16
>NP_198128.1 Hypoxia-responsive family protein [Arabidopsis thaliana]
Probab=56.33  E-value=35  Score=25.15  Aligned_cols=29  Identities=14%  Similarity=-0.013  Sum_probs=0.0  Template_Neff=6.000

Q ss_pred             HHHHHHHHHHHHhCHHHHHHHHHHHHHHH
Q A0A023EI01       37 REIAIETYEALRNHPLLALSIAAAICCLS   65 (137)
Q Consensus        37 ~~~~~~~~qyl~~hPflal~llvf~~~~~   65 (137)
                      +...+++.+++++||+..+..+...++..
T Consensus         5 es~~ek~~~~~~enp~~~ig~~~t~~vl~   33 (96)
T NP_198128.1       5 KTKVAEIREWIIEHKLRTVGCLWLSGISG   33 (96)
T ss_pred             ccHHHHHHHHHHHCCcHHHHHHHHHHHHH


No 17
>2LON_A HIG1 domain family member 1B; Membrane protein, Helical bundle; NMR {Homo sapiens}
Probab=56.17  E-value=43  Score=24.56  Aligned_cols=27  Identities=11%  Similarity=0.364  Sum_probs=0.0  Template_Neff=6.900

Q ss_pred             HHHHHHHHHHhCHHHHHHHHHHHHHHH
Q A0A023EI01       39 IAIETYEALRNHPLLALSIAAAICCLS   65 (137)
Q Consensus        39 ~~~~~~qyl~~hPflal~llvf~~~~~   65 (137)
                      ..+++.++..+||+..+..+...++..
T Consensus        17 ~~~~~~~~~~~~p~~~ig~~~~~~~l~   43 (99)
T 2LON_A           17 VSEKLLRKTRESPLVPIGLGGCLVVAA   43 (99)
T ss_dssp             SHHHHHHHCCSCCHHHHHHHHHHHHHH
T ss_pred             HHHHHHHHHhhCChHHHHHHHHHHHHH


No 18
>2LD7_B Paired amphipathic helix protein Sin3a; TRANSCRIPTION; NMR {Mus musculus}
Probab=55.24  E-value=58  Score=21.38  Aligned_cols=36  Identities=14%  Similarity=0.114  Sum_probs=0.0  Template_Neff=9.400

Q ss_pred             HHHHHHHHHHHHHHHHhHHH--HHHHHHHHHHHHhCHHH
Q A0A023EI01       17 TFYWNLFVDMMNDLIRRYRV--REIAIETYEALRNHPLL   53 (137)
Q Consensus        17 ~~l~~~~~~~~~~~~~~~~v--~~~~~~~~qyl~~hPfl   53 (137)
                      ++.++++.+.++...++ +.  .++.+++...+.+||-+
T Consensus        25 ~~~y~~Fl~~l~~~~~~-~~~~~~l~~~v~~ll~~~~dL   62 (75)
T 2LD7_B           25 AEAYENFLRCLVIFNQE-VISRAELVQLVSPFLGKFPEL   62 (75)
T ss_dssp             HHHHHHHHHHHHHHHTT-CSCHHHHHHHTHHHHTTCHHH
T ss_pred             HHHHHHHHHHHHHHHCC-CCCHHHHHHHHHHHHccCHHH


No 19
>NP_001323320.1 dentin sialophosphoprotein [Arabidopsis thaliana]
Probab=53.46  E-value=2.8e+02  Score=28.31  Aligned_cols=62  Identities=19%  Similarity=0.294  Sum_probs=0.0  Template_Neff=3.400

Q ss_pred             HHHHHHhH-HH-HHHHHHHHHHHHhCHHHHHHHHHHHHHHHHHHHHHHHHHHHHHHHHHHHHHH
Q A0A023EI01       27 MNDLIRRY-RV-REIAIETYEALRNHPLLALSIAAAICCLSLPFVIFVFFTLCTAIMTFTGFVL   88 (137)
Q Consensus        27 ~~~~~~~~-~v-~~~~~~~~qyl~~hPflal~llvf~~~~~lPv~lFl~Fa~~T~i~~~~Gfv~   88 (137)
                      .+.+.-.. |+ +.=...-..|.++||++.-+++.+.++-..=-.+|...+-.+=++.++++.+
T Consensus         5 AKdI~~~iwKILrfSi~tsyr~v~kHP~vSg~llfL~LLY~flP~lF~FLVySSPvIvCtailL   68 (753)
T NP_001323320.1    5 AKDVGTLFWKILRFSTNIVYRNVRNHPVVSGVSAIIFLLYIFLPRLFYFVLYSSPLIACSVFYL   68 (753)
T ss_pred             HHHHHHHHHHHHHHHHHHHHHHHhhCHHHHHHHHHHHHHHHHcHHHHHHHHHhcHHHHHHHHHH


No 20
>NP_001190328.1 cardiomyopathy-associated protein [Arabidopsis thaliana]
Probab=52.97  E-value=1.4e+02  Score=32.11  Aligned_cols=61  Identities=20%  Similarity=0.283  Sum_probs=0.0  Template_Neff=3.500

Q ss_pred             HH-HHHHHHHHHHHHhCHHHHHHHHHHHHHHHHHHHHHHHHHHHHHHHHHHHHHHHHHHHHHHH
Q A0A023EI01       35 RV-REIAIETYEALRNHPLLALSIAAAICCLSLPFVIFVFFTLCTAIMTFTGFVLIEGTLITMA   97 (137)
Q Consensus        35 ~v-~~~~~~~~qyl~~hPflal~llvf~~~~~lPv~lFl~Fa~~T~i~~~~Gfv~~EG~lL~ig   97 (137)
                      |+ ..-...-.++..+|||+.-.++.+..+--.=-++|-..+-.+=++.|++.++  |+||+-|
T Consensus        14 Kvl~~SIRtsYRsvc~HPfLlglvlfL~fLYRsfP~LFSfLVSSSPVLVCTALLL--GtLLSyG   75 (1342)
T NP_001190328.1   14 RLFMIMIRTSYKWICNHPFLLGFVAFLYYLHRYCPLLFAPLVTASPVLVCTFVLL--GTILSFG   75 (1342)
T ss_pred             HHHHHHHHHHHHHHHcCHHHHHHHHHHHHHHHHccHHHHHHHhccHHHHHHHHHH--HHHHhcC


No 21
>NP_001318590.1 cardiomyopathy-associated protein [Arabidopsis thaliana]
Probab=52.97  E-value=1.4e+02  Score=32.11  Aligned_cols=61  Identities=20%  Similarity=0.283  Sum_probs=0.0  Template_Neff=3.500

Q ss_pred             HH-HHHHHHHHHHHHhCHHHHHHHHHHHHHHHHHHHHHHHHHHHHHHHHHHHHHHHHHHHHHHH
Q A0A023EI01       35 RV-REIAIETYEALRNHPLLALSIAAAICCLSLPFVIFVFFTLCTAIMTFTGFVLIEGTLITMA   97 (137)
Q Consensus        35 ~v-~~~~~~~~qyl~~hPflal~llvf~~~~~lPv~lFl~Fa~~T~i~~~~Gfv~~EG~lL~ig   97 (137)
                      |+ ..-...-.++..+|||+.-.++.+..+--.=-++|-..+-.+=++.|++.++  |+||+-|
T Consensus        14 Kvl~~SIRtsYRsvc~HPfLlglvlfL~fLYRsfP~LFSfLVSSSPVLVCTALLL--GtLLSyG   75 (1342)
T NP_001318590.1   14 RLFMIMIRTSYKWICNHPFLLGFVAFLYYLHRYCPLLFAPLVTASPVLVCTFVLL--GTILSFG   75 (1342)
T ss_pred             HHHHHHHHHHHHHHHcCHHHHHHHHHHHHHHHHccHHHHHHHhccHHHHHHHHHH--HHHHhcC


No 22
>NP_197293.1 cardiomyopathy-associated protein [Arabidopsis thaliana]
Probab=52.97  E-value=1.4e+02  Score=32.11  Aligned_cols=61  Identities=20%  Similarity=0.283  Sum_probs=0.0  Template_Neff=3.500

Q ss_pred             HH-HHHHHHHHHHHHhCHHHHHHHHHHHHHHHHHHHHHHHHHHHHHHHHHHHHHHHHHHHHHHH
Q A0A023EI01       35 RV-REIAIETYEALRNHPLLALSIAAAICCLSLPFVIFVFFTLCTAIMTFTGFVLIEGTLITMA   97 (137)
Q Consensus        35 ~v-~~~~~~~~qyl~~hPflal~llvf~~~~~lPv~lFl~Fa~~T~i~~~~Gfv~~EG~lL~ig   97 (137)
                      |+ ..-...-.++..+|||+.-.++.+..+--.=-++|-..+-.+=++.|++.++  |+||+-|
T Consensus        14 Kvl~~SIRtsYRsvc~HPfLlglvlfL~fLYRsfP~LFSfLVSSSPVLVCTALLL--GtLLSyG   75 (1342)
T NP_197293.1      14 RLFMIMIRTSYKWICNHPFLLGFVAFLYYLHRYCPLLFAPLVTASPVLVCTFVLL--GTILSFG   75 (1342)
T ss_pred             HHHHHHHHHHHHHHHcCHHHHHHHHHHHHHHHHccHHHHHHHhccHHHHHHHHHH--HHHHhcC


No 23
>2LOM_A HIG1 domain family member 1A; Membrane protein, Helical bundle; NMR {Homo sapiens}
Probab=51.73  E-value=50  Score=23.72  Aligned_cols=27  Identities=11%  Similarity=0.219  Sum_probs=0.0  Template_Neff=7.400

Q ss_pred             HHHHHHHHHHhCHHHHHHHHHHHHHHH
Q A0A023EI01       39 IAIETYEALRNHPLLALSIAAAICCLS   65 (137)
Q Consensus        39 ~~~~~~qyl~~hPflal~llvf~~~~~   65 (137)
                      ..+++.++.++||+..+..+...++..
T Consensus        16 ~~~~~~~~~~~np~~~ig~~~t~~~l~   42 (93)
T 2LOM_A           16 QGSKLIRKAKEAPFVPVGIAGFAAIVA   42 (93)
T ss_dssp             CHHHHHCSSCSCCSHHHHHHHHHHHHH
T ss_pred             HHHHHHHHHHHCCcHHHHHHHHHHHHH


No 24
>NP_180099.2 transmembrane protein [Arabidopsis thaliana]
Probab=51.67  E-value=3.9e+02  Score=25.87  Aligned_cols=100  Identities=9%  Similarity=0.133  Sum_probs=0.0  Template_Neff=7.300

Q ss_pred             HHHHHHHHHHHHHHHHHHHHHhHHHHHHHHHHHHHHHhCHHHHHHHHHHHHHHHHHHHHHHHHH--HHHHHHHHHHHHHH
Q A0A023EI01       12 FVDGFTFYWNLFVDMMNDLIRRYRVREIAIETYEALRNHPLLALSIAAAICCLSLPFVIFVFFT--LCTAIMTFTGFVLI   89 (137)
Q Consensus        12 ~~~~~~~l~~~~~~~~~~~~~~~~v~~~~~~~~qyl~~hPflal~llvf~~~~~lPv~lFl~Fa--~~T~i~~~~Gfv~~   89 (137)
                      ..+.+++..+++.+..++++++  +++-.+.+.++++.-......+..+....++..++|-.+.  -...++.+.|+++.
T Consensus       222 ~~~~ld~~~~~ln~~a~~i~~~--~~~n~~~i~~~l~~~~~~~~iv~~vml~l~llglv~~i~~~~~~~~~lvil~wil~  299 (545)
T NP_180099.2     222 VQTEIDQIGVKLDSSVATITEK--STNSSNHIRHFLDSVRVALIVVSIVMLVVTFLGLVSSIFGMQVIVYTLVILGWILV  299 (545)
T ss_pred             HHHHHHHHHHHHHHHHHHHHHH--HHHHHHHHHHHHHHHHHHHHHHHHHHHHHHHHHHHHHHhcchHHHHHHHHHHHHHH


Q ss_pred             HHHHHHHHHHHHHHHHHHHHHHHH
Q A0A023EI01       90 EGTLITMASMLLVGVLIGLGCLFG  113 (137)
Q Consensus        90 EG~lL~ig~~~Ll~vL~~l~~~~~  113 (137)
                      =++-+..|.-..+....+=.+...
T Consensus       300 ~~~wil~Gv~~~l~~~~~DtC~am  323 (545)
T NP_180099.2     300 TGTFILSGTFLVLHNATADTCVAM  323 (545)
T ss_pred             HHHHHHHHHHHHHHHHHHhHHhhH


No 25
>NP_187206.1 Hypoxia-responsive family protein [Arabidopsis thaliana]
Probab=51.51  E-value=58  Score=24.02  Aligned_cols=27  Identities=11%  Similarity=-0.088  Sum_probs=0.0  Template_Neff=6.200

Q ss_pred             HHHHHHHHHHhCHHHHHHHHHHHHHHH
Q A0A023EI01       39 IAIETYEALRNHPLLALSIAAAICCLS   65 (137)
Q Consensus        39 ~~~~~~qyl~~hPflal~llvf~~~~~   65 (137)
                      ..+++.+++++||+..+......++..
T Consensus         7 ~~ek~~~~~~enp~v~ig~~~t~~~l~   33 (97)
T NP_187206.1       7 KFEEIRKWVSDHKLRTVGCLWLSGITG   33 (97)
T ss_pred             HHHHHHHHHHHCChHHHHHHHHHHHHH


No 26
>NP_001326794.1 oleosin 4 [Arabidopsis thaliana]
Probab=50.46  E-value=2.7e+02  Score=23.72  Aligned_cols=76  Identities=17%  Similarity=0.117  Sum_probs=0.0  Template_Neff=3.600

Q ss_pred             HHHHHHHHHHHHHHH-HHHHHHHHHHHHHHH-HHHHHHHHHHHHHHHHHHHHHHHHHHHH-HHHHHHHHHHHHHHHhhh
Q A0A023EI01       59 AAICCLSLPFVIFVF-FTLCTAIMTFTGFVL-IEGTLITMASMLLVGVLIGLGCLFGTFG-MAVLVGYLGVSKVYGWIG  134 (137)
Q Consensus        59 vf~~~~~lPv~lFl~-Fa~~T~i~~~~Gfv~-~EG~lL~ig~~~Ll~vL~~l~~~~~~~s-~~~~~~y~~~~~~~~~~~  134 (137)
                      +...+.++|++..+. ++-+|+.-+.+|+++ .-.++++-=.++=.++..+++......+ .+.......++.+|||+.
T Consensus        52 vl~~ltl~~~gg~LL~LaGlTLtgTvigLivaTPL~viFSPVLVPaai~~~la~aGfl~sg~fglaals~lsW~y~Y~r  130 (191)
T NP_001326794.1   52 ILALIAGVPIGGTLLTLAGLTLAGSVIGLLVSIPLFLLFSPVIVPAALTIGLAVTGILASGLFGLTGLSSVSWVLNYLR  130 (191)
T ss_pred             HHHHHHHHHHHHHHHHHHHHHHHHHHHHHHHHHHHHHHhcccHHHHHHHHHHHHHHHHHHHHHHHHHHHHHHHHHHHHc


No 27
>NP_189403.1 oleosin 4 [Arabidopsis thaliana]
Probab=50.46  E-value=2.7e+02  Score=23.72  Aligned_cols=76  Identities=17%  Similarity=0.117  Sum_probs=0.0  Template_Neff=3.600

Q ss_pred             HHHHHHHHHHHHHHH-HHHHHHHHHHHHHHH-HHHHHHHHHHHHHHHHHHHHHHHHHHHH-HHHHHHHHHHHHHHHhhh
Q A0A023EI01       59 AAICCLSLPFVIFVF-FTLCTAIMTFTGFVL-IEGTLITMASMLLVGVLIGLGCLFGTFG-MAVLVGYLGVSKVYGWIG  134 (137)
Q Consensus        59 vf~~~~~lPv~lFl~-Fa~~T~i~~~~Gfv~-~EG~lL~ig~~~Ll~vL~~l~~~~~~~s-~~~~~~y~~~~~~~~~~~  134 (137)
                      +...+.++|++..+. ++-+|+.-+.+|+++ .-.++++-=.++=.++..+++......+ .+.......++.+|||+.
T Consensus        52 vl~~ltl~~~gg~LL~LaGlTLtgTvigLivaTPL~viFSPVLVPaai~~~la~aGfl~sg~fglaals~lsW~y~Y~r  130 (191)
T NP_189403.1      52 ILALIAGVPIGGTLLTLAGLTLAGSVIGLLVSIPLFLLFSPVIVPAALTIGLAVTGILASGLFGLTGLSSVSWVLNYLR  130 (191)
T ss_pred             HHHHHHHHHHHHHHHHHHHHHHHHHHHHHHHHHHHHHHhcccHHHHHHHHHHHHHHHHHHHHHHHHHHHHHHHHHHHHc


No 28
>NP_001185376.1 SNARE associated Golgi protein family [Arabidopsis thaliana]
Probab=49.67  E-value=3e+02  Score=23.95  Aligned_cols=73  Identities=10%  Similarity=-0.020  Sum_probs=0.0  Template_Neff=8.600

Q ss_pred             HHHHHHHHHHHHHHhCHHHHHHHHHHHHHHHHHHHHHHHHHHHHHHHHHHHHHHHHHHHHHHHHHHHHHHHHHHH
Q A0A023EI01       35 RVREIAIETYEALRNHPLLALSIAAAICCLSLPFVIFVFFTLCTAIMTFTGFVLIEGTLITMASMLLVGVLIGLG  109 (137)
Q Consensus        35 ~v~~~~~~~~qyl~~hPflal~llvf~~~~~lPv~lFl~Fa~~T~i~~~~Gfv~~EG~lL~ig~~~Ll~vL~~l~  109 (137)
                      +.+++.+.+.+|.++||...+.+.+..........+--.+.+....-...|  ..-+.+++..|.++.+.++-..
T Consensus        77 ~l~~l~~~l~~~~~~~~~~~~~~~~~~~~~~~~~~iP~~~~l~~~~g~l~g--~~~~~~~~~~g~~lG~~~~y~l  149 (306)
T NP_001185376.1   77 DLRLLKDNLANYANEYPAQFVLGYCATYIFMQTFMIPGTIFMSLLAGALFG--VFKGVVLVVFNATAGATSCFFL  149 (306)
T ss_pred             HHHHHHHHHHHHHHHCcHHHHHHHHHHHHHHHhccCCHHHHHHHHHHHHHC--HHHHHHHHHHHHHHHHHHHHHH


No 29
>7CGP_C Mitochondrial import inner membrane translocase subunit Tim29; human mitochondrial translocase TIM22 complex, inner membrane, chaperone Tim9/10a, chaperone Tim9/10a/10b, TRANSLOCASE; HET: PEE;{Homo sapiens}
Probab=48.08  E-value=2.4e+02  Score=25.02  Aligned_cols=45  Identities=18%  Similarity=0.233  Sum_probs=0.0  Template_Neff=4.900

Q ss_pred             HHHHHHHHHHHHHHhHHHHHHHHHHHHHHHhCHHHHHHHHHHHHHHH
Q A0A023EI01       19 YWNLFVDMMNDLIRRYRVREIAIETYEALRNHPLLALSIAAAICCLS   65 (137)
Q Consensus        19 l~~~~~~~~~~~~~~~~v~~~~~~~~qyl~~hPflal~llvf~~~~~   65 (137)
                      .|++|..-++.+.+||  .+....+.+..+++|+-|...+..++.+.
T Consensus        27 ~~er~g~y~k~L~~DY--kev~~D~~~~~rerP~KA~~y~s~lg~~~   71 (260)
T 7CGP_C           27 VWARLGSWARALLRDY--AEACRDASAEARARPGRAAVYVGLLGGAA   71 (260)
T ss_dssp             HHHHHHHHHHHHHHHH--HHHHHHHHHHHHC-CHHHHHHHHHHHHHH
T ss_pred             HHHHHHHHHHHHHHHH--HHHHHHHHHHHHHCHHHHHHHHHHHHHHH


No 30
>NP_178935.2 plasma membrane fusion protein [Arabidopsis thaliana]
Probab=47.86  E-value=4.5e+02  Score=25.47  Aligned_cols=100  Identities=16%  Similarity=0.177  Sum_probs=0.0  Template_Neff=7.300

Q ss_pred             HHHHHHHHHHHHHHHHHHHHHhHHHHHHHHHHHHHHHhCHHHHHHHHHHHHHHHHHHHHHHHHH--HHHHHHHHHHHHHH
Q A0A023EI01       12 FVDGFTFYWNLFVDMMNDLIRRYRVREIAIETYEALRNHPLLALSIAAAICCLSLPFVIFVFFT--LCTAIMTFTGFVLI   89 (137)
Q Consensus        12 ~~~~~~~l~~~~~~~~~~~~~~~~v~~~~~~~~qyl~~hPflal~llvf~~~~~lPv~lFl~Fa--~~T~i~~~~Gfv~~   89 (137)
                      ..+++++..+++.+..++++++  .++-.+++.++++.-......+..+....++..++|-.+.  -...++.++|+++.
T Consensus       217 ~~~~id~~~~~ln~~a~~l~~~--~~~n~~~i~~~l~~vr~~liiv~~v~l~L~~lglv~~i~~~~~~~~~lvil~wil~  294 (541)
T NP_178935.2     217 VLSSIDNIQGKINSSATTLSVK--TMENQDKIQNVLDIMRLALVIIAAVMLFLAFIGFLLSIFGLQCLVYTLVILGWILV  294 (541)
T ss_pred             HHHHHHHHHHHHHHHHHHHHHH--HHHHHHHHHHHHHHHHHHHHHHHHHHHHHHHHHHHHHHhchHHHHHHHHHHHHHHH


Q ss_pred             HHHHHHHHHHHHHHHHHHHHHHHH
Q A0A023EI01       90 EGTLITMASMLLVGVLIGLGCLFG  113 (137)
Q Consensus        90 EG~lL~ig~~~Ll~vL~~l~~~~~  113 (137)
                      =++-+..|.-..+....+=.+...
T Consensus       295 ~~twil~Gv~~~l~~~~~DtC~am  318 (541)
T NP_178935.2     295 TVTFVLCGGFLLLHNVVGDTCVAM  318 (541)
T ss_pred             HHHHHHHHHHHHHHHHHHhhhHhH


No 31
>NP_001318564.1 Paired amphipathic helix (PAH2) superfamily protein [Arabidopsis thaliana]
Probab=46.30  E-value=1.4e+02  Score=21.11  Aligned_cols=43  Identities=19%  Similarity=0.349  Sum_probs=0.0  Template_Neff=7.500

Q ss_pred             HHHHHHHHHHHHHHHhHHH--HHHHHHHHHHHHhCHHHHHHHHHHH
Q A0A023EI01       18 FYWNLFVDMMNDLIRRYRV--REIAIETYEALRNHPLLALSIAAAI   61 (137)
Q Consensus        18 ~l~~~~~~~~~~~~~~~~v--~~~~~~~~qyl~~hPflal~llvf~   61 (137)
                      +.++++.+.++..+++ +.  .....++.+-+++||-+--.+-.|.
T Consensus        20 ~~y~~Fl~il~~~~~~-~~~~~~v~~~v~~Lf~~~pdLi~~F~~fl   64 (87)
T NP_001318564.1   20 EKYDMFKNILLDLKAR-RIGRHTAFAQLKELFKEHNELIIGFNTFL   64 (87)
T ss_pred             HHHHHHHHHHHHHHhC-CCCHHHHHHHHHHHhhhCHHHHHHHHhhC


No 32
>NP_001332029.1 Paired amphipathic helix (PAH2) superfamily protein [Arabidopsis thaliana]
Probab=46.30  E-value=1.4e+02  Score=21.11  Aligned_cols=43  Identities=19%  Similarity=0.349  Sum_probs=0.0  Template_Neff=7.500

Q ss_pred             HHHHHHHHHHHHHHHhHHH--HHHHHHHHHHHHhCHHHHHHHHHHH
Q A0A023EI01       18 FYWNLFVDMMNDLIRRYRV--REIAIETYEALRNHPLLALSIAAAI   61 (137)
Q Consensus        18 ~l~~~~~~~~~~~~~~~~v--~~~~~~~~qyl~~hPflal~llvf~   61 (137)
                      +.++++.+.++..+++ +.  .....++.+-+++||-+--.+-.|.
T Consensus        20 ~~y~~Fl~il~~~~~~-~~~~~~v~~~v~~Lf~~~pdLi~~F~~fl   64 (87)
T NP_001332029.1   20 EKYDMFKNILLDLKAR-RIGRHTAFAQLKELFKEHNELIIGFNTFL   64 (87)
T ss_pred             HHHHHHHHHHHHHHhC-CCCHHHHHHHHHHHhhhCHHHHHHHHhhC


No 33
>NP_001332030.1 Paired amphipathic helix (PAH2) superfamily protein [Arabidopsis thaliana]
Probab=46.30  E-value=1.4e+02  Score=21.11  Aligned_cols=43  Identities=19%  Similarity=0.349  Sum_probs=0.0  Template_Neff=7.500

Q ss_pred             HHHHHHHHHHHHHHHhHHH--HHHHHHHHHHHHhCHHHHHHHHHHH
Q A0A023EI01       18 FYWNLFVDMMNDLIRRYRV--REIAIETYEALRNHPLLALSIAAAI   61 (137)
Q Consensus        18 ~l~~~~~~~~~~~~~~~~v--~~~~~~~~qyl~~hPflal~llvf~   61 (137)
                      +.++++.+.++..+++ +.  .....++.+-+++||-+--.+-.|.
T Consensus        20 ~~y~~Fl~il~~~~~~-~~~~~~v~~~v~~Lf~~~pdLi~~F~~fl   64 (87)
T NP_001332030.1   20 EKYDMFKNILLDLKAR-RIGRHTAFAQLKELFKEHNELIIGFNTFL   64 (87)
T ss_pred             HHHHHHHHHHHHHHhC-CCCHHHHHHHHHHHhhhCHHHHHHHHhhC


No 34
>NP_001327704.1 Calcium-dependent lipid-binding (CaLB domain) plant phosphoribosyltransferase family protein [Arabidopsis thaliana]
Probab=46.25  E-value=4.7e+02  Score=25.28  Aligned_cols=73  Identities=7%  Similarity=0.062  Sum_probs=0.0  Template_Neff=10.400

Q ss_pred             HHHHHHHHHHHHHHHHHHHHhH-HHHHHHHHHHHHHH-hCHHHHHHHHHHHHHHHHHHHHHHHHHHHHHHHHHHHHHHH
Q A0A023EI01       13 VDGFTFYWNLFVDMMNDLIRRY-RVREIAIETYEALR-NHPLLALSIAAAICCLSLPFVIFVFFTLCTAIMTFTGFVLI   89 (137)
Q Consensus        13 ~~~~~~l~~~~~~~~~~~~~~~-~v~~~~~~~~qyl~-~hPflal~llvf~~~~~lPv~lFl~Fa~~T~i~~~~Gfv~~   89 (137)
                      .+..++..+.+.+..+.+++.+ .+.+..+++..++. ++|-.+..+++.++.+++    .+.|.-.-.++.+.|+.++
T Consensus       671 ~~~~~~~~~~~~~~~~~~Q~~l~~~~~~~e~~~~~~~w~~p~~s~~~~~~l~~~~~----~~~~ip~r~~~~~~g~~~~  745 (773)
T NP_001327704.1  671 SDIVRMRYDRLRSIAGRIQTVVGDLATQGERLQSLLSWRDPRATALFVLFCLIAAV----ILYVTPFQVVALCIGIYAL  745 (773)
T ss_pred             hhHHHHHHHHHHHHHHHHHHHHHHHHHHHHHHHHHhcCCCHHHHHHHHHHHHHHHH----HHhhHhHHHHHHHHHHHHh


No 35
>NP_001327705.1 Calcium-dependent lipid-binding (CaLB domain) plant phosphoribosyltransferase family protein [Arabidopsis thaliana]
Probab=46.25  E-value=4.7e+02  Score=25.28  Aligned_cols=73  Identities=7%  Similarity=0.062  Sum_probs=0.0  Template_Neff=10.400

Q ss_pred             HHHHHHHHHHHHHHHHHHHHhH-HHHHHHHHHHHHHH-hCHHHHHHHHHHHHHHHHHHHHHHHHHHHHHHHHHHHHHHH
Q A0A023EI01       13 VDGFTFYWNLFVDMMNDLIRRY-RVREIAIETYEALR-NHPLLALSIAAAICCLSLPFVIFVFFTLCTAIMTFTGFVLI   89 (137)
Q Consensus        13 ~~~~~~l~~~~~~~~~~~~~~~-~v~~~~~~~~qyl~-~hPflal~llvf~~~~~lPv~lFl~Fa~~T~i~~~~Gfv~~   89 (137)
                      .+..++..+.+.+..+.+++.+ .+.+..+++..++. ++|-.+..+++.++.+++    .+.|.-.-.++.+.|+.++
T Consensus       671 ~~~~~~~~~~~~~~~~~~Q~~l~~~~~~~e~~~~~~~w~~p~~s~~~~~~l~~~~~----~~~~ip~r~~~~~~g~~~~  745 (773)
T NP_001327705.1  671 SDIVRMRYDRLRSIAGRIQTVVGDLATQGERLQSLLSWRDPRATALFVLFCLIAAV----ILYVTPFQVVALCIGIYAL  745 (773)
T ss_pred             hhHHHHHHHHHHHHHHHHHHHHHHHHHHHHHHHHHhcCCCHHHHHHHHHHHHHHHH----HHhhHhHHHHHHHHHHHHh


No 36
>NP_001327706.1 Calcium-dependent lipid-binding (CaLB domain) plant phosphoribosyltransferase family protein [Arabidopsis thaliana]
Probab=46.25  E-value=4.7e+02  Score=25.28  Aligned_cols=73  Identities=7%  Similarity=0.062  Sum_probs=0.0  Template_Neff=10.400

Q ss_pred             HHHHHHHHHHHHHHHHHHHHhH-HHHHHHHHHHHHHH-hCHHHHHHHHHHHHHHHHHHHHHHHHHHHHHHHHHHHHHHH
Q A0A023EI01       13 VDGFTFYWNLFVDMMNDLIRRY-RVREIAIETYEALR-NHPLLALSIAAAICCLSLPFVIFVFFTLCTAIMTFTGFVLI   89 (137)
Q Consensus        13 ~~~~~~l~~~~~~~~~~~~~~~-~v~~~~~~~~qyl~-~hPflal~llvf~~~~~lPv~lFl~Fa~~T~i~~~~Gfv~~   89 (137)
                      .+..++..+.+.+..+.+++.+ .+.+..+++..++. ++|-.+..+++.++.+++    .+.|.-.-.++.+.|+.++
T Consensus       671 ~~~~~~~~~~~~~~~~~~Q~~l~~~~~~~e~~~~~~~w~~p~~s~~~~~~l~~~~~----~~~~ip~r~~~~~~g~~~~  745 (773)
T NP_001327706.1  671 SDIVRMRYDRLRSIAGRIQTVVGDLATQGERLQSLLSWRDPRATALFVLFCLIAAV----ILYVTPFQVVALCIGIYAL  745 (773)
T ss_pred             hhHHHHHHHHHHHHHHHHHHHHHHHHHHHHHHHHHhcCCCHHHHHHHHHHHHHHHH----HHhhHhHHHHHHHHHHHHh


No 37
>NP_191347.1 Calcium-dependent lipid-binding (CaLB domain) plant phosphoribosyltransferase family protein [Arabidopsis thaliana]
Probab=46.25  E-value=4.7e+02  Score=25.28  Aligned_cols=73  Identities=7%  Similarity=0.062  Sum_probs=0.0  Template_Neff=10.400

Q ss_pred             HHHHHHHHHHHHHHHHHHHHhH-HHHHHHHHHHHHHH-hCHHHHHHHHHHHHHHHHHHHHHHHHHHHHHHHHHHHHHHH
Q A0A023EI01       13 VDGFTFYWNLFVDMMNDLIRRY-RVREIAIETYEALR-NHPLLALSIAAAICCLSLPFVIFVFFTLCTAIMTFTGFVLI   89 (137)
Q Consensus        13 ~~~~~~l~~~~~~~~~~~~~~~-~v~~~~~~~~qyl~-~hPflal~llvf~~~~~lPv~lFl~Fa~~T~i~~~~Gfv~~   89 (137)
                      .+..++..+.+.+..+.+++.+ .+.+..+++..++. ++|-.+..+++.++.+++    .+.|.-.-.++.+.|+.++
T Consensus       671 ~~~~~~~~~~~~~~~~~~Q~~l~~~~~~~e~~~~~~~w~~p~~s~~~~~~l~~~~~----~~~~ip~r~~~~~~g~~~~  745 (773)
T NP_191347.1     671 SDIVRMRYDRLRSIAGRIQTVVGDLATQGERLQSLLSWRDPRATALFVLFCLIAAV----ILYVTPFQVVALCIGIYAL  745 (773)
T ss_pred             hhHHHHHHHHHHHHHHHHHHHHHHHHHHHHHHHHHhcCCCHHHHHHHHHHHHHHHH----HHhhHhHHHHHHHHHHHHh


No 38
>NP_171911.1 C2 calcium/lipid-binding plant phosphoribosyltransferase family protein [Arabidopsis thaliana]
Probab=44.55  E-value=5.7e+02  Score=25.76  Aligned_cols=72  Identities=6%  Similarity=0.020  Sum_probs=0.0  Template_Neff=10.300

Q ss_pred             HHHHHHHHHHHHHHHHHHHhHHH-HHHHHHHHHHHH-hCHHHHHHHHHHHHHHHHHHHHHHHHHHHHHHHHHHHHHHH
Q A0A023EI01       14 DGFTFYWNLFVDMMNDLIRRYRV-REIAIETYEALR-NHPLLALSIAAAICCLSLPFVIFVFFTLCTAIMTFTGFVLI   89 (137)
Q Consensus        14 ~~~~~l~~~~~~~~~~~~~~~~v-~~~~~~~~qyl~-~hPflal~llvf~~~~~lPv~lFl~Fa~~T~i~~~~Gfv~~   89 (137)
                      +...+..+++.+.+..+++.+.- ....+++..++. ++|-.+..+++.++.+++    .+.|.-.-.++.+.|+.++
T Consensus       911 ~~~~~~~~~~~~~~~~~q~~l~~~~~~~E~~~~ll~w~~p~~s~~~~~~l~~~~~----~~~~ip~r~~~~~~g~~~~  984 (1012)
T NP_171911.1     911 DVVRMRYDRVRSIAGRVQTVVGDMASQGERVQALLSWRDPRATFLFLMFCLLAAV----GFYTVPVKLTVAISGLYYL  984 (1012)
T ss_pred             hHHHHHHHHHHHHHHHHHHHHHHHHHHHHHHHHHhcCCCHHHHHHHHHHHHHHHH----HHhHHcHHHHHHHHHHHHh


No 39
>NP_001322655.1 SNARE associated Golgi protein family [Arabidopsis thaliana]
Probab=44.40  E-value=3.8e+02  Score=23.72  Aligned_cols=88  Identities=17%  Similarity=0.067  Sum_probs=0.0  Template_Neff=7.300

Q ss_pred             HHHHHHHhHHHHHHHHHHHHHHHhCHHHHHHHHHHHHHHHHHHHHHHHHHHHHHHHHHHHHHHHHHHHHHHHHHHHHHHH
Q A0A023EI01       26 MMNDLIRRYRVREIAIETYEALRNHPLLALSIAAAICCLSLPFVIFVFFTLCTAIMTFTGFVLIEGTLITMASMLLVGVL  105 (137)
Q Consensus        26 ~~~~~~~~~~v~~~~~~~~qyl~~hPflal~llvf~~~~~lPv~lFl~Fa~~T~i~~~~Gfv~~EG~lL~ig~~~Ll~vL  105 (137)
                      ..-.+.++ +..+..+.+.+|.++|+..+..+.+++.....                   .+.+.+..+.+.+-.+.+..
T Consensus       125 ~~~~~~~~-~i~~~l~~l~~~i~~~g~~g~~l~~ll~~~~~-------------------~~~iP~~~l~v~aG~lfg~~  184 (298)
T NP_001322655.1  125 GVGYVYRD-QINTFLTQFSTYIEGYGTAGYALFIAVYAGLE-------------------ILAIPALPLTMSAGLLFGPL  184 (298)
T ss_pred             HHHHHcHH-HHHHHHHHHHHHHHhccHHHHHHHHHHHHHHH-------------------hcCCCHHHHHHHHHHHhcHH


Q ss_pred             HHHHHHHHHHHHHHHHHHHHHHHHHHhh
Q A0A023EI01      106 IGLGCLFGTFGMAVLVGYLGVSKVYGWI  133 (137)
Q Consensus       106 ~~l~~~~~~~s~~~~~~y~~~~~~~~~~  133 (137)
                      .+..+..+....-..+.|+......+.+
T Consensus       185 ~g~li~~lG~~lG~~i~Y~lgR~~g~~~  212 (298)
T NP_001322655.1  185 IGTIIVSISGTMAASVAFLIARYFARER  212 (298)
T ss_pred             HHHHHHHHHHHHHHHHHHHHHHHhhHHH


No 40
>NP_001331923.1 paired amphipathic helix Sin3-like protein [Arabidopsis thaliana]
Probab=44.25  E-value=1.2e+02  Score=23.39  Aligned_cols=43  Identities=21%  Similarity=0.452  Sum_probs=0.0  Template_Neff=6.200

Q ss_pred             HHHHHHHHHHHHHHHhHHH--HHHHHHHHHHHHhCHHHHHHHHHHH
Q A0A023EI01       18 FYWNLFVDMMNDLIRRYRV--REIAIETYEALRNHPLLALSIAAAI   61 (137)
Q Consensus        18 ~l~~~~~~~~~~~~~~~~v--~~~~~~~~qyl~~hPflal~llvf~   61 (137)
                      +.++++.+.++.++++ +.  .+..+++..-+++||-|...+-.|+
T Consensus        64 ~vY~~Fl~iL~~f~~~-~i~~~~v~~rV~~Lf~~hpdLl~gFn~FL  108 (122)
T NP_001331923.1   64 YKYHLFLEIMSDFKAQ-RTDTSVVIARVKDLLKGHNHLILVFNKFL  108 (122)
T ss_pred             hhHHHHHHHHHHHHhc-CCCHHHHHHHHHHHhCCCHHHHHHHHhhc


No 41
>NP_001329168.1 C2 calcium/lipid-binding plant phosphoribosyltransferase family protein [Arabidopsis thaliana]
Probab=44.04  E-value=5.8e+02  Score=25.70  Aligned_cols=73  Identities=10%  Similarity=0.112  Sum_probs=0.0  Template_Neff=10.300

Q ss_pred             HHHHHHHHHHHHHHHHHHHHhHHH-HHHHHHHHHHHH-hCHHHHHHHHHHHHHHHHHHHHHHHHHHHHHHHHHHHHHHH
Q A0A023EI01       13 VDGFTFYWNLFVDMMNDLIRRYRV-REIAIETYEALR-NHPLLALSIAAAICCLSLPFVIFVFFTLCTAIMTFTGFVLI   89 (137)
Q Consensus        13 ~~~~~~l~~~~~~~~~~~~~~~~v-~~~~~~~~qyl~-~hPflal~llvf~~~~~lPv~lFl~Fa~~T~i~~~~Gfv~~   89 (137)
                      .+...+.++++.+....+++.+.- ....++++..+. ++|..+..++.+++.+++    .+.|.=.=.++.+.|+.+.
T Consensus       905 ~~~~~~~~~~~~~~~~~~q~~l~~~a~~lE~~~~l~~w~~p~~t~~~~~~l~~~~~----~~~~ip~r~~~~~~g~~~~  979 (1007)
T NP_001329168.1  905 PDMVRLRYDRLRSVAGRIQTVIGDLATQGERFQALLSWRDPRATAIFVILCFIAAI----VFFITPIQIVVALAGFFTM  979 (1007)
T ss_pred             hHHHHHHHHHHHHHHHHHHHHHHHHHHHHHHHHHHhcCCCHHHHHHHHHHHHHHHH----HHHHHHHHHHHHHHHHHHh


No 42
>5IZ7_F structural protein M; viral protein, flavivirus, glycoprotein, zika virus, VIRUS; HET: NAG; 3.7A {Zika virus}
Probab=43.99  E-value=1.2e+02  Score=21.51  Aligned_cols=34  Identities=26%  Similarity=0.192  Sum_probs=0.0  Template_Neff=5.600

Q ss_pred             HHHhHHHHHHHHHHHHHHHhCHHHHHHHHHHHHHH
Q A0A023EI01       30 LIRRYRVREIAIETYEALRNHPLLALSIAAAICCL   64 (137)
Q Consensus        30 ~~~~~~v~~~~~~~~qyl~~hPflal~llvf~~~~   64 (137)
                      ..+| +.++-.+|+-+|.-+||..+++..+..-+.
T Consensus        20 l~~~-~~~~~l~rvE~WvlrNp~~~~~~~~~~w~l   53 (75)
T 5IZ7_F           20 LESR-EYTKHLIRVENWIFRNPGFALAAAAIAWLL   53 (75)
T ss_dssp             SCTT-HHHHHHHHHHHHHTTCTTHHHHHHHHHHTT
T ss_pred             cccH-HHHHHHHHHHhHhhcCHHHHHHHHHHHHHH


No 43
>NP_200969.4 Oleosin family protein [Arabidopsis thaliana]
Probab=43.71  E-value=4.3e+02  Score=24.11  Aligned_cols=74  Identities=9%  Similarity=-0.086  Sum_probs=0.0  Template_Neff=3.700

Q ss_pred             HHHHHHHHHHHHHHHHHHHHHHHHHHHHHH-HHHHHHHHHHHHHHHHHHHHHHHHHHHH-HHHHHHHHHHHHHhhh
Q A0A023EI01       61 ICCLSLPFVIFVFFTLCTAIMTFTGFVLIE-GTLITMASMLLVGVLIGLGCLFGTFGMA-VLVGYLGVSKVYGWIG  134 (137)
Q Consensus        61 ~~~~~lPv~lFl~Fa~~T~i~~~~Gfv~~E-G~lL~ig~~~Ll~vL~~l~~~~~~~s~~-~~~~y~~~~~~~~~~~  134 (137)
                      .+.+++=-+.++.++-+|+..+.+|+++.= .++|+-=.++=.++..+++..+...++. .......++.+|||..
T Consensus        11 ~~~a~v~~~~LL~LaGlTL~gtvi~Liv~tPL~vifSPILVPa~i~~~l~~aGfl~sg~~gl~~ls~lsW~yry~~   86 (294)
T NP_200969.4      11 PIYAGIAVVSFMILTGLTFAGTAVALTVMIPVLVVLSPILVPAVITSSFLATGFLASGSLGALGIALLIWLYKKEE   86 (294)
T ss_pred             HHHHHHHHHHHHHHHHHHHHHHHHHHHHHHHHHHHHcccHHHHHHHHHHHHHHHHHHHHHHHHHHHHHHHHHHHhh


No 44
>NP_568175.2 C2 calcium/lipid-binding plant phosphoribosyltransferase family protein [Arabidopsis thaliana]
Probab=43.69  E-value=5.2e+02  Score=25.02  Aligned_cols=72  Identities=8%  Similarity=0.044  Sum_probs=0.0  Template_Neff=10.600

Q ss_pred             HHHHHHHHHHHHHHHHHHHhHHH-HHHHHHHHHHHH-hCHHHHHHHHHHHHHHHHHHHHHHHHHHHHHHHHHHHHHHH
Q A0A023EI01       14 DGFTFYWNLFVDMMNDLIRRYRV-REIAIETYEALR-NHPLLALSIAAAICCLSLPFVIFVFFTLCTAIMTFTGFVLI   89 (137)
Q Consensus        14 ~~~~~l~~~~~~~~~~~~~~~~v-~~~~~~~~qyl~-~hPflal~llvf~~~~~lPv~lFl~Fa~~T~i~~~~Gfv~~   89 (137)
                      +...+..+++.+....+++.++- ....+++..++. ++|-.+..++.++..+++    .+.|.-.-.++.+.|+.++
T Consensus       693 ~~~~~~~~~~~~~~~~~q~~l~~~a~~~E~~~~l~~w~~~~~t~~~~~~l~~~~~----~~~~ip~r~~~~~~g~~~~  766 (794)
T NP_568175.2     693 DVVKMRYDRLRSVAGRIQMVVGDIATQGERFQALLSWRDPRATCLFVIFCLVAAM----ILYVTPFKIIALAGGMFWM  766 (794)
T ss_pred             hHHHHHHHHHHHHHHHHHHHHHHHHHHHHHHHHHhcCCCHHHHHHHHHHHHHHHH----HHHhhHHHHHHHHHHHHHh


No 45
>5U4W_H M protein; immature Zika virus, viral protein, VIRUS; HET: NAG, BMA; 9.1A {Zika virus}
Probab=42.68  E-value=1.7e+02  Score=19.51  Aligned_cols=31  Identities=26%  Similarity=0.199  Sum_probs=0.0  Template_Neff=4.900

Q ss_pred             hHHHHHHHHHHHHHHHhCHHHHHHHHHHHHHH
Q A0A023EI01       33 RYRVREIAIETYEALRNHPLLALSIAAAICCL   64 (137)
Q Consensus        33 ~~~v~~~~~~~~qyl~~hPflal~llvf~~~~   64 (137)
                      | +..+-.+|+-+|.-+||..+++..+..-+.
T Consensus         1 ~-~~~~~l~kvE~Wv~rNp~~~~~~~~~~w~l   31 (53)
T 5U4W_H            1 R-EYTKHLIRVENWIFRNPGFALAAAAIAWLL   31 (53)
T ss_dssp             C-TTTHHHHHHHHHHHHCCHHHHHHHHHHHTT
T ss_pred             C-hHHHHHHHHHHHHhcCHHHHHHHHHHHHHH


No 46
>7KV8_b Matrix protein M; Flavivirus, glycoprotein, entry, fusion, VIRUS; HET: 6OU, NAG, 1Q0; 2.5A {Dengue virus 2}
Probab=42.62  E-value=1.3e+02  Score=21.34  Aligned_cols=34  Identities=12%  Similarity=0.054  Sum_probs=0.0  Template_Neff=5.600

Q ss_pred             HHHhHHHHHHHHHHHHHHHhCHHHHHHHHHHHHHH
Q A0A023EI01       30 LIRRYRVREIAIETYEALRNHPLLALSIAAAICCL   64 (137)
Q Consensus        30 ~~~~~~v~~~~~~~~qyl~~hPflal~llvf~~~~   64 (137)
                      ..+| +..+-.+|+-+|.-+||..+++..+..-+.
T Consensus        20 l~~~-~~~~~l~kvE~WvlrNp~~~~~~~~~~w~l   53 (75)
T 7KV8_b           20 MSSE-GAWKHAQRIETWVLRHPGFTIMAAILAYTI   53 (75)
T ss_dssp             TTTG-GGTHHHHHHHHHHHHCHHHHHHHHHHHHHH
T ss_pred             ccch-HHHHHHHHHHhHhhcCHHHHHHHHHHHHHH


No 47
>5O6A_E Small envelope protein M; tick-borne encephalitis virus, mature particle, cryo-EM, VIRUS; HET: NAG; 3.9A {Tick-borne encephalitis virus (strain Hypr)}
Probab=42.61  E-value=1.3e+02  Score=21.35  Aligned_cols=34  Identities=18%  Similarity=0.148  Sum_probs=0.0  Template_Neff=5.600

Q ss_pred             HHHhHHHHHHHHHHHHHHHhCHHHHHHHHHHHHHH
Q A0A023EI01       30 LIRRYRVREIAIETYEALRNHPLLALSIAAAICCL   64 (137)
Q Consensus        30 ~~~~~~v~~~~~~~~qyl~~hPflal~llvf~~~~   64 (137)
                      ..+| +..+-.+|+-+|.-+||..+++..+..-+.
T Consensus        20 l~~~-~~~~~l~rvE~WvlrNp~~~~~~~~~~w~l   53 (75)
T 5O6A_E           20 LEGD-SLRTHLTRVEGWVWKNRLLALAMVTVVWLT   53 (75)
T ss_dssp             CTTH-HHHTHHHHHHHHHHHCHHHHTTTHHCCCCC
T ss_pred             ccch-HHHHHHHHHHhHHhcCHHHHHHHHHHHHHH


No 48
>NP_178169.4 envelope glycoprotein B [Arabidopsis thaliana]
Probab=42.60  E-value=5.4e+02  Score=24.88  Aligned_cols=101  Identities=16%  Similarity=0.209  Sum_probs=0.0  Template_Neff=7.500

Q ss_pred             HHHHHHHHHHHHHHHHHHHHHhHHHHHHHHHHHHHHHhCHHHHHHHHHHHHHHHHHHHHHHHHHH--HHHHHHHHHHHHH
Q A0A023EI01       12 FVDGFTFYWNLFVDMMNDLIRRYRVREIAIETYEALRNHPLLALSIAAAICCLSLPFVIFVFFTL--CTAIMTFTGFVLI   89 (137)
Q Consensus        12 ~~~~~~~l~~~~~~~~~~~~~~~~v~~~~~~~~qyl~~hPflal~llvf~~~~~lPv~lFl~Fa~--~T~i~~~~Gfv~~   89 (137)
                      ..+.+.+..+++++..++..++ ..++-.+.+.++++.-......+..+....++..++|-.+-.  ...++.+.|+++.
T Consensus       219 v~~~id~~~~~l~~~~~~~~~~-~~~~~~~~i~~~l~~~r~~l~iv~~v~l~l~~lglv~~~~~~~~l~~~lvil~wil~  297 (538)
T NP_178169.4     219 FRGNIDHFNNMIKMSNITYPDR-VANQTIRYLTGALNPVRYVLNVIAGVMLAVAFLGLLFSFCGLRVLVYLLVILGWILV  297 (538)
T ss_pred             HHHHHHHHHHHHHhhcccchHH-HHHHHHHHHHHHHHHHHHHHHHHHHHHHHHHHHHHHHHHccHHHHHHHHHHHHHHHH


Q ss_pred             HHHHHHHHHHHHHHHHHHHHHHHH
Q A0A023EI01       90 EGTLITMASMLLVGVLIGLGCLFG  113 (137)
Q Consensus        90 EG~lL~ig~~~Ll~vL~~l~~~~~  113 (137)
                      =++-+..|.-..+....+=.+...
T Consensus       298 ~~~wil~Gv~~~l~~~~~DtC~am  321 (538)
T NP_178169.4     298 TATILLSAVFLVFHNVVADTCMAM  321 (538)
T ss_pred             HHHHHHHHHHHHHHHHHHhhhHHH


No 49
>4CBF_B M PROTEIN; FLAVIVIRUS, VIRUS; 4.1A {DENGUE VIRUS 2}
Probab=42.36  E-value=1.4e+02  Score=21.13  Aligned_cols=34  Identities=12%  Similarity=0.016  Sum_probs=0.0  Template_Neff=5.700

Q ss_pred             HHHhHHHHHHHHHHHHHHHhCHHHHHHHHHHHHHH
Q A0A023EI01       30 LIRRYRVREIAIETYEALRNHPLLALSIAAAICCL   64 (137)
Q Consensus        30 ~~~~~~v~~~~~~~~qyl~~hPflal~llvf~~~~   64 (137)
                      ..+| +..+-.+|+-+|.-+||..+++..+..-+.
T Consensus        20 l~~~-~~~~~l~rvE~WvlrNp~~~~~~~~~~w~l   53 (74)
T 4CBF_B           20 MSSE-GAWKHAQRVESWILRNPGFALLAGFMAYMI   53 (74)
T ss_pred             ccch-HHHHHHHHHHhHHhhCHHHHHHHHHHHHHH


No 50
>NP_194371.2 chromosome-associated kinesin [Arabidopsis thaliana]
Probab=42.34  E-value=3.8e+02  Score=24.05  Aligned_cols=59  Identities=15%  Similarity=0.277  Sum_probs=0.0  Template_Neff=4.000

Q ss_pred             HHHHHHHHHHHHHHHHHHHHHHHHhHHH--HHHHHHHHH---HHHhCHHHHHHHHHHHHHHHHH
Q A0A023EI01        9 IRNFVDGFTFYWNLFVDMMNDLIRRYRV--REIAIETYE---ALRNHPLLALSIAAAICCLSLP   67 (137)
Q Consensus         9 ~~~~~~~~~~l~~~~~~~~~~~~~~~~v--~~~~~~~~q---yl~~hPflal~llvf~~~~~lP   67 (137)
                      .+.+.+......++....++...++|+.  .....++++   ...+||..+....+..+...+|
T Consensus        66 a~s~~~~Ss~~~~~~qd~~~~~ks~y~~yEd~~f~kiKegv~~A~~hP~~t~g~a~~~gllllk  129 (263)
T NP_194371.2      66 ARSLRENSTSQFRSIQDFIPHALTQYKTYENAFFSKVTDELIYAKEHPAAAIGIGVAASLVLMR  129 (263)
T ss_pred             HHHHHhcchHHHHHHHHHHHHHHHHHHHHHHHHHHhHHHHHHHHHHCHHHHHHHHHHHHHHccC


No 51
>NP_680187.2 Tetratricopeptide repeat (TPR)-like superfamily protein [Arabidopsis thaliana]
Probab=42.25  E-value=2.7e+02  Score=26.82  Aligned_cols=56  Identities=11%  Similarity=-0.057  Sum_probs=0.0  Template_Neff=7.500

Q ss_pred             HHHHHHHHHHHHHHHHHHHHHHHHHhHHHHHHHHHHHHHHHhCHHHHHHHHHHHHHHHH
Q A0A023EI01        8 MIRNFVDGFTFYWNLFVDMMNDLIRRYRVREIAIETYEALRNHPLLALSIAAAICCLSL   66 (137)
Q Consensus         8 ~~~~~~~~~~~l~~~~~~~~~~~~~~~~v~~~~~~~~qyl~~hPflal~llvf~~~~~l   66 (137)
                      ..+.+...-.+-.+|+.+..+.++   |..+-..+.++|+..+|-+.+++++.++...+
T Consensus       491 ~~~~m~~~s~~~l~~~~~~~~~~~---~~~~~~~~~~~~~~~~~~~~~~~~~l~~a~~~  546 (554)
T NP_680187.2     491 AQQAMASLSPDALEKMMRWADRAQ---TGMEKAKKAKKWLFGKGGLIFAILMLVLAMVL  546 (554)
T ss_pred             HHHHHHcCCHHHHHHHHHHHHHHH---HHHHHHHHHHHHHcccHHHHHHHHHHHHHHHH


No 52
>NP_192898.2 C2 calcium/lipid-binding plant phosphoribosyltransferase family protein [Arabidopsis thaliana]
Probab=41.94  E-value=6.2e+02  Score=25.46  Aligned_cols=73  Identities=10%  Similarity=0.112  Sum_probs=0.0  Template_Neff=10.400

Q ss_pred             HHHHHHHHHHHHHHHHHHHHhHHH-HHHHHHHHHHHH-hCHHHHHHHHHHHHHHHHHHHHHHHHHHHHHHHHHHHHHHH
Q A0A023EI01       13 VDGFTFYWNLFVDMMNDLIRRYRV-REIAIETYEALR-NHPLLALSIAAAICCLSLPFVIFVFFTLCTAIMTFTGFVLI   89 (137)
Q Consensus        13 ~~~~~~l~~~~~~~~~~~~~~~~v-~~~~~~~~qyl~-~hPflal~llvf~~~~~lPv~lFl~Fa~~T~i~~~~Gfv~~   89 (137)
                      .+...+.++++.+....+++.+.- ....+++..++. ++|..+..++.+++.+++    .+.|.-.-.++.+.|+.+.
T Consensus       909 ~~~~~~~~~~~~~~~~~~q~~l~~~a~~~E~~~~l~~w~~p~~t~~~~~~l~~~~~----~~~~ip~r~~~~~~g~~~~  983 (1011)
T NP_192898.2     909 PDMVRLRYDRLRSVAGRIQTVIGDLATQGERFQALLSWRDPRATAIFVILCFIAAI----VFFITPIQIVVALAGFFTM  983 (1011)
T ss_pred             hHHHHHHHHHHHHHHHHHHHHHHHHHHHHHHHHHHhcCCCHHHHHHHHHHHHHHHH----HHHHHHHHHHHHHHHHHHh


No 53
>NP_001190312.2 paired amphipathic helix Sin3-like protein [Arabidopsis thaliana]
Probab=41.90  E-value=1.3e+02  Score=23.87  Aligned_cols=43  Identities=12%  Similarity=0.243  Sum_probs=0.0  Template_Neff=5.600

Q ss_pred             HHHHHHHHHHHHHHHhHHH--HHHHHHHHHHHHhCHHHHHHHHHHH
Q A0A023EI01       18 FYWNLFVDMMNDLIRRYRV--REIAIETYEALRNHPLLALSIAAAI   61 (137)
Q Consensus        18 ~l~~~~~~~~~~~~~~~~v--~~~~~~~~qyl~~hPflal~llvf~   61 (137)
                      +.++++.+.++.++++ +.  .+...++.+-+++||-+-..+-.|+
T Consensus        75 evY~~FL~iL~df~~~-~id~~~v~~rV~~LF~ghPdLI~gFn~FL  119 (139)
T NP_001190312.2   75 DKYAMFRKVLFDFKAQ-RIDRSILYARLKKLFKKHKHLIIGFNTFL  119 (139)
T ss_pred             HHHHHHHHHHHHHHhc-CCCHHHHHHHHHHHhCCChHHHHHHHhhC


No 54
>6ZQV_F Genome polyprotein; Flavivirus, VIRUS; HET: NAG, FUC, PEH;{Spondweni virus}
Probab=41.52  E-value=1.4e+02  Score=21.19  Aligned_cols=34  Identities=24%  Similarity=0.135  Sum_probs=0.0  Template_Neff=5.600

Q ss_pred             HHHhHHHHHHHHHHHHHHHhCHHHHHHHHHHHHHH
Q A0A023EI01       30 LIRRYRVREIAIETYEALRNHPLLALSIAAAICCL   64 (137)
Q Consensus        30 ~~~~~~v~~~~~~~~qyl~~hPflal~llvf~~~~   64 (137)
                      ..+| +..+-.+|+-+|.-+||..+++..+..-+.
T Consensus        20 l~~~-~~~~~l~kvE~WvlrNp~~~~~~~~~~w~l   53 (75)
T 6ZQV_F           20 LESR-EYSKYLIKVENWILRNPGYALVAAVIGWTL   53 (75)
T ss_dssp             TGGG-TTHHHHHHHHHHHHHCHHHHHHHHHHHHHH
T ss_pred             ccch-HHHHHHHHHHhHHhcCHHHHHHHHHHHHHH


No 55
>NP_172707.1 SNARE associated Golgi protein family [Arabidopsis thaliana]
Probab=41.47  E-value=3.9e+02  Score=23.12  Aligned_cols=63  Identities=22%  Similarity=0.242  Sum_probs=0.0  Template_Neff=8.900

Q ss_pred             HHHHHHHHHHHHhC---HHHHHHHHHHHHH---HHHHHHHHHHHHHHHHHHHHHHHHHHHHHHHHHHHHHHHHHHH
Q A0A023EI01       37 REIAIETYEALRNH---PLLALSIAAAICC---LSLPFVIFVFFTLCTAIMTFTGFVLIEGTLITMASMLLVGVLI  106 (137)
Q Consensus        37 ~~~~~~~~qyl~~h---Pflal~llvf~~~---~~lPv~lFl~Fa~~T~i~~~~Gfv~~EG~lL~ig~~~Ll~vL~  106 (137)
                      .+..+++.+|+++|   |..++.+......   ..+|...+...+-..       +=...+.+++..|.++.+.+.
T Consensus        86 ~~~~~~l~~~~~~~~~~~~~~~~~~~~~~~~~~~~iP~~~~~~~aG~~-------~g~~~~~l~~~~g~~lG~~~~  154 (303)
T NP_172707.1      86 EKELIPFINWVRNTFSIPVLGLLLFASVALFPSILLPSSPSMWMAGLT-------FGYGKGFLLILSAASIGVTLP  154 (303)
T ss_pred             HHHHHHHHHHHHhhCChhHHHHHHHHHHHHHHhccCChhHHHHHHHHH-------hChHHHHHHHHHHHHHHHHHH


No 56
>4P02_B Cellulose Synthase subunit B; membrane protein, allosteric activator, biofilm formation, cellulose biosynthesis, TRANSFERASE; HET: C2E, 3PE, BGC, PLC; 2.65A {Rhodobacter sphaeroides}
Probab=40.63  E-value=1.1e+02  Score=30.13  Aligned_cols=44  Identities=11%  Similarity=0.071  Sum_probs=0.0  Template_Neff=8.300

Q ss_pred             HHHhHHHHHHHHHHHHHHHhCHHHHHHHHHHHHHHHHHHHHHHH
Q A0A023EI01       30 LIRRYRVREIAIETYEALRNHPLLALSIAAAICCLSLPFVIFVF   73 (137)
Q Consensus        30 ~~~~~~v~~~~~~~~qyl~~hPflal~llvf~~~~~lPv~lFl~   73 (137)
                      +.+.|.+..+...++.|++.||++-..++++++..+.-+...+.
T Consensus       673 l~e~~~~gn~~~~~~~~~s~~P~~~~~~~l~l~ll~a~~~~~~~  716 (724)
T 4P02_B          673 LREPVSLDNVRSVVGNVASARPPLLLGGMLGLAWISAAIAVGFV  716 (724)
T ss_dssp             ECSCCCTTTHHHHHHHHHHHCHHHHHHHHHHHHHHHHHHHHHHH
T ss_pred             ecCCCChHHHHHHHHHhhhcCHHHHHHHHHHHHHHHHHHHHHHH


No 57
>4CCT_F DENGUE VIRUS 1 M PROTEIN; VIRUS, FLAVIVIRUS; 4.5A {DENGUE VIRUS 1}
Probab=40.26  E-value=1.4e+02  Score=21.06  Aligned_cols=34  Identities=6%  Similarity=-0.050  Sum_probs=0.0  Template_Neff=5.700

Q ss_pred             HHHhHHHHHHHHHHHHHHHhCHHHHHHHHHHHHHH
Q A0A023EI01       30 LIRRYRVREIAIETYEALRNHPLLALSIAAAICCL   64 (137)
Q Consensus        30 ~~~~~~v~~~~~~~~qyl~~hPflal~llvf~~~~   64 (137)
                      ..+| +..+-.+|+-+|.-+||..+++..+..-+.
T Consensus        20 l~~~-~~~~~l~kvE~WvlrNp~~~~~~~~~~w~l   53 (74)
T 4CCT_F           20 MSSE-GAWKQIQKVETWALGHPGFTVIALFLAHAI   53 (74)
T ss_pred             ccch-HHHHHHHHHHhHHccCHHHHHHHHHHHHHH


No 58
>2MZY_A Probable Fe(2+)-trafficking protein; Fe(2+)-trafficking protein, Iron Binding Protein, Structural Genomics, Seattle Structural Genomics Center for Infectious Disease, SSGCID; NMR {Burkholderia pseudomallei 1710b} SCOP: d.279.1.0
Probab=39.90  E-value=73  Score=23.38  Aligned_cols=43  Identities=14%  Similarity=0.101  Sum_probs=0.0  Template_Neff=5.800

Q ss_pred             HHHHHHHHHHHHHHHHHHHHHHHHHhHHHHHHHHHHHHHHHhC
Q A0A023EI01        8 MIRNFVDGFTFYWNLFVDMMNDLIRRYRVREIAIETYEALRNH   50 (137)
Q Consensus         8 ~~~~~~~~~~~l~~~~~~~~~~~~~~~~v~~~~~~~~qyl~~h   50 (137)
                      ..+...+--++.|++|.+.-..+.+++|......+-.+++.++
T Consensus        27 G~~I~~~is~~~W~~W~~~q~~lINE~rL~~~~p~~r~~L~~~   69 (91)
T 2MZY_A           27 GKRLYESVSKQAWQDWLKQQTMLINENRLNMADPRARQYLMKQ   69 (91)
T ss_dssp             HHHHTTTCCTTHHHHHHHHHHHHHHHHTCCTTSTHHHHHHHHH
T ss_pred             HHHHHHHhhHHHHHHHHHHHHHHHHccCCCCCCHHHHHHHHHH


No 59
>NP_196801.1 Calcium-dependent lipid-binding (CaLB domain) plant phosphoribosyltransferase family protein [Arabidopsis thaliana]
Probab=39.76  E-value=6e+02  Score=24.61  Aligned_cols=72  Identities=6%  Similarity=0.036  Sum_probs=0.0  Template_Neff=10.400

Q ss_pred             HHHHHHHHHHHHHHHHHHHHhHHH-HHHHHHHHHHHH-hCHHHHHHHHHHHHHHHHHHHHHHHHHHHHHHHHHHHHHH
Q A0A023EI01       13 VDGFTFYWNLFVDMMNDLIRRYRV-REIAIETYEALR-NHPLLALSIAAAICCLSLPFVIFVFFTLCTAIMTFTGFVL   88 (137)
Q Consensus        13 ~~~~~~l~~~~~~~~~~~~~~~~v-~~~~~~~~qyl~-~hPflal~llvf~~~~~lPv~lFl~Fa~~T~i~~~~Gfv~   88 (137)
                      .+...+..+++.+.++.+++.++- .+..+++..++. ++|-.+..++.+++.+++    .+.|.-.=.++.+.|+.+
T Consensus       667 ~~~~~~~~~~~~~~~~~~q~~l~~~a~~~E~~~~l~~w~~p~~t~~~~~~l~~~~~----~~~~ip~r~i~~~~g~~~  740 (769)
T NP_196801.1     667 SEIVRMRYDRLRSIGGRVQTVIGDLATQGERFLSLLSWRDPRATTLFVLFCLIAAI----VLYVTPFQVVALLAGIYV  740 (769)
T ss_pred             hhHHHHHHHHHHHHHHHHHHHHHHHHHHHHHHHHHhcCCCHHHHHHHHHHHHHHHH----HHhhHHHHHHHHHHHHHH


No 60
>NP_567158.1 mechanosensitive ion channel-like protein [Arabidopsis thaliana]
Probab=38.01  E-value=4.6e+02  Score=22.83  Aligned_cols=69  Identities=10%  Similarity=0.106  Sum_probs=0.0  Template_Neff=7.200

Q ss_pred             HHHHHHHHHHHHHHHHHHHHHHHHhHHH--HHHHHHHHHHHHhCHHHHHHHHHHHHHHHHHHHHHHHHHHH
Q A0A023EI01        9 IRNFVDGFTFYWNLFVDMMNDLIRRYRV--REIAIETYEALRNHPLLALSIAAAICCLSLPFVIFVFFTLC   77 (137)
Q Consensus         9 ~~~~~~~~~~l~~~~~~~~~~~~~~~~v--~~~~~~~~qyl~~hPflal~llvf~~~~~lPv~lFl~Fa~~   77 (137)
                      .+.+.+.+++.|++-.+...+..++.|-  .++...+.|+.++||.+--.+...+......+...+..-.+
T Consensus        52 ~~~w~~~~~~a~~~~~~~~~~~~~~~~~~~~~~~~~~~~~~~~~~y~~~~~i~~~i~l~~~ll~~~v~~~l  122 (263)
T NP_567158.1      52 GNDWVEKAKDVVQTSVNAVAETAKKTKDVSDEMIPHVQQFLDSNPYLKDVIVPVSLTVTGTLFAWIVMPRI  122 (263)
T ss_pred             hhhHHHHHHHHHHHHHHHHHHHHHHHHhcchhhHHHHHHHHhcChhHHHhHHHHHHHHHHHHHHHHHHHHH


No 61
>1XS8_A UPF0269 protein yggX; helix-turn-helix, METAL TRANSPORT; NMR {Salmonella typhimurium} SCOP: d.279.1.1
Probab=37.97  E-value=87  Score=23.02  Aligned_cols=43  Identities=14%  Similarity=0.124  Sum_probs=0.0  Template_Neff=5.700

Q ss_pred             HHHHHHHHHHHHHHHHHHHHHHHHHhHHHHHHHHHHHHHHHhC
Q A0A023EI01        8 MIRNFVDGFTFYWNLFVDMMNDLIRRYRVREIAIETYEALRNH   50 (137)
Q Consensus         8 ~~~~~~~~~~~l~~~~~~~~~~~~~~~~v~~~~~~~~qyl~~h   50 (137)
                      ..+.+.+--++.|++|.+.-..+.+++|......+-.++|.+|
T Consensus        27 G~~I~~~vs~~~W~eW~~~q~~lINE~rL~~~dp~~r~~L~~~   69 (91)
T 1XS8_A           27 GKRIYNEISKDAWAQWQHKQTMLINEKKLNMMNAEHRKLLEQE   69 (91)
T ss_dssp             HHHHHTTCBHHHHHHHHHHHHHHHHHHCCCTTSHHHHHHHHHH
T ss_pred             HHHHHHHhcHHHHHHHHHHHHHHHHHhCCCCCCHHHHHHHHHH


No 62
>NP_201556.2 transmembrane protein [Arabidopsis thaliana]
Probab=37.84  E-value=6.2e+02  Score=24.23  Aligned_cols=98  Identities=7%  Similarity=-0.058  Sum_probs=0.0  Template_Neff=7.700

Q ss_pred             HHHHHHHHHHHHHHHHHHHhHHHHHHHHHHHHHHHhCHHHHHHHHHHHHHHHHHHHHHHHHH--HHHHHHHHHHHHHHHH
Q A0A023EI01       14 DGFTFYWNLFVDMMNDLIRRYRVREIAIETYEALRNHPLLALSIAAAICCLSLPFVIFVFFT--LCTAIMTFTGFVLIEG   91 (137)
Q Consensus        14 ~~~~~l~~~~~~~~~~~~~~~~v~~~~~~~~qyl~~hPflal~llvf~~~~~lPv~lFl~Fa--~~T~i~~~~Gfv~~EG   91 (137)
                      +.+.+..++..+..+++++.  +++..+.+..+++-.+...+.+..+....++...++..+-  -...++.+.|+++.=.
T Consensus       183 ~~Ln~~~~~~~~~a~~I~~~--l~~~~~~i~~~l~~r~i~~i~v~~~~L~l~ll~l~~~~~~~~~~~~~lvilgwil~~l  260 (509)
T NP_201556.2     183 HLLNVTTHRLGKGSRLIQSF--LHHKGRSIDLAIKISYVSHLMITSTNLFLLLLAFLPLLLHWHPGFIMVIFLCWIITTL  260 (509)
T ss_pred             HHHHHHHHHHHHHHHHHHHH--HHHchhhHHHHHHHHHHHHHHHHHHHHHHHHHHHHHHHHhhcHHHHHHHHHHHHHHHH


Q ss_pred             HHHHHHHHHHHHHHHHHHHHHH
Q A0A023EI01       92 TLITMASMLLVGVLIGLGCLFG  113 (137)
Q Consensus        92 ~lL~ig~~~Ll~vL~~l~~~~~  113 (137)
                      +-+..|.-..+....+=.+...
T Consensus       261 ~wil~Gv~l~l~~~~~DtC~a~  282 (509)
T NP_201556.2     261 CWVLTGFDFFIHTFAEDLCSAF  282 (509)
T ss_pred             HHHHHHHHHHHHHHHhchHHHH


No 63
>NP_564212.1 Paired amphipathic helix (PAH2) superfamily protein [Arabidopsis thaliana]
Probab=37.14  E-value=1.3e+02  Score=23.47  Aligned_cols=36  Identities=19%  Similarity=0.211  Sum_probs=0.0  Template_Neff=8.100

Q ss_pred             HHHHHHHHHHHHHHHHhHHH--HHHHHHHHHHHHhCHHH
Q A0A023EI01       17 TFYWNLFVDMMNDLIRRYRV--REIAIETYEALRNHPLL   53 (137)
Q Consensus        17 ~~l~~~~~~~~~~~~~~~~v--~~~~~~~~qyl~~hPfl   53 (137)
                      .+.++++.+.++...++ +.  .++.+++...+++||-+
T Consensus        96 ~~~y~~fl~~l~~~~~~-~~~~~~l~~~v~~Ll~~~~dL  133 (155)
T NP_564212.1      96 THVVGAIRGLMKMFKEG-KMSVKEVQEEVIDVLFYHEDL  133 (155)
T ss_pred             HHHHHHHHHHHHHHHcC-CCCHHHHHHHHHHHHccCHHH


No 64
>NP_191731.1 Ca2+dependent plant phosphoribosyltransferase family protein [Arabidopsis thaliana]
Probab=36.74  E-value=7e+02  Score=24.51  Aligned_cols=77  Identities=10%  Similarity=0.117  Sum_probs=0.0  Template_Neff=10.000

Q ss_pred             HHHHHHHHHHHHHHHHHHHHhH-HHHHHHHHHHHHHHh-CHHHHHHHHHHHHHHHHHHHHHH-HHHHHHHHHHHHHHHHH
Q A0A023EI01       13 VDGFTFYWNLFVDMMNDLIRRY-RVREIAIETYEALRN-HPLLALSIAAAICCLSLPFVIFV-FFTLCTAIMTFTGFVLI   89 (137)
Q Consensus        13 ~~~~~~l~~~~~~~~~~~~~~~-~v~~~~~~~~qyl~~-hPflal~llvf~~~~~lPv~lFl-~Fa~~T~i~~~~Gfv~~   89 (137)
                      .+..++.++++.+....+++.+ ......+++..++.- +|-.+...+...+.++..+.++. -+.-.-.++.+.|+.++
T Consensus       688 ~~~~~~~~~~~~~~~~~~q~~l~~~a~~~E~~~~~~~w~~~~~t~~~~~~~~~~~~~~~~~~~~~ip~r~v~~~~g~~~~  767 (795)
T NP_191731.1     688 LNILRMRYDRLRKIMENVMLLMGDAATQGERLLAAFTLLERPFVLIILLALCYCSMLVVCLGWDLHVRKCLIFVFICYWV  767 (795)
T ss_pred             hhHHHHHHHHHHHHHHHHHHHHHHHHHHHHHHHHHhccCCCHHHHHHHHHHHHHHHHHHHHhcccchHHHHHHHHHHHHh


No 65
>NP_567541.1 SNARE associated Golgi protein family [Arabidopsis thaliana]
Probab=36.69  E-value=4.5e+02  Score=22.31  Aligned_cols=73  Identities=7%  Similarity=-0.032  Sum_probs=0.0  Template_Neff=8.700

Q ss_pred             HHHHHHHHHHHHHHhCHHHHHHHHHHHHHHHHHHHHHHHHHHHHHHHHHHHHHHHHHHHHHHHHHHHHHHHHHHH
Q A0A023EI01       35 RVREIAIETYEALRNHPLLALSIAAAICCLSLPFVIFVFFTLCTAIMTFTGFVLIEGTLITMASMLLVGVLIGLG  109 (137)
Q Consensus        35 ~v~~~~~~~~qyl~~hPflal~llvf~~~~~lPv~lFl~Fa~~T~i~~~~Gfv~~EG~lL~ig~~~Ll~vL~~l~  109 (137)
                      +.++..+.+.+|.++|+..+..+..+......-..+--...+....-..-|  ...|++++..|.++.+.++-..
T Consensus        71 ~~~~l~~~l~~~~~~~~~~~~~~~~~~~~~~~~~~iP~~~~l~~~~g~l~g--~~~~~l~~~~g~~~G~~~~y~l  143 (264)
T NP_567541.1      71 DLQILRDNLEIYTSDYTVQVLVGYCLVYVFMQTFMIPGTVFMSLLAGALFG--VVKGMALVVSTATAGASSCYFL  143 (264)
T ss_pred             HHHHHHHHHHHHHhhchHHHHHHHHHHHHHHHHccCchHHHHHHHHHHHhc--HHHHHHHHHHHHHHHHHHHHHH


No 66
>NP_197299.1 C2 calcium/lipid-binding plant phosphoribosyltransferase family protein [Arabidopsis thaliana]
Probab=36.69  E-value=7.9e+02  Score=25.12  Aligned_cols=73  Identities=7%  Similarity=0.090  Sum_probs=0.0  Template_Neff=10.000

Q ss_pred             HHHHHHHHHHHHHHHHHHHHhH-HHHHHHHHHHHHHH-hCHHHHHHHHHHHHHHHHHHHHHHHHHHHHHHHHHHHHHHH
Q A0A023EI01       13 VDGFTFYWNLFVDMMNDLIRRY-RVREIAIETYEALR-NHPLLALSIAAAICCLSLPFVIFVFFTLCTAIMTFTGFVLI   89 (137)
Q Consensus        13 ~~~~~~l~~~~~~~~~~~~~~~-~v~~~~~~~~qyl~-~hPflal~llvf~~~~~lPv~lFl~Fa~~T~i~~~~Gfv~~   89 (137)
                      .+...+.++.+.+.+..+++.+ ++....+++..++. ++|-.+..++.+++.+++-    +.|.-.-.++.+.|+.++
T Consensus       947 ~~~~~~~~~~~~~~~~~vQ~~l~~~a~~lEk~~~l~~W~~p~~s~~~~~~l~~~~~~----~~~ip~r~i~~~~g~~~~ 1021 (1049)
T NP_197299.1     947 PEMVRLRYDKLRNVGARVQTILGEVAAQGEKMQALVTWRDPRATGIFVGLCFFVALV----LYLVPTKMVAMASGFYYF 1021 (1049)
T ss_pred             hhHHHHHHHHHHHHHHHHHHHHHHHHHHHHHHHHHHcCCCHHHHHHHHHHHHHHHHH----HHhHhHHHHHHHHHHHHh


No 67
>1T07_A Hypothetical UPF0269 protein PA5148; Structural genomics, APC5047, PA5148, Conserved hypothetical protein, Pseudomonas aeruginosa, PSI, Protein Structure Initiative, Midwest Center for; HET: MSE; 1.8A {Pseudomonas aeruginosa} SCOP: l.1.1.1, d.279.1.1
Probab=36.09  E-value=1.1e+02  Score=22.73  Aligned_cols=43  Identities=14%  Similarity=0.125  Sum_probs=0.0  Template_Neff=5.400

Q ss_pred             HHHHHHHHHHHHHHHHHHHHHHHHHhHHHHHHHHHHHHHHHhC
Q A0A023EI01        8 MIRNFVDGFTFYWNLFVDMMNDLIRRYRVREIAIETYEALRNH   50 (137)
Q Consensus         8 ~~~~~~~~~~~l~~~~~~~~~~~~~~~~v~~~~~~~~qyl~~h   50 (137)
                      ..+...+--++.|++|.+.-..+.+++|......+-.+++.++
T Consensus        29 G~~I~~~vs~~~W~~W~~~q~~lINE~rL~l~~p~~r~~l~~~   71 (94)
T 1T07_A           29 GEDIYNNVSRKAWDEWQKHQTMLINERRLNMMNAEDRKFLQQE   71 (94)
T ss_dssp             HHHHHHHCBHHHHHHHHHHHHHHHHHHTCCTTSHHHHHHHHHH
T ss_pred             HHHHHHHhhHHHHHHHHHHHHHHHHhhccCCCCHHHHHHHHHH


No 68
>3ECD_D Serine hydroxymethyltransferase 2; SSGCID, deCODE, BupsA00008a, One-carbon metabolism, Pyridoxal phosphate, Transferase, Structural Genomics, Seattle Structural Genomics Center for Infectious; HET: GOL; 1.6A {Burkholderia pseudomallei} SCOP: c.67.1.0
Probab=35.18  E-value=1.8e+02  Score=24.60  Aligned_cols=38  Identities=13%  Similarity=0.213  Sum_probs=0.0  Template_Neff=11.900

Q ss_pred             HHHHHHHHHHHHHHHHHH------HHhHHHHHHHHHHHHHHHhCH
Q A0A023EI01       13 VDGFTFYWNLFVDMMNDL------IRRYRVREIAIETYEALRNHP   51 (137)
Q Consensus        13 ~~~~~~l~~~~~~~~~~~------~~~~~v~~~~~~~~qyl~~hP   51 (137)
                      .++++++.+.+.+.+++.      ..+ +.+++..++.+|.++||
T Consensus       380 ~~~i~~~~~~l~~~l~~~~~~~~~~~~-~~~~~~~~~~~~~~~~~  423 (425)
T 3ECD_D          380 AAEFREVGRLILEVFEALRTNPEGDHA-TEQRVRREIFALCERFP  423 (425)
T ss_dssp             HHHHHHHHHHHHHHHHHHHHCTTCCHH-HHHHHHHHHHHHHHTSC
T ss_pred             HHHHHHHHHHHHHHHHHhhcCCCCChh-HHHHHHHHHHHHHHhCC


No 69
>NP_187018.1 C2 calcium/lipid-binding plant phosphoribosyltransferase family protein [Arabidopsis thaliana]
Probab=35.00  E-value=8.2e+02  Score=24.78  Aligned_cols=73  Identities=8%  Similarity=0.074  Sum_probs=0.0  Template_Neff=10.300

Q ss_pred             HHHHHHHHHHHHHHHHHHHHhH-HHHHHHHHHHHHHH-hCHHHHHHHHHHHHHHHHHHHHHHHHHHHHHHHHHHHHHHH
Q A0A023EI01       13 VDGFTFYWNLFVDMMNDLIRRY-RVREIAIETYEALR-NHPLLALSIAAAICCLSLPFVIFVFFTLCTAIMTFTGFVLI   89 (137)
Q Consensus        13 ~~~~~~l~~~~~~~~~~~~~~~-~v~~~~~~~~qyl~-~hPflal~llvf~~~~~lPv~lFl~Fa~~T~i~~~~Gfv~~   89 (137)
                      .+...+-.+.+.+.+..+++.+ .+....+++..++. ++|-.+..++.+++.+++    .+.|.-.-.++.+.|+.++
T Consensus       915 ~~~~~~~~~~~~~~~~~~q~~l~~~a~~lEk~~nl~~w~~p~~t~~~~~~~~~~~~----~~~~ip~r~~~~~~g~~~~  989 (1017)
T NP_187018.1     915 PEVVRIRYDRLRALAGRAQTLLGDVAAQGERVEALFNWRDPRATCIFVVFCLFASF----LFYIVPFKVFLLGSGFYYI  989 (1017)
T ss_pred             hhHHHHHHHHHHHHHHHHHHHHHHHHHHHHHHHHHhcCCCHHHHHHHHHHHHHHHH----HHHHHhHHHHHHHHHHHHH


No 70
>NP_001328213.1 C2 calcium/lipid-binding plant phosphoribosyltransferase family protein [Arabidopsis thaliana]
Probab=34.72  E-value=8.1e+02  Score=24.63  Aligned_cols=73  Identities=7%  Similarity=0.103  Sum_probs=0.0  Template_Neff=10.600

Q ss_pred             HHHHHHHHHHHHHHHHHHHHhHHH-HHHHHHHHHHHH-hCHHHHHHHHHHHHHHHHHHHHHHHHHHHHHHHHHHHHHHH
Q A0A023EI01       13 VDGFTFYWNLFVDMMNDLIRRYRV-REIAIETYEALR-NHPLLALSIAAAICCLSLPFVIFVFFTLCTAIMTFTGFVLI   89 (137)
Q Consensus        13 ~~~~~~l~~~~~~~~~~~~~~~~v-~~~~~~~~qyl~-~hPflal~llvf~~~~~lPv~lFl~Fa~~T~i~~~~Gfv~~   89 (137)
                      .+..++..+.+.+.+..+++.++- ....+++..++. ++|-.+..++..+..+++    ++.|.=.=.++.+.|+.++
T Consensus       904 ~~~~~~~~~~~~~~~~~~q~~l~~~a~~~E~~~~~~~w~~p~~t~~~~~~l~~~~~----~~~~ip~r~~~~~~g~~~~  978 (1006)
T NP_001328213.1  904 PDIVKMRYDRLRSVAGKVQSVAGDIAAQGERVQALLSWRDPRATAIFVTFCFIIAM----ALYITPFKLVALLSGYYFM  978 (1006)
T ss_pred             hhHHHHHHHHHHHHHHHHHHHHHHHHHHHHHHHHHhcCCCHHHHHHHHHHHHHHHH----HHHhHHHHHHHHHHHHHHh


No 71
>NP_191979.2 C2 calcium/lipid-binding plant phosphoribosyltransferase family protein [Arabidopsis thaliana]
Probab=34.72  E-value=8.1e+02  Score=24.63  Aligned_cols=73  Identities=7%  Similarity=0.103  Sum_probs=0.0  Template_Neff=10.600

Q ss_pred             HHHHHHHHHHHHHHHHHHHHhHHH-HHHHHHHHHHHH-hCHHHHHHHHHHHHHHHHHHHHHHHHHHHHHHHHHHHHHHH
Q A0A023EI01       13 VDGFTFYWNLFVDMMNDLIRRYRV-REIAIETYEALR-NHPLLALSIAAAICCLSLPFVIFVFFTLCTAIMTFTGFVLI   89 (137)
Q Consensus        13 ~~~~~~l~~~~~~~~~~~~~~~~v-~~~~~~~~qyl~-~hPflal~llvf~~~~~lPv~lFl~Fa~~T~i~~~~Gfv~~   89 (137)
                      .+..++..+.+.+.+..+++.++- ....+++..++. ++|-.+..++..+..+++    ++.|.=.=.++.+.|+.++
T Consensus       904 ~~~~~~~~~~~~~~~~~~q~~l~~~a~~~E~~~~~~~w~~p~~t~~~~~~l~~~~~----~~~~ip~r~~~~~~g~~~~  978 (1006)
T NP_191979.2     904 PDIVKMRYDRLRSVAGKVQSVAGDIAAQGERVQALLSWRDPRATAIFVTFCFIIAM----ALYITPFKLVALLSGYYFM  978 (1006)
T ss_pred             hhHHHHHHHHHHHHHHHHHHHHHHHHHHHHHHHHHhcCCCHHHHHHHHHHHHHHHH----HHHhHHHHHHHHHHHHHHh


No 72
>NP_194244.1 oleosin 1 [Arabidopsis thaliana]
Probab=33.72  E-value=5e+02  Score=21.91  Aligned_cols=76  Identities=9%  Similarity=-0.074  Sum_probs=0.0  Template_Neff=3.900

Q ss_pred             HHHHHHHHHHHHHHH-HHHHHHHHHHHHHHHHH-HHHHHHHHHHHHHHHHHHHHHHHHHHHHHHH-HHHHHHHHHHhhh
Q A0A023EI01       59 AAICCLSLPFVIFVF-FTLCTAIMTFTGFVLIE-GTLITMASMLLVGVLIGLGCLFGTFGMAVLV-GYLGVSKVYGWIG  134 (137)
Q Consensus        59 vf~~~~~lPv~lFl~-Fa~~T~i~~~~Gfv~~E-G~lL~ig~~~Ll~vL~~l~~~~~~~s~~~~~-~y~~~~~~~~~~~  134 (137)
                      +...+.++|++..+. .+-+|+.-+.+|+++.- .++++-=.++=.++..+++......++.+.+ ....++.+|||+.
T Consensus        43 vl~~~a~~~~gg~LL~LsGlTL~gTvi~Liv~TPL~lIFSPVLVPaai~~~la~aGfl~sg~fglaals~lsW~y~y~r  121 (173)
T NP_194244.1      43 IAKAATAVTAGGSLLVLSSLTLVGTVIALTVATPLLVIFSPILVPALITVALLITGFLSSGGFGIAAITVFSWIYKYAT  121 (173)
T ss_pred             HHHHHHHHHHHHHHHHHHHHHHHHHHHHHHHHHHHHHHhcccHHHHHHHHHHHHHHHHHHHHHHHHHHHHHHHHHHHHh


No 73
>NP_177267.2 transmembrane protein [Arabidopsis thaliana]
Probab=33.70  E-value=7.7e+02  Score=24.09  Aligned_cols=98  Identities=12%  Similarity=0.126  Sum_probs=0.0  Template_Neff=7.300

Q ss_pred             HHHHHHHHHHHHHHHHHHHhHHHHHHHHHHHHHHHhCHHHHHHHHHHHHHHHHHHHHHHHHHH--HHHHHHHHHHHHHHH
Q A0A023EI01       14 DGFTFYWNLFVDMMNDLIRRYRVREIAIETYEALRNHPLLALSIAAAICCLSLPFVIFVFFTL--CTAIMTFTGFVLIEG   91 (137)
Q Consensus        14 ~~~~~l~~~~~~~~~~~~~~~~v~~~~~~~~qyl~~hPflal~llvf~~~~~lPv~lFl~Fa~--~T~i~~~~Gfv~~EG   91 (137)
                      +++++..+++++..+.+.++  +++-.+++.++++........++......++..++|-.+-.  ...++++.|+++.=.
T Consensus       220 ~~id~~~~~L~~aa~~i~~~--~~~n~~~i~~~l~~~r~~livv~~v~LiL~~lgll~~i~~~~~~~~i~~ilgwil~~l  297 (557)
T NP_177267.2     220 GEIDKLNVNLNTAAVTLGET--TTDNAAKIKRVFYAVRSALITVATVMLILSFVGLLLSVLRHQHVVHIFVVSGWILVAV  297 (557)
T ss_pred             HHHHHHHHHHHHHHHHhHHh--hhhhHHHHHHHHHHHHHHHHHHHHHHHHHHHHHHHHHHHhhHHHHHHHHHHHHHHHHH


Q ss_pred             HHHHHHHHHHHHHHHHHHHHHH
Q A0A023EI01       92 TLITMASMLLVGVLIGLGCLFG  113 (137)
Q Consensus        92 ~lL~ig~~~Ll~vL~~l~~~~~  113 (137)
                      +-+..|.-..+....+=.+...
T Consensus       298 ~wil~Gv~~~l~~~~sD~C~a~  319 (557)
T NP_177267.2     298 TFVLCGVFLILNNAISDTCVAM  319 (557)
T ss_pred             HHHHHHHHHHHHHHHHhHHHHH


No 74
>NP_001119335.1 transmembrane protein, putative (DUF1163) [Arabidopsis thaliana]
Probab=33.66  E-value=1.9e+02  Score=23.90  Aligned_cols=29  Identities=10%  Similarity=0.003  Sum_probs=0.0  Template_Neff=7.700

Q ss_pred             HHHHHHHHHHHHHHHHHHHHHHHHHHHHHH
Q A0A023EI01       97 ASMLLVGVLIGLGCLFGTFGMAVLVGYLGV  126 (137)
Q Consensus        97 g~~~Ll~vL~~l~~~~~~~s~~~~~~y~~~  126 (137)
                      +.++++|++++++++ +.++.+..+.|..+
T Consensus        24 ~~~~~~~~~~~~~~~-~~~~~~~~i~~l~l   52 (208)
T NP_001119335.1   24 KFVVLVVILFCIAFF-IAMTFCGYEQDKEK   52 (208)
T ss_pred             hhHHHHHHHHHHHHH-HHHHHHHHHHHHHh


No 75
>6M49_B Sterol regulatory element-binding protein cleavage-activating protein,Sterol regulatory element-binding protein cleavage-activating protein; Scap, Insig, cholesterol, sterol sensing, 25-hydroxycholesterol, SREBP, MEMBRANE PROTEIN; HET: HC3; 3.7A {Homo sapiens}
Probab=33.06  E-value=2.7e+02  Score=26.39  Aligned_cols=42  Identities=10%  Similarity=0.191  Sum_probs=0.0  Template_Neff=8.900

Q ss_pred             HHHHHHhHHHHHHHHHHHHHHHhCHHHHHHHH-HHHHHHHHHHH
Q A0A023EI01       27 MNDLIRRYRVREIAIETYEALRNHPLLALSIA-AAICCLSLPFV   69 (137)
Q Consensus        27 ~~~~~~~~~v~~~~~~~~qyl~~hPflal~ll-vf~~~~~lPv~   69 (137)
                      ..+-.++ ++.....+.+.++.+||...+.+. +.++.++.|..
T Consensus         3 ~~~~~~~-~i~~~~~~~g~~c~~~P~~ii~~~~li~~~~~~~l~   45 (572)
T 6M49_B            3 LTERLRE-KISRAFYNHGLLCASYPIPIILFTGFCILACCYPLL   45 (572)
T ss_dssp             --CTHHH-HHHHHHHHHHHHHHHCSHHHHHHHHHHHHHHHHHHH
T ss_pred             HHHHHHH-HHHHHHHHHHHHHHhCCHHHHHHHHHHHHHHHhHHH


No 76
>NP_564959.1 RING/U-box superfamily protein [Arabidopsis thaliana]
Probab=32.98  E-value=5.6e+02  Score=22.27  Aligned_cols=53  Identities=8%  Similarity=0.152  Sum_probs=0.0  Template_Neff=7.700

Q ss_pred             HHHHHHHHHHHHhCHHHHHHHHHHHHHHHHHHHHHHHHHHHHHHHHHHHHHHH
Q A0A023EI01       37 REIAIETYEALRNHPLLALSIAAAICCLSLPFVIFVFFTLCTAIMTFTGFVLI   89 (137)
Q Consensus        37 ~~~~~~~~qyl~~hPflal~llvf~~~~~lPv~lFl~Fa~~T~i~~~~Gfv~~   89 (137)
                      .+-..-..+.-.+-|++.+++++..-..-.-..+.+...++|+++++-.|+++
T Consensus       201 ~~~~~~f~~~t~~~plv~i~ll~~~~~~~~~~~~l~~~~~~~~~~~~~~~~~~  253 (270)
T NP_564959.1     201 HKSLDFFISFTSKFPFVIIFLLIVFFAIPGSLIILALYFLLTILFAVPAGLVL  253 (270)
T ss_pred             HHHHHHHHHHhcchHHHHHHHHHHHHHhhHHHHHHHHHHHHHHHHHchHHHHH


No 77
>NP_001321201.1 Paired amphipathic helix (PAH2) superfamily protein [Arabidopsis thaliana]
Probab=32.93  E-value=2.3e+02  Score=21.61  Aligned_cols=43  Identities=19%  Similarity=0.375  Sum_probs=0.0  Template_Neff=7.300

Q ss_pred             HHHHHHHHHHHHHHHhHHH--HHHHHHHHHHHHhCHHHHHHHHHHH
Q A0A023EI01       18 FYWNLFVDMMNDLIRRYRV--REIAIETYEALRNHPLLALSIAAAI   61 (137)
Q Consensus        18 ~l~~~~~~~~~~~~~~~~v--~~~~~~~~qyl~~hPflal~llvf~   61 (137)
                      +.++++...++...++ +.  .+..+++.+-+.+||-+.-.+-.|+
T Consensus        39 ~~y~~Fl~iL~~~~~~-~~~~~~v~~~V~~Lf~~hpdLi~~F~~FL   83 (125)
T NP_001321201.1   39 EIYDSFLTIMKDFRGQ-RAKTCDVISKVKELFKGQPELLLGFNTFL   83 (125)
T ss_pred             HHHHHHHHHHHHHHhC-CCCHHHHHHHHHHHhCCCHHHHHHHHhhc


No 78
>3GBX_A Serine hydroxymethyltransferase; structural genomics, IDP01011, Serine hydroxymethyltransferase, Salmonella typhimurium., One-carbon metabolism, Pyridoxal phosphate, Transferase, Center for Structural Genomics; HET: MSE; 1.8A {Salmonella typhimurium} SCOP: l.1.1.1, c.67.1.4
Probab=32.40  E-value=1.5e+02  Score=25.02  Aligned_cols=38  Identities=5%  Similarity=0.138  Sum_probs=0.0  Template_Neff=12.000

Q ss_pred             HHHHHHHHHHHHHHHHHHHHhHHH-HHHHHHHHHHHHhCH
Q A0A023EI01       13 VDGFTFYWNLFVDMMNDLIRRYRV-REIAIETYEALRNHP   51 (137)
Q Consensus        13 ~~~~~~l~~~~~~~~~~~~~~~~v-~~~~~~~~qyl~~hP   51 (137)
                      .+++++..+++.+.+++..+. +. ....+++.++.++||
T Consensus       379 ~~~i~~~~~~l~~~l~~~~~~-~~~~~~~~~~~~~~~~~~  417 (420)
T 3GBX_A          379 EAEVKELAGWMCDVLDNINDE-ATIERVKAKVLDICARFP  417 (420)
T ss_dssp             HHHHHHHHHHHHHHHHTTTCH-HHHHHHHHHHHHHHHHSC
T ss_pred             HHHHHHHHHHHHHHHHhcCCh-HHHHHHHHHHHHHHHhCC


No 79
>6TBM_P Transcription and mRNA export factor SUS1; Transcriptional co-activator, Histone-acetylation, TRANSCRIPTION; 20.0A {Komagataella phaffii (strain GS115 / ATCC 20864)}
Probab=31.79  E-value=2e+02  Score=20.56  Aligned_cols=34  Identities=18%  Similarity=0.204  Sum_probs=0.0  Template_Neff=7.900

Q ss_pred             HHHHHHHHHHHHHHHHHhHHH-HHHHHHHHHHHHhC
Q A0A023EI01       16 FTFYWNLFVDMMNDLIRRYRV-REIAIETYEALRNH   50 (137)
Q Consensus        16 ~~~l~~~~~~~~~~~~~~~~v-~~~~~~~~qyl~~h   50 (137)
                      ++++.+++........-+ .| .++.+++.+|+++|
T Consensus        59 ~~~l~~~v~~~a~~~vP~-~vk~e~~~~i~~~l~~~   93 (96)
T 6TBM_P           59 FSNVIERIEPKAMDIVPE-HIKTEILAKIEEFLKDV   93 (96)
T ss_dssp             HHHHHHHHHHHHHHHSCH-HHHHHHHHHHHHHHHTT
T ss_pred             HHHHHHHHHHHHHHhCCH-HHHHHHHHHHHHHHHHh


No 80
>NP_001318834.1 LRR protein [Arabidopsis thaliana]
Probab=31.70  E-value=5.8e+02  Score=27.36  Aligned_cols=54  Identities=11%  Similarity=0.135  Sum_probs=0.0  Template_Neff=3.000

Q ss_pred             HH-HHHHHHHHHHHHhCHHHHHHHHHHHHHHHHHHHHHHHHHHHHHHHHHHHHHH
Q A0A023EI01       35 RV-REIAIETYEALRNHPLLALSIAAAICCLSLPFVIFVFFTLCTAIMTFTGFVL   88 (137)
Q Consensus        35 ~v-~~~~~~~~qyl~~hPflal~llvf~~~~~lPv~lFl~Fa~~T~i~~~~Gfv~   88 (137)
                      |+ +.=..--.+|..+||++.-+++.+..+=..=-.+|...+-.+=++.++.+.+
T Consensus        14 KILr~Sir~sYrfv~~HP~Vsg~~lfLllLY~flPsLF~FLVsSSPVIvCtalli   68 (1089)
T NP_001318834.1   14 KILGYSMNMSIKFMINHPVLSGVSMFLLVLYIFLPSLFFFLIYTSPVLACALVYA   68 (1089)
T ss_pred             HHHHHHHHHhHHHHHhCHHHHHHHHHHHHHHHHhHHHHHHHHHhCHHHHHHHHHH


No 81
>NP_001324024.1 Oleosin family protein [Arabidopsis thaliana]
Probab=31.26  E-value=5.5e+02  Score=21.69  Aligned_cols=77  Identities=12%  Similarity=0.075  Sum_probs=0.0  Template_Neff=3.800

Q ss_pred             HHHHHHHHHHHHHHHHHHHHHHHHHHHHHHH-HHHHHHHHHHHHHHHHHHHHHHHHHHHHHHHHH-HHHHHHHHHHhhh
Q A0A023EI01       58 AAAICCLSLPFVIFVFFTLCTAIMTFTGFVL-IEGTLITMASMLLVGVLIGLGCLFGTFGMAVLV-GYLGVSKVYGWIG  134 (137)
Q Consensus        58 lvf~~~~~lPv~lFl~Fa~~T~i~~~~Gfv~-~EG~lL~ig~~~Ll~vL~~l~~~~~~~s~~~~~-~y~~~~~~~~~~~  134 (137)
                      ++..+....--+..+.++-.|+.-+.+|.++ .-.++++-=.++=.++..+++..+...++...+ .-..++.+|||+.
T Consensus        53 vl~~~a~~~~gg~LL~LaGLTL~gtvigLivatPL~liFSPVLVPaai~~~la~aGfl~sg~~gvaals~lsW~y~y~r  131 (174)
T NP_001324024.1   53 IVRFVTAATIGLSLLVLSGLTLTGTVIGLIVATPLMVLFSPVLVPAVITIGLLTMGFLFSGGCGVAAATALTWIYKYVT  131 (174)
T ss_pred             HHHHHHHHHHHHHHHHHHHHHHHHHHHHHHHHhHHHHHhcccHHHHHHHHHHHHHHHHHHHHHHHHHHHHHHHHHHHHh


No 82
>NP_177161.2 Paired amphipathic helix (PAH2) superfamily protein [Arabidopsis thaliana]
Probab=31.03  E-value=2.1e+02  Score=22.21  Aligned_cols=36  Identities=17%  Similarity=0.213  Sum_probs=0.0  Template_Neff=8.800

Q ss_pred             HHHHHHHHHHHHHHHHhHHH--HHHHHHHHHHHHhCHHH
Q A0A023EI01       17 TFYWNLFVDMMNDLIRRYRV--REIAIETYEALRNHPLL   53 (137)
Q Consensus        17 ~~l~~~~~~~~~~~~~~~~v--~~~~~~~~qyl~~hPfl   53 (137)
                      ...++++.+.++...++ +.  .++.+++...+.+||-+
T Consensus       111 ~~~y~~fl~~l~~~~~~-~~~~~~l~~~v~~l~~~~p~L  148 (160)
T NP_177161.2     111 NDVFNSFLEVLKTHKKE-NKSVAELYQEVAILFQGHRDL  148 (160)
T ss_pred             HHHHHHHHHHHHHHHhc-CCCHHHHHHHHHHHhCCCHHH


No 83
>NP_198411.1 Paired amphipathic helix (PAH2) superfamily protein [Arabidopsis thaliana]
Probab=30.93  E-value=2.6e+02  Score=22.02  Aligned_cols=42  Identities=10%  Similarity=0.108  Sum_probs=0.0  Template_Neff=7.800

Q ss_pred             HHHHHHHHHHHHHHHhHHH--HHHHHHHHHHHHhCHHHHHHHHHH
Q A0A023EI01       18 FYWNLFVDMMNDLIRRYRV--REIAIETYEALRNHPLLALSIAAA   60 (137)
Q Consensus        18 ~l~~~~~~~~~~~~~~~~v--~~~~~~~~qyl~~hPflal~llvf   60 (137)
                      +.++++.+.++.+.++ +.  .....++++-+++||-+-..+-.|
T Consensus        27 ~~y~~Fl~il~~~~~~-~i~~~~~~~~v~~Lf~~hp~Li~~F~~F   70 (155)
T NP_198411.1      27 EIYVRFLQVMTAYSAQ-RIDPSGVKSVVKELFKEDQEPISGFNTF   70 (155)
T ss_pred             HHHHHHHHHHHHHHcC-CCCHHHHHHHHHHHhccChhHHHHHHhh


No 84
>NP_001320460.1 envelope glycoprotein B [Arabidopsis thaliana]
Probab=29.84  E-value=8.1e+02  Score=23.17  Aligned_cols=103  Identities=16%  Similarity=0.205  Sum_probs=0.0  Template_Neff=8.300

Q ss_pred             HHHHHHHHHHHHHHHHHHHHHHHhHHHHHHHHHHHHHHHhCHHHHHHHHHHHHHHHHHHHHHHHHHH--HHHHHHHHHHH
Q A0A023EI01       10 RNFVDGFTFYWNLFVDMMNDLIRRYRVREIAIETYEALRNHPLLALSIAAAICCLSLPFVIFVFFTL--CTAIMTFTGFV   87 (137)
Q Consensus        10 ~~~~~~~~~l~~~~~~~~~~~~~~~~v~~~~~~~~qyl~~hPflal~llvf~~~~~lPv~lFl~Fa~--~T~i~~~~Gfv   87 (137)
                      ....+.+.+..+++++..++..++ ..+.-.+.+.++++.-......+..+....++..++|-.+-.  ...++.+.|++
T Consensus       171 ~~~~~~l~~~~~~l~~~~~~~~~~-~~~~~~~~i~~~l~~~~~~~~~v~~v~l~l~~lglv~~~~~~r~~~~~~~~~~wi  249 (492)
T NP_001320460.1  171 PEFRGNIDHFNNMIKMSNITYPDR-VANQTIRYLTGALNPVRYVLNVIAGVMLAVAFLGLLFSFCGLRVLVYLLVILGWI  249 (492)
T ss_pred             HHHHHHHHHHHHHHHHhhccchHH-hHHHhHHHHHHHhHHHHHHHHHHHHHHHHHHHHHHHHHHccHHHHHHHHHHHHHH


Q ss_pred             HHHHHHHHHHHHHHHHHHHHHHHHHH
Q A0A023EI01       88 LIEGTLITMASMLLVGVLIGLGCLFG  113 (137)
Q Consensus        88 ~~EG~lL~ig~~~Ll~vL~~l~~~~~  113 (137)
                      +.=++-+..|....+....+=.+...
T Consensus       250 l~~~~wil~gv~~~l~~~~~D~C~a~  275 (492)
T NP_001320460.1  250 LVTATILLSAVFLVFHNVVADTCMAM  275 (492)
T ss_pred             HHHHHHHHHHHHHHHHHHHhchhHHH


No 85
>3D0W_A YflH protein; yflH, Gram-positive bacterium, Bacillus subtilis, Structural Genomics, PSI-2, Protein Structure Initiative, Northeast Structural Genomics Consortium, NESG; HET: MSE; 2.0A {Bacillus subtilis}
Probab=29.74  E-value=4.5e+02  Score=20.19  Aligned_cols=38  Identities=13%  Similarity=0.105  Sum_probs=0.0  Template_Neff=4.700

Q ss_pred             HHHHHHHHHHHHHHHHHHHH-----HhHHHHHHHHHHHHHHHhC
Q A0A023EI01       12 FVDGFTFYWNLFVDMMNDLI-----RRYRVREIAIETYEALRNH   50 (137)
Q Consensus        12 ~~~~~~~l~~~~~~~~~~~~-----~~~~v~~~~~~~~qyl~~h   50 (137)
                      +.+.+++..+-+.+.++.-.     ++ .+.....++|.||.+|
T Consensus        25 i~~~w~~wk~~L~~~V~~ae~~Gmsee-~i~~~A~~vGd~La~~   67 (104)
T 3D0W_A           25 ILKDFEEFKGYLKKQVNRGKKLGLDDG-KLVKSAAILGDYLAKH   67 (104)
T ss_dssp             HHHHHHHHHHHHHHHHHHHHHHHHTTT-CCCCHHHHHHHHHHTC
T ss_pred             HHhcHHHHHHHHHHHHHHHHHcCCCHH-HHHHHHHHHHHHHHhC


No 86
>NP_001031054.1 syntaxin of plants 51 [Arabidopsis thaliana]
Probab=29.41  E-value=4.9e+02  Score=20.52  Aligned_cols=58  Identities=12%  Similarity=0.057  Sum_probs=0.0  Template_Neff=10.800

Q ss_pred             HHHHHHHHHHHHHHHHhHHH-HHHHHHHHHHHHhCHHHHHHHHHHHHHHHHHHHHHHHH
Q A0A023EI01       17 TFYWNLFVDMMNDLIRRYRV-REIAIETYEALRNHPLLALSIAAAICCLSLPFVIFVFF   74 (137)
Q Consensus        17 ~~l~~~~~~~~~~~~~~~~v-~~~~~~~~qyl~~hPflal~llvf~~~~~lPv~lFl~F   74 (137)
                      .+..+++...++...++.+- .....++.++-.++.+.-...+++++...+=+.++..+
T Consensus       171 ~~~l~~i~~~v~~~~~~~~~~~~~lk~~~~~~~~~~~~~~~~l~~~~~~~~~~~~~~~~  229 (232)
T NP_001031054.1  171 TRLIDDLDYHVDVTDSRLRRVQKSLAVMNKNMRSGCSCMSMLLSVLGIVGLAVVIWMLV  229 (232)
T ss_pred             HHHHHHHHHHHHHHHHHHHHHHHHHHHHHHhhhhhhHHHHHHHHHHHHHHHHHHHHHHH


No 87
>NP_001323228.1 syntaxin of plants 51 [Arabidopsis thaliana]
Probab=29.41  E-value=4.9e+02  Score=20.52  Aligned_cols=58  Identities=12%  Similarity=0.057  Sum_probs=0.0  Template_Neff=10.800

Q ss_pred             HHHHHHHHHHHHHHHHhHHH-HHHHHHHHHHHHhCHHHHHHHHHHHHHHHHHHHHHHHH
Q A0A023EI01       17 TFYWNLFVDMMNDLIRRYRV-REIAIETYEALRNHPLLALSIAAAICCLSLPFVIFVFF   74 (137)
Q Consensus        17 ~~l~~~~~~~~~~~~~~~~v-~~~~~~~~qyl~~hPflal~llvf~~~~~lPv~lFl~F   74 (137)
                      .+..+++...++...++.+- .....++.++-.++.+.-...+++++...+=+.++..+
T Consensus       171 ~~~l~~i~~~v~~~~~~~~~~~~~lk~~~~~~~~~~~~~~~~l~~~~~~~~~~~~~~~~  229 (232)
T NP_001323228.1  171 TRLIDDLDYHVDVTDSRLRRVQKSLAVMNKNMRSGCSCMSMLLSVLGIVGLAVVIWMLV  229 (232)
T ss_pred             HHHHHHHHHHHHHHHHHHHHHHHHHHHHHHhhhhhhHHHHHHHHHHHHHHHHHHHHHHH


No 88
>NP_563994.1 syntaxin of plants 51 [Arabidopsis thaliana]
Probab=29.41  E-value=4.9e+02  Score=20.52  Aligned_cols=58  Identities=12%  Similarity=0.057  Sum_probs=0.0  Template_Neff=10.800

Q ss_pred             HHHHHHHHHHHHHHHHhHHH-HHHHHHHHHHHHhCHHHHHHHHHHHHHHHHHHHHHHHH
Q A0A023EI01       17 TFYWNLFVDMMNDLIRRYRV-REIAIETYEALRNHPLLALSIAAAICCLSLPFVIFVFF   74 (137)
Q Consensus        17 ~~l~~~~~~~~~~~~~~~~v-~~~~~~~~qyl~~hPflal~llvf~~~~~lPv~lFl~F   74 (137)
                      .+..+++...++...++.+- .....++.++-.++.+.-...+++++...+=+.++..+
T Consensus       171 ~~~l~~i~~~v~~~~~~~~~~~~~lk~~~~~~~~~~~~~~~~l~~~~~~~~~~~~~~~~  229 (232)
T NP_563994.1     171 TRLIDDLDYHVDVTDSRLRRVQKSLAVMNKNMRSGCSCMSMLLSVLGIVGLAVVIWMLV  229 (232)
T ss_pred             HHHHHHHHHHHHHHHHHHHHHHHHHHHHHHhhhhhhHHHHHHHHHHHHHHHHHHHHHHH


No 89
>NP_175142.1 heat shock transcription factor B4 [Arabidopsis thaliana]
Probab=29.34  E-value=3.9e+02  Score=24.73  Aligned_cols=39  Identities=10%  Similarity=0.127  Sum_probs=0.0  Template_Neff=5.500

Q ss_pred             HHHHHHHHHHHHHHHHHHHHHHHHhHHHHHHHHHHHHHHHhC
Q A0A023EI01        9 IRNFVDGFTFYWNLFVDMMNDLIRRYRVREIAIETYEALRNH   50 (137)
Q Consensus         9 ~~~~~~~~~~l~~~~~~~~~~~~~~~~v~~~~~~~~qyl~~h   50 (137)
                      ...+.++.+++|++-..+.+++..-   +++.+++-+|+..|
T Consensus       193 l~aLseENerLrreN~~L~~ELa~m---qKl~n~Ii~FL~n~  231 (348)
T NP_175142.1     193 VTALSEDNERLRRSNTVLMSELAHM---KKLYNDIIYFVQNH  231 (348)
T ss_pred             HHHHHHHHHHHHHHHHHHHHHHHHH---HHHHHHHHHHHHHh


No 90
>5Y95_A Paired amphipathic helix protein Sin3b; Haddock model, complex, GENE REGULATION; HET: 8TL; NMR {Mus musculus}
Probab=29.17  E-value=2.8e+02  Score=17.58  Aligned_cols=37  Identities=16%  Similarity=0.351  Sum_probs=0.0  Template_Neff=10.800

Q ss_pred             HHHHHHHHHHHHHHHHhHHH--HHHHHHHHHHHHhCHHHH
Q A0A023EI01       17 TFYWNLFVDMMNDLIRRYRV--REIAIETYEALRNHPLLA   54 (137)
Q Consensus        17 ~~l~~~~~~~~~~~~~~~~v--~~~~~~~~qyl~~hPfla   54 (137)
                      ...++++.+.++....+ +.  .+...++...+.+||-+.
T Consensus        28 ~~~y~~f~~~l~~~~~~-~~~~~~~~~~~~~l~~~~~~L~   66 (80)
T 5Y95_A           28 PATYNGFLEIMKEFKSQ-SIDTPGVIRRVSQLFHEHPDLI   66 (80)
T ss_dssp             HHHHHHHHHHHHHHHTT-SSCHHHHHHHHHHHSTTCHHHH
T ss_pred             HHHHHHHHHHHHHHHhC-CCCHHHHHHHHHHHHCCCHHHH


No 91
>NP_174045.1 Paired amphipathic helix (PAH2) superfamily protein [Arabidopsis thaliana]
Probab=28.07  E-value=2.1e+02  Score=23.52  Aligned_cols=36  Identities=11%  Similarity=0.082  Sum_probs=0.0  Template_Neff=8.800

Q ss_pred             HHHHHHHHHHHHHHHHhHHH--HHHHHHHHHHHHhCHHH
Q A0A023EI01       17 TFYWNLFVDMMNDLIRRYRV--REIAIETYEALRNHPLL   53 (137)
Q Consensus        17 ~~l~~~~~~~~~~~~~~~~v--~~~~~~~~qyl~~hPfl   53 (137)
                      .+.++++-+.++..+++ +.  .++.+++...+.+||-+
T Consensus       173 ~~~y~~fl~~l~~~~~~-~~~~~~v~~~v~~ll~~~p~L  210 (222)
T NP_174045.1     173 SHVADSVLQILRMYSEG-NKSKSEAFQEVVPLVQDHEDL  210 (222)
T ss_pred             hHHHHHHHHHHHHHhcC-CCCHHHHHHHHHHHhCCCHHH


No 92
>NP_566028.1 replicase polyprotein 1ab protein [Arabidopsis thaliana]
Probab=28.04  E-value=7.3e+02  Score=22.07  Aligned_cols=63  Identities=13%  Similarity=0.064  Sum_probs=0.0  Template_Neff=5.000

Q ss_pred             HHHHHHHHHHHHHHHHHHHHHHHhHHHHHHHHHHHHHHHhCHHHHHHHHHHHHHHHHHHHHHHHH
Q A0A023EI01       10 RNFVDGFTFYWNLFVDMMNDLIRRYRVREIAIETYEALRNHPLLALSIAAAICCLSLPFVIFVFF   74 (137)
Q Consensus        10 ~~~~~~~~~l~~~~~~~~~~~~~~~~v~~~~~~~~qyl~~hPflal~llvf~~~~~lPv~lFl~F   74 (137)
                      +.+..++...|.++++..+++.+.........-+.-|+.-.-++...+++.  ...+|+...+.+
T Consensus       108 r~~~~d~~r~~P~yr~~~~~fl~tplG~s~~~l~~L~~al~gWl~~~~iil--iivlPiv~ll~i  170 (248)
T NP_566028.1     108 RTVSADFSRNFPKYRKQFSAFLNTPLGGSFATIFFLWFALSGWLFRVIIIA--TWVLPIAGPLLI  170 (248)
T ss_pred             HHHHHHHHHhcHHHHHHHHHHhcCHHHHHHHHHHHHHHHHHHHHHHHHHHH--HHHHHHHHHHHH


No 93
>5WSN_F M protein; Japanese encephalitis virus, Viral entry, Flavivirus, Neurotropism, VIRUS;{Japanese encephalitis virus}
Probab=28.02  E-value=2.7e+02  Score=19.65  Aligned_cols=34  Identities=18%  Similarity=0.073  Sum_probs=0.0  Template_Neff=6.000

Q ss_pred             HHHhHHHHHHHHHHHHHHHhCHHHHHHHHHHHHHH
Q A0A023EI01       30 LIRRYRVREIAIETYEALRNHPLLALSIAAAICCL   64 (137)
Q Consensus        30 ~~~~~~v~~~~~~~~qyl~~hPflal~llvf~~~~   64 (137)
                      +.+| +..+-.+|+-+|.-+||..+++..+..-+.
T Consensus        20 l~~~-~~~~~l~kvE~Wv~rNp~~~~~~~~i~w~l   53 (74)
T 5WSN_F           20 LDST-KATRYLMKTENWIIRNPGYAFLAAVLGWML   53 (74)
T ss_dssp             THHH-HHHHHHHHHHHHHHHCHHHHHHHHHHHHHS
T ss_pred             ccch-HHHHHHHhhhhHhhcCHHHHHHHHHHHHHH


No 94
>NP_191689.1 C2 calcium/lipid-binding plant phosphoribosyltransferase family protein [Arabidopsis thaliana]
Probab=26.84  E-value=1.1e+03  Score=23.67  Aligned_cols=72  Identities=4%  Similarity=0.035  Sum_probs=0.0  Template_Neff=10.600

Q ss_pred             HHHHHHHHHHHHHHHHHHHhHHH-HHHHHHHHHHHH-hCHHHHHHHHHHHHHHHHHHHHHHHHHHHHHHHHHHHHHHH
Q A0A023EI01       14 DGFTFYWNLFVDMMNDLIRRYRV-REIAIETYEALR-NHPLLALSIAAAICCLSLPFVIFVFFTLCTAIMTFTGFVLI   89 (137)
Q Consensus        14 ~~~~~l~~~~~~~~~~~~~~~~v-~~~~~~~~qyl~-~hPflal~llvf~~~~~lPv~lFl~Fa~~T~i~~~~Gfv~~   89 (137)
                      +...+..+++.+.+..+++.+.- ....+++...+. ++|-.+..++++++.+++    .+.|.-.-.++.+.|+.++
T Consensus       871 ~~~~~~~~~~~~~~~~~q~~l~~~a~~~Eki~~l~~w~~p~~t~~~~~~l~~~~l----~~~~ip~r~i~~~~g~~~~  944 (972)
T NP_191689.1     871 GIVKMRYERLRSIASRAQTVVGDIAGQGERVQALLSWRDPRATSIFMVLCLVSTV----VLYVVPFKVFVLLAGLYIM  944 (972)
T ss_pred             hHHHHHHHHHHHHHHHHHHHHHHHHHHHHHHHHHHcCCCHHHHHHHHHHHHHHHH----HHhhhhHHHHHHHHHHHHh


No 95
>NP_001321202.1 Paired amphipathic helix (PAH2) superfamily protein [Arabidopsis thaliana]
Probab=26.79  E-value=3.1e+02  Score=21.16  Aligned_cols=43  Identities=19%  Similarity=0.375  Sum_probs=0.0  Template_Neff=7.800

Q ss_pred             HHHHHHHHHHHHHHHhHHH--HHHHHHHHHHHHhCHHHHHHHHHHH
Q A0A023EI01       18 FYWNLFVDMMNDLIRRYRV--REIAIETYEALRNHPLLALSIAAAI   61 (137)
Q Consensus        18 ~l~~~~~~~~~~~~~~~~v--~~~~~~~~qyl~~hPflal~llvf~   61 (137)
                      +.++++.+.++...++ +.  .+..+++.+-+++||-+.-.+-.|.
T Consensus        39 ~~y~~Fl~iL~~~~~~-~~~~~~~~~~v~~Lf~~~pdLi~~F~~FL   83 (139)
T NP_001321202.1   39 EIYDSFLTIMKDFRGQ-RAKTCDVISKVKELFKGQPELLLGFNTFL   83 (139)
T ss_pred             HHHHHHHHHHHHHHhC-CCCHHHHHHHHHHHhCCCHHHHHHHHhhC


No 96
>NP_175568.1 Calcium-dependent lipid-binding (CaLB domain) plant phosphoribosyltransferase family protein [Arabidopsis thaliana]
Probab=26.52  E-value=1e+03  Score=23.20  Aligned_cols=73  Identities=7%  Similarity=0.044  Sum_probs=0.0  Template_Neff=10.400

Q ss_pred             HHHHHHHHHHHHHHHHHHHHhHHH-HHHHHHHHHHHH-hCHHHHHHHHHHHHHHHHHHHHHHHHHHHHHHHHHHHHHHH
Q A0A023EI01       13 VDGFTFYWNLFVDMMNDLIRRYRV-REIAIETYEALR-NHPLLALSIAAAICCLSLPFVIFVFFTLCTAIMTFTGFVLI   89 (137)
Q Consensus        13 ~~~~~~l~~~~~~~~~~~~~~~~v-~~~~~~~~qyl~-~hPflal~llvf~~~~~lPv~lFl~Fa~~T~i~~~~Gfv~~   89 (137)
                      .+...+..+++.+....+++.++- .+..+++...+. ++|-.+..++++++.+++    .+.|.=.-.++.+.|+.+.
T Consensus       674 ~~~~~~~~~~l~~~~~~~q~~l~~~ad~~E~~~~l~~w~~p~~s~~~~~~l~~~~~----~~~~ip~r~i~~~~g~~~~  748 (776)
T NP_175568.1     674 SDIVRMRYDRLRSIAGRIQTVVGDLATQGERFQSLLSWRDPRATALFVLFCLIAAV----ILYITPFQVVAFAIGLYVL  748 (776)
T ss_pred             hhHHHHHHHHHHHHHHHHHHHHHHHHHHHHHHHHhhcCCCHHHHHHHHHHHHHHHH----HHHHhhHHHHHHHHHHHHh


No 97
>NP_001031102.2 syntaxin of plants 61 [Arabidopsis thaliana]
Probab=26.49  E-value=6e+02  Score=20.56  Aligned_cols=56  Identities=7%  Similarity=0.119  Sum_probs=0.0  Template_Neff=9.000

Q ss_pred             HHHHHHHHHHHHHHHHhHHH--HHHHHHHHHHHHhCHHHHHHHHHHHHHHHHHHHHHH
Q A0A023EI01       17 TFYWNLFVDMMNDLIRRYRV--REIAIETYEALRNHPLLALSIAAAICCLSLPFVIFV   72 (137)
Q Consensus        17 ~~l~~~~~~~~~~~~~~~~v--~~~~~~~~qyl~~hPflal~llvf~~~~~lPv~lFl   72 (137)
                      .++.+++..-++....+.+-  ..+.....+.-+++....+++++++....+.+.+++
T Consensus       149 ~~~ld~i~~~vd~~~~~l~~~~~~l~~~~~~~~~~~~~~~i~~lv~i~i~l~~~~~~~  206 (206)
T NP_001031102.2  149 ERIIDELDTEMDSTKNRLEFVQKKVGMVMKKAGAKGQMMMICFLLVLFIILFVLVFLT  206 (206)
T ss_pred             HHHHHHHHHHHHHHHHHHHHHHHHHHHHHHHccHHHHHHHHHHHHHHHHHHHHHHHhC


No 98
>NP_564182.1 SNARE associated Golgi protein family [Arabidopsis thaliana]
Probab=26.45  E-value=8.2e+02  Score=22.11  Aligned_cols=86  Identities=17%  Similarity=0.094  Sum_probs=0.0  Template_Neff=7.800

Q ss_pred             HHHHHHHhHHHHHHHHHHHHHHHhCHHHHHHHHHHHHHHHHHHHHHHHHHHHHHHHHHHHHHHHHHHHHHHHHHHHHHHH
Q A0A023EI01       26 MMNDLIRRYRVREIAIETYEALRNHPLLALSIAAAICCLSLPFVIFVFFTLCTAIMTFTGFVLIEGTLITMASMLLVGVL  105 (137)
Q Consensus        26 ~~~~~~~~~~v~~~~~~~~qyl~~hPflal~llvf~~~~~lPv~lFl~Fa~~T~i~~~~Gfv~~EG~lL~ig~~~Ll~vL  105 (137)
                      .......| +..+..+.+.+|+++|+..+..+.+.+.....                   ...+.+..+.+.+-.+.+..
T Consensus       125 ~~~~~~~~-~i~~~l~~l~~~i~~~g~~g~~l~~~~~~~~~-------------------~~~iP~~~~~i~aG~lfg~~  184 (344)
T NP_564182.1     125 GVGYVYRD-QINTFLTQFSTYIEGYGTAGYALFIAVYAGLE-------------------ILAIPALPLTMSAGLLFGPL  184 (344)
T ss_pred             HHHHHhHH-HHHHHHHHHHHHHHhcChHHHHHHHHHHHHHH-------------------hccCCHHHHHHHHHHHhchH


Q ss_pred             HHHHHHHHHHHHHHHHHHHHHHHHHH
Q A0A023EI01      106 IGLGCLFGTFGMAVLVGYLGVSKVYG  131 (137)
Q Consensus       106 ~~l~~~~~~~s~~~~~~y~~~~~~~~  131 (137)
                      .+..+..+....-..+.|.......+
T Consensus       185 ~~~li~~~g~~lG~~l~y~igR~~g~  210 (344)
T NP_564182.1     185 IGTIIVSISGTMAASVAFLIARYFAR  210 (344)
T ss_pred             HHHHHHHHHHHHHHHHHHHHHHHhcH


No 99
>NP_174043.1 Paired amphipathic helix (PAH2) superfamily protein [Arabidopsis thaliana]
Probab=26.19  E-value=3.7e+02  Score=21.64  Aligned_cols=44  Identities=20%  Similarity=0.303  Sum_probs=0.0  Template_Neff=8.400

Q ss_pred             HHHHHHHHHHHHHHHHhHHH--HHHHHHHHHHHHhCHHHHHHHHHHH
Q A0A023EI01       17 TFYWNLFVDMMNDLIRRYRV--REIAIETYEALRNHPLLALSIAAAI   61 (137)
Q Consensus        17 ~~l~~~~~~~~~~~~~~~~v--~~~~~~~~qyl~~hPflal~llvf~   61 (137)
                      .+.++++.+.++....+ +.  .+...++.+-+.+||-+.-.+-.|.
T Consensus        30 p~~y~~fl~il~~~~~~-~~~~~~~~~~v~~L~~~~pdLl~~F~~fl   75 (186)
T NP_174043.1      30 PTKYEEFIKLMNDIRDH-GVDKASGIAKLTELIKGHPRLLRGLSFFF   75 (186)
T ss_pred             hHHHHHHHHHHHHHHhc-CCCHHHHHHHHHHHHCCCHHHHHHHHhhC


No 100
>2LH0_B Histone chaperone RTT106; HISTONE CHAPERONE, CHAPERONE, CHROMOSOMAL PROTEIN, NUCLEUS, PHOSPHOPROTEIN, TRANSCRIPTION, TRANSCRIPTION REGULATION, TRANSPOSITION; NMR {Saccharomyces cerevisiae}
Probab=26.13  E-value=2.6e+02  Score=19.71  Aligned_cols=39  Identities=15%  Similarity=-0.117  Sum_probs=0.0  Template_Neff=5.400

Q ss_pred             HHHHHHHHHHHHHHHHHHHHHHHHHhHHHHHHHHHHHHHHHh
Q A0A023EI01        8 MIRNFVDGFTFYWNLFVDMMNDLIRRYRVREIAIETYEALRN   49 (137)
Q Consensus         8 ~~~~~~~~~~~l~~~~~~~~~~~~~~~~v~~~~~~~~qyl~~   49 (137)
                      +..++.+...++++++.++++..-+.   ...++++.+|+.+
T Consensus         5 m~~~l~~LP~eLq~kV~~ii~~~P~S---~~Vf~~Ly~y~~~   43 (70)
T 2LH0_B            5 SKLFLDELPESLSRKIGTVVRVLPSS---LEIFEELYKYALN   43 (70)
T ss_dssp             CCSSSSSSCHHHHHHHHHHHTTCTTH---HHHHHHHHHHHHH
T ss_pred             cchHHHhCCHHHHHHHHHHHHHCchH---HHHHHHHHHHHHH


No 101
>2RCK_A Juvenile hormone binding protein; Galleria mellonella, hemolymph, JHBP-fold, juvenile hormone, HORMONE BINDING PROTEIN; HET: NAG, SO4, GOL; 2.44A {Galleria mellonella}
Probab=25.84  E-value=4.9e+02  Score=20.83  Aligned_cols=44  Identities=7%  Similarity=-0.074  Sum_probs=0.0  Template_Neff=10.100

Q ss_pred             HHHHHHHHHHHHHHHHH-HHHHHHHHhHHHHHHHHHHHHHHHhCHH
Q A0A023EI01        8 MIRNFVDGFTFYWNLFV-DMMNDLIRRYRVREIAIETYEALRNHPL   52 (137)
Q Consensus         8 ~~~~~~~~~~~l~~~~~-~~~~~~~~~~~v~~~~~~~~qyl~~hPf   52 (137)
                      ..+.+.+..+.++++.. ..++...++ .+.+..+.+..|+++.|.
T Consensus       174 ~~~~~n~~~~~i~~~~~~~~i~~~~~~-~~~~~~n~~~~~l~~~p~  218 (225)
T 2RCK_A          174 DFKKIFTEYGKQLTEGRKQTACRIVET-VYAVSVHNIRAAARILPK  218 (225)
T ss_dssp             HHHHHHHHHHHHHHHHHHHHHHHHHHH-HHHHHHHHHHHHHHHCCS
T ss_pred             chHHHHhhHHHHHHHhchHHHHHHHHH-HHHHHHHHHHHHHhhcCH


No 102
>2QUP_A BH1478 protein; STRUCTURAL GENOMICS, UNKNOWN FUNCTION, PSI-2, PROTEIN STRUCTURE INITIATIVE, New York SGX Research Center for Structural Genomics; 2.0A {Bacillus halodurans} SCOP: a.24.29.0
Probab=25.06  E-value=5.8e+02  Score=20.24  Aligned_cols=41  Identities=10%  Similarity=-0.052  Sum_probs=0.0  Template_Neff=6.900

Q ss_pred             HHHHHHHHHHHHHHHHHHHHHHHHhHHH---HHHHHHHHHHHHh
Q A0A023EI01        9 IRNFVDGFTFYWNLFVDMMNDLIRRYRV---REIAIETYEALRN   49 (137)
Q Consensus         9 ~~~~~~~~~~l~~~~~~~~~~~~~~~~v---~~~~~~~~qyl~~   49 (137)
                      .....++++++++++...-+.+.++...   ....+.+++|++.
T Consensus        36 ~~~~~~~l~~ll~~i~~~g~~L~~~~s~~~l~~YK~~Vk~fL~~   79 (145)
T 2QUP_A           36 DEKAYERLQALMSKIDDQGKLLSETRTIEELRKYKELVKEFVGD   79 (145)
T ss_dssp             HHHHHHHHHHHHHHHHHHHHHHHHHCCHHHHHHHHHHHHHHHHH
T ss_pred             HHHHHHHHHHHHHHHHHHHHHHHhCCCHHHHHHHHHHHHHHHHH


No 103
>2WPZ_A GENERAL CONTROL PROTEIN GCN4; AMINO-ACID BIOSYNTHESIS, TRANSCRIPTION REGULATION, ION COORDINATION, POLAR CORE RESIDUES, TRANSCRIPTION, PROTEIN EXPORT, PHOSPHOPROTEIN, TAA, NUCLEUS, ACTIVATOR; 1.25A {N/A}
Probab=25.00  E-value=3.1e+02  Score=16.79  Aligned_cols=34  Identities=0%  Similarity=-0.061  Sum_probs=0.0  Template_Neff=4.100

Q ss_pred             HHHHHHHHHHHHHHHHHHHhHHHHHHHHHHHHHHHhC
Q A0A023EI01       14 DGFTFYWNLFVDMMNDLIRRYRVREIAIETYEALRNH   50 (137)
Q Consensus        14 ~~~~~l~~~~~~~~~~~~~~~~v~~~~~~~~qyl~~h   50 (137)
                      +.+.|+.++...+++...   .+..-..|+++++..|
T Consensus         1 erM~QLE~kveeLl~~n~---~Le~Ev~rLk~ll~~~   34 (34)
T 2WPZ_A            1 XRMKQLEDKVEENLSKVY---HNENEVARLKKLVGER   34 (34)
T ss_dssp             -CHHHHHHHHHHHHHHHH---HHHHHHHHHHHHHC--
T ss_pred             CChhHHHHHHHHHHHHHH---HHHHHHHHHHHHHhcC


No 104
>NP_199617.1 C2 calcium/lipid-binding plant phosphoribosyltransferase family protein [Arabidopsis thaliana]
Probab=24.85  E-value=1.2e+03  Score=23.66  Aligned_cols=72  Identities=8%  Similarity=0.018  Sum_probs=0.0  Template_Neff=10.300

Q ss_pred             HHHHHHHHHHHHHHHHHHHHhHHH-HHHHHHHHHHHH-hCHHHHHHHHHHHHHHHHHHHHHHHHHHHHHHHHHHHHHH
Q A0A023EI01       13 VDGFTFYWNLFVDMMNDLIRRYRV-REIAIETYEALR-NHPLLALSIAAAICCLSLPFVIFVFFTLCTAIMTFTGFVL   88 (137)
Q Consensus        13 ~~~~~~l~~~~~~~~~~~~~~~~v-~~~~~~~~qyl~-~hPflal~llvf~~~~~lPv~lFl~Fa~~T~i~~~~Gfv~   88 (137)
                      .+...+..+.+.+.+..+++-+.. .+..+++..++. ++|-.+..++.++..+++    .+.|.-.=.++.+.|+.+
T Consensus       934 ~~~~~~~~~~~~~~~~~~Q~~l~~~ad~~E~~~~l~~w~~p~~s~~~~~~l~~~~i----~~~~ip~r~i~~~~g~~~ 1007 (1036)
T NP_199617.1     934 QELVRLRYDRLRSVAGRIQTVVGDIAAQGERIQSLLSWRDPRATSLFILFCLAASV----VLYAMPFKAIALASGLYY 1007 (1036)
T ss_pred             HHHHHHHHHHHHHHHHHHHHHHHHHHHHHHHHHHHhcCCCHHHHHHHHHHHHHHHH----HHHHhhHHHHHHHHHHHH


No 105
>NP_001331805.1 SNARE associated Golgi protein family [Arabidopsis thaliana]
Probab=24.77  E-value=6.8e+02  Score=20.63  Aligned_cols=67  Identities=7%  Similarity=-0.140  Sum_probs=0.0  Template_Neff=9.100

Q ss_pred             HHHHHHHHHHH-HhCHHHHHHHHHHHHHHHHHHHHHHHHHHHHHHHHHHHHHHHHHHHHHHHHHHHHHHHH
Q A0A023EI01       37 REIAIETYEAL-RNHPLLALSIAAAICCLSLPFVIFVFFTLCTAIMTFTGFVLIEGTLITMASMLLVGVLI  106 (137)
Q Consensus        37 ~~~~~~~~qyl-~~hPflal~llvf~~~~~lPv~lFl~Fa~~T~i~~~~Gfv~~EG~lL~ig~~~Ll~vL~  106 (137)
                      ++..+++.+++ ++|+..+.....+.........+--.......-+.+-   ...+.+++..|.++.+.+.
T Consensus        31 ~~~~~~l~~~~~~~~~~~~~~~~~~~~~~~~~~~~P~~~~~~~~g~~~g---~~~~~l~~~~g~~lg~~~~   98 (232)
T NP_001331805.1   31 EKLLKDFLLWVEQDLGPWGPFALAVAYIPLTVLAVPASVLTLGGGYLFG---LPIGFVADSVGATLGSGAA   98 (232)
T ss_pred             HHHHHHHHHHHHHhcccHHHHHHHHHHHHHHHccccHHHHHHHHHHHHC---hHHHHHHHHHHHHHHHHHH


No 106
>NP_001319865.1 Peroxisomal membrane 22 kDa (Mpv17/PMP22) family protein [Arabidopsis thaliana]
Probab=24.66  E-value=3.2e+02  Score=21.93  Aligned_cols=29  Identities=21%  Similarity=0.259  Sum_probs=0.0  Template_Neff=8.600

Q ss_pred             HHHHHHHHHHHHhCHHHHHHHHHHHHHHH
Q A0A023EI01       37 REIAIETYEALRNHPLLALSIAAAICCLS   65 (137)
Q Consensus        37 ~~~~~~~~qyl~~hPflal~llvf~~~~~   65 (137)
                      +...++..+++++||+++-.+...+.+.+
T Consensus         8 ~~~~~~y~~~l~~~Pllt~~~t~~~l~~~   36 (190)
T NP_001319865.1    8 KTTLQRYLSQLQQHPLRTKAITAGVLSGV   36 (190)
T ss_pred             hHHHHHHHHHHHhCcHHHHHHHHHHHHHH


No 107
>NP_192356.1 Peroxisomal membrane 22 kDa (Mpv17/PMP22) family protein [Arabidopsis thaliana]
Probab=24.66  E-value=3.2e+02  Score=21.93  Aligned_cols=29  Identities=21%  Similarity=0.259  Sum_probs=0.0  Template_Neff=8.600

Q ss_pred             HHHHHHHHHHHHhCHHHHHHHHHHHHHHH
Q A0A023EI01       37 REIAIETYEALRNHPLLALSIAAAICCLS   65 (137)
Q Consensus        37 ~~~~~~~~qyl~~hPflal~llvf~~~~~   65 (137)
                      +...++..+++++||+++-.+...+.+.+
T Consensus         8 ~~~~~~y~~~l~~~Pllt~~~t~~~l~~~   36 (190)
T NP_192356.1       8 KTTLQRYLSQLQQHPLRTKAITAGVLSGV   36 (190)
T ss_pred             hHHHHHHHHHHHhCcHHHHHHHHHHHHHH


No 108
>NP_173830.1 Paired amphipathic helix (PAH2) superfamily protein [Arabidopsis thaliana]
Probab=24.66  E-value=2.6e+02  Score=22.98  Aligned_cols=36  Identities=17%  Similarity=0.169  Sum_probs=0.0  Template_Neff=7.700

Q ss_pred             HHHHHHHHHHHHHHHHhHHH--HHHHHHHHHHHHhCHHH
Q A0A023EI01       17 TFYWNLFVDMMNDLIRRYRV--REIAIETYEALRNHPLL   53 (137)
Q Consensus        17 ~~l~~~~~~~~~~~~~~~~v--~~~~~~~~qyl~~hPfl   53 (137)
                      ...++++.+.++...++ +.  .++.+++...+++||-+
T Consensus       113 p~~Y~~Fl~~L~~~~~~-~~~~~~l~~~v~~Lf~~~pdL  150 (196)
T NP_173830.1     113 DRVYKSVLDILNMYRKD-RKPITAVYREVAILFLDHNNL  150 (196)
T ss_pred             HHHHHHHHHHHHHhhcC-CCCHHHHHHHHHHHhccCHHH


No 109
>NP_564212.1 Paired amphipathic helix (PAH2) superfamily protein [Arabidopsis thaliana]
Probab=24.65  E-value=4.7e+02  Score=20.48  Aligned_cols=43  Identities=19%  Similarity=0.339  Sum_probs=0.0  Template_Neff=8.100

Q ss_pred             HHHHHHHHHHHHHHHHhHHH--HHHHHHHHHHHHhCHHHHHHHHHH
Q A0A023EI01       17 TFYWNLFVDMMNDLIRRYRV--REIAIETYEALRNHPLLALSIAAA   60 (137)
Q Consensus        17 ~~l~~~~~~~~~~~~~~~~v--~~~~~~~~qyl~~hPflal~llvf   60 (137)
                      .+.++++.+.++...++ +.  .+...++.+-+++||-+.-.+-.|
T Consensus        30 ~~~y~~Fl~il~~~~~~-~~~~~~~~~~V~~ll~~~pdLi~~F~~f   74 (155)
T NP_564212.1      30 PTKYQEFIKLLNGVCDH-RVDKYSVIARVEELMKDHQDLLLGFSVF   74 (155)
T ss_pred             HHHHHHHHHHHHHHHhc-CCCHHHHHHHHHHHhCCChHHHHHHHHh


No 110
>5UN5_D Designed Wnt agonist B12; SIGNALING PROTEIN, SIGNALING PROTEIN-De Novo Protein complex; 2.994A {Homo sapiens}
Probab=24.60  E-value=5.7e+02  Score=19.63  Aligned_cols=41  Identities=2%  Similarity=-0.173  Sum_probs=0.0  Template_Neff=7.000

Q ss_pred             HHHHHHHHHHHHHHHHHHHHHHHHhH---HHHHHHHHHHHHHHh
Q A0A023EI01        9 IRNFVDGFTFYWNLFVDMMNDLIRRY---RVREIAIETYEALRN   49 (137)
Q Consensus         9 ~~~~~~~~~~l~~~~~~~~~~~~~~~---~v~~~~~~~~qyl~~   49 (137)
                      .+...++++++++++...-+.+.+++   .+....+.+++|+++
T Consensus        14 ~~~~~~~l~~ll~~i~~~g~~L~~~~t~~~l~~Yk~~Vk~fL~~   57 (123)
T 5UN5_D           14 DEQAREQLKEGMIKIEEQGKKLSETRTQEELQKYVAAVATFALQ   57 (123)
T ss_dssp             ---CHHHHHHHHHHHHHHHHHHHCCCHHHHHHHHHHHHHHHHHH
T ss_pred             HHHHHHHHHHHHHHHHHHHHHHHhCCCHHHHHHHHHHHHHHHHH


No 111
>NP_189346.2 transcription/mRNA export factor [Arabidopsis thaliana]
Probab=24.54  E-value=3e+02  Score=21.11  Aligned_cols=34  Identities=6%  Similarity=-0.053  Sum_probs=0.0  Template_Neff=6.100

Q ss_pred             HHHHHHHHHHHHHHHHHhHHH-HHHHHHHHHHHHhC
Q A0A023EI01       16 FTFYWNLFVDMMNDLIRRYRV-REIAIETYEALRNH   50 (137)
Q Consensus        16 ~~~l~~~~~~~~~~~~~~~~v-~~~~~~~~qyl~~h   50 (137)
                      +.++.+++........-+ .| .++..++.+|++++
T Consensus        79 ~~~L~~eI~p~Ar~~VP~-~Vk~el~~~Ir~fL~~~  113 (115)
T NP_189346.2      79 VDELIRVITPKGRASVPD-SVKAELLNRIQNFIVSA  113 (115)
T ss_pred             HHHHHHHHHHHHHHhCCH-HHHHHHHHHHHHHHHHh


No 112
>1GCM_A GCN4P-II; HYDROPHOBIC CORE MUTANT, TRANSCRIPTION REGULATION; 1.8A {Saccharomyces cerevisiae} SCOP: h.1.3.1
Probab=24.45  E-value=3.2e+02  Score=16.74  Aligned_cols=34  Identities=0%  Similarity=0.056  Sum_probs=0.0  Template_Neff=4.100

Q ss_pred             HHHHHHHHHHHHHHHHHHHhHHHHHHHHHHHHHHHhC
Q A0A023EI01       14 DGFTFYWNLFVDMMNDLIRRYRVREIAIETYEALRNH   50 (137)
Q Consensus        14 ~~~~~l~~~~~~~~~~~~~~~~v~~~~~~~~qyl~~h   50 (137)
                      +.+.|+.++...+++...   .+..-..|+++++..|
T Consensus         1 erM~QLE~kveeLl~~n~---~Le~Ev~rLk~ll~~~   34 (34)
T 1GCM_A            1 XRMKQIEDKIEEILSKIY---HIENEIARIKKLIGER   34 (34)
T ss_dssp             -CHHHHHHHHHHHHHHHH---HHHHHHHHHHHSCC--
T ss_pred             CChhHHHHHHHHHHHHHH---HHHHHHHHHHHHHhcC


No 113
>6Y06_A Moevan; protein design, receptor modulator, GCSF mimic, DE NOVO PROTEIN; NMR {synthetic construct}
Probab=24.33  E-value=6.1e+02  Score=20.11  Aligned_cols=41  Identities=2%  Similarity=-0.114  Sum_probs=0.0  Template_Neff=6.300

Q ss_pred             HHHHHHHHHHHHHHHHHHHHHHHHhHHH---HHHHHHHHHHHHh
Q A0A023EI01        9 IRNFVDGFTFYWNLFVDMMNDLIRRYRV---REIAIETYEALRN   49 (137)
Q Consensus         9 ~~~~~~~~~~l~~~~~~~~~~~~~~~~v---~~~~~~~~qyl~~   49 (137)
                      .....+++.++++++.+.-+.+.+++..   ......+++|+++
T Consensus        29 ~~~~~e~l~~Ll~~I~~~g~~L~~~~t~~~l~~YK~~Vk~fL~~   72 (138)
T 6Y06_A           29 DESAYLKLQEQMRKIDADAAALSETRTIEELDTFKLDVADFVTT   72 (138)
T ss_dssp             HHHHHHHHHHHHHHHHHHHHHHHHCCCHHHHHHHHHHHHHHHHH
T ss_pred             HHHHHHHHHHHHHHHHHHHHHHHhCCCHHHHHHHHHHHHHHHHH


No 114
>6R4L_A NPC intracellular cholesterol transporter 1-related protein 1; Vacuole, Ergosterol, LIPID TRANSPORT, membrane protein; HET: BMA, ERG, NAG; 3.5A {Saccharomyces cerevisiae (strain ATCC 204508 / S288c)}
Probab=24.25  E-value=4.9e+02  Score=26.96  Aligned_cols=44  Identities=5%  Similarity=0.001  Sum_probs=0.0  Template_Neff=10.000

Q ss_pred             HHHHHhHHHHHHHHHHHHHHHhCHHHHHHHHHHHHHHHHHHHHHH
Q A0A023EI01       28 NDLIRRYRVREIAIETYEALRNHPLLALSIAAAICCLSLPFVIFV   72 (137)
Q Consensus        28 ~~~~~~~~v~~~~~~~~qyl~~hPflal~llvf~~~~~lPv~lFl   72 (137)
                      ....++ +.+.+..+++++..+||...+.+.+.+...+..-...+
T Consensus       316 ~~~~~~-~l~~~f~~~g~~v~r~p~~vi~~~l~l~~~~~~g~~~~  359 (1198)
T 6R4L_A          316 TNFFNG-KLANLFTKVGQFSVENPYKILITTVFSIFVFSFIIFQY  359 (1198)
T ss_dssp             CCCTTT-TTHHHHHHHHHHHHSSHHHHHHHHHHHHHHHHHHHHHS
T ss_pred             hhhHHH-HHHHHHHHHHHHHhhCChHHHHHHHHHHHHHHHHHHHH


No 115
>NP_193051.4 transmembrane protein [Arabidopsis thaliana]
Probab=23.78  E-value=9.6e+02  Score=22.02  Aligned_cols=87  Identities=15%  Similarity=0.109  Sum_probs=0.0  Template_Neff=6.900

Q ss_pred             HHHHHHHHHHHHhCHHHHHHHH-----------HHHHHHHHHHHHHHHHHHHHH-----HHHHHHHHHHHHHHHHHHHHH
Q A0A023EI01       37 REIAIETYEALRNHPLLALSIA-----------AAICCLSLPFVIFVFFTLCTA-----IMTFTGFVLIEGTLITMASML  100 (137)
Q Consensus        37 ~~~~~~~~qyl~~hPflal~ll-----------vf~~~~~lPv~lFl~Fa~~T~-----i~~~~Gfv~~EG~lL~ig~~~  100 (137)
                      ++..+++.+..++|+...+.+.           ......-+|.--|+....+..     +.+.+|..+-|......+...
T Consensus       237 ~~~~~~~~~~~~k~g~~~i~l~R~~P~~~~~~~~~AG~~~i~~~~F~~~~~iG~lp~~~i~~~lG~~l~~~~~~~~~~~~  316 (347)
T NP_193051.4     237 KEKALSITQAVQKYGNLSGFVERFSVGMRNPTAFFAGALGISPECFFAGVCCGGLITLPLQLVIGFLLRERPMFALAAVA  316 (347)
T ss_pred             HHHHHHHHHHHHHccchhHHhhhcCccchHHHHHHHHHhCCCHHHHHHHHHHHHHHHHHHHHHHHHHHHhChhHHHHHHH


Q ss_pred             HHHHHHHHHHHHHHHHHHHHHHH
Q A0A023EI01      101 LVGVLIGLGCLFGTFGMAVLVGY  123 (137)
Q Consensus       101 Ll~vL~~l~~~~~~~s~~~~~~y  123 (137)
                      ..-.+..+....+........-|
T Consensus       317 ~~~~i~~~~~~~~~~~~~~~~~~  339 (347)
T NP_193051.4     317 TAVGIWTIFPYVVAASTALFLYI  339 (347)
T ss_pred             HHHHHHHHHHHHHHHHHHHHHHH


No 116
>NP_001118679.1 Paired amphipathic helix (PAH2) superfamily protein [Arabidopsis thaliana]
Probab=23.51  E-value=5.3e+02  Score=21.83  Aligned_cols=43  Identities=16%  Similarity=0.224  Sum_probs=0.0  Template_Neff=7.400

Q ss_pred             HHHHHHHHHHHHHHHhHHH--HHHHHHHHHHHHhCHHHHHHHHHHH
Q A0A023EI01       18 FYWNLFVDMMNDLIRRYRV--REIAIETYEALRNHPLLALSIAAAI   61 (137)
Q Consensus        18 ~l~~~~~~~~~~~~~~~~v--~~~~~~~~qyl~~hPflal~llvf~   61 (137)
                      +.++++.+.++..+++ +.  .+..+++..-+++||-+.-.+-.|+
T Consensus        45 ~~Y~~Fl~iL~~y~~~-~~~~~~v~~~V~~Lf~~hpdLl~~F~~FL   89 (223)
T NP_001118679.1   45 TIIVKFLNAMKSYRSK-SLSYIDLKTKVASILRNHDALLQEFHQLL   89 (223)
T ss_pred             HHHHHHHHHHHHHHhc-CCCHHHHHHHHHHHHcccHHHHHHHHHHh


No 117
>2P61_A Hypothetical protein TM_1646; STRUCTURAL GENOMICS, UNKNOWN FUNCTION, PSI-2, Protein Structure Initiative, New York SGX Research Center for Structural Genomics; 2.7A {Thermotoga maritima MSB8} SCOP: l.1.1.1, a.24.29.1
Probab=23.50  E-value=6.2e+02  Score=20.57  Aligned_cols=41  Identities=17%  Similarity=0.069  Sum_probs=0.0  Template_Neff=6.600

Q ss_pred             HHHHHHHHHHHHHHHHHHHHHHHHhHHH---HHHHHHHHHHHHh
Q A0A023EI01        9 IRNFVDGFTFYWNLFVDMMNDLIRRYRV---REIAIETYEALRN   49 (137)
Q Consensus         9 ~~~~~~~~~~l~~~~~~~~~~~~~~~~v---~~~~~~~~qyl~~   49 (137)
                      .....++++++++++...-+.+.++...   ....+.+++|++.
T Consensus        46 ~~~~~~~l~~ll~~I~~~g~~L~~~~t~~~l~~YK~~Vk~fL~~   89 (162)
T 2P61_A           46 EDHFEKLLEEAVEEVIDSGNELVRSPTPSNLKRYKNAIKEFLKL   89 (162)
T ss_dssp             HHHHHHHHHHHHHHHHHHHHHHHHCCCHHHHHHHHHHHHHHHHH
T ss_pred             HHHHHHHHHHHHHHHHHHHHHHHhCCCHHHHHHHHHHHHHHHHH


No 118
>NP_001031637.1 Peroxisomal membrane 22 kDa (Mpv17/PMP22) family protein [Arabidopsis thaliana]
Probab=23.38  E-value=3.7e+02  Score=21.45  Aligned_cols=29  Identities=21%  Similarity=0.237  Sum_probs=0.0  Template_Neff=8.700

Q ss_pred             HHHHHHHHHHHHhCHHHHHHHHHHHHHHH
Q A0A023EI01       37 REIAIETYEALRNHPLLALSIAAAICCLS   65 (137)
Q Consensus        37 ~~~~~~~~qyl~~hPflal~llvf~~~~~   65 (137)
                      ....+...+++++||.++-.+...+...+
T Consensus         6 ~~~~~~y~~~l~~~P~~t~~~~~~~l~~~   34 (185)
T NP_001031637.1    6 KDAWRKYLIQLQAHPLRTKAITAGVLAGC   34 (185)
T ss_pred             HHHHHHHHHHHHHCcHHHHHHHHHHHHHH


No 119
>3MAY_E POSSIBLE EXPORTED PROTEIN; helical protein, heme-binding protein; 2.5A {Mycobacterium tuberculosis}
Probab=23.32  E-value=1.7e+02  Score=21.90  Aligned_cols=15  Identities=27%  Similarity=0.377  Sum_probs=0.0  Template_Neff=5.900

Q ss_pred             HHHHHHHHHHHHhCH
Q A0A023EI01       37 REIAIETYEALRNHP   51 (137)
Q Consensus        37 ~~~~~~~~qyl~~hP   51 (137)
                      ......+..||+.||
T Consensus        16 ~~va~~~aayLd~hP   30 (101)
T 3MAY_E           16 GSVAKSMGDYLDSHP   30 (101)
T ss_dssp             HHHHHHHHHHHHHCH
T ss_pred             HHHHHHHHHHHHHCH


No 120
>6IJE_B Tai4; ANTITOXIN; HET: EDO; 1.55A {Rhizobium radiobacter}
Probab=23.11  E-value=1.3e+02  Score=21.15  Aligned_cols=15  Identities=27%  Similarity=0.459  Sum_probs=0.0  Template_Neff=9.600

Q ss_pred             HHHHHHHHHHHHhCH
Q A0A023EI01       37 REIAIETYEALRNHP   51 (137)
Q Consensus        37 ~~~~~~~~qyl~~hP   51 (137)
                      .++.+.+.+|+++||
T Consensus        68 ~~~~~~v~~yl~~~p   82 (109)
T 6IJE_B           68 HELTDRIYTYLGDMP   82 (109)
T ss_dssp             HHHHHHHHHHHHTSC
T ss_pred             HHHHHHHHHHHHcCC


No 121
>3AOT_A Hemolymph juvenile hormone binding protein; Beta-barrel, juvenile hormone, Hemolymph, Hormone binding protein; HET: PEG, PGE, PG4; 2.2A {Bombyx mori}
Probab=22.86  E-value=2.8e+02  Score=22.10  Aligned_cols=42  Identities=5%  Similarity=-0.037  Sum_probs=0.0  Template_Neff=10.300

Q ss_pred             HHHHHHHHHHHHHHHHHHHHHHHhHHHHHHHHHHHHHHHhCHH
Q A0A023EI01       10 RNFVDGFTFYWNLFVDMMNDLIRRYRVREIAIETYEALRNHPL   52 (137)
Q Consensus        10 ~~~~~~~~~l~~~~~~~~~~~~~~~~v~~~~~~~~qyl~~hPf   52 (137)
                      +.+.+..+++++.+...++...++ -+..+.+.+.+|+++.|+
T Consensus       178 ~~in~~~~~~~~~~~~~i~~~~~~-~~~~~~n~i~~~l~~~~~  219 (227)
T 3AOT_A          178 NSLEPDMEPLKTLRQAAICKIAEA-CYISVVHNIRASAKILPA  219 (227)
T ss_dssp             SSCCTTSTTHHHHTTHHHHHHHHH-HHHHHHHHHHHHTTTSCT
T ss_pred             ccccccchHHHHhhHHHHHHHHHH-HHHHHHHHHHHHhhhCCH


No 122
>NP_198767.1 Vesicle transport v-SNARE family protein [Arabidopsis thaliana]
Probab=22.85  E-value=6.6e+02  Score=19.76  Aligned_cols=58  Identities=7%  Similarity=0.008  Sum_probs=0.0  Template_Neff=10.600

Q ss_pred             HHHHHHHHHHHHHHHHhHHH-HHHHHHHHHHHHhCHHHHHHHHHHHHHHHHHHHHHHHH
Q A0A023EI01       17 TFYWNLFVDMMNDLIRRYRV-REIAIETYEALRNHPLLALSIAAAICCLSLPFVIFVFF   74 (137)
Q Consensus        17 ~~l~~~~~~~~~~~~~~~~v-~~~~~~~~qyl~~hPflal~llvf~~~~~lPv~lFl~F   74 (137)
                      .+..+++..-++...++++. ....+++...-..+..+-..++++++.+.+=++.+-.+
T Consensus       162 ~~~L~~i~~~~~~~~~~l~~~~~~l~~i~~~~~~~~~~l~~~i~~~~~~i~~i~~~~~~  220 (221)
T NP_198767.1     162 RQSLLRAHETLHGVDDNIGKSKKILTDMTRRMNKNKWTIGAIIIALIAAIFIILYFKLT  220 (221)
T ss_pred             HHHHHHHHHHHHhHHHHHHHHHHHHHHHHHHHHHHHHHHHHHHHHHHHHHHHHHHHHHc


No 123
>NP_174043.1 Paired amphipathic helix (PAH2) superfamily protein [Arabidopsis thaliana]
Probab=22.79  E-value=3.1e+02  Score=22.03  Aligned_cols=36  Identities=22%  Similarity=0.198  Sum_probs=0.0  Template_Neff=8.400

Q ss_pred             HHHHHHHHHHHHHHHHhHHH--HHHHHHHHHHHHhCHHH
Q A0A023EI01       17 TFYWNLFVDMMNDLIRRYRV--REIAIETYEALRNHPLL   53 (137)
Q Consensus        17 ~~l~~~~~~~~~~~~~~~~v--~~~~~~~~qyl~~hPfl   53 (137)
                      ...++++.+.++...++ +.  .++.+++...+.+||-+
T Consensus       137 ~~~y~~Fl~~l~~~~~~-~~~~~el~~~v~~L~~~~pdL  174 (186)
T NP_174043.1     137 THVVESFLKIMIMYDEG-KKSEKEVQEEVVDLLYYHEDL  174 (186)
T ss_pred             HHHHHHHHHHHHHhhcC-CCCHHHHHHHHHHHHccCHHH


No 124
>NP_001077925.1 taximin [Arabidopsis thaliana]
Probab=22.75  E-value=5.4e+02  Score=18.70  Aligned_cols=43  Identities=19%  Similarity=0.240  Sum_probs=0.0  Template_Neff=2.600

Q ss_pred             HHHHHHHHHHHHHHHHHHHHHHHHHHHHHHHHHHHHHHHHHHHHHHHHH
Q A0A023EI01       74 FTLCTAIMTFTGFVLIEGTLITMASMLLVGVLIGLGCLFGTFGMAVLVG  122 (137)
Q Consensus        74 Fa~~T~i~~~~Gfv~~EG~lL~ig~~~Ll~vL~~l~~~~~~~s~~~~~~  122 (137)
                      |++.+.+.+.+|.+++      +.|..+.|+=-+....+..+-..+...
T Consensus        15 FA~lal~ls~vG~vvW------iiG~~LsciCPCc~C~~~l~~~Av~Li   57 (73)
T NP_001077925.1   15 FALVALVLALVGAVIW------IIGTVLSCLCPCCFCFAALANFAVDLI   57 (73)
T ss_pred             HHHHHHHHHHHHHHHH------HHHHHHHhhchHhhHHHHHHHHHHHHh


No 125
>NP_174045.1 Paired amphipathic helix (PAH2) superfamily protein [Arabidopsis thaliana]
Probab=22.64  E-value=5.6e+02  Score=21.09  Aligned_cols=44  Identities=18%  Similarity=0.324  Sum_probs=0.0  Template_Neff=8.800

Q ss_pred             HHHHHHHHHHHHHHHHhHHH--HHHHHHHHHHHHhCHHHHHHHHHHH
Q A0A023EI01       17 TFYWNLFVDMMNDLIRRYRV--REIAIETYEALRNHPLLALSIAAAI   61 (137)
Q Consensus        17 ~~l~~~~~~~~~~~~~~~~v--~~~~~~~~qyl~~hPflal~llvf~   61 (137)
                      .+.++++.+.++...++ +.  .++..++.+.+++||-+.-.+-.|.
T Consensus       109 p~~y~~Fl~~l~~~~~~-~~~~~~l~~~v~~l~~~~p~L~~~F~~fl  154 (222)
T NP_174045.1     109 PAKYEELLKLLNDIEAR-RVDAASFIASVEELMKDHQTLLNGFSVFL  154 (222)
T ss_pred             HHHHHHHHHHHHHHHhc-CCCHHHHHHHHHHHhCCCHHHHHHHHHHh


No 126
>6XE6_A Protein dispatched homolog 1; hedgehog, secretion, sterol binding, Sterol-sensing domain, MEMBRANE PROTEIN; HET: Y01, NAG; 4.54A {Homo sapiens}
Probab=22.53  E-value=1.5e+03  Score=23.86  Aligned_cols=98  Identities=7%  Similarity=0.167  Sum_probs=0.0  Template_Neff=8.800

Q ss_pred             HHHHHHHHHHHHHHHHHH----------------HHhHHHHHHHHHHHHHHHhCHHHHHHHHHHHHHHHHHHHHHHHHHH
Q A0A023EI01       13 VDGFTFYWNLFVDMMNDL----------------IRRYRVREIAIETYEALRNHPLLALSIAAAICCLSLPFVIFVFFTL   76 (137)
Q Consensus        13 ~~~~~~l~~~~~~~~~~~----------------~~~~~v~~~~~~~~qyl~~hPflal~llvf~~~~~lPv~lFl~Fa~   76 (137)
                      .+++++.++++.+..++.                .+.++.++...+-....----+...++.++..+-.+...+.....+
T Consensus       776 ~~~~~~~~~~v~~~~~~~~~~~p~g~~~~~~~~~~~~~d~~~~l~~~~~~~~~ia~~~~~~vl~l~~~~~~~~l~~~~~i  855 (1096)
T 6XE6_A          776 YEKMHQFYKEVDSWISSELSSAPEGLSNGWFVSNLEFYDLQDSLSDGTLIAMGLSVAVAFSVMLLTTWNIIISLYAIISI  855 (1096)
T ss_dssp             STHHHHHHHHHHHHHHHHTTSCCSSSCCCCCCCSCHHHHHHHHHHHHHHHHHHHHHHHHHHHHHHHCCCSHHHHHHHHHH
T ss_pred             HHHHHHHHHHHHHHHHHHHhcCCCCcccceEeccHHHHHHHHHHhHhHHHHHHHHHHHHHHHHHHHhccHHHHHHHHHHH


Q ss_pred             HHHHHHHHHHHHHHHHHHHHHHHHHHHHHHHHHH
Q A0A023EI01       77 CTAIMTFTGFVLIEGTLITMASMLLVGVLIGLGC  110 (137)
Q Consensus        77 ~T~i~~~~Gfv~~EG~lL~ig~~~Ll~vL~~l~~  110 (137)
                      ...++...|.+.+-|.-+.+...+.+.+..|+.+
T Consensus       856 ~~~v~~~~g~l~l~g~~ln~~~~~~~~~~iGlsv  889 (1096)
T 6XE6_A          856 AGTIFVTVGSLVLLGWELNVLESVTISVAVGLSV  889 (1096)
T ss_dssp             HHHHHHHHHHHHHTTCCCCSTHHHHHHHHHHHHH
T ss_pred             HHHHHHHHHHHHHhcCCccHHHHHHHHHHHHHHH


No 127
>NP_174046.1 Paired amphipathic helix (PAH2) superfamily protein [Arabidopsis thaliana]
Probab=22.37  E-value=5e+02  Score=21.75  Aligned_cols=44  Identities=20%  Similarity=0.308  Sum_probs=0.0  Template_Neff=8.600

Q ss_pred             HHHHHHHHHHHHHHHHhHHH--HHHHHHHHHHHHhCHHHHHHHHHHH
Q A0A023EI01       17 TFYWNLFVDMMNDLIRRYRV--REIAIETYEALRNHPLLALSIAAAI   61 (137)
Q Consensus        17 ~~l~~~~~~~~~~~~~~~~v--~~~~~~~~qyl~~hPflal~llvf~   61 (137)
                      .+.++++.+.++...++ +.  .++..++...+.+||-+.-.+..|.
T Consensus       129 ~~~y~~Fl~il~~~~~~-~~~~~~l~~~v~~ll~~~pdLl~~F~~fl  174 (241)
T NP_174046.1     129 PAKYMEITKLLTDLKAR-RINAASVIARMEELLKDHLNLLLGFCVFL  174 (241)
T ss_pred             HHHHHHHHHHHHHHHhC-CCCHHHHHHHHHHHhhhchHHHHHHHhhc


No 128
>6OWS_A Efflux pump membrane transporter; transporter, MEMBRANE PROTEIN; HET: PTY;{Acinetobacter baumannii}
Probab=22.10  E-value=1.2e+03  Score=23.41  Aligned_cols=97  Identities=8%  Similarity=0.001  Sum_probs=0.0  Template_Neff=10.800

Q ss_pred             HHHHHHHHHHHHHHHHHHHhHHH-----HHHHHHHHHHHHhCHHHHHHHHHHHHHHHH---HHHHHHHHHHHHHHHHHHH
Q A0A023EI01       14 DGFTFYWNLFVDMMNDLIRRYRV-----REIAIETYEALRNHPLLALSIAAAICCLSL---PFVIFVFFTLCTAIMTFTG   85 (137)
Q Consensus        14 ~~~~~l~~~~~~~~~~~~~~~~v-----~~~~~~~~qyl~~hPflal~llvf~~~~~l---Pv~lFl~Fa~~T~i~~~~G   85 (137)
                      +..++..+++.+..+....+.++     ....+...+-....=.+++.+.........   ...+.....+...+...+|
T Consensus       826 ~~~~~~~~~~~~~~~~~~~~~~~~~~~~~~~~~~~~~~~~~~~~~~~~~~~l~l~~~~~~~~~~l~~~~~~~~~~~~~~~  905 (1035)
T 6OWS_A          826 TSSGEAMREMEQLIAKLPKGIGYEWTGISLQEKQSESQMAFLLGLSMLVVFLVLAALYESWAIPLSVMLVVPLGIFGAII  905 (1035)
T ss_dssp             CCHHHHHHHHHHHGGGSCTTBCCCEETHHHHHHHHHSSHHHHHHHHHHHHHHHHHTTSSSSSGGGTTTTTHHHHHHHHHH
T ss_pred             ccHHHHHHHHHHHHHhCCCCceEEEecCChhHHHHHHHHHHHHHHHHHHHHHHHHHHhhcchHHHHHHhHHHHHHHHHHH


Q ss_pred             HHHHHHHHHHHHHHHHHHHHHHHHH
Q A0A023EI01       86 FVLIEGTLITMASMLLVGVLIGLGC  110 (137)
Q Consensus        86 fv~~EG~lL~ig~~~Ll~vL~~l~~  110 (137)
                      ++-+=|.-+....++.+.+..|+.+
T Consensus       906 ~~~~~g~~l~~~~~~~~~l~~g~~v  930 (1035)
T 6OWS_A          906 AIMSRGLMNDVFFKIGLITIIGLSA  930 (1035)
T ss_dssp             HHHTTTCCBCHHHHHHHHHHHHHHH
T ss_pred             HHHHcCCChhHHHHHHHHHHHHHHH


No 129
>NP_186806.1 Oleosin family protein [Arabidopsis thaliana]
Probab=21.99  E-value=8.6e+02  Score=20.80  Aligned_cols=77  Identities=18%  Similarity=0.002  Sum_probs=0.0  Template_Neff=3.900

Q ss_pred             HHHHHHHHHHHHHHHHHHHHHHHHHHHHHHHHH-HHHHHHHHHHHHHHHHHHHHHHHHHHHHHHHHHHH-HHHHHHhhh
Q A0A023EI01       58 AAAICCLSLPFVIFVFFTLCTAIMTFTGFVLIE-GTLITMASMLLVGVLIGLGCLFGTFGMAVLVGYLG-VSKVYGWIG  134 (137)
Q Consensus        58 lvf~~~~~lPv~lFl~Fa~~T~i~~~~Gfv~~E-G~lL~ig~~~Ll~vL~~l~~~~~~~s~~~~~~y~~-~~~~~~~~~  134 (137)
                      ++..+.+..--+..+..+-+|+.-+.+|+++.- .++++-=.++=.++..+++......|+.+.+.-.. ++.+|||++
T Consensus        37 vl~~ltl~~~gg~LL~LaGlTL~gTvigL~v~tPL~liFSPVLVPaai~~~la~aGfl~sg~fgla~ls~lsW~y~Y~r  115 (183)
T NP_186806.1      37 VLAVFVGVPIGGTLLTIAGLTLAGSVIGLMLAFPLFLIFSPVIVPAAFVIGLAMTGFLASGAIGLTGLSSMSWVLNYIR  115 (183)
T ss_pred             HHHHHHHHHHHHHHHHHHHHHHHHHHHHHHHHHHHHHHhcccHHHHHHHHHHHHHHHHHHHHHHHHHHHHHHHHHHHHH


No 130
>6K61_J Photosystem I reaction center subunit IX; Photosystem I, PSI, PCC7120, PHOTOSYNTHESIS; HET: PQN, LMG, LHG, SF4, CLA, BCR, SQD, CL0; 2.37A {Nostoc sp. PCC 7120} SCOP: f.23.18.1
Probab=21.97  E-value=4.1e+02  Score=17.68  Aligned_cols=30  Identities=7%  Similarity=0.021  Sum_probs=0.0  Template_Neff=4.000

Q ss_pred             HHHHHHHHHHHHhCHHHHHHHHHHHHHHHH
Q A0A023EI01       37 REIAIETYEALRNHPLLALSIAAAICCLSL   66 (137)
Q Consensus        37 ~~~~~~~~qyl~~hPflal~llvf~~~~~l   66 (137)
                      ..+.+.+.+|++.-|.++..-+.+.+...+
T Consensus         5 ~~~m~~f~kyLStAPVla~~w~~~~agllI   34 (49)
T 6K61_J            5 ADQSSYLIKFISTAPVAATIWLTITAGILI   34 (49)
T ss_dssp             CHHHHHHHHHHTBHHHHHHHHHHHHHHHHH
T ss_pred             hchhHHHHHHHhHHHHHHHHHHHHHHHHHH


No 131
>NP_177161.2 Paired amphipathic helix (PAH2) superfamily protein [Arabidopsis thaliana]
Probab=21.65  E-value=3.8e+02  Score=20.77  Aligned_cols=43  Identities=19%  Similarity=0.375  Sum_probs=0.0  Template_Neff=8.800

Q ss_pred             HHHHHHHHHHHHHHHhHHH--HHHHHHHHHHHHhCHHHHHHHHHHH
Q A0A023EI01       18 FYWNLFVDMMNDLIRRYRV--REIAIETYEALRNHPLLALSIAAAI   61 (137)
Q Consensus        18 ~l~~~~~~~~~~~~~~~~v--~~~~~~~~qyl~~hPflal~llvf~   61 (137)
                      +-++++.+.++...++ +.  .+..+++.+-+++||-+--.+-.|.
T Consensus        28 ~~y~~Fl~~l~~~~~~-~~~~~~~~~~v~~Ll~~~p~L~~~F~~fL   72 (160)
T NP_177161.2      28 EIYDSFLTIMKDFRGQ-RAKTCDVISKVKELFKGQPELLLGFNTFL   72 (160)
T ss_pred             HHHHHHHHHHHHHHcC-CCCHHHHHHHHHHHhCCCHHHHHHHHccC


No 132
>NP_180160.2 Oleosin family protein [Arabidopsis thaliana]
Probab=21.01  E-value=8.2e+02  Score=20.17  Aligned_cols=77  Identities=10%  Similarity=0.087  Sum_probs=0.0  Template_Neff=4.300

Q ss_pred             HHHHHHHHHHHHHHHHHHHHHHHHHHHHHHH-HHHHHHHHHHHHHHHHHHHHHHHHHHHHHHH-HHHHHHHHHHHHhhh
Q A0A023EI01       58 AAAICCLSLPFVIFVFFTLCTAIMTFTGFVL-IEGTLITMASMLLVGVLIGLGCLFGTFGMAV-LVGYLGVSKVYGWIG  134 (137)
Q Consensus        58 lvf~~~~~lPv~lFl~Fa~~T~i~~~~Gfv~-~EG~lL~ig~~~Ll~vL~~l~~~~~~~s~~~-~~~y~~~~~~~~~~~  134 (137)
                      ++..+.....-+..+.++-.|..-+.+|+++ .-.++++-=.++=.++..+++..+...++.. ...--.++.+|||++
T Consensus        28 v~~~~a~~~~gg~LL~LaGlTl~gtvigL~v~tPL~lifSPIlVPaai~~~l~~~Gfl~sg~fgva~ls~lsW~y~y~~  106 (149)
T NP_180160.2      28 IVRFVTAATIGLSLLVLSGLTLTGTVIGLIVATPLMVLFSPVLVPAVITIGLLTMGFLFSGGCGVAAATALTWIYKYVT  106 (149)
T ss_pred             HHHHHHHHHHHHHHHHHHHHHHHHHHHHHHHHhHHHHHhcccHHHHHHHHHHHHHHHHHHHHHHHHHHHHHHHHHHHHh


No 133
>NP_566034.1 alanine-tRNA ligase [Arabidopsis thaliana]
Probab=21.00  E-value=1.1e+03  Score=21.54  Aligned_cols=57  Identities=14%  Similarity=0.132  Sum_probs=0.0  Template_Neff=4.000

Q ss_pred             HHHHHHHHHHHHHHHHHHHHHHHHHHH--HhHHHHHHHHHHHHHHHhCHHHHHHHHHHHHHHHHH
Q A0A023EI01        5 LEDMIRNFVDGFTFYWNLFVDMMNDLI--RRYRVREIAIETYEALRNHPLLALSIAAAICCLSLP   67 (137)
Q Consensus         5 ~s~~~~~~~~~~~~l~~~~~~~~~~~~--~~~~v~~~~~~~~qyl~~hPflal~llvf~~~~~lP   67 (137)
                      +++     ...+++.++.+....++..  +| .+-.....-.....+||..+....+..+...+|
T Consensus        80 ~ts-----sah~~~~~d~~~~~~s~y~~yEd-~~f~kiKegv~~A~~hP~~a~G~a~~~glllLk  138 (272)
T NP_566034.1      80 DTS-----VAHTSQTIDSLRDIASEYNVYEQ-MVFGKIKDGVNVAASHPLISGTLAFGVGIFALK  138 (272)
T ss_pred             HHH-----hHHHHHHHHHHHHHHHHHHHHHH-HHhhhhHHHHHHHHhChhHHHHHHHHHHHHhcc


No 134
>NP_174047.1 Paired amphipathic helix (PAH2) superfamily protein [Arabidopsis thaliana]
Probab=20.94  E-value=4.8e+02  Score=21.62  Aligned_cols=44  Identities=18%  Similarity=0.207  Sum_probs=0.0  Template_Neff=8.600

Q ss_pred             HHHHHHHHHHHHHHHHhHHH--HHHHHHHHHHHHhCHHHHHHHHHHH
Q A0A023EI01       17 TFYWNLFVDMMNDLIRRYRV--REIAIETYEALRNHPLLALSIAAAI   61 (137)
Q Consensus        17 ~~l~~~~~~~~~~~~~~~~v--~~~~~~~~qyl~~hPflal~llvf~   61 (137)
                      .+.++++.+.+++...+ +.  .+...++.+-++.||-+.-.+-.|+
T Consensus         9 p~~y~~Fl~il~~~~~~-~i~~~~v~~~V~~Lf~~hpdLi~~F~~FL   54 (225)
T NP_174047.1       9 PEKFNHILHLIRDYFNH-RDDRARITACMGELMRDHLNLLVRFFDFF   54 (225)
T ss_pred             HHHHHHHHHHHHHHHcC-CCCHHHHHHHHHHHhcCCHHHHHHHHHhC


No 135
>3ZFI_B RAP1A PROTEIN; TRANSPORT PROTEIN, BACTERIAL IMMUNITY, 2260 PROTEIN, T6SS, TYPE VI SECRETION SYSTEM, SELF-RESISTANCE PROTEIN; 1.98A {SERRATIA MARCESCENS}
Probab=20.60  E-value=1.7e+02  Score=20.81  Aligned_cols=15  Identities=13%  Similarity=0.204  Sum_probs=0.0  Template_Neff=8.800

Q ss_pred             HHHHHHHHHHHHhCH
Q A0A023EI01       37 REIAIETYEALRNHP   51 (137)
Q Consensus        37 ~~~~~~~~qyl~~hP   51 (137)
                      .++.+.+.+|+++||
T Consensus        63 ~~~~~~v~~~l~~~p   77 (104)
T 3ZFI_B           63 VTLQEFVFEFFNKLP   77 (104)
T ss_dssp             HHHHHHHHHHHHSCC
T ss_pred             HHHHHHHHHHHHHCC


No 136
>NP_173793.1 Paired amphipathic helix (PAH2) superfamily protein [Arabidopsis thaliana]
Probab=20.38  E-value=4.5e+02  Score=22.04  Aligned_cols=44  Identities=18%  Similarity=0.362  Sum_probs=0.0  Template_Neff=8.500

Q ss_pred             HHHHHHHHHHHHHHHHhHHH--HHHHHHHHHHHHhCHHHHHHHHHHH
Q A0A023EI01       17 TFYWNLFVDMMNDLIRRYRV--REIAIETYEALRNHPLLALSIAAAI   61 (137)
Q Consensus        17 ~~l~~~~~~~~~~~~~~~~v--~~~~~~~~qyl~~hPflal~llvf~   61 (137)
                      .+.++++.+.++...++ +.  .++.+++.+.+++||-+.--+..|.
T Consensus       125 p~~y~~Fl~~l~~~~~~-~~~~~~l~~~v~~ll~~~pdLi~~F~~fl  170 (241)
T NP_173793.1     125 PAKYEEMLKLLNDFKAR-RVNAASVIARVEELMKDHSNLLFGFCVFL  170 (241)
T ss_pred             HHHHHHHHHHHHHHHcC-CCCHHHHHHHHHHHhCCCchHHHHHHHhc


No 137
>NP_200434.1 prenylated RAB acceptor 1.G2 [Arabidopsis thaliana]
Probab=20.34  E-value=8.5e+02  Score=20.09  Aligned_cols=95  Identities=9%  Similarity=0.142  Sum_probs=0.0  Template_Neff=7.200

Q ss_pred             HHHHHHHHHHHHHHHHHHHhHHHHHHHHHHHHHHHhCHHHHHHHHHHHHHHHH-------HHHHH------HHHHHHHHH
Q A0A023EI01       14 DGFTFYWNLFVDMMNDLIRRYRVREIAIETYEALRNHPLLALSIAAAICCLSL-------PFVIF------VFFTLCTAI   80 (137)
Q Consensus        14 ~~~~~l~~~~~~~~~~~~~~~~v~~~~~~~~qyl~~hPflal~llvf~~~~~l-------Pv~lF------l~Fa~~T~i   80 (137)
                      ++.++..+|+.+.++.++.||-.-...--.-.-+.+||+..+++++..+....       |+-+.      -........
T Consensus        51 ~s~~~~~~Rv~~Nl~yF~~NY~~i~~~~~~~~ll~~~P~~ll~l~~~~~~~~~~~~~~~~~i~i~~~~~~~~~~~~~l~~  130 (186)
T NP_200434.1      51 ESFSSLLLRSKTNFNYFFVNYTIIVSTCAAFALITASPVALIVVGAIIALWLIFHFFREDPLILWSFQVGDRTVLLFLVL  130 (186)
T ss_pred             CCHHHHHHHHHHHHHHHHHHHHHHHHHHHHHHHHhcCHHHHHHHHHHHHHHHHHHHcCCCChhhCCCCCCHHHHHHHHHH


Q ss_pred             HHHHHHHHHHHHHHHHHHHHHHHHHHHH
Q A0A023EI01       81 MTFTGFVLIEGTLITMASMLLVGVLIGL  108 (137)
Q Consensus        81 ~~~~Gfv~~EG~lL~ig~~~Ll~vL~~l  108 (137)
                      .++..+.+..+....+.++.+.+++.+.
T Consensus       131 is~~~l~~~~~~~~ll~~l~i~~~vvl~  158 (186)
T NP_200434.1     131 ASVWAIWFTNSAVNLAVGVSVGLLLCII  158 (186)
T ss_pred             HHHHHHHHcCcHHHHHHHHHHHHHHHHH


No 138
>NP_001319710.1 transmembrane protein [Arabidopsis thaliana]
Probab=20.32  E-value=9.7e+02  Score=20.72  Aligned_cols=67  Identities=10%  Similarity=0.106  Sum_probs=0.0  Template_Neff=6.300

Q ss_pred             HHHHHHHHHHHHHHHHHHHHHhHHH-HHHHHHHHHHHHhCHHHHHHHHHHHHHHHHHHHHHHHHHHHHHHHHHHH
Q A0A023EI01       12 FVDGFTFYWNLFVDMMNDLIRRYRV-REIAIETYEALRNHPLLALSIAAAICCLSLPFVIFVFFTLCTAIMTFTG   85 (137)
Q Consensus        12 ~~~~~~~l~~~~~~~~~~~~~~~~v-~~~~~~~~qyl~~hPflal~llvf~~~~~lPv~lFl~Fa~~T~i~~~~G   85 (137)
                      ..+.++..+++..++.+.+.+. +- -+..-+..+..++      ..++....+.+...+.+.-..+.-+.+..|
T Consensus       104 ~~~~F~~V~~~~~~LL~kL~~~-rkKl~kKlk~~r~~rk------v~~v~a~aavlI~svv~~~~a~~~~~~~~~  171 (224)
T NP_001319710.1  104 FATQYESVYRDHVMLLGKIREL-EVVLEKKYKHAKRKRI------MKFGFGAVIFIPCFVVAVVGQLNPAFGMAG  171 (224)
T ss_pred             hHHHHHHHHHHHHHHHHHHHHH-HHHHHHHHHHHHHhHH------HHHHHHHHHHHHHHHHHHHhhhhHHHHHhH


No 139
>NP_001325918.1 transmembrane protein [Arabidopsis thaliana]
Probab=20.32  E-value=9.7e+02  Score=20.72  Aligned_cols=67  Identities=10%  Similarity=0.106  Sum_probs=0.0  Template_Neff=6.300

Q ss_pred             HHHHHHHHHHHHHHHHHHHHHhHHH-HHHHHHHHHHHHhCHHHHHHHHHHHHHHHHHHHHHHHHHHHHHHHHHHH
Q A0A023EI01       12 FVDGFTFYWNLFVDMMNDLIRRYRV-REIAIETYEALRNHPLLALSIAAAICCLSLPFVIFVFFTLCTAIMTFTG   85 (137)
Q Consensus        12 ~~~~~~~l~~~~~~~~~~~~~~~~v-~~~~~~~~qyl~~hPflal~llvf~~~~~lPv~lFl~Fa~~T~i~~~~G   85 (137)
                      ..+.++..+++..++.+.+.+. +- -+..-+..+..++      ..++....+.+...+.+.-..+.-+.+..|
T Consensus       104 ~~~~F~~V~~~~~~LL~kL~~~-rkKl~kKlk~~r~~rk------v~~v~a~aavlI~svv~~~~a~~~~~~~~~  171 (224)
T NP_001325918.1  104 FATQYESVYRDHVMLLGKIREL-EVVLEKKYKHAKRKRI------MKFGFGAVIFIPCFVVAVVGQLNPAFGMAG  171 (224)
T ss_pred             hHHHHHHHHHHHHHHHHHHHHH-HHHHHHHHHHHHHhHH------HHHHHHHHHHHHHHHHHHHhhhhHHHHHhH


No 140
>NP_190433.1 transmembrane protein [Arabidopsis thaliana]
Probab=20.32  E-value=9.7e+02  Score=20.72  Aligned_cols=67  Identities=10%  Similarity=0.106  Sum_probs=0.0  Template_Neff=6.300

Q ss_pred             HHHHHHHHHHHHHHHHHHHHHhHHH-HHHHHHHHHHHHhCHHHHHHHHHHHHHHHHHHHHHHHHHHHHHHHHHHH
Q A0A023EI01       12 FVDGFTFYWNLFVDMMNDLIRRYRV-REIAIETYEALRNHPLLALSIAAAICCLSLPFVIFVFFTLCTAIMTFTG   85 (137)
Q Consensus        12 ~~~~~~~l~~~~~~~~~~~~~~~~v-~~~~~~~~qyl~~hPflal~llvf~~~~~lPv~lFl~Fa~~T~i~~~~G   85 (137)
                      ..+.++..+++..++.+.+.+. +- -+..-+..+..++      ..++....+.+...+.+.-..+.-+.+..|
T Consensus       104 ~~~~F~~V~~~~~~LL~kL~~~-rkKl~kKlk~~r~~rk------v~~v~a~aavlI~svv~~~~a~~~~~~~~~  171 (224)
T NP_190433.1     104 FATQYESVYRDHVMLLGKIREL-EVVLEKKYKHAKRKRI------MKFGFGAVIFIPCFVVAVVGQLNPAFGMAG  171 (224)
T ss_pred             hHHHHHHHHHHHHHHHHHHHHH-HHHHHHHHHHHHHhHH------HHHHHHHHHHHHHHHHHHHhhhhHHHHHhH


No 141
>NP_174046.1 Paired amphipathic helix (PAH2) superfamily protein [Arabidopsis thaliana]
Probab=20.01  E-value=3e+02  Score=22.99  Aligned_cols=43  Identities=12%  Similarity=0.088  Sum_probs=0.0  Template_Neff=8.600

Q ss_pred             HHHHHHHHHHHHHHHHHHHHHHHhHHH--HHHHHHHHHHHHhCHHH
Q A0A023EI01       10 RNFVDGFTFYWNLFVDMMNDLIRRYRV--REIAIETYEALRNHPLL   53 (137)
Q Consensus        10 ~~~~~~~~~l~~~~~~~~~~~~~~~~v--~~~~~~~~qyl~~hPfl   53 (137)
                      ..+.+..++.++++.+.++...++ +.  .++.+++...+++||-+
T Consensus       186 ~~f~~~~~~~y~~fl~~l~~~~~~-~~~~~~~~~~v~~ll~~~~dL  230 (241)
T NP_174046.1     186 ARFLGDGSQVVDSVLQILRMHSEG-NKSKDEASQEVRALIQGHEDL  230 (241)
T ss_pred             HHhcCCchHHHHHHHHHHHHhhcC-CCCHHHHHHHHHHHhCCCHHH
