# Supplementary material for: LDIP cooperates with SEIPIN and LDAP to facilitate lipid droplet biogenesis in Arabidopsis
Source: Plant Cell. 2021 Jun 9;33(9):3076–103. doi: 10.1093/plcell/koab179 (PMC8462815; doi:10.1093/plcell/koab179)
Supplement: koab179_Supplementary_Data [file koab179_supplementary_data.zip › tpc.00378.2021-s09.txt]

Supplemental Data. Pyc and Gidda et al. (2021). Plant Cell.
Supplemental Dataset S13. Proteins identified in a HHpred search of the H. sapiens proteome using an alignment of 53 angiosperm and gymnosperm LDAP sequences.
>A6QLL0|reviewed|Perilipin-5|taxID:9913
QQSVVQRVAAL-PLIRATCSAVSEAYSAAKDRHPLLG-------SACRLAEHCVCDLTTR
ALDHA---------QP----------LLSH------LQPQLATVNDLACRGLDKLEEKLP
F-LQQPS-------ETVVTSAKGVV-----------ASGVTGMV----------------
-----------------GL-ARQGRRWSVELKRSVSHA------------MDVVLEK---
----
>A8WHP8|reviewed|Perilipin-1
AQSYYDQVLGN-AYVQTAIN----AYTKTKEFHPLLN-------STLNSAEEKVSTVGNY
AAQKAYDGYNSYYVKPKNTAYEAVSYGTERAKTAVESGKQAAIVGGTFGIGAAVVLTQFS
LALSAGG---AALVLEQVDSAKKLG-----------SSAISTIK----------------
--------------EAELAVEHRIFSALHQAQRIAMVP------------VEKITENTNS
LLDI
>B0FJL7|reviewed|Perilipin-5|taxID:9940
QQSAVQRVAAL-PLIRATCTAVSEAYSAAKDRHPLLG-------SACRLAEHCVCDLTTR
ALDHA---------QP----------LLSH------LQPQLATVNDLACRGLDKLEEKLP
F-LQQPS-------ETVVTSAKGVV-----------ASSVTGMV----------------
-----------------GL-ARQGRRWSVELKRSVSHA------------MDVVLEK---
----
>M0R7Z9|reviewed|Perilipin-5|taxID:10116
QHNVVKRVVAL-PLVRATCTAVSGAYNSAKDRHPLLG-------SACRFAEHCVCSVATC
ALDHA---------QP----------LLEH------LQPKLATVNDLACRGLDKLEEKLP
F-LQQPS-------DTVVTSAKDAV-----------AKSVTGVV----------------
-----------------DL-AQRGRRWSGELRRSVSQA------------MDTVLRR---
SVSQ
>O60240|reviewed|Perilipin-1|taxID:9606
QENVLQRVLQL-PVVSGTCECFQKTYTSTKEAHPLVA-------SVCNAYEKGVQSASSL
AAWSM---------EP----------VVRR------LSTQFTAANELACRGLDHLEEKIP
A-LQYPP-------EKIASELKDTI-----------STRLRSAR----------------
----------------------------NSISVPIAST------------SDKVLGA---
ALAG
>O60664|reviewed|Perilipin-3|taxID:9606
QPSVVDRVASM-PLISSTCDMVSAAYASTKESYPHIK-------TVCDAAEKGVRTLTAA
AVSGA---------QP----------ILSK------LEPQIASASEYAHRGLDKLEENLP
I-LQQPT-------EKVLADTKELV-----------SSKVSGAQ----------------
-----------------EM----VSSAKDTVATQLSEA------------VDATRGA---
VQSG
>P43883|reviewed|Perilipin-2|taxID:10090
QQSVVMRVANL-PLVSSTYDLVSSAYVSTKDQYPYLR-------SVCEMAEKGVKTVTSA
AMTSA---------LP----------IIQK------LEPQIAVANTYACKGLDRMEERLP
I-LNQPT-------SEIVASARGAV-----------TGAKDVVT----------------
---------------------TTMAGAKDSVASTVSGV------------VDKTKGA---
VTGS
>P43884|reviewed|Perilipin-1|taxID:10116
QENVLQRVLQL-PVVSGTCECFQKTYNSTKEAHPLVA-------SVCNAYEKGVQGASNL
AAWSM---------EP----------VVRR------LSTQFTAANELACRGLDHLEEKIP
A-LQYPP-------EKIASELKGTI-----------STRLRSAR----------------
----------------------------NSISVPIAST------------SDKVLGA---
TLAG
>Q00G26|reviewed|Perilipin-5|taxID:9606
QQNVVQRVVAL-PLVRATCTAVCDVYSAAKDRHPLLG-------SACRLAENCVCGLTTR
ALDHA---------QP----------LLEH------LQPQLATMNSLACRGLDKLEEKLP
F-LQQPS-------ETVVTSAKDVV-----------ASSVTGVV----------------
-----------------DL-ARRGRRWSVELKRSVSHA------------VDVVLEK---
----
>Q4PLW0|reviewed|Perilipin-2|taxID:9823
QPSVVTRVANL-PLVSSTYDLVSSAYISTKDQYPYLK-------SLCEMAEKGVKTITSV
AMSGA---------LP----------IIQK------LEPQIAIANTYACKGLDRIEEKLP
I-LNQPT-------NQVVANAKGAV-----------TGAKDAMT----------------
---------------------TTVTGAKDCVASTITEV------------VDKTKEA---
VTGS
>Q5BLZ2|reviewed|Perilipin-3|taxID:9823
QPSVVDRVAGM-PLISSTCHMVSAAYTSTKESHPHVK-------TVCDVAEKGVKTLTAA
AVSGA---------QP----------ILSK------LEPQLTSASEYAHRGLDKLEENLP
I-LQQPS-------EKVLADTKELV-----------SSKVSEAR----------------
-----------------EAVSNTVSSAKDTVASRVTEA------------VVVTRGA---
VQSG
>Q5RAV8|reviewed|Perilipin-3|taxID:9601
QPSVVDRVASM-PLISSTCDMVSAAYASTKESYPHVK-------TVCDAAEKGVRTLTAA
AVSGA---------QP----------ILSK------LEPQIASASEYAHRGLDKLEENLP
I-LQQPT-------ERVLADTKELV-----------SSKVSGAQ----------------
-----------------EM----VSSAKDTVATQLSEA------------VDATRGA---
VQSG
>Q8BVZ1|reviewed|Perilipin-5|taxID:10090
QQNVVNRVVAL-PLVKATCTAVSSAYNSAKDRHPLLG-------SACRLAEHCVCSVTTC
ALDHA---------QP----------LLEH------LQPQLATVNDLACRGLDKLEEKLP
F-LQQPS-------DMVVTSAKDTV-----------AKSVTGMV----------------
-----------------DL-AQRGRRWSGELRRSMSQA------------MDMVLGK---
----
>Q8CGN5|reviewed|Perilipin-1|taxID:10090
QENVLQRVLQL-PVVSGTCECFQKTYNSTKEAHPLVA-------SVCNAYEKGVQGASNL
AAWSM---------EP----------VVRR------LSTQFTAANELACRGLDHLEEKIP
A-LQYPP-------EKIASELKGTI-----------STRLRSAR----------------
----------------------------NSISVPIAST------------SDKVLGA---
TLAG
>Q99541|reviewed|Perilipin-2|taxID:9606
QPSVVTRVVNL-PLVSSTYDLMSSAYLSTKDQYPYLK-------SVCEMAENGVKTITSV
AMTSA---------LP----------IIQK------LEPQIAVANTYACKGLDRIEERLP
I-LNQPS-------TQIVANAKGAV-----------TGAKDAVT----------------
---------------------TTVTGAKDSVASTITGV------------MDKTKGA---
VTGS
>Q9DBG5|reviewed|Perilipin-3|taxID:10090
QPSVVDRVAGL-PLISSTYGMVSAAYTSTKENYPHVR-------TVCDVAEKGVKTLTTA
AVSTA---------QP----------ILSK------LEPQIATASEYAHRGLDRLQESLP
I-LQQPT-------EKVLADTKELV-----------SSTVSGAQ----------------
-----------------EMVSSSVSSAKETVATRVTGA------------VDVTLGA---
VQNS
>Q9TUM6|reviewed|Perilipin-2|taxID:9913
QLSVVTRVANL-PLVSSTYDLVSSAYISRKDQYPYLK-------SLCEMAEKGMKTITSV
AVTSA---------LP----------IIQK------LEPQIAVANTYACKGLDRIEEKLP
I-LNQPT-------NQVVANAKGAM-----------TGAKDAVT----------------
---------------------TTVTGAKDSVASTITGV------------VDRTKGA---
VTGS
>Q9VCI3|reviewed|Lipid
HLEAIDRIGSI-PLVESSVKRVETIYDKVKNNNRLFS-------WYFETAEATISAAYE-
---TI---------QP----------AVKL------FEPSIQRLDNVMCKSLDILEQRIP
L-VYLPP-------EMMYWNTKEYMS----------DHLVRPVLKRADSV----------
-----------------KQIGNAV---LESPLTTYAAERIDGAFTVGDKFVDKYLVP---
IQTD
>Q9VXY7|reviewed|Lipid
HLESLERIIKL-PVVNAAWDKSQDVYGKVKGKNRVFE-------WALTAAEDCVTRAVT-
---TA---------AP----------FVTK------LDRPIAYVDQTLVKGIDKLEVKAP
I-IKDTP-------QEIYNQAKSKV-----------IDVVQPHLERVVKF----------
-----------------KAAGQQK---AASLKDLAWQK------------ANEVLAT---
QYGS
>A0A060SFK8|unreviewed|Uncharacterized
ELTIFHRVGSI-PLVADSLNTIHSTLSN----NPYTR-------SPYAAAQGISKSALS-
---YT---------EP----------IQKR------LAPILTKADDLANKGLDVVESRYP
YPFHTPT-------EEIFKDLKGRS-----------DHAKDVAN----------------
-----------------KTLDEKV----KTPAYQVAQG------------IDQKLAP---
IVDY
>A0A081CMQ0|unreviewed|Uncharacterized
HSAALKKIASV-PLVSDSLSFAQSTIQA----HPLLA-------TTYGYGENLVNSSLK-
---AA---------QP----------ITNR------IHPQLAYVDSLAVKSLDFAESKWA
APFHTNT-------QELLDAAKVPA-----------DHARGYVQAYTAAL----------
----------------HKAYGERV----YTPAKSA---------------YESHIVP---
AYDS
>A0A0A1N870|unreviewed|Uncharacterized
KKNFFTRVASI-PIIQDSYLGAHSIVRQ----HAIGQ-------KALDYAETKIQTILV-
---SA---------QS----------IDNK-----PLGTIFSHANDLGNRSLDLLERQFP
V-INSPT-------QEIIQPIKGRL-----------DQAVSLWK----------------
-----------------EKGDRAS--------------------------MDR-------
ITDQ
>A0A0B7N013|unreviewed|Uncharacterized
GQDFVDRVASI-PLVKDTVETAQGIANK----TSIGR-------FALSTANSTFNKVAQ-
---YAANN------QPK----YLQTYYQTY------LQPQIKKADAFGCRSLDTLQSKVP
I-INQSS-------SEIIKTLTQPP-----------YQIIDGVK----------------
-----------------VKIDSTIQT-VTHPAHVVVRH------------ANKTLST---
AVDN
>A0A0C3ASN5|unreviewed|Uncharacterized
AYNFPSRVMSI-PLVSHSIDTIQRTLSN----SPYTK-------GVYETGTGLAQSAYDT
ATRVTVS-------SP----------VYPR------IQPVLTAADGYATKGLETIHSRFP
YPFESTP-------DQVYNDLKKAP-----------EDAKNVAY----------------
-----------------KTIDERI----KTPAYGLAKG------------VDSRLAP---
LVDL
>A0A0C7B5J6|unreviewed|Uncharacterized
KKNFFTRVASI-PIIQDSYLGAHNIVRQ----HTIGQ-------KALDYAETKIQTILV-
---SA---------QS----------IDNK-----PLGTIFSHANDLGNRSLDLLERQFP
V-INSPT-------QEIIQPIKGRL-----------DQAVSLWK----------------
-----------------EKGDRTS--------------------------MDR-------
ITNQ
>A0A0C9M7L9|unreviewed|Uncharacterized
GQDFVDRITSI-PLVKDSVTTAHTIANK----TSLGR-------FALSTANSTFSTVAQ-
---YASNN------QP------LQSYYQTY------VQPQIKKADAFGCRSLDTLQTKVP
I-INQPS-------ADIINTLTEPP-----------NKIINGVK----------------
-----------------VKINNTVET-VTHPAHVVVQS------------ANKRLTT---
AVDN
>A0A0C9V793|unreviewed|Unplaced
ELTVLTRVASI-PIVASSLDQIHSTLSS----NALTR-------SPYHAAQVISQTAYN-
---YS---------QP----------LQIR------LAPLIVSANGYANKGLDVVEQKYP
YPFNAKP-------EEVASYVRERR-----------DSVMSSAN----------------
-----------------KRFDQNV----KSPAVGVAEG------------IDKRFAP---
IVDY
>A0A0D0DJK8|unreviewed|Unplaced
ELTVLTRVASI-PIVASSLDQIHTTLLS----NALTR-------SPYHVAQALTQSAYN-
---YS---------QP----------LQIR------LAPLMISADGYANKGLDVIEQKYP
YPFNAKP-------EEVASYVRERR-----------DSVMSSAN----------------
-----------------KRFDQSV----KSPAVGVVEG------------IDKKFAP---
IVDY
>A0A0L0H5A3|unreviewed|Uncharacterized
QEHFMQRVSNI-PLVNKSINQISTAYEATKNASRVVK-------YSAESVETGVKT----
---IT---------KP----------VFDK------LEPALAPLDRFACTQLDKLERSFP
S-IMGSN-------SLPPSEDMDNM-----------------------------------
-------------SDASREYRSRPRSLSTSSVSSISS-------------VDLLQPP---
NVPL
>A0A137Q9X6|unreviewed|Uncharacterized
AFTFLTRVASI-PLVSSSLGAVDQTLSS----SPYTR-------SLYPVAKELSSTAYK-
---YT---------EP----------FTIR------LAPLISRADSYANKAVDVVESRYP
YPFKAKP-------EEVTEYVRERR-----------QSAAESIN----------------
-----------------QSIDEKV----KSPALHVASE------------IDHRFAP---
IVNY
>A0A162QAG9|unreviewed|Uncharacterized
GQDFVNRITSI-PLVKDSVETAHTIANK----TSLGR-------FALSTANSTFSTVAQ-
---YASNN------QP------LQSYYQAY------VQPQIKKADAFGCRSLDTLQTKVP
I-INQPS-------AEIIHTLTEPP-----------NKIINGVK----------------
-----------------VKINSTVET-VTHPAHVVVQN------------ANKRLTT---
AVDN
>A0A166FIM9|unreviewed|Uncharacterized
QLTILGRVTSI-PLVHDSLGYLDSTLSA----NSYLR-------TPYATAQAITSSALH-
---YS---------EP----------ITTR------LAPLITRADGLANQGLDVVESRYP
YPFKTPT-------EQISNDLKERT-----------DYARDVAN----------------
-----------------KTIDARV----RSPVYTVVNG------------VDQRLTP---
LVDY
>A0A177WAT6|unreviewed|Uncharacterized
HHAFFSRVSNILPLVNSSISTLSTVYEATKNSSSVVKLLSCICGYSAESVESGVKT----
---IT---------KP----------VFDT------LEPALTPLDRFACNQLDKLERSVP
Y-IFGSHTKD----QPLPDKNEHV------------------------------------
---------------------------SKTTHSSFTP-------------ANVQPVP---
PFKL
>A0A197JKD2|unreviewed|Uncharacterized
TGSFLTRVGSI-PLIQDSVSSLHSFAKD----NKYGR-------YALDTAGSAVETVNK-
---YT---------EP----------YQTR------LQPHISKVDQLATKSLDIFENTFP
I-VTKPT-------AEIVTQVAAVA-----------ISTRDTITNRAAST----------
--------------------RDQITTAATSTATTIATT------------VNTHATP---
LVNG
>A0A197JVH2|unreviewed|Opi1-domain-containing
AGPFMTRMTSL-PLVNSAMSSALKAYENTKQNSKVMK-------YGAEMVESSVKS----
---LS---------KP----------VFEK------LEPKLGQLDDFACRQLDKFEKVYP
-----------------KTSDAQPF-----------PSPTDSARSSNDLHRPDSGYSTNN
-------------YFAHRSRGDSIDS-TSSAASSRPS-------------FDVLRSR---
STRH
>A0A197KFR3|unreviewed|Uncharacterized
TAGFIARVSSL-PLIHDSVSTLHSYAKD----NKYSR-------YALDTAGSAVETVSK-
---YT---------EP----------YSTR------LQPAISKVDQIATKSLDVFETTFP
I-VTKPT-------SEIVTQVKKPY-----------------------------------
------------------------------------------------------------
----
>A0A1B7MTL0|unreviewed|Uncharacterized
EITVLNRVASI-PLIASSLDQINSILEK----SSLTR-------SPYHAAQAITHTAYN-
---YS---------QP----------IQIR------LAPLIVRADDFANKGLDVVESRFP
YPFKVKP-------EEVASYVWEKG-----------ENLVSSAN----------------
-----------------KTFDKTV----KSPACGVAEG------------IDKKFTP---
IVDY
>A0A1C7LSP7|unreviewed|Perilipin-2|taxID:5627
EFTIIYRVASI-PLVASSLNTIHTTLTN----NAYTH-------SPYAAAKGLSKSALS-
---YA---------EP----------LQKR------LGPIIVRADSFANKGLDAVESRYP
YPFKTPT-------DEIVKDLKGHS-----------DHAYDVAN----------------
-----------------KTIDERV----RTPVYHVAQG------------IDQASRV---
VISS
>A0A1J8PZJ3|unreviewed|Uncharacterized
EITVLNRVVSI-PLIASSLDQINSILEK----SSLTR-------SPYHAAQAITHTAYN-
---YS---------QP----------IQIR------LAPLIVKADDFANKGLDVVESRFP
YPFKARP-------EEVASYVWERG-----------ENLVSSAN----------------
-----------------KTFDKTV----KSPACGVAEG------------IDKKFTP---
IVDY
>A0A1M2VIX3|unreviewed|Uncharacterized
ELTILSRVGSI-PLVADSLSTIHSTLTN----NAYTR-------TPYATAQGLTQSALS-
---YT---------EP----------IQKR------LAPILTKADGLANKGLDAVESRYP
YPFQTTT-------EDIIKDLKGHS-----------DHAKDVAN----------------
-----------------KTLDDKV----RTPAYQVAQG------------IDQRFAP---
VVDY
>A0A1S8VTS3|unreviewed|Uncharacterized
QHAFFSRVSNILPLVNSSISTLSTVYEATKNASSVVK-------YSAESVESGVKN----
---IA---------RP----------VFDT------LEPALTPLGRFACNQLDRLERSVP
Y-IFGSHPRSVLHEEQTPRDDFDH------------------------------------
---------------------------NNSYHSSADSS-------------------VAH
PLAL
>A0A1X0SGW4|unreviewed|Uncharacterized
KKNFFTRVASI-PIIQDSYLGAHSIVRQ----HAIGQ-------KALDYAETKIQTILV-
---SA---------QS----------IDNK-----PLGTIFSHANDLGNRSLDLLERQFP
V-INSPT-------QEIIQPIKGRL-----------DQAISLWK----------------
-----------------EKGDRAS--------------------------MDR-------
ITDQ
>A0A1X6MYG3|unreviewed|Uncharacterized
ELTVLTRVASI-PIVASSLSTIHETLST----NVLTR-------HPYTTAQGISKSAFS-
---YA---------EP----------LQKR------LAPLLVRADGYANAGLDAVESRYP
YPFKTSP-------EDIVKDLKGHS-----------DHAKEVAN----------------
-----------------KTIDEKV----KSPAYSVAQG------------IDQRFAP---
IVDY
>A0A1Y1XJH3|unreviewed|Opi1-domain-containing
NEHFISRVSNI-PLVNTALR----FYEQTKANSRVVK-------YGVETVESSVKS----
---IC---------QP----------VINK------IEPHLGHLEEFACRQLDTLEKRYP
S-LMGQG----LH-SPKRKDDQDIS-----------PNGPSYSRQEVESS----------
-----------------SEMRRRV------------------------------------
RRRE
>A0A1Y1Y8U3|unreviewed|Uncharacterized
ELHMATRIYEI-PVVQDSVNAVRSYIEH--SNSRYVH-------LVADTANSAFSTVTK-
---AI---------KP----------VQTH------FQRQIQQVDDIGCKSLDYLEGKFP
I-IKKPT-------NEVIETCRSTL-----------EPYVGN------------------
------------------------------------------------------------
----
>A0A1Y1YB52|unreviewed|Opi1-domain-containing
NQPFISRVSNI-PLVNSALR----FYEQSKTNSKIVK-------YGAERVESAVKT----
---IG---------MP----------VLNK------LEPQLGQLDEFACRQLDSLEKRYP
S-LK-------------RQDGEEVM-----------AHETSGLRQRN-------------
------------------------------------------------------------
----
>A0A1Y1Z8H6|unreviewed|Uncharacterized
ELHIVSRIYEI-PIVQDGVNAVKSYVDQ--SNSRAVH-------LVADTANTAFTTAVQ-
---VV---------KP----------IQNY------FQSQIQQLDNLGCQSLDFLESKFP
L-IKKPT-------NEVIETVRSTV-----------EPYVGT------------------
------------------------------------------------------------
----
>A0A1Y1Z8I8|unreviewed|Uncharacterized
NLEVVNRICGI-PMVQDSINAVKSFVEN--SESRYVH-------LVADTAGSAMHTVAG-
---LM---------QP----------VQTR------FHSQIEQADQLGCRSLDFIETKVP
I-IKKPT-------NEVVQSCRSTV-----------EPYIHTVEPYL-------------
------------------------------------------------------------
----
>A0A1Y1ZA83|unreviewed|Uncharacterized
EPGFVKRVISI-PLVHDGIELVSSYVHD--PNAKYIN-------KVATTVENAANSLYK-
---LS---------EP----------YQAR------LQGPISKVDELGCRSLDFIEAKFP
I-VKAPT-------NEVLDSLNQNV-----------VTPVQN------------------
------------------------------------------------------------
----
>A0A1Y2F2Z4|unreviewed|Uncharacterized
KYNFVHHVTSL-PLVHDTLDQAKRI--------PMAK-------GAGKLVSNVSKTALA-
---YA---------KP--------------------IEPYLERADHYADQQLSNLEQKYP
L-VKAPT-------QEIRDKTSGAAK-------TTVDTYVGAVTDKFSGV--------NG
-----------------HHLKQQAKEGKDAAIPALNAR------------VDAVCKP---
VLDL
>A0A1Y2GAV4|unreviewed|Perilipin
SVSFISRVTSI-PLIHDSVSTLHSYAKD----NKYGR-------YALDTAGSAVETVNK-
---YT---------EN----------YQKTLQ--PRLQPHIAKVDQLASKSLDIIEGTFP
I-VTKPT-------SEIVTQVKKPYVYVEESSKNAYTQIQSTIDARVTTPVK----SVTS
SIASTAASTRDQITATATSTRNQITTVATTTATNIATK------------VNTHATP---
LVNG
>A0A1Y2GBR8|unreviewed|Uncharacterized
---FIARVSSL-PLIHDSVTTLHSMAKE----NKYSR-------YALDTAGSAVGTVSK-
---YT---------EG----------YQKT------LQPHITKVDQIASKSLDLLETTFP
I-VTKPT-------AEIVTQVKKPY-----------TQIQSTIDAHVTAP----------
------------------------------------------------------------
----
>A0A1Y2IVB5|unreviewed|Lipid
ELTIFHRVGSI-PLVADSLNTIHSTLIN----NPYTR-------TPYTAAQEISKSALS-
---YT---------EP----------IQKR------LAPILTKADDLANKGLDAVESRYP
YPFQTPT-------EDIFKDLKGRS-----------DHAKDVAN----------------
-----------------KTIDEKV----KTPAFQVAQG------------IDQKFAP---
IVDY
>A0A2H3IYC6|unreviewed|Uncharacterized
ELTIISRVASI-PLVASSLNTIHETLLS----NAYTQ-------KPYSTAQGISKSALS-
---YT---------EP----------LQKR------LAPLIVRADGYANMGLDAVESRYP
YPFKTPT-------EDILRDIKGRS-----------DQARDVAN----------------
-----------------KTIDERV----KSPAYNVAQG------------IDQRFAP---
IVDY
>A0A2R6NU07|unreviewed|Uncharacterized
ELTIFNRVVSI-PLVASSLDTIHTTLTN----NPYTR-------TPYATAQGLSKAALG-
---YS---------EP----------LQKT------MAPLLVCANGLANKGFDVVESRYP
YPFKTPT-------EDIVKDLKGRS-----------DQARDIAN----------------
-----------------KTIDEKV----KSPVYSAAQG------------IDQRFAP---
VVDY
>A0A316VIW0|unreviewed|Uncharacterized
YGQAIDRITQV-PIVAQSLNFAQSTIES----HSFLA-------QPYHFGESVVSSSLK-
---AA---------EP----------VTTR------LQPQLAFLDAYAVKGLDFAESKFP
YPFHATT-------EKVVSDARQPA-----------DQAVAFVHAYLAAA----------
----------------QKAYDERV----FAPAKSL---------------YNARVAP---
AYDS
>A0A317XMW4|unreviewed|Uncharacterized
QSEALKKIAAV-PLVSDSLNFAQSTIKA----HPLLA-------TTYGYGENLFNSSLK-
---VA---------EP----------ITHR------LSPQLAYVDSLAVKSLDFAESKWS
YPFHANT-------QELFDAAKLPA-----------DQARSFFQAYAGAI----------
----------------QKAYGERV----YSPAKQA---------------YESHVVP---
AYGT
>A0A367JST7|unreviewed|Uncharacterized
KKNFFTRVASI-PIIQDSYLGAHSIVRQ----HAIGQ-------KALDYAETKIQTILV-
---SA---------QS----------IDNK-----PLGTIFSHANDLGNRSLDLLERQFP
V-INSPT-------QEIIQPIKGRL-----------DQAISLWK----------------
-----------------EKGDRAS--------------------------MDR-------
ITDQ
>A0A367JW58|unreviewed|Uncharacterized
KKNFFTRVASI-PIIQDSYLGAHNIVRQ----HTIGQ-------KALDYAETKIQTILV-
---SA---------QS----------IDNK-----PLGTIFSHANDLGNRSLDLLERQFP
V-INSPT-------QEIIQPIKGRL-----------DQAVSLWK----------------
-----------------EKGDRAS--------------------------MDR-------
ITNQ
>A0A367K229|unreviewed|Uncharacterized
HFSFFNRVLSI-PLIRDSSTIVQHYANQ----NSISR-------FALNKAESTFKIAAS-
---MA---------SP----------YAEK------YKPHLLKADQLGCQSLDLVETKFP
V-VTQPP-------QKVYEDVKDKI-----------TYAASL------------------
------------------------------PVTRTTSS----------------------
----
>A0A4P9WBI1|unreviewed|Transcription
EQHFMQRVSNI-PLVNKSINQIGAAYEATKNASRVVK-------YSAESVETGVKT----
---IT---------KP----------VLNM------VEPALAPLDRLLCNQMDKLERSFP
S-IISPH-------PSHPSSQPPITP------RHPHPIHSSSSYQTMDGI----------
----------D--SPRESEIRTRPRSRSASS-------------------VDLLSPP---
PVPL
>A0A4P9XSG8|unreviewed|Transcription
NDGFVTRVANI-PLVRSTIL----LYDKSKANSRVVK-------YGAEMVESSVKT----
---IS---------QP----------VLNR------LEPQLGQLDEFACRQLDKVRPDTN
P-------------------------------------GVDGLRRRNTVG----------
---------------QMDQGRRRLH-----------------------------------
----
>A0A4P9ZZ01|unreviewed|Uncharacterized
PSNFVTRLFHL-PLVHDTVTHVYATATD--PTARYAR-------LTNPLVGYTATLLHR-
AQDLS---------EP----------YVER------LQGPLGTLDSFGCQSLDLLESRFP
I-LTKPT-------DEVLECGKQTY-----------QVYYDSVS----------------
---------------------RNV----TRPFTCASAQ------------AQDRMAQ---
VVSK
>A0A4S4M0P0|unreviewed|Uncharacterized
EITVISRVASI-PLVNDSLAAAYSTVSS----NPYTL-------QVYNTAHAISSSAVR-
---YS---------EP----------LASR------LAPLIVRADGFANKAVDAVEQRYP
YPFKTPT-------GEIYNDLKGSA-----------DHAKGYAT----------------
-----------------KTLDDKV----KNPAVAVAQG------------IDQRFAP---
LVDY
>A0A507CBG8|unreviewed|Uncharacterized
QEHFMQRVTNI-PIVNKSINQIGAVYEAGKNTSRIVR-------YSAETVETGVKS----
---IS---------GP----------ILDK------LEPALAPLDRFACNQLDKLERAVP
S-VFSPVPGG----SPVMESASIDP-----------------------------------
-------------------------SLSGDAVDRMMA-------------IDSSRPP---
QIPF
>A0A507DP49|unreviewed|Uncharacterized
QEHFMQRVTNI-PIVNKSINQIGAVYEAGKNTSRIVR-------YSAETVETGVKS----
---IS---------GP----------ILDK------LEPALAPLDRFACNQLDKLERAVP
S-VFSPVPGG----SPLIEPSTIQ------------------------------------
-------------------------SLENDDSNRAYG--------------------QSH
IVSM
>A0A507E6K4|unreviewed|Uncharacterized
QEHFMQRVQNI-PLVNKSMNQISTVYEATKNASRVVK-------YSAESVETGVKT----
---IT---------KP----------VFNK------LEPALAPLDRFACTQLDKLERSFP
S-IMGSS-------PPIPETL---------------------------------------
-------------EPPRLEYRSRPRSLSSGSMSSISS-------------MDLLQPP---
NVPL
>A0A507E8T8|unreviewed|Uncharacterized
QEHFMQRVSNI-PLVNKSINQISTAYEATKNASRVVK-------YSAESVETGVKT----
---IT---------KP----------VFDK------LEPALAPLDRFACTQLDKLERSFP
S-IMGSN-------SLPPSQDMDDM-----------------------------------
-------------SDGSREYRSRPRSLSTSSVSSISS-------------VDLLQPP---
NVPL
>A0A5C3FSU2|unreviewed|Uncharacterized
HSAALKKIASV-PLVSDSLSFAQSTIQA----HPLLA-------TTYGYGENLVNSSLK-
---AA---------QP----------ITNR------IHPQLAYVDSLAVKSLDFAESKWA
APFHTNT-------QELLDAAKVPA-----------DHARGYVQAYTAAL----------
----------------HKAYGERV----YTPAKSA---------------YESHIVP---
AYDS
>A0A5E3X8P9|unreviewed|Uncharacterized
QLTILGRVTSI-PLVHDSLGYLDSTLSA----NSYLR-------TPYATAQAITSSALQ-
---YS---------EP----------ITTR------LAPLITRADGLANQGLDAVESRYP
YPFKTPT-------EQISTDLKERT-----------DYARDVAN----------------
-----------------KTIDERV----RAPVYTVVNG------------VDQRLTP---
LVDY
>G4TX08|unreviewed|Uncharacterized
SLTFPLRVLQI-PLVHSSLDTIHNTLSS----SPYTK-------SAYQTSTAFAHTALDT
AARVT---------AP----------VYPK------VLPIVTAADGYANKGLDTLQSRFP
YPFESSP-------ETMYNDLKKAP-----------EDARNVAY----------------
-----------------KTIDERI----KTPAYGLAKD------------VDARLAP---
LVDL
>G7E6I9|unreviewed|Uncharacterized
SPTFINRVASI-PVVSDTINKAQEIVNS----NSYSA-------AAYKQADKVAQTLYR-
---AT---------EP----------VQKA------LGPQIGVVDTYANKGLDFIEARVP
T-AFAPT-------SEVIATARKPA-----------DDAAQFAKRNLGGV----------
------------------------------------------------------------
----
>M2RB66|unreviewed|Uncharacterized
EITILSRVASI-PVVASSLNTIHTTLTN----NAYTR-------QPYTTAQGISKSALS-
---YT---------EP----------LQKR------LAPVITRADEYANKGLDVIESRYP
YPFKTPT-------EDIYRDLKGQS-----------DHAKDVAN----------------
-----------------KTLDERV----RSPALSVAQG------------IDQRMAP---
IVDY
>M9LYE4|unreviewed|Uncharacterized
QSAALKKIVSV-PLVSDSLSFAQSTIQA----HPLLA-------TTYGYGENLVNSSLK-
---AA---------QP----------ITNR------IHPQLAYVDSLALKSLDFAESKWA
APFHTNT-------QELFDAAKVPA-----------DHARGFVQAYTAAL----------
----------------QKAYGERV----YTPAKSA---------------YESHIVP---
AYDS
>W3VUR7|unreviewed|Uncharacterized
QSAALKKIVSV-PLVSDSLSFAQSTIQA----HPLLA-------TTYGYGENLVNSSLK-
---AA---------QP----------ITNR------IHPQLAYVDSLALKSLDFAESKWA
APFHTNT-------QELFDAAKVPA-----------DHARGFVQAYTAAL----------
----------------QKAYGERV----YTPAKSA---------------YESHIVP---
AYDS
