# Supplementary material for: LDIP cooperates with SEIPIN and LDAP to facilitate lipid droplet biogenesis in Arabidopsis
Source: Plant Cell. 2021 Jun 9;33(9):3076–103. doi: 10.1093/plcell/koab179 (PMC8462815; doi:10.1093/plcell/koab179)
Supplement: koab179_Supplementary_Data [file koab179_supplementary_data.zip › tpc.00378.2021-s10.txt]

Supplemental Data. Pyc and Gidda et al. (2021). Plant Cell.
Supplemental Dataset S12. List of 53 angiosperm and gymnosperm LDAP sequences.
Query         A6QLL0|reviewed|Perilipin-5|taxID:9913
Match_columns 139
No_of_seqs    58 out of 77
Neff          5.06595
Searched_HMMs 100797
Date          Tue Aug 11 18:18:36 2020
Command       hhsearch -cpu 8 -i ../results/full.a3m -d /cluster/toolkit/production/databases/hh-suite/mmcif70/pdb70 -d /cluster/toolkit/production/databases/hh-suite/Proteomes/Arabidopsis_thaliana_TAIR10/Arabidopsis_thaliana_TAIR10 -o ../results/Nterm3_75versusAt_3.hhr -oa3m ../results/Nterm3_75versusAt_3.a3m -p 20 -Z 250 -loc -z 1 -b 1 -B 250 -ssm 2 -sc 1 -seq 1 -dbstrlen 10000 -norealign -maxres 32000 -contxt /cluster/toolkit/production/bioprogs/tools/hh-suite-build-new/data/context_data.crf 

 No Hit                             Prob E-value P-value  Score    SS Cols Query HMM  Template HMM
  1 NP_187201.1 Rubber elongation   95.4   0.093 9.2E-07   45.7   5.9  115   14-139    32-152 (246)
  2 NP_176904.1 Rubber elongation   93.7    0.25 2.5E-06   43.1   4.6   92   14-112    23-119 (240)
  3 NP_849856.1 Rubber elongation   93.7    0.25 2.5E-06   43.1   4.6   92   14-112    23-119 (240)
  4 NP_182299.1 Rubber elongation   93.4    0.64 6.4E-06   40.6   6.5   67   14-87     51-121 (235)
  5 1NFN_A APOLIPOPROTEIN E3; LIPI  73.0      87 0.00087   25.8   8.8  122   13-138    63-190 (191)
  6 NP_001117564.1 transmembrane p  49.5 3.5E+02  0.0035   24.9   8.8   75   14-88     18-92  (255)
  7 1OR3_A APOLIPOPROTEIN E; LIPID  46.1 2.8E+02  0.0027   22.6   9.7   74   13-86     63-137 (165)
  8 NP_197697.1 calcium sensing re  35.5 3.3E+02  0.0033   26.1   6.8   56    8-77     67-122 (387)
  9 3R2P_A Apolipoprotein A-I; amp  33.5 4.4E+02  0.0044   21.4   9.2   74   13-86     46-120 (185)
 10 6NCO_A Apolipoprotein E; Lipid  31.0 5.5E+02  0.0055   21.7   9.6   74   13-86     83-157 (185)
 11 NP_001330406.1 ENTH/ANTH/VHS s  27.5   6E+02  0.0059   25.3   7.2   89    3-102   207-298 (544)
 12 NP_198370.1 ENTH/ANTH/VHS supe  27.5   6E+02  0.0059   25.3   7.2   89    3-102   207-298 (544)
 13 NP_172944.1 ENTH/ANTH/VHS supe  26.9   6E+02  0.0059   26.5   7.3   94    3-107   214-310 (692)
 14 1HX8_A SYNAPSE-ENRICHED CLATHR  26.8 7.2E+02  0.0072   21.7   7.1   90    2-102   203-294 (299)
 15 NP_565267.1 ENTH/ANTH/VHS supe  26.7 6.7E+02  0.0066   25.2   7.4   90    2-102   213-305 (571)
 16 NP_001331124.1 calcium sensing  26.6 6.5E+02  0.0065   23.9   6.9   56    8-77     67-122 (310)
 17 1GS9_A APOLIPOPROTEIN E; LIPID  26.4 6.1E+02   0.006   20.7   9.5   74   13-86     63-137 (165)
 18 4MOD_A HR1 of S protein, LINKE  26.3 3.3E+02  0.0033   22.7   4.5   55   14-82     25-82  (129)
 19 NP_683306.1 ENTH/ANTH/VHS supe  25.2 7.9E+02  0.0079   22.7   7.2   90    3-102   184-276 (339)
 20 1Z23_A CRK-associated substrat  24.8 5.9E+02  0.0059   21.4   5.9   51   10-73     53-103 (163)
 21 4ZMK_A Telomere length regulat  24.3   5E+02   0.005   19.0   4.6   53    5-58     18-70  (71)
 22 2IMU_A Structural polyprotein   23.6 2.8E+02  0.0028   19.1   3.1   36   43-82      4-39  (46)
 23 3G80_A Protein B2; RNA-binding  23.3 6.5E+02  0.0064   20.0   6.5   68   13-85     15-86  (97)
 24 NP_001321427.1 ENTH/ANTH/VHS s  23.3 7.9E+02  0.0078   25.7   7.4   94    3-107   209-305 (687)
 25 1AV1_B APOLIPOPROTEIN A-I; LIP  23.1 7.2E+02  0.0072   20.4   9.3   73   14-86      4-77  (201)
 26 NP_001326093.1 Rubber elongati  23.0 8.7E+02  0.0086   21.3   7.2   63   12-82     31-107 (174)
 27 2LEM_A Apolipoprotein A-I; LIP  22.0 7.9E+02  0.0079   20.5   9.6   75   12-86     43-118 (216)
 28 2L81_A Enhancer of filamentati  22.0 7.2E+02  0.0071   21.3   5.9   51   10-73     57-107 (176)
 29 NP_565595.1 epsin N-terminal h  21.1   1E+03  0.0099   24.6   7.5   89    3-102   280-371 (653)
 30 NP_001323408.1 ENTH/VHS/GAT fa  20.1   1E+03    0.01   22.6   7.0   81   12-102   204-287 (377)

No 1
>NP_187201.1 Rubber elongation factor protein (REF) [Arabidopsis thaliana]
Probab=95.37  E-value=0.093  Score=45.73  Aligned_cols=115  Identities=15%  Similarity=0.131  Sum_probs=0.0  Template_Neff=4.800

Q ss_pred             HHHHHHHHHHHHHhhhhcChhHHHHHHHHHHHHHHHHHHHHHhhhhHHHHhH----HHHHHHHHHHHHHHHHHHHhCCc-
Q A6QLL0|reviewe   14 IRATCSAVSEAYSAAKDRHPLLGSACRLAEHCVCDLTTRALDHAQPLLSHLQ----PQLATVNDLACRGLDKLEEKLPF-   88 (139)
Q Consensus        14 V~~S~~~v~s~y~~tK~~~~~~~~~~~~ae~~v~t~~~~a~~~a~Pv~~rL~----P~i~~~D~~ackgLD~lE~k~P~-   88 (139)
                      +..++..+++.|+..|+++--++...+++|+.|++       ...|+.+|++    -.|..+|+=-...+..+++.+|- 
T Consensus        32 a~~a~~~~s~lY~yAKensGpLkpgV~tVE~tVkt-------VvgPVy~Kf~dvp~elL~fvD~KVDe~v~~~d~~vP~~  104 (246)
T NP_187201.1      32 AVEALLRFALIYAKAKDKSGPLKPGVESVEGAVKT-------VVGPVYEKYHDVPVEVLKYMDQKVDMSVTELDRRVPPV  104 (246)
T ss_pred             HHHHHHHHHHHHHHHHHhcCCCCCchHHHHHHHhh-------cHHHHHHHhcCCCHHHHHhhcHHHhHHHHHHHhhCCcc


Q ss_pred             cCCCchHHHHhcccccccccchhhHh-HHHcchhccchhHHHhhhhhhhcCC
Q A6QLL0|reviewe   89 LQQPSETVVTSAKGVVASGVTGMVGL-ARQGRRWSVELKRSVSHAMDVVLEK  139 (139)
Q Consensus        89 ~~~pt~ev~~~~k~~~~~~~~~~~~~-~~rv~~~~~s~a~~~~~~vD~~~~p  139 (139)
                      +++-+.....-+.+...-+.+.+... +.-+    ...+..++..+-....|
T Consensus       105 ~K~~s~qa~~a~qkape~a~~~~~ev~~~Gv----~~aa~~~a~~~y~k~~p  152 (246)
T NP_187201.1     105 VKQVSAQAISAAQIAPIVARALASEVRRAGV----VETASGMAKSVYSKYEP  152 (246)
T ss_pred             hHHHHHHHHHHHHHHHHHHHHHHHHHHHhCH----HHHHHHHHHHHHHhchH


No 2
>NP_176904.1 Rubber elongation factor protein (REF) [Arabidopsis thaliana]
Probab=93.65  E-value=0.25  Score=43.08  Aligned_cols=92  Identities=16%  Similarity=0.106  Sum_probs=0.0  Template_Neff=4.500

Q ss_pred             HHHHHHHHHHHHHhhhhcChhHHHHHHHHHHHHHHHHHHHHHhhhhHHHHhH----HHHHHHHHHHHHHHHHHHHhCCc-
Q A6QLL0|reviewe   14 IRATCSAVSEAYSAAKDRHPLLGSACRLAEHCVCDLTTRALDHAQPLLSHLQ----PQLATVNDLACRGLDKLEEKLPF-   88 (139)
Q Consensus        14 V~~S~~~v~s~y~~tK~~~~~~~~~~~~ae~~v~t~~~~a~~~a~Pv~~rL~----P~i~~~D~~ackgLD~lE~k~P~-   88 (139)
                      +..++..+++.|+-.|+++--++...+++|+.|++       ...|+.+|++    -.|..+|+=-...+..+.+..|- 
T Consensus        23 ai~a~v~~s~lY~yAKenSGpLkpgV~tVE~tVkt-------VvgPVy~Kf~dvP~elL~FvD~KVDe~v~~~d~~vPp~   95 (240)
T NP_176904.1      23 TIHILASVSNLYEYAKQNSGPLKSAVEKVEGAVTT-------VVTPVYQKFKDVPDSLLVFLDHKVGEVSYKFDEHAPPM   95 (240)
T ss_pred             HHHHHHHHHHHHHHHHHHcCCCchhHHHHHHHHHH-------hHHHhHHHhcCCChHHHHhcccccchHhHhhHhcCCcH


Q ss_pred             cCCCchHHHHhcccccccccchhh
Q A6QLL0|reviewe   89 LQQPSETVVTSAKGVVASGVTGMV  112 (139)
Q Consensus        89 ~~~pt~ev~~~~k~~~~~~~~~~~  112 (139)
                      +++-+......+.+...-+.+.+.
T Consensus        96 ~K~~s~qa~~~aqka~e~a~~va~  119 (240)
T NP_176904.1      96 AKKVVNQAHVLIYKATEKAQSFVK  119 (240)
T ss_pred             HHHHHHHHHHHHHHHHHHHHHHHH


No 3
>NP_849856.1 Rubber elongation factor protein (REF) [Arabidopsis thaliana]
Probab=93.65  E-value=0.25  Score=43.08  Aligned_cols=92  Identities=16%  Similarity=0.106  Sum_probs=0.0  Template_Neff=4.500

Q ss_pred             HHHHHHHHHHHHHhhhhcChhHHHHHHHHHHHHHHHHHHHHHhhhhHHHHhH----HHHHHHHHHHHHHHHHHHHhCCc-
Q A6QLL0|reviewe   14 IRATCSAVSEAYSAAKDRHPLLGSACRLAEHCVCDLTTRALDHAQPLLSHLQ----PQLATVNDLACRGLDKLEEKLPF-   88 (139)
Q Consensus        14 V~~S~~~v~s~y~~tK~~~~~~~~~~~~ae~~v~t~~~~a~~~a~Pv~~rL~----P~i~~~D~~ackgLD~lE~k~P~-   88 (139)
                      +..++..+++.|+-.|+++--++...+++|+.|++       ...|+.+|++    -.|..+|+=-...+..+.+..|- 
T Consensus        23 ai~a~v~~s~lY~yAKenSGpLkpgV~tVE~tVkt-------VvgPVy~Kf~dvP~elL~FvD~KVDe~v~~~d~~vPp~   95 (240)
T NP_849856.1      23 TIHILASVSNLYEYAKQNSGPLKSAVEKVEGAVTT-------VVTPVYQKFKDVPDSLLVFLDHKVGEVSYKFDEHAPPM   95 (240)
T ss_pred             HHHHHHHHHHHHHHHHHHcCCCchhHHHHHHHHHH-------hHHHhHHHhcCCChHHHHhcccccchHhHhhHhcCCcH


Q ss_pred             cCCCchHHHHhcccccccccchhh
Q A6QLL0|reviewe   89 LQQPSETVVTSAKGVVASGVTGMV  112 (139)
Q Consensus        89 ~~~pt~ev~~~~k~~~~~~~~~~~  112 (139)
                      +++-+......+.+...-+.+.+.
T Consensus        96 ~K~~s~qa~~~aqka~e~a~~va~  119 (240)
T NP_849856.1      96 AKKVVNQAHVLIYKATEKAQSFVK  119 (240)
T ss_pred             HHHHHHHHHHHHHHHHHHHHHHHH


No 4
>NP_182299.1 Rubber elongation factor protein (REF) [Arabidopsis thaliana]
Probab=93.36  E-value=0.64  Score=40.58  Aligned_cols=67  Identities=22%  Similarity=0.205  Sum_probs=0.0  Template_Neff=4.400

Q ss_pred             HHHHHHHHHHHHHhhhhcChhHHHHHHHHHHHHHHHHHHHHHhhhhHHHHhH----HHHHHHHHHHHHHHHHHHHhCC
Q A6QLL0|reviewe   14 IRATCSAVSEAYSAAKDRHPLLGSACRLAEHCVCDLTTRALDHAQPLLSHLQ----PQLATVNDLACRGLDKLEEKLP   87 (139)
Q Consensus        14 V~~S~~~v~s~y~~tK~~~~~~~~~~~~ae~~v~t~~~~a~~~a~Pv~~rL~----P~i~~~D~~ackgLD~lE~k~P   87 (139)
                      +..++..+++.|+-.|+++--++...+++|+.|++       ...|+.+|++    -.|..+|+=-...+..+.+..|
T Consensus        51 ai~a~v~~s~lY~yAKenSGpLkpgV~tVE~tVkt-------VvgPVy~Kf~dvP~elLkFvDrKVDe~v~~~d~~vP  121 (235)
T NP_182299.1      51 AVYFAACFSTLYELAKDNAGPLKLGVENIEDCVRT-------VLAPLYEKFHDVPFKLLLFVDRKVDDVFFDVETYVP  121 (235)
T ss_pred             HHHHHHHHHHHHHHHHHhcCCCccchHHHHHHHHH-------hHHHHHHHhccCChHHHHHHhhhhhHHHHHHHhhcC


No 5
>1NFN_A APOLIPOPROTEIN E3; LIPID TRANSPORT, HEPARIN-BINDING, PLASMA PROTEIN; 1.8A {Homo sapiens} SCOP: a.24.1.1; Related PDB entries: 1YA9_A 1EA8_A 1B68_A 1H7I_A 1NFO_A 2KC3_A
Probab=72.95  E-value=87  Score=25.81  Aligned_cols=122  Identities=11%  Similarity=0.055  Sum_probs=0.0  Template_Neff=8.100

Q ss_pred             hHHHHHHHHHHHHHhhhhc-ChhHHHHHHHHHHHHHHHHHHHHHhhhhHHHHhHHHHHHHHHHHHHHHHHHHHhC-Cc--
Q A6QLL0|reviewe   13 LIRATCSAVSEAYSAAKDR-HPLLGSACRLAEHCVCDLTTRALDHAQPLLSHLQPQLATVNDLACRGLDKLEEKL-PF--   88 (139)
Q Consensus        13 LV~~S~~~v~s~y~~tK~~-~~~~~~~~~~ae~~v~t~~~~a~~~a~Pv~~rL~P~i~~~D~~ackgLD~lE~k~-P~--   88 (139)
                      ++.++++.++..+++.+.. .|++.-.......-+..+-.......+.+..+|.|....+-.-..+.++-|..++ ||  
T Consensus        63 ~l~~~~~~l~~~~~~l~~kL~P~~~el~~~l~~~~~~L~~~l~~~l~~l~~kL~p~~eel~~~l~~~~e~lr~~L~p~~~  142 (191)
T 1NFN_A           63 LMDETMKELKAYKSELEEQLTPVAEETRARLSKELQAAQARLGADMEDVCGRLVQYRGEVQAMLGQSTEELRVRLASHLR  142 (191)
T ss_dssp             HHHHHHHHHHHHHHHHTTC----------CHHHHHHHHHHHHHHHHHHHHHHHHHHHHHHHHTTTCCCHHHHHHHHHHHH
T ss_pred             HHHHHHHHHHHHHHHHHHHhHHHHHHHHHHHHHHHHHHHHHHHHHHHHHHHhHHhhHHHHHHHHHHcHHHHHHHHHHHHH


Q ss_pred             -cCCCchHHHHhcccccccccchhhHh-HHHcchhccchhHHHhhhhhhhcC
Q A6QLL0|reviewe   89 -LQQPSETVVTSAKGVVASGVTGMVGL-ARQGRRWSVELKRSVSHAMDVVLE  138 (139)
Q Consensus        89 -~~~pt~ev~~~~k~~~~~~~~~~~~~-~~rv~~~~~s~a~~~~~~vD~~~~  138 (139)
                       +...-..-+++++..........+.. ...+    ......+..-++....
T Consensus       143 ~l~~~l~~~~eelr~~L~p~~e~l~~k~~~~~----eel~~~l~P~~~~l~~  190 (191)
T 1NFN_A          143 KLRKRLLRDADDLQKRLAVYQAGAREGAERGL----SAIRERLGPLVEQGRV  190 (191)
T ss_dssp             HHHHHHHHHHHHHHHHHHHHTC------------------------------
T ss_pred             HHHHHHHHHHHHHHHHHHHHHHHHHHHHHHHH----HHHHHHHHHHHHHhcc


No 6
>NP_001117564.1 transmembrane protein [Arabidopsis thaliana]
Probab=49.51  E-value=3.5e+02  Score=24.91  Aligned_cols=75  Identities=12%  Similarity=0.073  Sum_probs=0.0  Template_Neff=3.500

Q ss_pred             HHHHHHHHHHHHHhhhhcChhHHHHHHHHHHHHHHHHHHHHHhhhhHHHHhHHHHHHHHHHHHHHHHHHHHhCCc
Q A6QLL0|reviewe   14 IRATCSAVSEAYSAAKDRHPLLGSACRLAEHCVCDLTTRALDHAQPLLSHLQPQLATVNDLACRGLDKLEEKLPF   88 (139)
Q Consensus        14 V~~S~~~v~s~y~~tK~~~~~~~~~~~~ae~~v~t~~~~a~~~a~Pv~~rL~P~i~~~D~~ackgLD~lE~k~P~   88 (139)
                      ..+.+...+.+|..+|+...-+..+...+....--....++...-|++-..-..|.-+|+.-+--=|.+|.-||.
T Consensus        18 g~SilAi~~~~y~raq~l~gP~G~~a~~i~rk~~~~~~~~a~l~~p~~~q~LaiLSF~Dd~ILaie~vvE~~FPp   92 (255)
T NP_001117564.1   18 GGVILSMTRVLYTRSQTLMKKKKNLSSWLLRKLFEFVIFFVSMTSPFHRHFLAVLSVADDHILALQDAIETYFPS   92 (255)
T ss_pred             HHHHHHHHHHHHHHHHhcccccccHHHHHHHHHHHHHHHHHHhhhHHHHHHHHHHHHHhHhhhhHHHHHHHHCCC


No 7
>1OR3_A APOLIPOPROTEIN E; LIPID TRANSPORT, HEPARIN-BINDING, PLASMA PROTEIN; 1.73A {Homo sapiens} SCOP: a.24.1.1; Related PDB entries: 1OR2_A
Probab=46.06  E-value=2.8e+02  Score=22.65  Aligned_cols=74  Identities=12%  Similarity=0.122  Sum_probs=0.0  Template_Neff=7.700

Q ss_pred             hHHHHHHHHHHHHHhhhhc-ChhHHHHHHHHHHHHHHHHHHHHHhhhhHHHHhHHHHHHHHHHHHHHHHHHHHhC
Q A6QLL0|reviewe   13 LIRATCSAVSEAYSAAKDR-HPLLGSACRLAEHCVCDLTTRALDHAQPLLSHLQPQLATVNDLACRGLDKLEEKL   86 (139)
Q Consensus        13 LV~~S~~~v~s~y~~tK~~-~~~~~~~~~~ae~~v~t~~~~a~~~a~Pv~~rL~P~i~~~D~~ackgLD~lE~k~   86 (139)
                      ++.++++.++.+++..+.. .|++....+....-+..+-.-.....+-+..+|.|.+..+-.-++..++-|.+++
T Consensus        63 ~l~~~~~~l~~~~e~l~~kl~P~~~e~~~~l~~~~e~Lr~kL~~~le~lk~~l~P~~eel~~~v~~~~eelr~~l  137 (165)
T 1OR3_A           63 LMDETMKELKAYKSELEEQLTPVAEETRARLSKELQAAQARLGADMEDVCGRLVQYRGEVQAMLGQSTEELRVRL  137 (165)
T ss_dssp             HHHHHHHHHHHHHHHHHHHCC-------CHHHHHHHHHHHHHHHHHHHHHHHHHHHHHHHTTSTTCCCHHHHHHH
T ss_pred             HHHHHHHHHHHHHHHHHHhccHHHHHHHHHHHHHHHHHHHHHHHHHHHHHHHHHHHHHHHHHHHHHcHHHHHHHH


No 8
>NP_197697.1 calcium sensing receptor [Arabidopsis thaliana]
Probab=35.47  E-value=3.3e+02  Score=26.06  Aligned_cols=56  Identities=18%  Similarity=0.189  Sum_probs=0.0  Template_Neff=6.000

Q ss_pred             HHcCHhHHHHHHHHHHHHHhhhhcChhHHHHHHHHHHHHHHHHHHHHHhhhhHHHHhHHHHHHHHHHHHH
Q A6QLL0|reviewe    8 VAALPLIRATCSAVSEAYSAAKDRHPLLGSACRLAEHCVCDLTTRALDHAQPLLSHLQPQLATVNDLACR   77 (139)
Q Consensus         8 V~sIPLV~~S~~~v~s~y~~tK~~~~~~~~~~~~ae~~v~t~~~~a~~~a~Pv~~rL~P~i~~~D~~ack   77 (139)
                      |.+|==|.+++++++..-.+          +++++...++++..    ..+|-.+.-.|.+..+-+.||+
T Consensus        67 ~~~~~~~~~~~~~~~~~~~~----------~~~~~~~~~~~~~~----~~k~~~~~a~p~~~~a~~~a~~  122 (387)
T NP_197697.1      67 VSSLTEVEKTINQVQETGSS----------VFDATQRVFQVVGD----ALKPALDTALPIAKQAGEEAMK  122 (387)
T ss_pred             HHHHHHHHHHHHHHHHHccc----------hHHHHHHHHHHHHH----HHHHHHHHHHHHHHHHHHHHHH


No 9
>3R2P_A Apolipoprotein A-I; amphipathic alpha-helix, major protein of; 2.2045A {Homo sapiens}
Probab=33.48  E-value=4.4e+02  Score=21.41  Aligned_cols=74  Identities=12%  Similarity=0.160  Sum_probs=0.0  Template_Neff=8.700

Q ss_pred             hHHHHHHHHHHHHHhhhhc-ChhHHHHHHHHHHHHHHHHHHHHHhhhhHHHHhHHHHHHHHHHHHHHHHHHHHhC
Q A6QLL0|reviewe   13 LIRATCSAVSEAYSAAKDR-HPLLGSACRLAEHCVCDLTTRALDHAQPLLSHLQPQLATVNDLACRGLDKLEEKL   86 (139)
Q Consensus        13 LV~~S~~~v~s~y~~tK~~-~~~~~~~~~~ae~~v~t~~~~a~~~a~Pv~~rL~P~i~~~D~~ackgLD~lE~k~   86 (139)
                      ++.++++.++...+..+.. .|++.-........+..+-..-....+.+..+|.|.+..+-.-.+..++-+..++
T Consensus        46 ~l~~~~~~~~~~~~~l~~~l~p~~~el~~~l~~~~~~l~~~L~~~~~el~~kl~p~~~el~~~~~~~~e~lr~~l  120 (185)
T 3R2P_A           46 KLLDNWDSVTSTFSKLREQLGPVTQEFWDNLEKETEGLRQEMSKDLEEVKAKVQPYLDDFQKKWQEEMELYRQKV  120 (185)
T ss_dssp             CCCTTCSCSSCHHHHHHHHHCSCCHHHHHHHHHHHHHHHHHHHHHHHHHHHHHHHHHHHHHHHHHHHHHHHHHHH
T ss_pred             HhhhcHHHHHHHHHHHHHHHHHHHHHHHHHHHHHHHHHHHHHHHHHHHHHHHHHHHHHHHHHHHHHHHHHHHHHH


No 10
>6NCO_A Apolipoprotein E; Lipid Binding, LIPID TRANSPORT; HET: KQP; 1.707A {Homo sapiens}; Related PDB entries: 6NCN_A
Probab=30.98  E-value=5.5e+02  Score=21.72  Aligned_cols=74  Identities=12%  Similarity=0.119  Sum_probs=0.0  Template_Neff=7.000

Q ss_pred             hHHHHHHHHHHHHHhhhhc-ChhHHHHHHHHHHHHHHHHHHHHHhhhhHHHHhHHHHHHHHHHHHHHHHHHHHhC
Q A6QLL0|reviewe   13 LIRATCSAVSEAYSAAKDR-HPLLGSACRLAEHCVCDLTTRALDHAQPLLSHLQPQLATVNDLACRGLDKLEEKL   86 (139)
Q Consensus        13 LV~~S~~~v~s~y~~tK~~-~~~~~~~~~~ae~~v~t~~~~a~~~a~Pv~~rL~P~i~~~D~~ackgLD~lE~k~   86 (139)
                      ++.++++.++..++..+.. .|++.........-...+-.......+-+..+|.|....+-.-.+..++-|..++
T Consensus        83 ~l~~~l~~l~~~~~~l~~kL~P~~~e~~~~l~~~~e~Lr~kL~~~leelr~kL~Py~eeL~~~v~~~lEeLr~~L  157 (185)
T 6NCO_A           83 LMDETMKELKAYKSELEEQLTPVAEETRARLSKELQAAQARLGADMEDVRGRLVQYRGEVQAMLGQSTEELRVRL  157 (185)
T ss_dssp             HHHHHHHHHHHHHHHHTTSCCCCCHHHHHHHHHHHHHHHHHHHHHHHHHHHHHHHHHHHHHHTTTCCCHHHHHHH
T ss_pred             HHHHHHHHHHHHHHHHHHhHHHHHHHHHHHHHHHHHHHHHHHHHHHHHHHHHHHHHHHHHHHHHHHHHHHHHHHH


No 11
>NP_001330406.1 ENTH/ANTH/VHS superfamily protein [Arabidopsis thaliana]
Probab=27.48  E-value=6e+02  Score=25.32  Aligned_cols=89  Identities=12%  Similarity=0.183  Sum_probs=0.0  Template_Neff=7.000

Q ss_pred             chHHHHHcCHhHHHHHHHHHHHHHhhhhcChhHHHHHHHHHHHHHHHHHHHHHhhhhHHHHhHHHHHHHHHHH--HHHHH
Q A6QLL0|reviewe    3 SVVQRVAALPLIRATCSAVSEAYSAAKDRHPLLGSACRLAEHCVCDLTTRALDHAQPLLSHLQPQLATVNDLA--CRGLD   80 (139)
Q Consensus         3 ~f~~RV~sIPLV~~S~~~v~s~y~~tK~~~~~~~~~~~~ae~~v~t~~~~a~~~a~Pv~~rL~P~i~~~D~~a--ckgLD   80 (139)
                      +.+-+.+=.|||.+++.    .|..      +......+.+..+.--.. -+..+--+.+|+.-|...+.+|.  ||+++
T Consensus       207 n~lv~~Al~llv~Ds~~----LY~~------i~~~l~~Lld~ffem~~~-da~kal~iykrf~~q~~~L~~Fy~~ck~l~  275 (544)
T NP_001330406.1  207 NHIIQLALSMVISESTK----IYQA------LTDGIDNLVDKFFDMQRN-DAVKALDMYRRAVKQAGRLSEFFEVCKSVN  275 (544)
T ss_pred             cHHHHHHHHHHHHHHHH----HHHH------HHHHHHHHHHHHhhCCHH-HHHHHHHHHHHHHHHHHHHHHHHHHHHhcC


Q ss_pred             HHHH-hCCccCCCchHHHHhccc
Q A6QLL0|reviewe   81 KLEE-KLPFLQQPSETVVTSAKG  102 (139)
Q Consensus        81 ~lE~-k~P~~~~pt~ev~~~~k~  102 (139)
                      .... .||.|..++.+.++...+
T Consensus       276 ~~~~~~~P~l~~~p~~~l~~lee  298 (544)
T NP_001330406.1  276 VGRGERFIKIEQPPTSFLQAMEE  298 (544)
T ss_pred             CCCCCCCccCCCCChHHHHHHHH


No 12
>NP_198370.1 ENTH/ANTH/VHS superfamily protein [Arabidopsis thaliana]
Probab=27.48  E-value=6e+02  Score=25.32  Aligned_cols=89  Identities=12%  Similarity=0.183  Sum_probs=0.0  Template_Neff=7.000

Q ss_pred             chHHHHHcCHhHHHHHHHHHHHHHhhhhcChhHHHHHHHHHHHHHHHHHHHHHhhhhHHHHhHHHHHHHHHHH--HHHHH
Q A6QLL0|reviewe    3 SVVQRVAALPLIRATCSAVSEAYSAAKDRHPLLGSACRLAEHCVCDLTTRALDHAQPLLSHLQPQLATVNDLA--CRGLD   80 (139)
Q Consensus         3 ~f~~RV~sIPLV~~S~~~v~s~y~~tK~~~~~~~~~~~~ae~~v~t~~~~a~~~a~Pv~~rL~P~i~~~D~~a--ckgLD   80 (139)
                      +.+-+.+=.|||.+++.    .|..      +......+.+..+.--.. -+..+--+.+|+.-|...+.+|.  ||+++
T Consensus       207 n~lv~~Al~llv~Ds~~----LY~~------i~~~l~~Lld~ffem~~~-da~kal~iykrf~~q~~~L~~Fy~~ck~l~  275 (544)
T NP_198370.1     207 NHIIQLALSMVISESTK----IYQA------LTDGIDNLVDKFFDMQRN-DAVKALDMYRRAVKQAGRLSEFFEVCKSVN  275 (544)
T ss_pred             cHHHHHHHHHHHHHHHH----HHHH------HHHHHHHHHHHHhhCCHH-HHHHHHHHHHHHHHHHHHHHHHHHHHHhcC


Q ss_pred             HHHH-hCCccCCCchHHHHhccc
Q A6QLL0|reviewe   81 KLEE-KLPFLQQPSETVVTSAKG  102 (139)
Q Consensus        81 ~lE~-k~P~~~~pt~ev~~~~k~  102 (139)
                      .... .||.|..++.+.++...+
T Consensus       276 ~~~~~~~P~l~~~p~~~l~~lee  298 (544)
T NP_198370.1     276 VGRGERFIKIEQPPTSFLQAMEE  298 (544)
T ss_pred             CCCCCCCccCCCCChHHHHHHHH


No 13
>NP_172944.1 ENTH/ANTH/VHS superfamily protein [Arabidopsis thaliana]
Probab=26.92  E-value=6e+02  Score=26.54  Aligned_cols=94  Identities=15%  Similarity=0.281  Sum_probs=0.0  Template_Neff=5.700

Q ss_pred             chHHHHHcCHhHHHHHHHHHHHHHhhhhcChhHHHHHHHHHHHHHHHHHHHHHhhhhHHHHhHHHHHHHHHHH--HHHHH
Q A6QLL0|reviewe    3 SVVQRVAALPLIRATCSAVSEAYSAAKDRHPLLGSACRLAEHCVCDLTTRALDHAQPLLSHLQPQLATVNDLA--CRGLD   80 (139)
Q Consensus         3 ~f~~RV~sIPLV~~S~~~v~s~y~~tK~~~~~~~~~~~~ae~~v~t~~~~a~~~a~Pv~~rL~P~i~~~D~~a--ckgLD   80 (139)
                      +.+-+.+=.+||.+++.    .|..      +......+.+..+.--..-|.+.-+ +.+|+.-|...+.+|-  ||+|+
T Consensus       214 N~lv~~AL~lVVkDSf~----LY~~------InegL~~LLd~FFeM~~~da~kaLe-IYkRf~~Q~d~L~~Fy~~ck~l~  282 (692)
T NP_172944.1     214 NHIIQYALSLVLKESFK----VYCA------INEGIINLVEKFFEMPRHEAIKALE-IYKRAGLQAGNLSAFYEVCKGLE  282 (692)
T ss_pred             CHHHHHHHHHHHHHHHH----HHHH------HHHHHHHHHHHHhcCCHHHHHHHHH-HHHHHHHhHHHHHHHHHHHHhcc


Q ss_pred             HHH-HhCCccCCCchHHHHhcccccccc
Q A6QLL0|reviewe   81 KLE-EKLPFLQQPSETVVTSAKGVVASG  107 (139)
Q Consensus        81 ~lE-~k~P~~~~pt~ev~~~~k~~~~~~  107 (139)
                      ... ..||-|..++.+.++.+.+.....
T Consensus       283 ~~r~~eiP~L~~~P~sfL~~LEEyvre~  310 (692)
T NP_172944.1     283 LARNFQFPVLREPPQSFLTTMEEYMRDA  310 (692)
T ss_pred             ccCCCCCCcCCCCChHHHHHHHHHHhcc


No 14
>1HX8_A SYNAPSE-ENRICHED CLATHRIN ADAPTOR PROTEIN LAP; all alpha, alpha helices repeats; HET: SO4; 2.2A {Drosophila melanogaster} SCOP: a.7.8.2, a.118.9.3; Related PDB entries: 1HX8_B
Probab=26.77  E-value=7.2e+02  Score=21.73  Aligned_cols=90  Identities=12%  Similarity=0.157  Sum_probs=0.0  Template_Neff=9.100

Q ss_pred             CchHHHHHcCHhHHHHHHHHHHHHHhhhhcChhHHHHHHHHHHHHHHHHHHHHHhhhhHHHHhHHHHHHHHHH--HHHHH
Q A6QLL0|reviewe    2 QSVVQRVAALPLIRATCSAVSEAYSAAKDRHPLLGSACRLAEHCVCDLTTRALDHAQPLLSHLQPQLATVNDL--ACRGL   79 (139)
Q Consensus         2 ~~f~~RV~sIPLV~~S~~~v~s~y~~tK~~~~~~~~~~~~ae~~v~t~~~~a~~~a~Pv~~rL~P~i~~~D~~--ackgL   79 (139)
                      .+.+-+-.=+||+.++..    .|..      +.+....+.+...+--..-|...-+ +.+++.-+...+-+|  -|+.+
T Consensus       203 ~~~~~~~~l~~~i~D~~~----lY~~------~~~~i~~ll~~~~~~~~~~a~~~l~-~y~rf~~~~~~l~~f~~~~~~l  271 (299)
T 1HX8_A          203 SNGVINMSFMLLFRDLIR----LFAC------YNDGIINLLEKYFDMNKKHARDALD-LYKKFLVRMDRVGEFLKVAENV  271 (299)
T ss_dssp             CSHHHHHHHHHHHHHHHH----HHHH------HHHHHHHHHHHHTTCCSHHHHHHHH-HHHHHHHHHHHHHHHHHHHHHT
T ss_pred             ccHHHHHHHHHHHHHHHH----HHHH------HHHHHHHHHHHHhcCCHHHHHHHHH-HHHHHHHHHHHHHHHHHHHHHc


Q ss_pred             HHHHHhCCccCCCchHHHHhccc
Q A6QLL0|reviewe   80 DKLEEKLPFLQQPSETVVTSAKG  102 (139)
Q Consensus        80 D~lE~k~P~~~~pt~ev~~~~k~  102 (139)
                      +.....+|-|..+|.+.++..++
T Consensus       272 ~~~~~~iP~L~~~p~~~~~~le~  294 (299)
T 1HX8_A          272 GIDKGDIPDLTKAPSSLLDALEQ  294 (299)
T ss_dssp             TCCGGGSCCCCCCCHHHHHHHHH
T ss_pred             CCCcCCCCCCCCCChhHHHHHHH


No 15
>NP_565267.1 ENTH/ANTH/VHS superfamily protein [Arabidopsis thaliana]
Probab=26.71  E-value=6.7e+02  Score=25.23  Aligned_cols=90  Identities=18%  Similarity=0.339  Sum_probs=0.0  Template_Neff=6.800

Q ss_pred             CchHHHHHcCHhHHHHHHHHHHHHHhhhhcChhHHHHHHHHHHHHHHHHHHHHHhhhhHHHHhHHHHHHHHHH--HHHHH
Q A6QLL0|reviewe    2 QSVVQRVAALPLIRATCSAVSEAYSAAKDRHPLLGSACRLAEHCVCDLTTRALDHAQPLLSHLQPQLATVNDL--ACRGL   79 (139)
Q Consensus         2 ~~f~~RV~sIPLV~~S~~~v~s~y~~tK~~~~~~~~~~~~ae~~v~t~~~~a~~~a~Pv~~rL~P~i~~~D~~--ackgL   79 (139)
                      .+.+-+.+=.|||.+++.    .|..      +...+..+.+....--..-|.. +--|.+|+.-|...+.+|  -||+|
T Consensus       213 ~n~lv~~AL~lvvkDs~~----LY~~------i~~~l~~LLd~ffem~~~da~k-al~Iykrf~~q~~~L~~Fy~~ck~l  281 (571)
T NP_565267.1     213 HNHVIQYALALVLKESFK----VYCA------INDGIINLIDKFFEMAKHEAIT-SLEIYKRAGQQARSLSDFYEACKGL  281 (571)
T ss_pred             ccHHHHHHHHHHHHHHHH----HHHH------HHHHHHHHHHHHHhcCHHHHHH-HHHHHHHHHHhHHHHHHHHHHHhhC


Q ss_pred             HHHH-HhCCccCCCchHHHHhccc
Q A6QLL0|reviewe   80 DKLE-EKLPFLQQPSETVVTSAKG  102 (139)
Q Consensus        80 D~lE-~k~P~~~~pt~ev~~~~k~  102 (139)
                      +... ..||-|..++...++..++
T Consensus       282 ~~~~~~e~P~L~~~p~~~L~~lee  305 (571)
T NP_565267.1     282 ELARNFQFPVLREPPQSFLTTMEE  305 (571)
T ss_pred             CcccCCCCCccCCCChhHHHHHHH


No 16
>NP_001331124.1 calcium sensing receptor [Arabidopsis thaliana]
Probab=26.59  E-value=6.5e+02  Score=23.94  Aligned_cols=56  Identities=18%  Similarity=0.189  Sum_probs=0.0  Template_Neff=4.200

Q ss_pred             HHcCHhHHHHHHHHHHHHHhhhhcChhHHHHHHHHHHHHHHHHHHHHHhhhhHHHHhHHHHHHHHHHHHH
Q A6QLL0|reviewe    8 VAALPLIRATCSAVSEAYSAAKDRHPLLGSACRLAEHCVCDLTTRALDHAQPLLSHLQPQLATVNDLACR   77 (139)
Q Consensus         8 V~sIPLV~~S~~~v~s~y~~tK~~~~~~~~~~~~ae~~v~t~~~~a~~~a~Pv~~rL~P~i~~~D~~ack   77 (139)
                      |.++==|.+++++++..-.+          +++++...++++..    ..+|-.+.--|.+..+-++|.+
T Consensus        67 v~s~~~v~~~~~~v~~~g~~----------~~~~~~~~~~~~~~----~~kp~~d~a~P~~~~a~~~a~k  122 (310)
T NP_001331124.1   67 VSSLTEVEKTINQVQETGSS----------VFDATQRVFQVVGD----ALKPALDTALPIAKQAGEEAMK  122 (310)
T ss_pred             HHhHHHHHHHHHHHHHhccc----------hHHHHHHHHHHHHH----HHHHHHHHHHHHHHHHHHHHHH


No 17
>1GS9_A APOLIPOPROTEIN E; LIPID TRANSPORT, HEPARIN-BINDING, PLASMA, LIPID; 1.7A {HOMO SAPIENS} SCOP: a.24.1.1; Related PDB entries: 6IWB_C 6IWB_A 1BZ4_A 1LE2_A 1LE4_A 1LPE_A 6CFE_A
Probab=26.37  E-value=6.1e+02  Score=20.74  Aligned_cols=74  Identities=12%  Similarity=0.119  Sum_probs=0.0  Template_Neff=7.700

Q ss_pred             hHHHHHHHHHHHHHhhhhc-ChhHHHHHHHHHHHHHHHHHHHHHhhhhHHHHhHHHHHHHHHHHHHHHHHHHHhC
Q A6QLL0|reviewe   13 LIRATCSAVSEAYSAAKDR-HPLLGSACRLAEHCVCDLTTRALDHAQPLLSHLQPQLATVNDLACRGLDKLEEKL   86 (139)
Q Consensus        13 LV~~S~~~v~s~y~~tK~~-~~~~~~~~~~ae~~v~t~~~~a~~~a~Pv~~rL~P~i~~~D~~ackgLD~lE~k~   86 (139)
                      .+.++++.++..++..+.. .|++....+.....+..+-.......+-+..+|.|....+-.-++..++-|.+++
T Consensus        63 ~l~~~~~~l~~~~e~l~~kl~P~~~e~~~~l~~~~e~Lr~kL~~~leelr~~l~P~~eel~~kv~~~~eelr~~l  137 (165)
T 1GS9_A           63 LMDETMKELKAYKSELEEQLTPVAEETRARLSKELQAAQARLGADMEDVRGRLVQYRGEVQAMLGQSTEELRVRL  137 (165)
T ss_dssp             HHHHHHHHHHHHHHHHTTSCCCCCSHHHHHHHHHHHHHHHHHHHHHHHHHHHHHHHHHHHHTSTTCCCHHHHHHH
T ss_pred             HHHHHHHHHHHHHHHHHHhHHHHHHHHHHHHHHHHHHHHHHHHHHHHHHHHHHHHHHHHHHHHHHHhHHHHHHHH


No 18
>4MOD_A HR1 of S protein, LINKER; MERS-CoV, Viral envelope proteins, Spike; 1.901A {Human betacoronavirus 2c EMC/2012}; Related PDB entries: 4NJL_A 4MOD_B
Probab=26.32  E-value=3.3e+02  Score=22.67  Aligned_cols=55  Identities=13%  Similarity=0.162  Sum_probs=0.0  Template_Neff=3.100

Q ss_pred             HHHHHHHHHHHHHhhhhcChhHHHHHHHHHHHHHHHHHHHHHhhhhHHHHhHHHHHHHHH---HHHHHHHHH
Q A6QLL0|reviewe   14 IRATCSAVSEAYSAAKDRHPLLGSACRLAEHCVCDLTTRALDHAQPLLSHLQPQLATVND---LACRGLDKL   82 (139)
Q Consensus        14 V~~S~~~v~s~y~~tK~~~~~~~~~~~~ae~~v~t~~~~a~~~a~Pv~~rL~P~i~~~D~---~ackgLD~l   82 (139)
                      |+++++.|+++.++          -.......++.+.+    --+-|..-++....++|.   -|..++|+|
T Consensus        25 ~~~AL~kIQ~VVN~----------q~~aL~~Lt~qL~~----NFgAISssi~dIy~rld~~~~~adaqvdrL   82 (129)
T 4MOD_A           25 TNEAFQKVQDAVNN----------NAQALSKLASELSN----TFGAISASIGDILVPRGSGGSGGSGGLEVL   82 (129)
T ss_dssp             HHHHHHHHHHHHHH----------HHHHHHHHHHC-------------------------------------
T ss_pred             HHHHHHHHHHHHHH----------HHHHHHHHHHHHHH----hhchhhHhHHHHhhhccCCCCCcccccchh


No 19
>NP_683306.1 ENTH/ANTH/VHS superfamily protein [Arabidopsis thaliana]
Probab=25.23  E-value=7.9e+02  Score=22.66  Aligned_cols=90  Identities=12%  Similarity=0.128  Sum_probs=0.0  Template_Neff=7.600

Q ss_pred             chHHHHHcCHhHHHHHHHHHHHHHhhhhcChhHHHHHHHHHHHHHHHHHHHHHhhhhHHHHhHHHHHHHHHHH--HHHHH
Q A6QLL0|reviewe    3 SVVQRVAALPLIRATCSAVSEAYSAAKDRHPLLGSACRLAEHCVCDLTTRALDHAQPLLSHLQPQLATVNDLA--CRGLD   80 (139)
Q Consensus         3 ~f~~RV~sIPLV~~S~~~v~s~y~~tK~~~~~~~~~~~~ae~~v~t~~~~a~~~a~Pv~~rL~P~i~~~D~~a--ckgLD   80 (139)
                      +.+-+-+-.|||.+++.    .|..      +...+..+.+..+.......+..+--+.+|+.-|...+.+|.  |+++.
T Consensus       184 n~l~~~al~llv~D~~~----Ly~~------i~~~l~~ll~~~f~~~~~~~a~~~l~iykrf~~q~~~L~~F~~~ck~l~  253 (339)
T NP_683306.1     184 IPVINEAMENVVSEIME----IYGW------ICRRIAEVLPNVHSKIGKTEADLALKIVAKSMKQGGELKKYFEFCKDLG  253 (339)
T ss_pred             cHHHHHHHHHHHHHHHH----HHHH------HHHHHHHHHHHHhhcCCHHHHHHHHHHHHHHHHHHHHHHHHHHHHHHhC


Q ss_pred             HH-HHhCCccCCCchHHHHhccc
Q A6QLL0|reviewe   81 KL-EEKLPFLQQPSETVVTSAKG  102 (139)
Q Consensus        81 ~l-E~k~P~~~~pt~ev~~~~k~  102 (139)
                      .. ...+|.|..+|...+..+.+
T Consensus       254 ~~~~~~iP~l~~~P~~ll~~Lee  276 (339)
T NP_683306.1     254 VSNAQEIPNFVRIPEADVIHLDE  276 (339)
T ss_pred             CCCcccCCCCCCCCHHHHHHHHH


No 20
>1Z23_A CRK-associated substrate; four-helix bundle, CELL ADHESION; NMR {Rattus norvegicus}
Probab=24.83  E-value=5.9e+02  Score=21.40  Aligned_cols=51  Identities=24%  Similarity=0.249  Sum_probs=0.0  Template_Neff=6.200

Q ss_pred             cCHhHHHHHHHHHHHHHhhhhcChhHHHHHHHHHHHHHHHHHHHHHhhhhHHHHhHHHHHHHHH
Q A6QLL0|reviewe   10 ALPLIRATCSAVSEAYSAAKDRHPLLGSACRLAEHCVCDLTTRALDHAQPLLSHLQPQLATVND   73 (139)
Q Consensus        10 sIPLV~~S~~~v~s~y~~tK~~~~~~~~~~~~ae~~v~t~~~~a~~~a~Pv~~rL~P~i~~~D~   73 (139)
                      +|+=|+.++..+...+..      ++.++.....+..+.       .-+-+..||.++|.++.+
T Consensus        53 ~l~~Ir~a~~~l~~sL~~------f~~Fa~g~~~NA~~~-------~D~~L~~kL~~lL~~L~~  103 (163)
T 1Z23_A           53 PVQDLKAAVAAVHGAVHE------LLEFARSAVSSATHT-------SDRTLHAKLSRQLQKMED  103 (163)
T ss_dssp             THHHHHHHHHHHHHHHHH------HHHHHHHHHTTCCCT-------TCCHHHHHHHHHHHHHHH
T ss_pred             CHHHHHHHHHHHHHHHHH------HHHHHHHHHHHHhcC-------CCHHHHHHHHHHHHHHHH


No 21
>4ZMK_A Telomere length regulator taz1; telomere, dimerization domain, fission yeast; 1.5A {Schizosaccharomyces pombe (strain 972 / ATCC 24843)}
Probab=24.33  E-value=5e+02  Score=19.03  Aligned_cols=53  Identities=19%  Similarity=0.236  Sum_probs=0.0  Template_Neff=1.000

Q ss_pred             HHHHHcCHhHHHHHHHHHHHHHhhhhcChhHHHHHHHHHHHHHHHHHHHHHhhh
Q A6QLL0|reviewe    5 VQRVAALPLIRATCSAVSEAYSAAKDRHPLLGSACRLAEHCVCDLTTRALDHAQ   58 (139)
Q Consensus         5 ~~RV~sIPLV~~S~~~v~s~y~~tK~~~~~~~~~~~~ae~~v~t~~~~a~~~a~   58 (139)
                      +..|.++-||+++++.|...+.. .+-+.-+..+.++.....+++-..|-..+|
T Consensus        18 isevvslglvssaldkitgllsa-dnlsetvsqardfshtlskslksrakslsq   70 (71)
T 4ZMK_A           18 ISEVVSLGLVSSALDKITGLLSA-DNLSETVSQARDFSHTLSKSLKSRAKSLSQ   70 (71)
T ss_dssp             SCHHHHHHHHHHHHHHHHHHHHH-CCCHHHHHHHHHHHHHHHHHHHHHHHHHHH
T ss_pred             hHHHHHHHHHHHHHHHHHccccc-cchhHHHHHHHHhHHHHHHHHHHHHHHhhc


No 22
>2IMU_A Structural polyprotein (PP) p1; IBDV, p4, BIRNAVIRUS, DPC, VP2; NMR {N/A}
Probab=23.61  E-value=2.8e+02  Score=19.08  Aligned_cols=36  Identities=25%  Similarity=0.360  Sum_probs=0.0  Template_Neff=3.600

Q ss_pred             HHHHHHHHHHHHHhhhhHHHHhHHHHHHHHHHHHHHHHHH
Q A6QLL0|reviewe   43 EHCVCDLTTRALDHAQPLLSHLQPQLATVNDLACRGLDKL   82 (139)
Q Consensus        43 e~~v~t~~~~a~~~a~Pv~~rL~P~i~~~D~~ackgLD~l   82 (139)
                      ..+++.+-+    .+-|+..+|-|+.+.+=+.+.+.+|.+
T Consensus         4 ~dllr~ir~----~a~P~~stl~P~~aPlig~~~~~~~~l   39 (46)
T 2IMU_A            4 KDIIRAIRR----IAVPVVSTLFPPAAPLAHAIGEGVDYL   39 (46)
T ss_dssp             HHHHHHHHH----HSHHHHHHHCSSTTHHHHCCCCCHHHH
T ss_pred             HHHHHHHHH----hhhhHHHhhCCCchhhhHHHHHHHHHH


No 23
>3G80_A Protein B2; RNA-binding, viral protein, suppressor of; 2.5A {Nodamura virus}; Related PDB entries: 3G80_B
Probab=23.33  E-value=6.5e+02  Score=19.97  Aligned_cols=68  Identities=19%  Similarity=0.176  Sum_probs=0.0  Template_Neff=1.900

Q ss_pred             hHHHHHHHHHHHHHhhhhcChhHHHHHHHHHHHHHHHHHHHHHhhhhHHHH----hHHHHHHHHHHHHHHHHHHHHh
Q A6QLL0|reviewe   13 LIRATCSAVSEAYSAAKDRHPLLGSACRLAEHCVCDLTTRALDHAQPLLSH----LQPQLATVNDLACRGLDKLEEK   85 (139)
Q Consensus        13 LV~~S~~~v~s~y~~tK~~~~~~~~~~~~ae~~v~t~~~~a~~~a~Pv~~r----L~P~i~~~D~~ackgLD~lE~k   85 (139)
                      .|+--++..+++|+=.|+--.-+..+++.++..+.+. .    ..-|=..|    +.--|..+...+.|--|-|-+|
T Consensus        15 ~~~~~m~amqs~yeLIq~lP~~l~q~~q~v~aaI~sl-~----~qdpnV~kDLdn~~acL~k~~~t~~rat~SLL~K   86 (97)
T 3G80_A           15 YFQGHMTNMSCAYELIKSLPAKLEQLAQETQATIQTL-M----IADPNVNKDLRAFCEFLTVQHQRAYRATNSLLIK   86 (97)
T ss_dssp             ---------CCHHHHHHTHHHHHHHHHHHHHHHHHTC-C----CCCHHHHHHHHHHHHHHHHHHHHHHHHHHHHHTS
T ss_pred             hhhhhhcccHHHHHHHHhhHHHHHHHHHHHHHHHHHH-H----hcCccHHHHHHHHHHHHHHHHHHHHHHHHHHhhc


No 24
>NP_001321427.1 ENTH/ANTH/VHS superfamily protein [Arabidopsis thaliana]
Probab=23.29  E-value=7.9e+02  Score=25.73  Aligned_cols=94  Identities=15%  Similarity=0.281  Sum_probs=0.0  Template_Neff=5.700

Q ss_pred             chHHHHHcCHhHHHHHHHHHHHHHhhhhcChhHHHHHHHHHHHHHHHHHHHHHhhhhHHHHhHHHHHHHHHHH--HHHHH
Q A6QLL0|reviewe    3 SVVQRVAALPLIRATCSAVSEAYSAAKDRHPLLGSACRLAEHCVCDLTTRALDHAQPLLSHLQPQLATVNDLA--CRGLD   80 (139)
Q Consensus         3 ~f~~RV~sIPLV~~S~~~v~s~y~~tK~~~~~~~~~~~~ae~~v~t~~~~a~~~a~Pv~~rL~P~i~~~D~~a--ckgLD   80 (139)
                      +.+-+.+=.+||.+++.    .|..      +......+.+..+.--..-|...-+ +.+|+.-|...+.+|-  ||+|+
T Consensus       209 N~lv~~AL~lVvkDS~~----LY~~------InegL~~LLd~FFeM~~~da~kaLe-IYkRf~~Q~d~L~~FY~~Ck~l~  277 (687)
T NP_001321427.1  209 NHIIQYALSLVLKESFK----VYCA------INEGIINLVEKFFEMPRHEAIKALE-IYKRAGLQAGNLSAFYEVCKGLE  277 (687)
T ss_pred             cHHHHHHHHHHHHHHHH----HHHH------HHHHHHHHHHHHhcCCHHHHHHHHH-HHHHHHHhHHHHHHHHHHHHhcc


Q ss_pred             HHH-HhCCccCCCchHHHHhcccccccc
Q A6QLL0|reviewe   81 KLE-EKLPFLQQPSETVVTSAKGVVASG  107 (139)
Q Consensus        81 ~lE-~k~P~~~~pt~ev~~~~k~~~~~~  107 (139)
                      ... ..||-|..++.+.++.+.+.....
T Consensus       278 ~~r~~e~P~L~~~P~sfL~~LEeyvr~~  305 (687)
T NP_001321427.1  278 LARNFQFPVLREPPQSFLTTMEEYMRDA  305 (687)
T ss_pred             cccCCCCCcCCCCChHHHHHHHHHHhcc


No 25
>1AV1_B APOLIPOPROTEIN A-I; LIPOPROTEIN, LIPID TRANSPORT, CHOLESTEROL METABOLISM; 4.0A {Homo sapiens} SCOP: h.5.1.1; Related PDB entries: 6CLZ_B 6CLZ_C 6CM1_B 6CM1_C 1AV1_D 1AV1_C 1AV1_A 6CC9_C 6CC9_A 6CCH_C 6CCH_A 6CCX_C 6CCX_A 2MSC_C 2MSC_A 2MSD_C 2MSD_A 2MSE_C 2MSE_A 4V6M_A0 4V6M_A1 6W4E_D 6W4E_A 6W4F_D 6W4F_A 6PTS_C 6PTS_A 6PTW_C 6PTW_A
Probab=23.06  E-value=7.2e+02  Score=20.43  Aligned_cols=73  Identities=12%  Similarity=0.172  Sum_probs=0.0  Template_Neff=8.900

Q ss_pred             HHHHHHHHHHHHHhhhhc-ChhHHHHHHHHHHHHHHHHHHHHHhhhhHHHHhHHHHHHHHHHHHHHHHHHHHhC
Q A6QLL0|reviewe   14 IRATCSAVSEAYSAAKDR-HPLLGSACRLAEHCVCDLTTRALDHAQPLLSHLQPQLATVNDLACRGLDKLEEKL   86 (139)
Q Consensus        14 V~~S~~~v~s~y~~tK~~-~~~~~~~~~~ae~~v~t~~~~a~~~a~Pv~~rL~P~i~~~D~~ackgLD~lE~k~   86 (139)
                      |.++++.++...+..+.. .|++.........-+..+-.......+-+..+|.|....+-.-.+..++-+..++
T Consensus         4 ~~~~~~~~~~~~~~l~~~l~p~~~el~~~l~~~~~~l~~~l~~~~~~l~~~l~p~~~el~~~~~~~le~lr~~l   77 (201)
T 1AV1_B            4 LLDNWDSVTSTFSKLREQLGPVTQEFWDNLEKETEGLRQEMSKDLEEVKAKVQPYLDDFQKKWQEEMELYRQKV   77 (201)
T ss_dssp             GGGHHHHHHTTHHHHHHHTTHCCCCCCHHHHHHHHHHHHHHHHHHHHHHHHHHHHHHHHHHHHHHHHHHHHHTT
T ss_pred             hhhhHHHHHHHHHHHHHHHHHHHHHHHHHHHHHHHHHHHHHHHHHHHHHHHHHHHHHHHHHHHHHHHHHHHHHH


No 26
>NP_001326093.1 Rubber elongation factor protein (REF) [Arabidopsis thaliana]
Probab=22.96  E-value=8.7e+02  Score=21.31  Aligned_cols=63  Identities=16%  Similarity=0.309  Sum_probs=0.0  Template_Neff=4.000

Q ss_pred             HhHHHHHHHHHHHHHhhhhcChhHH----------HHHHHHHHHHHHHHHHHHHhhhh----HHHHhHHHHHHHHHHHHH
Q A6QLL0|reviewe   12 PLIRATCSAVSEAYSAAKDRHPLLG----------SACRLAEHCVCDLTTRALDHAQP----LLSHLQPQLATVNDLACR   77 (139)
Q Consensus        12 PLV~~S~~~v~s~y~~tK~~~~~~~----------~~~~~ae~~v~t~~~~a~~~a~P----v~~rL~P~i~~~D~~ack   77 (139)
                      |+|....+++.+...+    .|-+.          .+.+++..+.++++.    ..+|    +..+.+|....---.+.+
T Consensus        31 p~vKq~ssqA~~~aqk----ape~Ar~va~Evq~~Gv~~aa~~~ak~~y~----k~ep~aK~ly~kYEpvAE~~avsaW~  102 (174)
T NP_001326093.1   31 PVVKQVSAQAISAAQI----APIVARALASEVRRAGVVETASGMAKSVYS----KYEPAAKELYANYEPKAEQCAVSAWK  102 (174)
T ss_pred             hHHHHHHHHHHHHHHH----hHHHHHHHHHHHHHhCHHHHHHHHHHHHHH----hchHHHHHHHHhhHHHHHHHHHHHHH


Q ss_pred             HHHHH
Q A6QLL0|reviewe   78 GLDKL   82 (139)
Q Consensus        78 gLD~l   82 (139)
                      +|..+
T Consensus       103 ~LN~l  107 (174)
T NP_001326093.1  103 KLNQL  107 (174)
T ss_pred             HHhcC


No 27
>2LEM_A Apolipoprotein A-I; LIPID TRANSPORT; NMR {Mus musculus}
Probab=22.02  E-value=7.9e+02  Score=20.51  Aligned_cols=75  Identities=12%  Similarity=0.066  Sum_probs=0.0  Template_Neff=8.800

Q ss_pred             HhHHHHHHHHHHHHHhhhhc-ChhHHHHHHHHHHHHHHHHHHHHHhhhhHHHHhHHHHHHHHHHHHHHHHHHHHhC
Q A6QLL0|reviewe   12 PLIRATCSAVSEAYSAAKDR-HPLLGSACRLAEHCVCDLTTRALDHAQPLLSHLQPQLATVNDLACRGLDKLEEKL   86 (139)
Q Consensus        12 PLV~~S~~~v~s~y~~tK~~-~~~~~~~~~~ae~~v~t~~~~a~~~a~Pv~~rL~P~i~~~D~~ackgLD~lE~k~   86 (139)
                      +++.++++.+...++..+.. .|++.-.......-+..+-..-....+-+..+|.|....+..-..+.++-+.+++
T Consensus        43 ~~l~~~~~~l~~~~~~l~~kl~p~~~e~~~~l~~~~~~l~~~l~~~l~~l~~kl~p~~~~l~~~~~~~~e~l~~~l  118 (216)
T 2LEM_A           43 LNLLENWDTLGSTVSQLQERLGPLTRDFWDNLEKETDWVRQEMNKDLEEVKQKVQPYLDEFQKKWKEDVELYRQKA  118 (216)
T ss_dssp             HHHHHTTTTCCCCCSSHHHHHHHHHHHHHHHHHHHHHHHHHHHHHHHHHHHHHTTTTCCHHHHHHHHHHHHHHHHT
T ss_pred             HHHHHHHHHHHHHHHHHHHHhccccHHHHHHHHHHHHHHHHHHHHHHHHHHHHHHHHHHHHHHHHHHHHHHHHHHH


No 28
>2L81_A Enhancer of filamentation 1; Structural Genomics, NORTHEAST STRUCTURAL GENOMICS; NMR {Homo sapiens}
Probab=22.00  E-value=7.2e+02  Score=21.35  Aligned_cols=51  Identities=18%  Similarity=0.180  Sum_probs=0.0  Template_Neff=5.800

Q ss_pred             cCHhHHHHHHHHHHHHHhhhhcChhHHHHHHHHHHHHHHHHHHHHHhhhhHHHHhHHHHHHHHH
Q A6QLL0|reviewe   10 ALPLIRATCSAVSEAYSAAKDRHPLLGSACRLAEHCVCDLTTRALDHAQPLLSHLQPQLATVND   73 (139)
Q Consensus        10 sIPLV~~S~~~v~s~y~~tK~~~~~~~~~~~~ae~~v~t~~~~a~~~a~Pv~~rL~P~i~~~D~   73 (139)
                      +|+=|..++..+..++..      ++.++.....+..+.       .-+.+..||.++|.++.+
T Consensus        57 ~l~eIr~a~~~l~~aL~e------fleFa~gal~NA~~~-------~D~~L~~kL~~ll~~L~~  107 (176)
T 2L81_A           57 HINEIRTAVDKVELFLKE------YLHFVKGAVANAACL-------PELILHNKMKRELQRVED  107 (176)
T ss_dssp             TTTHHHHHHHHHHHHHHH------HHHHHHHHHHHHTTC-------SSCHHHHHHHHHHHHHHH
T ss_pred             HHHHHHHHHHHHHHHHHH------HHHHHHHHHHHHhcc-------ccHHHHHHHHHHHHHHHH


No 29
>NP_565595.1 epsin N-terminal homology (ENTH) domain-containing protein / clathrin assembly protein-like protein [Arabidopsis thaliana]
Probab=21.10  E-value=1e+03  Score=24.65  Aligned_cols=89  Identities=11%  Similarity=0.168  Sum_probs=0.0  Template_Neff=6.500

Q ss_pred             chHHHHHcCHhHHHHHHHHHHHHHhhhhcChhHHHHHHHHHHHHHHHHHHHHHhhhhHHHHhHHHHHHHHHHH--HHHHH
Q A6QLL0|reviewe    3 SVVQRVAALPLIRATCSAVSEAYSAAKDRHPLLGSACRLAEHCVCDLTTRALDHAQPLLSHLQPQLATVNDLA--CRGLD   80 (139)
Q Consensus         3 ~f~~RV~sIPLV~~S~~~v~s~y~~tK~~~~~~~~~~~~ae~~v~t~~~~a~~~a~Pv~~rL~P~i~~~D~~a--ckgLD   80 (139)
                      +.+-.++=.|||.+++.    .|..      +...+..+.+..+.--..-|...- =|..|+.-|...+.+|-  |+++.
T Consensus       280 n~lvl~AL~llvkESf~----LY~~------I~egl~~LLd~FFem~~~da~kal-eiYkrf~~Q~~~L~~Fy~~ck~l~  348 (653)
T NP_565595.1     280 SRMILIALYPVVRESFK----LYAD------ICEVLAVLLDKFFDMEYSDCVKAF-DAYASAAKQIDELIAFYNWCKETG  348 (653)
T ss_pred             CHHHHHHHHHHHHHHHH----HHHH------HHHHHHHHHHHHhcCCHHHHHHHH-HHHHHHHHHHHHHHHHHHHHHHhC


Q ss_pred             HHH-HhCCccCCCchHHHHhccc
Q A6QLL0|reviewe   81 KLE-EKLPFLQQPSETVVTSAKG  102 (139)
Q Consensus        81 ~lE-~k~P~~~~pt~ev~~~~k~  102 (139)
                      ... ..||.|..++.+.+....+
T Consensus       349 ~~~~~eiP~L~~~P~~~L~~LEe  371 (653)
T NP_565595.1     349 VARSSEYPEVQRITSKLLETLEE  371 (653)
T ss_pred             CCccCCCCCCCCCCHHHHHHHHH


No 30
>NP_001323408.1 ENTH/VHS/GAT family protein [Arabidopsis thaliana]
Probab=20.10  E-value=1e+03  Score=22.62  Aligned_cols=81  Identities=9%  Similarity=0.072  Sum_probs=0.0  Template_Neff=7.000

Q ss_pred             HhHHHHHHHHHHHHHhhhhcChhHHHHHHHHHHHHHHHHHHHHHhhhhHHHHhHHHHHHHHHH--HHHHHHHHH-HhCCc
Q A6QLL0|reviewe   12 PLIRATCSAVSEAYSAAKDRHPLLGSACRLAEHCVCDLTTRALDHAQPLLSHLQPQLATVNDL--ACRGLDKLE-EKLPF   88 (139)
Q Consensus        12 PLV~~S~~~v~s~y~~tK~~~~~~~~~~~~ae~~v~t~~~~a~~~a~Pv~~rL~P~i~~~D~~--ackgLD~lE-~k~P~   88 (139)
                      +||.+++.    .|..      +......+.+.....+...-+..+--+.+|+.-|...+..|  -|+++..+. ..+|-
T Consensus       204 lvi~D~~~----lY~~------i~~~I~~lL~~~f~~l~k~ea~~aL~iykrf~~q~~~L~~Ff~~cr~lgv~~~~eiP~  273 (377)
T NP_001323408.1  204 CVVIEIFD----IYGR------ICSAIAKLLIKIHPAAGKAEAVIALKIVKKATSQGEDLALYFEFCKEFGVSNAHDIPK  273 (377)
T ss_pred             HHHHHHHH----HHHH------HHHHHHHHHHHHhhhcCHHHHHHHHHHHHHHHHhHHHHHHHHHHHHHhCCCCcCCCCC


Q ss_pred             cCCCchHHHHhccc
Q A6QLL0|reviewe   89 LQQPSETVVTSAKG  102 (139)
Q Consensus        89 ~~~pt~ev~~~~k~  102 (139)
                      |..+|++.+.++++
T Consensus       274 l~~iP~~~i~~Le~  287 (377)
T NP_001323408.1  274 FVTIPEEDIKAIEK  287 (377)
T ss_pred             CCCCCHHHHHHHHH
