# Supplementary material for: LDIP cooperates with SEIPIN and LDAP to facilitate lipid droplet biogenesis in Arabidopsis
Source: Plant Cell. 2021 Jun 9;33(9):3076–103. doi: 10.1093/plcell/koab179 (PMC8462815; doi:10.1093/plcell/koab179)
Supplement: koab179_Supplementary_Data [file koab179_supplementary_data.zip › tpc.00378.2021-s11.txt]

Supplemental Data. Pyc and Gidda et al. (2021). Plant Cell.
Supplemental Dataset S11. Proteins identified in a HHpred search of the Arabidopsis proteome using an alignment of 75 animal and fungal N-terminal PLIN protein sequences.
>contig_136_m.212_136_g.212
------------------------------------------------MARK----------------------------------------------FVRGFAGKAPGKPDLKYLEFLYLAAVQAILCTAALYHAVKERSGPLRGGVETVERSVKSVVNPVCQRYQEVPIRLLLLADRKVDSALGAVEHHVPPTVKTVSAHVYAALCALTAVLCDFLNDARASGPSAAL----------------------KAAGDRYKPVAAELYKDYGPVAEHYAVATWQFLNGLPLFPQVAHLVIPTAAHWAE---------------KYNHAVESG-SARGIAFVQYLPEVPVEKIAKVFSGNN-T--QRE------------------VPAETQ--------------PEAEAAQAASPEPEAKA----------------------------------------------------------VPT-----E
>c36764_g1_ORF_3_frame_3_translation
------------------------------------------------MARK----------------------------------------------FVRGFAGKAPGKPDLKYLEFLYLAAVQAILCTAALYHAVKERSGPLRGGVETVERSVKSVVNPVCQRYQEVPIRLLLLADRKVDSALGAVEHHVPPTVKTVSAHVYAALCALTAVLCDFLNDARASGPSAAL----------------------KAAGDRYKPVAAELYKDYGPVAEHYAVATWQFLNGLPLFPQVAHLVIPTAAHWAE---------------KYNHAVESG-SARGIAFVQYLPEVPVEKIAKVFSGNN-T--QRE------------------VPAETQ--------------PEAEAAQAASPEPEAKA----------------------------------------------------------VPT-----E
>gene_117_GeneMark.hmm_258_aa_694_1470_contig_136
------------------------------------------------MARK----------------------------------------------FVRGFAGKAPGKPDLKYLEFLYLAAVQAILCTAALYHAVKERSGPLRGGVETVERSVKSVVNPVCQRYQEVPIRLLLLADRKVDSALGAVEHHVPPTVKTVSAHVYAALCALTAVLCDFLNDARASGPSAAL----------------------KAAGDRYKPVAAELYKDYGPVAEHYAVATWQFLNGLPLFPQVAHLVIPTAAHWAE---------------KYNHAVESG-SARGIAFVQYLPEVPVEKIAKVFSGNN-T--QRE------------------VPAETQ--------------PEAEAAQAASPEPEAKA----------------------------------------------------------VPT-----E
>c41228_g1_ORF_13_frame_1_translation
------------------------------------------------MAES-DKI-SAE-------------------------------------Q-----PP-MGEEERLRYLQFVQAAAAHMIVCAATLYAYAKESAGPLKPGVETVEGTVKTVVGPVYDKFHYVPLHLLKFLDRKAGESVQEIEKHVPSVVKG-----------APNMARSVAEEVHRAGVVGTA-------AGLARNAVSRVEPVAKDIYTKYEPVAKDLYTKYEPEAEKHAVAAWRAINRLPLVPQVAQVVVPTAANLSH---------------RYNRAVSTG-AERGYKVATFLPLVPTEKIAKVFAEEE-P--AVAEM----------------EPI--------------------NVPIS------A--------------------------------------------------------------------Q
>Amborella_trichpoda_v1.0_scaffold00013.115
------------------------------------------------M------------------------------------------------E-----AKTEPQDLELKYLGFIKIAAIKAIICILSLYEYAKGNSGSIRSHIDKVEGHVKTVVGPVYEKVNGVPLNILKFIDGKVDENLGNIQQYAPEFVKGFYSKASSVARKAPELYEKVATDIKERGAAKVG---------------------------------KEACAKYKPIVEDYAIKACFQLQRLPFLAQVAQVAGPTAGFLCF---------------KYNHLV-----SKGYAPFCYLPRFPLEEIIKAINGVV-V--EKF------------------GSSVSEG-------------GEGEITEALS-------------------------------------------------------------------------H
>Amborella_trichpoda_v1.0_scaffold00045.274
------------------------------------------------M----------------------------------------------------------QEEKKLKYLDFFRCATAFTVACVSRVYDYAKENSGPLKPGVQTVEGSVKTVLGPVYQKLHHLPSDLLFFADGKVDDTVSKLDSYVPPLVKTASSQ-----------LCAAASEVRRSGVTEAV-------SEL---------------YTKYEPVGRDLYTKYEPVAEHYAVSAWEAANRLPLFPHVAQIIVLSASYWSE---------------RYNDSVLYA-SQTGYHVAQYLPFIPTDRIAKVFKGRA-QM-EM-------------------EPIHEE--------------SETDVHQESETDVHVDEKQQSTSSVGED-----------------------------------------------APHPS---E
>AT1G67360
------------------------------------------------METE----------------------------------------------------KKNSKEVALKHLAFVRIATIHILASVSNLYEYAKQNSGPLKSAVEKVEGAVTTVVTPVYQKFKDVPDSLLVFLDHKVGEVSYKFDEHAPPMAKKVVNQAHVLIYKATEKAQSFVKEARTGGPKAAF---------------------------------NYAATEYKFFVVTNSVKVWAKLNQYKPIHAMGDKALPVAAHFSS---------------RYNDLVTDM-TNMGYSLVGYLPLVPVDDIVKAYEKED-A--RRK------------------KGGDTA----GKKGETTDAADGDKSSSDSE--------------------------------------------------------------------------
>AT2G47780
------------------------------------------------MAED-EIVVEEEQ-------------------SQPQEITPVPPSSSSSPS---LVVE-DDDEMKLKHLEFIQVAAVYFAACFSTLYELAKDNAGPLKLGVENIEDCVRTVLAPLYEKFHDVPFKLLLFVDRKVDDVFFDVETYVPSLVKQASSQ-----------ALTVATEVQRTGVVDTT-------KSI-----------ARSV-----------RDKYEPAAEYYAATLWRLLNQLPLFPEVAHLVIPTAFYWSE---------------KYNDAVRYV-GDRDYFGAEYLPMIPIEKISDILEQDQ-C--RA-------------------D-------------------------------------------------------------------------------------------------------
>AT3G05500
M-----------------------------------------------ATQT-DLA-QPK-----------------------------------L-D-----MT-KEEKERLKYLQFVQAAAVEALLRFALIYAKAKDKSGPLKPGVESVEGAVKTVVGPVYEKYHDVPVEVLKYMDQKVDMSVTELDRRVPPVVKQVSAQAISAAQIAPIVARALASEVRRAGVVETA-------SGM-----------AKSVYSKYEPAAKELYANYEPKAEQCAVSAWKKLNQLPLFPRLAQVAVPTAAFCSE---------------KYNDTVVKA-AEKGYRVTSYMPLVPTERISKIFAEEK-A--ET-------------------EPLEFH--------------PLD---------------------------------------------------------------------------------
>Bradi1g18170.1.p
------------------------------------------------MAEEPSPQ---------------------------------VVERE-V-E-----VEREEGRPRLRRLEFVHVAAAQAALCLAGLYALARDHSGPLRPGVDAVESAVRGVAGPVVGRFKDVPLHVLAFVDRKVDGTVQELDKHLPSSLKAASARAYAAAQGVPEAAREITSEAQRSGLSGAARVAYGKVEPV-----------AKDVLGKIEPAAKDLYTRYEPAAEHLAVSTWRALNGLPLFPHVAQIVVPTAAYWSE---------------KYNSVIASA-AQQGYTGARYLPAIPTERIAKVFGEPS-PPEAA-------------------EPLKGG--------------GTETQ-------------------------------------------------------------------------------
>Bradi2g35600.1.p
------------------------------------------------MAQS-SNDAAPT--------------------STHPAAEEVPVERT-A-E-----EQ-QQEEDRLRYLEFVQQAAAQALVLAAAAYAYAKQGAGPLRPGVDHVEGTVKAVVGPVYDRYHAVPLGLLKFLDRKVDESVQELDRRVPPVVKE-----------APTYARSAAAEVQKSGIVGTA-------TGL-----------AKSAIARAEPKARDLYTRYEPVAERKAAEAWAALNRLPLVPSVTRAVLPTAAQLSA---------------KYNTAVLDG-AKRGNTVATYLPLVPTERIARVFANPP-A--DA-------------------APAAAP--------------EMQPIPTQ----------------------------------------------------------------------------
>Brara.A03718.1.p
------------------------------------------------MAQT-DLN-QPK-----------------------------------L-D-----MT-KEEKDRLKYLEFVQAAAVEAVLRFALIYAKAKDKSGPLKPGVESVEGAVKTVVGPVYQKYHDVPVEVLKYMDQKVDMSVNELDRRVPPVVKQVSAHAISAAQIAPVVARAFASEVRRAGVVETA-------SGM-----------AKSVYTKYEPAAKELYASYEPKAEQCAVSAWKKLNQLPLFPRLAQVAVPTAAFCSE---------------KYNDTVVKA-AEKGYRVSSYMPLVPTERISKIFSEEK-A--ETA------------------KPVEFH--------------PLD---------------------------------------------------------------------------------
>Brara.B01718.1.p
------------------------------------------------METE-----------------------------------------------------KNSKELGLNHLGFVRVAAIQVLVSLSNLYDYAKQNSGPLKPAVGKVEGSVTTVVTPVFNKFKDVPDTLLLFLDHKVGEVSNKFDKHAPPLAKQVVSQAHVLIQMTTEKAQSFVKEARTGGPKAAF---------------------------------NYAATEYKYFVVTNSVKVWAKLNRYKPIHAVGNKALPLAANLSG---------------KYNGLVTDM-TKMGYPVVGYLPLVPVDDIVKAYEKEQ-D--AAQ------------------KKGDTTTTT---------PTDGNKSSSDSDTD------------------------------------------------------------------------
>Brara.E00013.1.p
------------------------------------------------MAED-EIIVEEE----------------------------VPPSSSS--S---LIVE-EDDGTELKHLGFVRTAATYLAVCLSTLYELAKDNAGPLKLGVENIEATVETVLSPLYDKFNDVPFKLLLFVDRKVDDVFYDVETYVPSLVKQASSQ-----------ALTVATEVQRAGVLDTT-------KSI-----------ARSV-----------LDKYEPVAEYYAATVWRLLNRVPLFPEVAQLVIPTAFYWSE---------------KYNDAVRYV-GDRDYYVAEYLPMIPIEKISDILEQDH-C--RA-------------------H-------------------------------------------------------------------------------------------------------
>Brara.E03361.1.p
------------------------------------------------MAQT-DIN-QPK-----------------------------------L-D-----MT-KEEKERLKYLEFVQAAAVEALLRFALIYAKAKDKSGPLKPGVESVEGAVKTVVGPVYHKYHDVPVEVLKYMDQKVDMSVSELDRRVPPVVKQVSAQAISAAQIAPIVARALATEVRRAGVVETA-------SGV-----------AKSVYTKYEPAAKELYASYEPKAEQCAVSAWKKLNQLPLFPRLAQVAVPTAAFCSE---------------KYNDTVVMA-AEKGYRVSSYMPLVPTERISKIFGDEK-T--ET-------------------KPLEFH--------------PLH---------------------------------------------------------------------------------
>Brara.G02575.1.p
------------------------------------------------METE---------------------------------------------------KKKNSQELGLKHLGFVRVAAIHVLVSLSSLYDYAKQNSGPLKPAVGKVEGAVTTVVTPVYNKLKNVPDTLLLFLDHKVGEASDKFDKHAPPVAKKVVSRANVLIQTTTEKAQRFVKEARTGGPRGAF---------------------------------NYAAAEYKCFLVTNSVRVWAKLNRFKPIHAVGDKALPVAAHLSG---------------IYNDLVTDM-TQMGYPVVGYLPLVPVDDIVKAYEKEE-G--AAQ------------------KKGDVT--------------DGNKSSSDSDTD------------------------------------------------------------------------
>Cagra.0410s0013.1.p
M-----------------------------------------------AAQT-DLN-QPK-----------------------------------L-D-----MT-KEEKERLKYLQFVQGAAVEALLRFALIYAKAKDKSGPLKPGVESVEGAVKTVVGPVYEKYHDVPVEVLKYMDQKVDLSVTELDRRVPPVVKQVSAQAISAAQIAPIVARALASEVRRAGVVETA-------SGM-----------AKSVYSKYEPAAKELYANYEPKAEQCAVSAWKKLNQLPLFPRLAQVAVPTAAFCSE---------------KYNDTVVKA-AEKGYRVTSYMPLVPTERISKIFAEEK-A--ET-------------------EALEFH--------------PLD---------------------------------------------------------------------------------
>Cagra.0551s0033.1.p
------------------------------------------------MAED-EIVVEEEQ-------------------S--PEVTPPSDLPSSSPS---LLVG-QDDDIKLKHLEFIQVAAVYFAVCFSTLYEFAKDNAGPLKLGVENIEASVQTVLSPLYDKFHDVPFKLLLFVDRKVDDVFFDVEPYVPSLVKHASSQ-----------ALTVATEVQRAGVVDTT-------RNI-----------ARTV-----------REKYEPVAEHYAATLWRLLNQVPLVPDIAQLVIPTAFYWSE---------------KYNDAVRSA-SDRDYYVAEYLPMIPIEKISDILEQDQ-C--RA-------------------DYLH----------------------------------------------------------------------------------------------------
>Cagra.1125s0005.1.p
------------------------------------------------METE----------------------------------------------------KKNSKNLGLKHLGFVRVAAIQLLASVSNLYDYAKQNSGSLKSAVEKVEGAVTTVVTPVYHKFKDVPDSLLLFLDHKVGEASYKFDKHAPPMAKQVVTQAHVLIYKATEKAQSFVKEARTGGPKAAF---------------------------------SYAATEYKCFVVNNSVKVWAKLNHYKPIHAVGEKALPVAAKFFG---------------RYNDLVTDM-SQMGYSLVGYLPLVPVDDIVKAYEKED-A--KQK------------------KGGDTAATTDGKKEETAATTDGNKSSSDSE--------------------------------------------------------------------------
>Gnetum_montanum_TnS000091767t02
------------------------------------------------MADP---------------------------------------------E---SSCSHATRNQTLKRLGFCLRFARKVVSGFSAMYEAPKNKTGPLKLPINAVEKIAQICISPAAQLFHDITSQLLTYADRKVDKMMTFIENH----------------RHFPARLRSEVVVMVNKGILVTV--------------------------------------------ERVAMESLKWSLRLPL----GSVLLKLLLLWAR---------------IYNCMAGFV-RRVLFTMARLIPLVPVDKISLFIKYHL-MFNNSSVILQHNREIPEGGEGGAWKKASYE--------------EEEKKGEAEDPSPKASVWQKTQCDGDEGSMVVSKGIKKQKPLMTDTVEDMDSRHNNHINGKMAVKTGRRKLRQKRVTTIVLKIS
>Gnetum_montanum_TnS000414359t13
MVFVSNRLCYVQSPNLSASKASNCFSCNRFVVVSLATLE----RRVALMAQH---------------------------------------------------VDDRDGEVDLKYLGFLRVATHKAVSAMWSVYSLGKQNSGSLKSRLDAVERSVQNIVTPIYGKIHDKPLQILAFADRKLEEAIHTIERHASSTTKKCTLQILDS-------GKAFIADVKEKGVVVTT-------KDVAEDVYKKTEPLVNALYSRAEPIAKGLYIKYEPVAKHWTLVAWYRLLDFSVAQHAVEMLLPMGVQCLQ---------------IYNSGVRYL-SDGNFKIASILPEVPVEKVKNSIKQSL-D--DRKSL-----RAPKEDKL---KSVETHA------------TETSESKAEAETPGTV------------------------------------------------------------VP-------
>Gohir.A01G158200.1.p
------------------------------------------------ME-K---------------------------------------------E-----VEFEKKKHGLKHIAFVRVAAIRTLVYVSNLYGYAKQNSGPLWSTVGTVEVAVAAIVGPVYEKYKDVPDHLLVFLDSKVDEASQKYDEHVPPAGKQMVNQAKYLVHMAAQKAHKLIDEARTNGARGAL---------------------------------HYAATEYKQLVLVSSTKVWVKLNRSSAFHSVAEKIVPTASNLSD---------------KYNCLVKDL-SGKGYPVFAYLPLIPVGELRKAVKQAE-A--KDK------------------AHVTA---------------DTRKSDSDSGSG--SGS------DSDSDSLALFYGAAAQ-------AKDM-------------VRLS----------------S
>Gohir.A03G126300.1.p
---------------------------------------------MATME-K---------------------------------------------G-----LEFENKNLGLKHLNFVRVATIHALVCVSNLYDYSKQNSGPLRSTVDAVEHAVTTAVGPAYGKFKDVPDHFLGFLDNKVDEVSHKFDEHAPAPAKQVVNLAHDLVQKATQKAQKLVEEARTNGARGAL---------------------------------HYAAAEYKNLVLVSSTKLWVKLNSNLTFNSVTEKVVPKAANLCE---------------KYNSWLKEK-SGKGYPVVGYLPSIPVDAFGKAVKEAE-G--KEK------------------ANA-----------------DDHKSESDSD--------------------------------------------------------------------------
>Gohir.A04G139500.1.p
---------------------------------------------MEGMEMK---------------------------------------------E-----VKFENK--DLKHLGFVRVVAIHALVCVSNLYEFAKQNSGPLRS---TVEGPVTTVVGPVYEKFKDVADHLLRFLDKKVDEALYKIDNHLPAKAKQAINQAQYLVHKTAQHAWKLVDEARTNGPRGAL---------------------------------HYATAEYKHLMVINSTKLWVKLNHNSAFHSVAEWVTPTAANWAG---------------KYNKLINDM-SGKGYIVFGYLPLIPVDEFGEAIKVAK-A--KEK------------------EHL-----------------NDHKSDSSSGSD------------------------------------------------------------------------
>Gohir.A11G267900.1.p
------------------------------------------------MAQG-DSN-FQQ-------------------------------------D-----MAKEEEEQRLKYLEFVQVAAVHAALCFTNLYLYAKERSGPLKPSVETVEGTVKCVVGPVYDKYHDVPVEFLKFVDSKVGESVTKLDRRVPPVIKQVSTEAISAAQKAPEVARGVASEVHRAGVVNTA-------SGL-----------AKSVYTKYEPTAKQLYAKYEPKAEQCAVSAWRKLNKLPLFPQVASVVVPTAAYCSD---------------KYNETVVSS-AEKGYKVASYLPLVPTEKIAKVFGEQT-T--EM-------------------EPLVSE--------------S-----------------------------------------------------------------------------------
>Gohir.A12G131800.1.p
MEKT--------------------------------------------LVDA-DFK-QPVEAESTM-KSTVE--------SNHKQI-----------E---AISNPENIQKKLKYLDVIQVVSIYTVVCVSSIYEYAKENSGPLKPGVQTVEETVKTVIGPVYDKFRDVPFELLKFVDCKVDKSLSQLERHVPFMVKQASSQ-----------ARTVASEVQRVGVVDVA-------KSI-----------TRDIYTKYKLTAKEMYDKYEPVAEQYVVFAWRSLNRLPFFPQVAQVVLPTTAYWSE---------------KYNQVVQHF-GENGYVVAAYLPLIPINRITKVFIDDG-R-----------------------APVVSS--------------NGESVQMQ----------------------------------------------------------------------------
>Gohir.D01G147700.1.p
------------------------------------------------ME-K---------------------------------------------E-----VEFEKKKHALKHIAFVRVAAIRTLVYVSNLYGYAKQNSGPLRSTVGTVEGAVAAIVGPVYEKYKDVPDHLLVFLDSKVDEASQKYDEHVPPAGKQMVNQAKDLAHMAAQKAHKLIDEARTNGARGAL---------------------------------HYAATEYKQLVLVSSTKVWVKLNRSSAFQSVAEKIVPTASNLSD---------------KYNCLVKDM-SGKGYPVFAYLPLIPVGELRKAVKQAE-A--KEK------------------ARVTA---------------DTRKSDSDSGSGSASGS------DSDSDSLALFYGAAAQ-------AKDM-------------VKLS----------------S
>Gohir.D02G149300.1.p
---------------------------------------------MATME-K---------------------------------------------G-----LEFENKNLGLKHLNFVRVATIHALVCISNLYNYSKQNSGPLRSTVDAVERAVTTAVGPVYGKFKDVPDHFLGFLDNKVDEVSHKFDEHAPAPAKQVVNQAHDLV----QKAQKLVEEARTNGARGAL---------------------------------HYAAAEYKNLVLVSSTKLWVKLNRNSTFNSVTEKVVPKAANLCE---------------KYNSWLKEK-SGKGYPVVGYLPSIPVDAFGKAVKEAE-G--KEK------------------ANA-----------------DDHKSESDSD--------------------------------------------------------------------------
>Gohir.D04G182700.1.p
---------------------------------------------MESMEMK---------------------------------------------E-----VKFENK--DLKHLGFVRVVAIHALVCVSNLYEYAKQNSGPLRS---TVEGAVTTVVGPVYEKFKDVPDHLLQFLDKKVDEALHKIDDHLPAKAKQAINQAQYLVHKTAQHAWKLVDEARTNGPRGAL---------------------------------HYATAEYKHLMVINSTKLWVKLNHNSAFHSVAEWVTPTAANWSG---------------KYNNLINDM-SGKGYIVFGYLPLIPVDEFGEAIKVAK-A--KEK------------------EHL-----------------NDHKSDSSSDSE------------------------------------------------------------------------
>Gohir.D11G277800.1.p
------------------------------------------------MAQG-DSN-FQQ-------------------------------------D-----MAKEEEEQRLKYLEFVQVAAVHAALCFTNLYLYAKERSGPLKPSVETVEGTVKSVVGPVYDKYHDVPVEFLKFVDSKVGESVTKLDRRVPPVIKQVSTEAILAAQKAPEVARGVASEVHRAGVVNTA-------SGL-----------AKSVYTKYEPTAKELYAKYEPKAEQCAVSAWRKLNMLPLFPQVASVVVPTAAYCSD---------------KYNETVASS-AEKGYKVASYLPLVPTEKIAKVFGEQT-T--EM-------------------EPLVSE--------------S-----------------------------------------------------------------------------------
>Gohir.D12G135466.1.p
MLL------------------------------------------LSFIIDA-NFK-QST-------------------------------------E-----NL-ENIQKKLKHLYFVQVASIYTVVCVSRMHEYTKENSSALKSRVQIVEEIVKTIIGLFNDKFRNVLFELFKIFYRKVDKLLSPFECHVPSVVKHASSQ-----------ARTVASKVQQVRVVDAA-------KSI-----------TRNVYTRYGPTTKEMYDKYEVVAKQYA------------------VLVPTNAYWLK---------------KYNQVVQQF-GEKWCVVAAYLPLGPNDIITKVFMDNR-G-----------------------APIISS--------------NGKSI-------------------------------------------------------------------------------
>Gohir.D12G135500.1.p
MEKT--------------------------------------------LVDA-DFK-QPVEAESTM-KSTVE--------SNHKQI-----------E---AISNPENIQKKLKYLDFIQVVSIYVVVCVSSIYEYAKENSGPLKPGVQTVEETVKTVIGPVYDKFRDVPFELLKFVDCKVDKSLSQLERHVPSMVKQSSSQ-----------ARTVASEVQRVGVVDVA-------KSI-----------TRDIYTKYKLTAKAMHDKYERVAEQYAVFAWRSLSRLPFFPQVAQVVLPTTAYWSE---------------KYNQVVQHF-GENGYVVAAYLPLIPINRIAKVFIDDG-R-----------------------APVVSS--------------NGESVLRQ----------------------------------------------------------------------------
>Nicotiana_tabacum_XP_016439265.1
------------------------------------------------MATD---------------------------------------------K-----VEMEKSEENLKHLGFVRVLAINTAVLVSNLYEYAKQNSGPLRSTLGTVENAVTTVVRPVYERLKGVPDEVLIFLDQKVDDGAAKFDEHAPPFAKKVVSKAQSMFQKASEVAQALFKEVQVAGPCAAI---------------------------------NHAGALSKQLATSQVAVLWYHVNHCAPLHGIAQMAAPTAAYWSE---------------KYNQLVADLKKKKGYIVVSYIPLIPVEEISKAYKQVE-S--AAD------------------EKDDVP--------------NSSSSKSE----------------------------------------------------------------------------
>Nicotiana_tabacum_XP_016451658.1
------------------------------------------------MAES-NPK-PQL-----------------------------------P-E-----MA-QTEEEKLKYLEFLQVAMIHAALYVTKVYGYAKENSGPLKPGVQTVEGTVKTVVGPVYDKFHDVPVEVLKFVDRKVDESVRKIETRVPPMVKQ-----------APAAARSVAADVKSAGVIGAA-------SGL-----------AKTVYAKYEPAAKGLYTKYEPMAEQYAASAWLSLNRLPVVPKVTQAVAPTAAYYSG---------------KYNEIVQQS-AEKGYKVASYLPLVPTGKISKVFSTQH-V--AS-------------------N-------------------------------------------------------------------------------------------------------
>Nicotiana_tabacum_XP_016461269.1
------------------------------------------------MADA-AAK-PPT-------------------------------------D-----AV-AEDERKLKYLDFVQVTAIYVIVCFSTLYEYAKGNSGPLKPGVEAVETTVKTVIGPIYEKFHDVPFDLLKFVDFKVEDLMNEVDRHVPYLLKQTSCQALLLAQKAPELARDLAGEVQRDGLVDTA-------SSV-----------AKALYKKYEPTAKELYEKYEPLAEKNAVSAWRSLNRLPLFPQVAQILVPTAAYWSE---------------KYNQAVAYA-SERGYAAAYYFPIIPLERIAKVFEGGA-A--AE---------------------------------------NGHSVSINDGSVTLA--------------------------------------------------------------------Q
>Nicotiana_tabacum_XP_016476367.1
------------------------------------------------MAEA-AAK-PPT-------------------------------------D-----AV-AEDERKLKYLDFVQVTAIYVIVCFSTLYEYAKGNSGPLKPGVEAVEATVKTVIGPVYEKFHDVPFDLLKFVYFKVEDLMIEVDRHVPYLLKQTSYQALLLAQKVPELARDLASEIQRDGLVDTA-------NSV-----------AKALYKKYEPTGKELYEKYEPLAEKNAVSAWRSLNRLPLFPQVAQILVPTAAYWSE---------------KYNQAVAYA-SERGYAAAYYFPIIPLERIAKVFEGGAGA--AE---------------------------------------NGHSVSVNDGSVTLA--------------------------------------------------------------------Q
>Nicotiana_tabacum_XP_016482777.1
------------------------------------------------MADA-AAK-PPT-------------------------------------D-----AV-AEDERKLKYLDFVQVTAIYVIVCFSTLYEYAKGNSGPLKPGVEAVETTVKTVIGPIYEKFHDVPFDLLKFVDFKVEDLMNEVDRHVPYLLKQTSCQALLLAQKAPELARDLAGEVQRDGLVDTA-------SSV-----------AKALYKKYEPTAKELYEKYEPLAEKNAVSAWRSLNRLPLFPQVAQILVPTAAYWSE---------------KYNQAVAYA-SERGYAAAYYFPIIPLERIAKVFEGGA-A--AE---------------------------------------NGHSVSINDGSVTLA--------------------------------------------------------------------Q
>Nicotiana_tabacum_XP_016483606.1
------------------------------------------------MATN---------------------------------------------K-----VEMEKSEGNLKHLGFVRVLAINTAVLVSNLYEYAKQNSGPLRSTVGTVENAVTTVVRPVYERLKGVPDEVLVFLDQKVDDGAAKFDEHAPPLAKKVVSKAQSVFQKASEVAQNLFKEVQVAGPRAAI---------------------------------NHAGALSKQLATSQVAVLWYHINHCAPLHGIAQMAAPTAAHWSE---------------KYNQLVADL-KKKGYIVVNYIPLIPVEEISKAYKQVE-S--AAD------------------EKDDAP--------------NSSSSKSE----------------------------------------------------------------------------
>Nicotiana_tabacum_XP_016510231.1
------------------------------------------------MAES-NPK-PQL-----------------------------------P-E-----MA-QTEEEKLKYLEFLQVAMIHAALYVAKVYGYAKENSGPLKPGVQTVEGTVKTVVGPVYDKFHDVPVEVLKFVDRKVDESVRKIETRVPPMVKQ-----------APAAARSVAADVKSAGVIGAA-------SGL-----------AKTVYAKYEPAAKGLYTKYEPMAEQYAASAWLSLNRLPVVPKVTQAVAPTAAYYSG---------------KYNEIVQQS-AEKGYKVASYLPLVPTEKISKVFSTQP-M--AS-------------------N-------------------------------------------------------------------------------------------------------
>Osativa_LOC_Os05g05940.1
------------------------------------------------MADS-GSD-API--------------------SNRP-EEEVTVEKT-P-E----MEA-AAEEERLRYLEFVQQAAAQVLVLAAAAYAYAKQGAGPLRPGVDHVEGTVKAVVGPVYDRFHGVPLDLLKFLDRKVGESVQELDRRVPPVVKE-----------APGLARSAAAEVRQAGLVGTA-------TGL-----------AKSAIARAEPRARDLYTRYEPVAERKAAEAWAALNRLPLVPSVTRAVLPAAASLSA---------------RYNTAVADG-AKRGSAVATYLPLVPTERLSRVFGYPL-A--DA-------------------ATSPAP--------------EMQPIPSQ----------------------------------------------------------------------------
>Osativa_LOC_Os07g47510.1
------------------------------------------------MAEP-NPQ----------------------------------VERE-V-E-----VE-EVRRPKLRYLEFVQVAAAQATICLAGLYALAKDHAGPLRPGVDAVESAVKGVVGPVYGRFHGVPLDVLAFVDRKVDDTVQELDRHLPPTLKAASAKACAVARGVPDVARELTAEVQQSGVTGAARVAYAKVEPV-----------AKGVYGRIQPAAKDLYVRYEPAAEHLAVSTWRSLNNLPLFPQVAQIAVPTAAYWAE---------------KYNKVIAAA-ADKGYTGAQYLPAIPTERIAKVFGELS-P--EA-------------------QPSKSE--------------SAKTQ-------------------------------------------------------------------------------
>Pabies_MA_159364g0010
------------------------------------------------MSSE---------------------------------------------------SNNQNEDQTLKYLGFFQVAAQT-------------------------------LMVGPVYRKVEGKPFEILLLADRKVGDAIVTLDSHVPPTLKSKTCEVYGAVKKTPEAARSVVTNIRQVGVVEKT-------KEV-----------AKTLYVKSEPAAKNLYDKYEPFAVELSLSAWYKLRQVPVVPKVVEVLIPPSAYCVE---------------KYNSGVQYL-SDGEYWVAAYLPVVPVEKIKNAIHKEL-E--MKEN-----------------NGSEIN--------------EVSEIQVDDSTE-----------------------------------------------------------------------E
>Pabies_MA_168690g0010
------------------------------------------------MSSE---------------------------------------------------SNNQNEDQTLKYLGFFQVAAQTVTTRLSALYDYAKENSGPLKQGVDAMEGTVKLMVGPVYRKVEGKPFEILLLADRKVGDAIVTLDSHVPPTLKSKTCEVYGAVKKTPEAARSVVTNIRQVGVVEKT-------KEV-----------AKTLYVKSEPAAKNLYDKYEPFAVELSLSAWYKLRQVPVVPKVVEVLIPPSAYCVE---------------KYNSGVQYL-SDGEYWVAAYLPVVPVEKIKNAIHKEL-E--MKEN-----------------NGSEIN--------------EVSEIQVDDSTE-----------------------------------------------------------------------E
>Pabies_MA_213457g0010
------------------------------------------------MSSQ---------------------------------------------S-----NRQNDGEERFRYLGFFQDAAQKATARLSSIYGYARENSGPLKQGVYAMEGAVKVFVMPVYQKVEGKPFEILQFADKKVGNVIDKLDSCVPPALKSRTCEIYGAAKRAPEVARSVVTEVRQVGPVEKI-------KEV-----------VKTLYAKYEPSAKNLYNKYEPVAEKWTLLAWYKLRQLPFVPQVVEALIPPSAYFVEKYNYGVRYLSDGEYXKYNYGVRYL-SDGEYRVAACLPIVPVEKIKNAIYREL-E--KKED-----------------KPIEIT--------------QESEGKVDSSDS-----------------------------------------------------------------------D
>Pabies_MA_8893617g0010
YRLID-----IQS------------------IIAVGDFDSLKLKRDPAMSSE---------------------------------------------------SNNQNEDQTLKYLGFFQVAAQTVTTRLSALYDYAKENSGPLKQGVDAMEGTVKLMVGPVYRKVEGKPFEILLLADRKVGDAIVTLDSHVPPTLKSKTCEVYGAVKKTPEAARSVVTNIRQVGVVEKT-------KEV-----------AKTLYVKSEPAAKNLYDKYEPFAVELSLSAWYKLRQVPVVPKVVEVLIPPSAYCVE---------------KYNSGVQYL-SDGEYWVAAYLPVVPVEKIKNAIHKEL-E--MKEN-----------------NGSEIN--------------EVSEIQVDDSTE-----------------------------------------------------------------------E
>Pabies_MA_10425971g0010
------------------------------------------------MSSQ---------------------------------------------S-----NRQNDGEERLRYLGFFQDAAQKATARLSSIYGYARENSGPIKQGVYAMEGAVKVLVAPVYQKVEGKPFEILQFADKKVGNVIDKLDSCVPPALKSRICEFFGAAKRAPEVARSVVTEVRQVGAVEKI-------KEV-----------VKILYAKSEPSAKNLYNKYEPVAEKWSLLAWYKLRQFPFVPQIVEALIPPSAYCVE---------------KYNYGVQYL-SDGEYRVAACLPIVPVEKIKNAIYREL-E--RKED-----------------KPIEIT--------------HESEDKVDSSDS-----------------------------------------------------------------------D
>Pabies_MA_10431316g0010
------------------------------------------------MAVE-EAE---------------------------------------V-E-----TKQVQEEAKLKYLGFFQIAVLRAAVCLSSLYKYAKENAGPLKPGVDTVEQTVKTVVNPVYLKFDGKHLELLHFLDRKVDDAIGKVDEFVPPTLKQRTCEVYDMAKQVPNVARSVISEIHRSGIIETA-------SET-----------ARSLYTK---SVKDLYTKHEPVAQEWALFAYHKLLQLPLLPQLVHILIPTATYWTD---------------KYNHTVVYL-ADRHYRLADFLPLVPVERIRKLLERDL-E--ET-------------------KKAEIH--------------TAS---------------------------------------------------------------------------------
>Solyc01g099680.3.1
------------------------------------------------MAET-NPK-PQQ-----------------------------------PAE-----MA-QIDGEKLKYLEFLQVAMIHAALCVVKVYGYAKENSGPLKPGVQTVEGTVKTVVGPVYDKYHDVPVEVLKFVDRKVDQSVRTIETRVPPMVKQ-----------APAAARSVAADVKSAGVMGAA-------SGL-----------AKTVYAKYEPTAKGLYTKYEPMAEQYAASAWLSLNKFPIVPKVTQAVVPTAAYYSE---------------KYNVMVQQT-AEKGYKVASYLPLVPTEKIAKVFSTQP-V--AS-------------------S-------------------------------------------------------------------------------------------------------
>Solyc05g015390.3.1
------------------------------------------------MSTN---------------------------------------------K-----VEMEKCEVNLKHLGFVRVLALNTAVLLSNLYDYAKQNSGPLRSTVGTVENAVTTVVRPVYDRFKGVPDEVLVFLDKKLDDGTAKFDEHAPPLAKKVVSSVQSLFQKASEVAQGLSKDIQEGGPRAAI---------------------------------YHAGELSKQFGTTQVAVLWYHVNHCPPLHGIAQMAAPTVAHWSE---------------KYNHLVANL-QEKGYSVVSYIPLIPVEEISKAYKQVE-S--AAT------------------KKEGAT--------------DSTSSKSE----------------------------------------------------------------------------
>Solyc09g074930.3.1
------------------------------------------------MADA-AAT-PPTDPASTAPPATTDPASTTPPASTDP-ANTTPPTSTDPAD-----PV-AEDERKLKYLDFVQVAAIYVIVCFSTLYEYGKENSGPLKPGVQAVEATVKTVIGPVYEKFHNVPFNLLKFIDLKVADLMTEVESHVPSLLKQTSSKALLIAQKAPELARDLAGEVQHDGLVDTA-------SNV-----------AKTLYTKYEPTVKELYTKYEPVIEKNAVLAWRSLNKLPLFPQVAQILVPTAAYWSE---------------KYNQAVTYA-SENGYTAAHYLPIIPVERIAKVFEGGA-T--AE---------------------------------------NEQSVPLTDGTVAPA--------------------------------------------------------------------Q
>Thec_cacao_01G297600.1.p
------------------------------------------------MAES-DPN-QPI-------------------------------------E-----TN-EENEKKLKYLDFVHVAVIYAVVCLLSIYEYAKENSGPLKPGVQTVEGTVKTVIGPVYDKFHDVLFEILKFVDRKVDESFSELDSRMPSFVKQASSQ-----------AQAMASEVQRAGVVDTA-------KII-----------TRTVYTKYGPTIKELYCKYEPVVEQYAVSAWRTLNCLPLFPQVAHIVVPVAAYWSE---------------KYNQVVYYS-GEKGYAMASYLPLIPIDKIAKVFEERG-T--RL---------------------AASN--------------NGDSTPTQ----------------------------------------------------------------------------
>Thec_cacao_02G209100.1.p
------------------------------------------------MD-Q---------------------------------------------Q-----VEVENKDHDLKHLAFVRVAAFQALVCVSNLYDYAKHNSGPLRSTVGTFEGAVTTVVGPVYQKFKDVPDHLLGFLDKKVDEASHKFEEHAPAAAKQVVRQAQDLVHKTAEKAQKLVDEARSNGPWGAL---------------------------------HYAADEYKHFVLVNSTKLWVKLNHNSAFHSVAQMVVPTAANLSD---------------KYNCLVKDL-SGKGYTVFGYLPLIPIDELAKAVKQAE-A--KDE------------------AHV-----------------DAHKSDSDQD--------------------------------------------------------------------------
>Thec_cacao_05G312700.1.p
------------------------------------------------MAQG-DSN-FQQ-------------------------------------D-----MA-KEEEQSLKYLEFVQVSAVYAVLCFTNLYVYAKERSGPLKPGVETVEGTVKSVVRPVYDKYHDVPVELLKFVDRKVGESVTSIDRRVRPVIKQVSSEAFSVAQKAPGVARGVASEVQRAGVVSTA-------SGY-----------AKSVYTKYEPAAKGLYAKYEPKAEQCAVSAWRKLNRLPLFPQVASVVVPTAAFCTD---------------KYNQTVVSS-AEKGYKVASYLPLVPTEKIAEVFNEEK-P--ES-------------------EPLVSH--------------S-----------------------------------------------------------------------------------
