# Supplementary material for: LDIP cooperates with SEIPIN and LDAP to facilitate lipid droplet biogenesis in Arabidopsis
Source: Plant Cell. 2021 Jun 9;33(9):3076–103. doi: 10.1093/plcell/koab179 (PMC8462815; doi:10.1093/plcell/koab179)
Supplement: koab179_Supplementary_Data [file koab179_supplementary_data.zip › tpc.00378.2021-s12.txt]

Supplemental Data. Pyc and Gidda et al. (2021). Plant Cell.
Supplemental Dataset S10. List of 75 animal and fungal N-terminal PLIN protein sequences. 
Query         contig_136_m.212_136_g.212
Match_columns 258
No_of_seqs    36 out of 55
Neff          3.4835
Searched_HMMs 161465
Date          Tue Aug 11 14:12:11 2020
Command       hhsearch -cpu 8 -i ../results/full.a3m -d /cluster/toolkit/production/databases/hh-suite/mmcif70/pdb70 -d /cluster/toolkit/production/databases/hh-suite/Proteomes/Homo_sapiens/Homo_sapiens -o ../results/LDAPs_versus_Hs.hhr -oa3m ../results/LDAPs_versus_Hs.a3m -p 20 -Z 250 -loc -z 1 -b 1 -B 250 -ssm 2 -sc 1 -seq 1 -dbstrlen 10000 -norealign -maxres 32000 -contxt /cluster/toolkit/production/bioprogs/tools/hh-suite-build-new/data/context_data.crf 

 No Hit                             Prob E-value P-value  Score    SS Cols Query HMM  Template HMM
  1 NP_001013728.2 perilipin-5 [Ho  96.8    0.03 1.9E-07   58.8  10.2  121   24-149    23-171 (463)
  2 NP_001113.2 perilipin-2 [Homo   96.4   0.077 4.8E-07   55.1   9.4  121   24-149    13-196 (437)
  3 XP_016869748.1 PREDICTED: peri  96.3    0.23 1.4E-06   52.1  12.4  171   24-218    13-198 (445)
  4 NP_001138783.1 perilipin-1 [Ho  95.9    0.81   5E-06   50.1  14.4  153   31-200    32-191 (522)
  5 NP_002657.3 perilipin-1 [Homo   95.7       1 6.2E-06   49.4  14.2  152   32-200    33-191 (522)
  6 XP_005254991.1 PREDICTED: peri  95.7       1 6.2E-06   49.4  14.2  152   32-200    33-191 (522)
  7 NP_001157661.1 perilipin-3 iso  95.6    0.21 1.3E-06   51.8   8.8  121   24-149    26-209 (433)
  8 NP_005808.3 perilipin-3 isofor  95.5    0.23 1.4E-06   51.7   8.6  121   24-149    26-209 (434)
  9 NP_001157666.1 perilipin-3 iso  95.3    0.57 3.5E-06   48.9  10.3  146    1-156     7-193 (422)
 10 1NFN_A APOLIPOPROTEIN E3; LIPI  58.9   4E+02  0.0024   25.9  15.7  141   54-203    37-180 (191)
 11 1EQ1_A NMR STRUCTURE OF AN EXC  49.9 5.8E+02  0.0036   25.1  11.7  116   39-158    39-163 (166)
 12 XP_016877067.1 PREDICTED: reti  47.6      52 0.00032   30.7   2.3   42   63-104   150-191 (193)
 13 1GS9_A APOLIPOPROTEIN E; LIPID  46.2 6.2E+02  0.0038   24.4  10.2   87   85-172    69-155 (165)
 14 3K2S_A Apolipoprotein A-I; sup  44.8   7E+02  0.0043   24.6  13.0  132   59-203     9-140 (243)
 15 1YWW_A Hypothetical protein PA  40.7 4.2E+02  0.0026   22.2   6.0   61   55-115    24-84  (85)
 16 1LS4_A Apolipophorin-III; Heli  38.1 9.8E+02  0.0061   24.4  11.8  105   50-158    60-175 (180)
 17 NP_958832.1 reticulon-3 isofor  33.8 1.3E+02 0.00078   30.9   2.7   42   63-104   211-252 (255)
 18 NP_000032.1 apolipoprotein E i  33.4 1.4E+03  0.0089   24.9  14.0  156   41-202    73-241 (317)
 19 NP_001289618.1 apolipoprotein   33.4 1.4E+03  0.0089   24.9  14.0  156   41-202    73-241 (317)
 20 NP_001289619.1 apolipoprotein   33.4 1.4E+03  0.0089   24.9  14.0  156   41-202    73-241 (317)
 21 NP_001289620.1 apolipoprotein   33.4 1.4E+03  0.0089   24.9  14.0  156   41-202    73-241 (317)
 22 6NCO_A Apolipoprotein E; Lipid  30.4 1.3E+03  0.0078   23.3  10.3   87   85-172    89-175 (185)
 23 XP_011510131.1 PREDICTED: sper  28.0 2.1E+03   0.013   25.2  11.3   80   83-168   160-248 (360)
 24 1RYK_A Protein yjbJ; Alpha pro  26.5 7.2E+02  0.0045   19.3   5.3   62   55-116     4-65  (69)
 25 1OR3_A APOLIPOPROTEIN E; LIPID  26.5 1.3E+03  0.0083   22.4  11.2   87   85-172    69-155 (165)
 26 XP_011510130.1 PREDICTED: sper  26.1 2.3E+03   0.014   25.0  11.3   80   83-168   160-248 (365)
 27 XP_011510133.1 PREDICTED: sper  26.0 2.3E+03   0.014   24.9  11.3   80   83-168   160-248 (356)
 28 XP_011510134.1 PREDICTED: sper  26.0 2.3E+03   0.014   24.9  11.3   80   83-168   160-248 (356)
 29 6SMH_N Ribulose bisphosphate c  25.6 4.3E+02  0.0026   27.4   4.5   76   53-129    41-118 (188)
 30 4N6D_A TRAP dicarboxylate tran  25.0 1.5E+03  0.0091   22.3   8.5   82   70-151   242-344 (346)
 31 2PFZ_A Putative exported prote  24.8 1.3E+03  0.0082   22.4   7.1   85   70-172   215-301 (301)
 32 NP_008939.1 reticulon-4 isofor  23.4 2.3E+02  0.0014   27.0   2.4   42   63-104   156-197 (199)
 33 5X90_D IcmJ (DotN); Type IV se  22.8 2.2E+02  0.0013   29.1   2.1   19  187-205   143-161 (171)
 34 XP_011510129.1 PREDICTED: sper  22.7 2.8E+03   0.017   24.7  11.3   80   83-168   160-248 (375)
 35 NP_996734.1 reticulon-1 isofor  22.5 2.5E+02  0.0015   27.1   2.4   42   63-104   165-206 (208)
 36 2D6Y_A putative tetR family re  21.9 1.3E+03  0.0079   20.5   7.1   83   48-131    25-107 (202)
 37 7BWK_D IcmJ (DotN); Dot/Icm Ty  20.8 2.5E+02  0.0015   29.4   2.1   19  187-205   167-185 (208)
 38 NP_006045.1 reticulon-3 isofor  20.6   3E+02  0.0019   27.9   2.6   42   63-104   192-233 (236)
 39 2L7B_A Apolipoprotein E; apoli  20.2 2.3E+03   0.014   22.9  14.4  163   39-202    68-242 (307)
 40 XP_006712809.1 PREDICTED: sper  20.2 2.9E+03   0.018   24.0  11.3   80   83-168   160-248 (325)

No 1
>NP_001013728.2 perilipin-5 [Homo sapiens]
Probab=96.83  E-value=0.03  Score=58.85  Aligned_cols=121  Identities=18%  Similarity=0.253  Sum_probs=0.0  Template_Neff=6.500

Q ss_pred             HHHHHHHHHHH----HHHHHHHHHHhcCCCCCccHHHHHHHhhhh-------hhhhHHHhcCCCHHHHHHHHhhHHHHHH
Q contig_136_m.2   24 FLYLAAVQAIL----CTAALYHAVKERSGPLRGGVETVERSVKSV-------VNPVCQRYQEVPIRLLLLADRKVDSALG   92 (258)
Q Consensus        24 FvqvAAi~a~v----c~s~lY~yAKenSGPLK~gV~~VE~~VktV-------VgPVY~Kf~dVP~~lL~F~DrKVde~~~   92 (258)
                      +.|++.+=++.    .+++.|..+|++..=++...+..|..|+++       ..|+.++|    -..+..+|.-....++
T Consensus        23 v~Rv~slPlV~sa~~~~~~~Y~~~K~s~pl~~~~~~~aE~~v~~~~~~A~~~a~Pv~~~l----ep~i~~aD~~ackgLD   98 (463)
T NP_001013728.2   23 VQRVVALPLVRATCTAVCDVYSAAKDRHPLLGSACRLAENCVCGLTTRALDHAQPLLEHL----QPQLATMNSLACRGLD   98 (463)
T ss_pred             HHHHHcChHHHHHHHHHHHHHHHHHhhCHhHHHHHHHHHHHHHHHHHHHHHhhHHHHHHh----HHHHHHHHHHHHHHHH


Q ss_pred             HHHhhCCHHHHHHHHHHHHHHHHHHHH----HHHHHHHHHH----------HCHHHHH---HHHhhhcchHHHH
Q contig_136_m.2   93 AVEHHVPPTVKTVSAHVYAALCALTAV----LCDFLNDARA----------SGPSAAL---KAAGDRYKPVAAE  149 (258)
Q Consensus        93 ~~d~hvPp~vK~~ssqa~~~~~kape~----Ar~~~~ev~~----------~Gv~~a~---k~~y~k~eP~ak~  149 (258)
                      +||+.+|- +|+-..++++-++.....    +..++....+          .|+..++   ..+.++|-|...+
T Consensus        99 ~lEek~P~-l~~p~eeI~~~~K~~v~~~v~~~~~~~~~~v~~~~~~~~~~~~~vd~~L~~~E~lVD~yLP~~~e  171 (463)
T NP_001013728.2   99 KLEEKLPF-LQQPSETVVTSAKDVVASSVTGVVDLARRGRRWSVELKRSVSHAVDVVLEKSEELVDHFLPMTEE  171 (463)
T ss_pred             HHHHHCCc-cCCChhHhHhhHHHHHHHhHhHHHHHHHHHHHHhhHHHHHHHHHHHHHHHHHHHHHHHHCCCCHH


No 2
>NP_001113.2 perilipin-2 [Homo sapiens]
Probab=96.36  E-value=0.077  Score=55.12  Aligned_cols=121  Identities=18%  Similarity=0.268  Sum_probs=0.0  Template_Neff=7.200

Q ss_pred             HHHHHHHHHHH----HHHHHHHHHHhcCCCCCccHHHHHHHhhhh-------hhhhHHHhcCCCHHHHHHHHhhHHHHHH
Q contig_136_m.2   24 FLYLAAVQAIL----CTAALYHAVKERSGPLRGGVETVERSVKSV-------VNPVCQRYQEVPIRLLLLADRKVDSALG   92 (258)
Q Consensus        24 FvqvAAi~a~v----c~s~lY~yAKenSGPLK~gV~~VE~~VktV-------VgPVY~Kf~dVP~~lL~F~DrKVde~~~   92 (258)
                      +-|++.+=++.    .++++|...|+...=++...+..|..|+++       ..|++++|..    .+..+|.-+...++
T Consensus        13 v~Rv~~lPlV~sa~~~~~~~Y~~~K~s~p~~~~~~~~aE~~v~~~~~~A~~~a~Pv~~~l~p----~i~~ad~~a~kgLd   88 (437)
T NP_001113.2      13 VTRVVNLPLVSSTYDLMSSAYLSTKDQYPYLKSVCEMAENGVKTITSVAMTSALPIIQKLEP----QIAVANTYACKGLD   88 (437)
T ss_pred             HHHHHcChHHHHHHHHHHHHHHHHHhhCHHHHHHHHHHHHHHHHHHHHHHHhhhhHHHHhHH----HHHHHHHHHHhHHH


Q ss_pred             HHHhhCCHHHHHHHHHHHHHHHHHH-------------------------------------HHHHHHHH----------
Q contig_136_m.2   93 AVEHHVPPTVKTVSAHVYAALCALT-------------------------------------AVLCDFLN----------  125 (258)
Q Consensus        93 ~~d~hvPp~vK~~ssqa~~~~~kap-------------------------------------e~Ar~~~~----------  125 (258)
                      ++|+.+| .+|+-..++++-++..-                                     +.++++++          
T Consensus        89 ~le~~~P-~~~~~~eei~~~~k~~~~~~~~~~~~~~~~~~~~v~~~~~~~~d~~~~~v~~~~~~~k~~~~~~~~~~~~s~  167 (437)
T NP_001113.2      89 RIEERLP-ILNQPSTQIVANAKGAVTGAKDAVTTTVTGAKDSVASTITGVMDKTKGAVTGSVEKTKSVVSGSINTVLGSR  167 (437)
T ss_pred             HHHHhCC-ccCCCHHHHHHHHHHHHhcCccchhchHhhHHHHHHHhhHHhhhhhcchhhHHHHHHHHHHHHHHHHHhhcH


Q ss_pred             --HHHHHCHHHHH---HHHhhhcchHHHH
Q contig_136_m.2  126 --DARASGPSAAL---KAAGDRYKPVAAE  149 (258)
Q Consensus       126 --ev~~~Gv~~a~---k~~y~k~eP~ak~  149 (258)
                        ..-..|+..++   ..+.++|-|...+
T Consensus       168 ~~q~~~~~vd~~L~~~E~~Vd~yLP~~~e  196 (437)
T NP_001113.2     168 MMQLVSSGVENALTKSELLVEQYLPLTEE  196 (437)
T ss_pred             HHHHHHHhHHHHHHHHHHHHHHHCCCCHH


No 3
>XP_016869748.1 PREDICTED: perilipin-2 isoform X1 [Homo sapiens]
Probab=96.29  E-value=0.23  Score=52.12  Aligned_cols=171  Identities=18%  Similarity=0.199  Sum_probs=0.0  Template_Neff=7.000

Q ss_pred             HHHHHHHHHHH----HHHHHHHHHHhcCCCCCccHHHHHHHhhhh-------hhhhHHHhcCCCHHHHHHHHhhHHHHHH
Q contig_136_m.2   24 FLYLAAVQAIL----CTAALYHAVKERSGPLRGGVETVERSVKSV-------VNPVCQRYQEVPIRLLLLADRKVDSALG   92 (258)
Q Consensus        24 FvqvAAi~a~v----c~s~lY~yAKenSGPLK~gV~~VE~~VktV-------VgPVY~Kf~dVP~~lL~F~DrKVde~~~   92 (258)
                      +-|++.+=++.    .+++.|..+|++.+=++...+.+|..|+++       ..|++++|..    -+..+|.-....++
T Consensus        13 ~~Rv~~lPlV~sa~~~~~~~Y~~tK~s~p~~~~~~~~aE~~v~~~~~~A~~~a~Pv~~~l~p----~i~~~d~~ackgLD   88 (445)
T XP_016869748.1   13 VTRVVNLPLVSSTYDLMSSAYLSTKDQYPYLKSVCEMAENGVKTITSVAMTSALPIIQKLEP----QIAVANTYACKGLD   88 (445)
T ss_pred             HHHHhcChhHHHHHHHHHHHHHhhhhhCHHHHHHHHHHHHHHHHHHHHHHHhhHhHHHHhHH----HHHHHHHHHhhHHh


Q ss_pred             HHHhhCCHHHHHHHHHHHHHHHHHHHHHHHHHHHHHHHCHHHHH----HHHhhhcchHHHHHHHHHHhHHHHHHHHHHHH
Q contig_136_m.2   93 AVEHHVPPTVKTVSAHVYAALCALTAVLCDFLNDARASGPSAAL----KAAGDRYKPVAAELYKDYGPVAEHYAVATWQF  168 (258)
Q Consensus        93 ~~d~hvPp~vK~~ssqa~~~~~kape~Ar~~~~ev~~~Gv~~a~----k~~y~k~eP~ak~ly~kYep~ae~~av~aW~~  168 (258)
                      ++|+.+| .+|+-..++++-++..-..+...+..... |..+++    ..+.+.-.-+...-++.=+-+.....-.... 
T Consensus        89 ~lE~k~P-~l~~~~e~i~~~~k~~~~~~~~~~~~~~~-~~~~~v~~~v~~~vd~~~~a~q~~~~~~ksvv~~~~~~~~~-  165 (445)
T XP_016869748.1   89 RIEERLP-ILNQPSTQIVANAKGAVTGAKDAVTTTVT-GAKDSVASTITGVMDKTKGAVTGSVEKTKSVVSGSINTVLG-  165 (445)
T ss_pred             HHHHhCC-ccCCCHHHHHHHHHHHHhcCcccccchhh-hHHHHHHHHHHHHHHHhhhHHHHHHHHHHHHHHhhHHHHHh-


Q ss_pred             HhCCCCChhHHHHHHHHHHHHHHHHHHHHHHhhhCCCeeeEeceeeeHHH
Q contig_136_m.2  169 LNGLPLFPQVAHLVIPTAAHWAEKYNHAVESGSARGIAFVQYLPEVPVEK  218 (258)
Q Consensus       169 Ln~lpl~p~Vaq~vvPtAa~wseKYN~~V~~~s~~gY~va~YLPlVPvek  218 (258)
                             -.+++++.-..-...++-+.+|.          .|||..+.|.
T Consensus       166 -------s~~~q~~~~gvd~~L~~sE~~VD----------~yLP~~~ee~  198 (445)
T XP_016869748.1  166 -------SRMMQLVSSGVENALTKSELLVE----------QYLPLTEEEL  198 (445)
T ss_pred             -------CHHHHHHHHHHHHHHHHHHHHHH----------HHCCCCHHHH


No 4
>NP_001138783.1 perilipin-1 [Homo sapiens]
Probab=95.92  E-value=0.81  Score=50.08  Aligned_cols=153  Identities=15%  Similarity=0.075  Sum_probs=0.0  Template_Neff=5.700

Q ss_pred             HHHHHHHHHHHHHHhcCCCCCccHHHHHHHhhhhh-------hhhHHHhcCCCHHHHHHHHhhHHHHHHHHHhhCCHHHH
Q contig_136_m.2   31 QAILCTAALYHAVKERSGPLRGGVETVERSVKSVV-------NPVCQRYQEVPIRLLLLADRKVDSALGAVEHHVPPTVK  103 (258)
Q Consensus        31 ~a~vc~s~lY~yAKenSGPLK~gV~~VE~~VktVV-------gPVY~Kf~dVP~~lL~F~DrKVde~~~~~d~hvPp~vK  103 (258)
                      .++-+++++|...|+.+.=++...++.|..|+++.       .|+.++|..    .|..+|.-....++.||+.+|- +|
T Consensus        32 sa~~~~~~~Y~~tK~s~plv~~~l~~aE~~v~~~~~~A~~~a~Pv~~~lep----~i~~aD~~ackgLD~lEek~Pi-i~  106 (522)
T NP_001138783.1   32 GTCECFQKTYTSTKEAHPLVASVCNAYEKGVQSASSLAAWSMEPVVRRLST----QFTAANELACRGLDHLEEKIPA-LQ  106 (522)
T ss_pred             HHHHHHHHHHHHhhhhCHHHHHHHHHHHHHHHHHHHHHHHhchhHHHHhHh----hhHHHHHHHHHHHHHHHHhcCc-cc


Q ss_pred             HHHHHHHHHHHHHHHHHHHHHHHHHHHCHHHHHHHHhhhcchHHHHHHHHHHhHHHHHHHHHHHHHhCCCCChhHHHHHH
Q contig_136_m.2  104 TVSAHVYAALCALTAVLCDFLNDARASGPSAALKAAGDRYKPVAAELYKDYGPVAEHYAVATWQFLNGLPLFPQVAHLVI  183 (258)
Q Consensus       104 ~~ssqa~~~~~kape~Ar~~~~ev~~~Gv~~a~k~~y~k~eP~ak~ly~kYep~ae~~av~aW~~Ln~lpl~p~Vaq~vv  183 (258)
                      +-..++++-++......-..+...-..++..+...++.    .+...++.-...+.......+..        .+++++.
T Consensus       107 ~ppeeI~~~tK~~v~~~~~~a~~~v~~~i~~~~d~vl~----~a~~~~e~~~~~a~~~~~~vl~S--------~~g~~a~  174 (522)
T NP_001138783.1  107 YPPEKIASELKDTISTRLRSARNSISVPIASTSDKVLG----AALAGCELAWGVARDTAEFAANT--------RAGRLAS  174 (522)
T ss_pred             CCHHHHHHHHHHHHhhhchhHHhhccccchhHHHHHHH----HHHHHHHHHHHHHHHHHHHHHhc--------HHHHHHH


Q ss_pred             HHHHHHHHHHHHHHHHh
Q contig_136_m.2  184 PTAAHWAEKYNHAVESG  200 (258)
Q Consensus       184 PtAa~wseKYN~~V~~~  200 (258)
                      -..-...+.-..+|.+.
T Consensus       175 ~gvD~aLd~sE~lVD~y  191 (522)
T NP_001138783.1  175 GGADLALGSIEKVVEYL  191 (522)
T ss_pred             hhHHHHHHHHHHHHHHH


No 5
>NP_002657.3 perilipin-1 [Homo sapiens]
Probab=95.74  E-value=1  Score=49.42  Aligned_cols=152  Identities=15%  Similarity=0.078  Sum_probs=0.0  Template_Neff=5.700

Q ss_pred             HHHHHHHHHHHHHhcCCCCCccHHHHHHHhhhhh-------hhhHHHhcCCCHHHHHHHHhhHHHHHHHHHhhCCHHHHH
Q contig_136_m.2   32 AILCTAALYHAVKERSGPLRGGVETVERSVKSVV-------NPVCQRYQEVPIRLLLLADRKVDSALGAVEHHVPPTVKT  104 (258)
Q Consensus        32 a~vc~s~lY~yAKenSGPLK~gV~~VE~~VktVV-------gPVY~Kf~dVP~~lL~F~DrKVde~~~~~d~hvPp~vK~  104 (258)
                      ++-+++++|...|+.+.=++...++.|..|+++.       .|+.++|..    .|..+|.-....++.||+.+|- +|+
T Consensus        33 a~~~~~~~Y~~tK~s~plv~~~l~~aE~~v~~a~~~A~~~a~Pv~~~lep----~i~~aD~lackgLD~lEek~Pi-i~~  107 (522)
T NP_002657.3      33 TCECFQKTYTSTKEAHPLVASVCNAYEKGVQSASSLAAWSMEPVVRRLST----QFTAANELACRGLDHLEEKIPA-LQY  107 (522)
T ss_pred             HHHHHHHHHHHhhhhCHHHHHHHHHHHHHHHHHHHHHHHhchhHHHHhHh----hhHHHHHHHHHHHHHHHHhcCc-ccC


Q ss_pred             HHHHHHHHHHHHHHHHHHHHHHHHHHCHHHHHHHHhhhcchHHHHHHHHHHhHHHHHHHHHHHHHhCCCCChhHHHHHHH
Q contig_136_m.2  105 VSAHVYAALCALTAVLCDFLNDARASGPSAALKAAGDRYKPVAAELYKDYGPVAEHYAVATWQFLNGLPLFPQVAHLVIP  184 (258)
Q Consensus       105 ~ssqa~~~~~kape~Ar~~~~ev~~~Gv~~a~k~~y~k~eP~ak~ly~kYep~ae~~av~aW~~Ln~lpl~p~Vaq~vvP  184 (258)
                      -..++++-++......-..+...-...+.++...++.    .+...++.-...+....-..+..        .+++++.-
T Consensus       108 ppeeI~~~tK~~v~~~~~~a~~~v~~~i~~~~d~vl~----~a~~~~E~~~~~a~~~~~~vl~s--------~~g~~aa~  175 (522)
T NP_002657.3     108 PPEKIASELKDTISTRLRSARNSISVPIASTSDKVLG----AALAGCELAWGVARDTAEFAANT--------RAGRLASG  175 (522)
T ss_pred             CHHHHHHHHHHHHhhhchhHHhhccccchhHHHHHHH----HHHHHHHHHHHHHHHHHHHHHhc--------HHHHHHHh


Q ss_pred             HHHHHHHHHHHHHHHh
Q contig_136_m.2  185 TAAHWAEKYNHAVESG  200 (258)
Q Consensus       185 tAa~wseKYN~~V~~~  200 (258)
                      ..-...+.-..+|.+.
T Consensus       176 gvD~aLd~sE~lVD~y  191 (522)
T NP_002657.3     176 GADLALGSIEKVVEYL  191 (522)
T ss_pred             hHHHHHHHHHHHHHHH


No 6
>XP_005254991.1 PREDICTED: perilipin-1 isoform X1 [Homo sapiens]
Probab=95.74  E-value=1  Score=49.42  Aligned_cols=152  Identities=15%  Similarity=0.078  Sum_probs=0.0  Template_Neff=5.700

Q ss_pred             HHHHHHHHHHHHHhcCCCCCccHHHHHHHhhhhh-------hhhHHHhcCCCHHHHHHHHhhHHHHHHHHHhhCCHHHHH
Q contig_136_m.2   32 AILCTAALYHAVKERSGPLRGGVETVERSVKSVV-------NPVCQRYQEVPIRLLLLADRKVDSALGAVEHHVPPTVKT  104 (258)
Q Consensus        32 a~vc~s~lY~yAKenSGPLK~gV~~VE~~VktVV-------gPVY~Kf~dVP~~lL~F~DrKVde~~~~~d~hvPp~vK~  104 (258)
                      ++-+++++|...|+.+.=++...++.|..|+++.       .|+.++|..    .|..+|.-....++.||+.+|- +|+
T Consensus        33 a~~~~~~~Y~~tK~s~plv~~~l~~aE~~v~~a~~~A~~~a~Pv~~~lep----~i~~aD~lackgLD~lEek~Pi-i~~  107 (522)
T XP_005254991.1   33 TCECFQKTYTSTKEAHPLVASVCNAYEKGVQSASSLAAWSMEPVVRRLST----QFTAANELACRGLDHLEEKIPA-LQY  107 (522)
T ss_pred             HHHHHHHHHHHhhhhCHHHHHHHHHHHHHHHHHHHHHHHhchhHHHHhHh----hhHHHHHHHHHHHHHHHHhcCc-ccC


Q ss_pred             HHHHHHHHHHHHHHHHHHHHHHHHHHCHHHHHHHHhhhcchHHHHHHHHHHhHHHHHHHHHHHHHhCCCCChhHHHHHHH
Q contig_136_m.2  105 VSAHVYAALCALTAVLCDFLNDARASGPSAALKAAGDRYKPVAAELYKDYGPVAEHYAVATWQFLNGLPLFPQVAHLVIP  184 (258)
Q Consensus       105 ~ssqa~~~~~kape~Ar~~~~ev~~~Gv~~a~k~~y~k~eP~ak~ly~kYep~ae~~av~aW~~Ln~lpl~p~Vaq~vvP  184 (258)
                      -..++++-++......-..+...-...+.++...++.    .+...++.-...+....-..+..        .+++++.-
T Consensus       108 ppeeI~~~tK~~v~~~~~~a~~~v~~~i~~~~d~vl~----~a~~~~E~~~~~a~~~~~~vl~s--------~~g~~aa~  175 (522)
T XP_005254991.1  108 PPEKIASELKDTISTRLRSARNSISVPIASTSDKVLG----AALAGCELAWGVARDTAEFAANT--------RAGRLASG  175 (522)
T ss_pred             CHHHHHHHHHHHHhhhchhHHhhccccchhHHHHHHH----HHHHHHHHHHHHHHHHHHHHHhc--------HHHHHHHh


Q ss_pred             HHHHHHHHHHHHHHHh
Q contig_136_m.2  185 TAAHWAEKYNHAVESG  200 (258)
Q Consensus       185 tAa~wseKYN~~V~~~  200 (258)
                      ..-...+.-..+|.+.
T Consensus       176 gvD~aLd~sE~lVD~y  191 (522)
T XP_005254991.1  176 GADLALGSIEKVVEYL  191 (522)
T ss_pred             hHHHHHHHHHHHHHHH


No 7
>NP_001157661.1 perilipin-3 isoform 2 [Homo sapiens]
Probab=95.62  E-value=0.21  Score=51.78  Aligned_cols=121  Identities=17%  Similarity=0.241  Sum_probs=0.0  Template_Neff=7.500

Q ss_pred             HHHHHHHHHH----HHHHHHHHHHHhcCCCCCccHHHHHHHhhhh-------hhhhHHHhcCCCHHHHHHHHhhHHHHHH
Q contig_136_m.2   24 FLYLAAVQAI----LCTAALYHAVKERSGPLRGGVETVERSVKSV-------VNPVCQRYQEVPIRLLLLADRKVDSALG   92 (258)
Q Consensus        24 FvqvAAi~a~----vc~s~lY~yAKenSGPLK~gV~~VE~~VktV-------VgPVY~Kf~dVP~~lL~F~DrKVde~~~   92 (258)
                      +.|++.+=++    -.++++|..+|++..-++...+..|..|+++       ..|+.++|..    .+..+|.-....++
T Consensus        26 ~~Rv~~lPlV~~~~~~~~~~Y~~~K~~~~~~~~~~~~aE~~v~~~~~~A~~~a~P~~~~l~p----~i~~ad~~a~kgLD  101 (433)
T NP_001157661.1   26 VDRVASMPLISSTCDMVSAAYASTKESYPHIKTVCDAAEKGVRTLTAAAVSGAQPILSKLEP----QIASASEYAHRGLD  101 (433)
T ss_pred             HHHHHcCchHHHHHHHHHHHHHhhHhhCHHHHHHHHHHHHHHHHHHHHHHHcchhhHHHhHH----HHHHHhHHHHHHHH


Q ss_pred             HHHhhCCHHHHHHHHHHHHHHHHHH-------------------------------------HHHHHHHH----------
Q contig_136_m.2   93 AVEHHVPPTVKTVSAHVYAALCALT-------------------------------------AVLCDFLN----------  125 (258)
Q Consensus        93 ~~d~hvPp~vK~~ssqa~~~~~kap-------------------------------------e~Ar~~~~----------  125 (258)
                      ++|+.+|- +|+-..++++-++...                                     +..++.++          
T Consensus       102 ~lE~k~P~-~~~~~~~i~~~~k~~~~~~~~~~~~~~~~~~~~~~~~~~~~~d~~~~av~~~~e~~~s~~~~~~~~~l~s~  180 (433)
T NP_001157661.1  102 KLEENLPI-LQQPTEKVLADTKELVSSKVSGAQEMVSSAKDTVATQLSEAVDATRGAVQSGVDKTKSVVTGGVQSVMGSR  180 (433)
T ss_pred             HHHHhCcc-ccCChhhHhhhHHHHHHhhhcccHHHHHhhHHHHHHHHHHHHHHHHHHHHHHHHHHHHHHHcChhHHhccH


Q ss_pred             --HHHHHCHHHHH---HHHhhhcchHHHH
Q contig_136_m.2  126 --DARASGPSAAL---KAAGDRYKPVAAE  149 (258)
Q Consensus       126 --ev~~~Gv~~a~---k~~y~k~eP~ak~  149 (258)
                        ..-..|+..++   ..+.++|-|...+
T Consensus       181 ~g~~~~~~vd~~L~~~E~~vd~yLP~~~~  209 (433)
T NP_001157661.1  181 LGQMVLSGVDTVLGKSEEWADNHLPLTDA  209 (433)
T ss_pred             HHHHHHHhHHHHHHHHHHHHHHhCCCCHH


No 8
>NP_005808.3 perilipin-3 isoform 1 [Homo sapiens]
Probab=95.53  E-value=0.23  Score=51.71  Aligned_cols=121  Identities=17%  Similarity=0.241  Sum_probs=0.0  Template_Neff=7.400

Q ss_pred             HHHHHHHHHH----HHHHHHHHHHHhcCCCCCccHHHHHHHhhhh-------hhhhHHHhcCCCHHHHHHHHhhHHHHHH
Q contig_136_m.2   24 FLYLAAVQAI----LCTAALYHAVKERSGPLRGGVETVERSVKSV-------VNPVCQRYQEVPIRLLLLADRKVDSALG   92 (258)
Q Consensus        24 FvqvAAi~a~----vc~s~lY~yAKenSGPLK~gV~~VE~~VktV-------VgPVY~Kf~dVP~~lL~F~DrKVde~~~   92 (258)
                      +.|++.+=++    -.++++|..+|++..-++...+..|..|+++       ..|+.++|..    .+..+|.-....++
T Consensus        26 ~~Rv~~lPlV~~~~~~~~~~Y~~~K~~~~~~~~~~~~aE~~v~~~~~~A~~~a~P~~~~l~p----~i~~ad~~a~kgLd  101 (434)
T NP_005808.3      26 VDRVASMPLISSTCDMVSAAYASTKESYPHIKTVCDAAEKGVRTLTAAAVSGAQPILSKLEP----QIASASEYAHRGLD  101 (434)
T ss_pred             HHHHHcCchHHHHHHHHHHHHHhHHhhCHHHHHHHHHHHHHHHHHHHHHHhhccccHHhhHH----hHHhHhHHHHHHHH


Q ss_pred             HHHhhCCHHHHHHHHHHHHHHHHHH-------------------------------------HHHHHHHH----------
Q contig_136_m.2   93 AVEHHVPPTVKTVSAHVYAALCALT-------------------------------------AVLCDFLN----------  125 (258)
Q Consensus        93 ~~d~hvPp~vK~~ssqa~~~~~kap-------------------------------------e~Ar~~~~----------  125 (258)
                      ++|+.+|- +|+-..+++.-++...                                     +..++.++          
T Consensus       102 ~le~k~P~-~~~~~e~i~~~~k~~~~~~~~~~~~~~~~~~~~~~~~~~~~~d~~~~a~~~~~~~~~s~~~~~~~~~l~s~  180 (434)
T NP_005808.3     102 KLEENLPI-LQQPTEKVLADTKELVSSKVSGAQEMVSSAKDTVATQLSEAVDATRGAVQSGVDKTKSVVTGGVQSVMGSR  180 (434)
T ss_pred             HHHHhCCc-ccCChhHHhhhhHHHHHhhhcccHHHHHhhHHHHHHHHHHHHHHHHHHHHHHHHHHHHHHhcChhHHhccH


Q ss_pred             --HHHHHCHHHHH---HHHhhhcchHHHH
Q contig_136_m.2  126 --DARASGPSAAL---KAAGDRYKPVAAE  149 (258)
Q Consensus       126 --ev~~~Gv~~a~---k~~y~k~eP~ak~  149 (258)
                        .+-..|+..++   ..+.++|-|...+
T Consensus       181 ~g~~~~~~vd~~L~~~E~~vd~yLP~~~~  209 (434)
T NP_005808.3     181 LGQMVLSGVDTVLGKSEEWADNHLPLTDA  209 (434)
T ss_pred             HHHHHHHhHHHHHHHHHHHHHHhCCCCHH


No 9
>NP_001157666.1 perilipin-3 isoform 3 [Homo sapiens]
Probab=95.28  E-value=0.57  Score=48.85  Aligned_cols=146  Identities=14%  Similarity=0.167  Sum_probs=0.0  Template_Neff=7.400

Q ss_pred             CCcccccccccCCCCCCCccHHHHHHHHHHHHHHH-----HHHHHHHHHhcCCCCCccHHHHHHHhhhhh-------hhh
Q contig_136_m.2    1 MARKFVRGFAGKAPGKPDLKYLEFLYLAAVQAILC-----TAALYHAVKERSGPLRGGVETVERSVKSVV-------NPV   68 (258)
Q Consensus         1 Ma~~~~~~~~~~~~~e~~LKyL~FvqvAAi~a~vc-----~s~lY~yAKenSGPLK~gV~~VE~~VktVV-------gPV   68 (258)
                      |++.     ...........+..|+..++-+=+|.     ++++|..+|+...=++...+..|..|+++.       .|+
T Consensus         7 ~~~~-----~~~~~~~~~~~~~~~~~Rv~~lPlV~~~~~~~~~~Y~~~K~s~~~~~~~~~~aE~~v~~~~~~A~~~a~P~   81 (422)
T NP_001157666.1    7 EADG-----STQVTVEEPVQQPSVVDRVASMPLISSTCDMVSAAYASTKESYPHIKTVCDAAEKGVRTLTAAAVSGAQPI   81 (422)
T ss_pred             cCCC-----CCCCCCCCCCCCccHHHHHHcCchHHHHHHHHHHHHHHHHhhCHHHHHHHHHHHHHHHHHHHHHHhccccc


Q ss_pred             HHHhcCCCHHHHHHHHhhHHHHHHHHHhhCCHHHHHHHHHH---------------------HHHHHHHHHHHHHHHHHH
Q contig_136_m.2   69 CQRYQEVPIRLLLLADRKVDSALGAVEHHVPPTVKTVSAHV---------------------YAALCALTAVLCDFLNDA  127 (258)
Q Consensus        69 Y~Kf~dVP~~lL~F~DrKVde~~~~~d~hvPp~vK~~ssqa---------------------~~~~~kape~Ar~~~~ev  127 (258)
                      .++|..    .+..+|.-....++.+|+.+|- +++-..+.                     .+.++.+-+.....+.-+
T Consensus        82 ~~~l~p----~i~~ad~~a~kgLD~lE~k~P~-l~~~~~ev~~a~~~~~~~k~~~~~~~~~~~~~~~~~~~~~~~~~~s~  156 (422)
T NP_001157666.1   82 LSKLEP----QIASASEYAHRGLDKLEENLPI-LQQPTEKVSGAQEMVSSAKDTVATQLSEAVDATRGAVQSGVDKTKSV  156 (422)
T ss_pred             HHhhHH----hHHhHHHHHhhHHHHHHHhCCc-ccCChhhccCchHhHhcHHHHHHHhHHHHHHHHHHHHHHHHHHHHHH


Q ss_pred             HHHCHHHHH--------HHHhhhcchHHHHHHHHHHh
Q contig_136_m.2  128 RASGPSAAL--------KAAGDRYKPVAAELYKDYGP  156 (258)
Q Consensus       128 ~~~Gv~~a~--------k~~y~k~eP~ak~ly~kYep  156 (258)
                      ...|+...+        -+-.+..--.+..+-++|-|
T Consensus       157 ~~~~~~~~l~s~~g~~~~~~vd~~l~~~E~~vd~yLP  193 (422)
T NP_001157666.1  157 VTGGVQSVMGSRLGQMVLSGVDTVLGKSEEWADNHLP  193 (422)
T ss_pred             HHHhHHHHhcCHHHHHHHHhHHHHHHHHHHHHHHhCC


No 10
>1NFN_A APOLIPOPROTEIN E3; LIPID TRANSPORT, HEPARIN-BINDING, PLASMA PROTEIN; 1.8A {Homo sapiens} SCOP: a.24.1.1; Related PDB entries: 1YA9_A 1EA8_A 1B68_A 1H7I_A 1NFO_A 2KC3_A
Probab=58.88  E-value=4e+02  Score=25.90  Aligned_cols=141  Identities=14%  Similarity=0.061  Sum_probs=0.0  Template_Neff=8.100

Q ss_pred             HHHHHHHhhhhhhhhHHHhcCCCHHHHHHHHhhHHHH---HHHHHhhCCHHHHHHHHHHHHHHHHHHHHHHHHHHHHHHH
Q contig_136_m.2   54 VETVERSVKSVVNPVCQRYQEVPIRLLLLADRKVDSA---LGAVEHHVPPTVKTVSAHVYAALCALTAVLCDFLNDARAS  130 (258)
Q Consensus        54 V~~VE~~VktVVgPVY~Kf~dVP~~lL~F~DrKVde~---~~~~d~hvPp~vK~~ssqa~~~~~kape~Ar~~~~ev~~~  130 (258)
                      ++.+..+.+-.+..+-+  -.+.-+|-..+...+|+.   +..+...++|.......+....+....+..+.-+.+++..
T Consensus        37 ~~~~~~~~~~~~~~i~~--sel~qel~~~l~~~~~~l~~~~~~l~~kL~P~~~el~~~l~~~~~~L~~~l~~~l~~l~~k  114 (191)
T 1NFN_A           37 LRWVQTLSEQVQEELLS--SQVTQELRALMDETMKELKAYKSELEEQLTPVAEETRARLSKELQAAQARLGADMEDVCGR  114 (191)
T ss_dssp             HHHHHHCCHHHHHHHTS--SHHHHHHHHHHHHHHHHHHHHHHHHTTC----------CHHHHHHHHHHHHHHHHHHHHHH
T ss_pred             HHHHHHHHHHHHHHHHh--chHHHHHHHHHHHHHHHHHHHHHHHHHHhHHHHHHHHHHHHHHHHHHHHHHHHHHHHHHHh


Q ss_pred             CHHHHHHHHhhhcchHHHHHHHHHHhHHHHHHHHHHHHHhCCCCChhHHHHHHHHHHHHHHHHHHHHHHhhhC
Q contig_136_m.2  131 GPSAALKAAGDRYKPVAAELYKDYGPVAEHYAVATWQFLNGLPLFPQVAHLVIPTAAHWAEKYNHAVESGSAR  203 (258)
Q Consensus       131 Gv~~a~k~~y~k~eP~ak~ly~kYep~ae~~av~aW~~Ln~lpl~p~Vaq~vvPtAa~wseKYN~~V~~~s~~  203 (258)
                       +..-+..+.++....+.++..+-.|.++..--.....+..|--      .+-|-+..+-++.+..+..+.++
T Consensus       115 -L~p~~eel~~~l~~~~e~lr~~L~p~~~~l~~~l~~~~eelr~------~L~p~~e~l~~k~~~~~eel~~~  180 (191)
T 1NFN_A          115 -LVQYRGEVQAMLGQSTEELRVRLASHLRKLRKRLLRDADDLQK------RLAVYQAGAREGAERGLSAIRER  180 (191)
T ss_dssp             -HHHHHHHHHHTTTCCCHHHHHHHHHHHHHHHHHHHHHHHHHHH------HHHHHTC----------------
T ss_pred             -HHhhHHHHHHHHHHcHHHHHHHHHHHHHHHHHHHHHHHHHHHH------HHHHHHHHHHHHHHHHHHHHHHH


No 11
>1EQ1_A NMR STRUCTURE OF AN EXCHANGEABLE; Five helix-bundle, "helix-short helix-helix" recognition; NMR {Manduca sexta} SCOP: a.63.1.1
Probab=49.94  E-value=5.8e+02  Score=25.10  Aligned_cols=116  Identities=16%  Similarity=0.182  Sum_probs=0.0  Template_Neff=6.800

Q ss_pred             HHHHHHhcCCCCCccHHHHHHHhhhhhhhhHHHhcCCCHHHHHHHHhhHHHHHHHHHhhCCHH---HHHHHHHHHHHHHH
Q contig_136_m.2   39 LYHAVKERSGPLRGGVETVERSVKSVVNPVCQRYQEVPIRLLLLADRKVDSALGAVEHHVPPT---VKTVSAHVYAALCA  115 (258)
Q Consensus        39 lY~yAKenSGPLK~gV~~VE~~VktVVgPVY~Kf~dVP~~lL~F~DrKVde~~~~~d~hvPp~---vK~~ssqa~~~~~k  115 (258)
                      +..-.|++|--+-..+...-+.++..+.=+-...+    .+|.=+-.|+++....|..-.|..   +++.-....+..+.
T Consensus        39 v~~~lke~s~~~a~~l~~~~~~lq~~~~~~~~evk----~~l~~~~~kl~e~~~~Lk~~~Pe~~~~a~el~~~~q~~~~t  114 (166)
T 1EQ1_A           39 FNKALKDGSDSVLQQLSAFSSSLQGAISDANGKAK----EALEQARQNVEKTAEELRKAHPDVEKEANAFKDKLQAAVQT  114 (166)
T ss_dssp             SSHHHHHHHHHHHHHHHHHHHHHHHHHTTCSSTHH----HHHHHHHHHHHHHHHGGGGCSHHHHHTCSSSHHHHHHHHHH
T ss_pred             HHHHHHHchHHHHHHHHHHHHHHHHHHHHhcHHHH----HHHHHHHHHHHHHHHHHHHHCHHHHHHHHHHHHHHHHHHHH


Q ss_pred             HHHHHHHHHHHHHHH-C-HHHHH----HHHhhhcchHHHHHHHHHHhHH
Q contig_136_m.2  116 LTAVLCDFLNDARAS-G-PSAAL----KAAGDRYKPVAAELYKDYGPVA  158 (258)
Q Consensus       116 ape~Ar~~~~ev~~~-G-v~~a~----k~~y~k~eP~ak~ly~kYep~a  158 (258)
                      +-+-++.++.++... | +..-+    |.+|+...-.+++|-++-+..+
T Consensus       115 ~~~E~ekl~k~v~~~~~~~~e~l~~~~K~~~d~~~~~a~~l~~~l~~~~  163 (166)
T 1EQ1_A          115 TVQESQKLAKEVASNMEETNKKLAPKIKQAYDDFVKHAEEVQKKLHEAA  163 (166)
T ss_dssp             HHHHHHHHHHHHHSCCCSSCGGGHHHHHHHHHHHHHHHHHHHHHHHHHT
T ss_pred             HHHHHHHHHHHHHHhHHHHHHHHHHHHHHHHHHHHHHHHHHHHHHHHHH


No 12
>XP_016877067.1 PREDICTED: reticulon-1 isoform X2 [Homo sapiens]
Probab=47.62  E-value=52  Score=30.73  Aligned_cols=42  Identities=12%  Similarity=0.174  Sum_probs=0.0  Template_Neff=8.800

Q ss_pred             hhhhhhHHHhcCCCHHHHHHHHhhHHHHHHHHHhhCCHHHHH
Q contig_136_m.2   63 SVVNPVCQRYQEVPIRLLLLADRKVDSALGAVEHHVPPTVKT  104 (258)
Q Consensus        63 tVVgPVY~Kf~dVP~~lL~F~DrKVde~~~~~d~hvPp~vK~  104 (258)
                      ..+..+|+++++.=++.+..+.+++++..+++++.+|...|+
T Consensus       150 ft~P~iy~~~~~~Id~~~~~~~~~~~~~~~~~~~~ip~~~~~  191 (193)
T XP_016877067.1  150 FTLPVVYVKHQAQIDQYLGLVRTHINAVVAKIQAKIPGAKRH  191 (193)
T ss_pred             HHHHHHHHHhHHHHHHHHHHHHHHHHHHHHHHHHhCCCcccC


No 13
>1GS9_A APOLIPOPROTEIN E; LIPID TRANSPORT, HEPARIN-BINDING, PLASMA, LIPID; 1.7A {HOMO SAPIENS} SCOP: a.24.1.1; Related PDB entries: 6IWB_C 6IWB_A 1BZ4_A 1LE2_A 1LE4_A 1LPE_A 6CFE_A
Probab=46.17  E-value=6.2e+02  Score=24.37  Aligned_cols=87  Identities=14%  Similarity=0.089  Sum_probs=0.0  Template_Neff=7.700

Q ss_pred             hhHHHHHHHHHhhCCHHHHHHHHHHHHHHHHHHHHHHHHHHHHHHHCHHHHHHHHhhhcchHHHHHHHHHHhHHHHHHHH
Q contig_136_m.2   85 RKVDSALGAVEHHVPPTVKTVSAHVYAALCALTAVLCDFLNDARASGPSAALKAAGDRYKPVAAELYKDYGPVAEHYAVA  164 (258)
Q Consensus        85 rKVde~~~~~d~hvPp~vK~~ssqa~~~~~kape~Ar~~~~ev~~~Gv~~a~k~~y~k~eP~ak~ly~kYep~ae~~av~  164 (258)
                      .++...+..+...++|.......+...-++..-+..+....+++. .+.--+..+.++..+...++..+..|.++..--.
T Consensus        69 ~~l~~~~e~l~~kl~P~~~e~~~~l~~~~e~Lr~kL~~~leelr~-~l~P~~eel~~kv~~~~eelr~~l~P~~e~l~~k  147 (165)
T 1GS9_A           69 KELKAYKSELEEQLTPVAEETRARLSKELQAAQARLGADMEDVRG-RLVQYRGEVQAMLGQSTEELRVRLASHLRKLRKR  147 (165)
T ss_dssp             HHHHHHHHHHTTSCCCCCSHHHHHHHHHHHHHHHHHHHHHHHHHH-HHHHHHHHHHTSTTCCCHHHHHHHHHHHHHHHHH
T ss_pred             HHHHHHHHHHHHhHHHHHHHHHHHHHHHHHHHHHHHHHHHHHHHH-HHHHHHHHHHHHHHHhHHHHHHHHHHHHHHHHHH


Q ss_pred             HHHHHhCC
Q contig_136_m.2  165 TWQFLNGL  172 (258)
Q Consensus       165 aW~~Ln~l  172 (258)
                      ....+..|
T Consensus       148 L~~~~eel  155 (165)
T 1GS9_A          148 LLRDADDL  155 (165)
T ss_dssp             HHHHHHHH
T ss_pred             HHHHHHHH


No 14
>3K2S_A Apolipoprotein A-I; super double helix, amphipathic, Amyloid; HET: POV, CLR;{Homo sapiens}; Related PDB entries: 3K2S_B
Probab=44.79  E-value=7e+02  Score=24.61  Aligned_cols=132  Identities=9%  Similarity=0.034  Sum_probs=0.0  Template_Neff=9.200

Q ss_pred             HHhhhhhhhhHHHhcCCCHHHHHHHHhhHHHHHHHHHhhCCHHHHHHHHHHHHHHHHHHHHHHHHHHHHHHHCHHHHHHH
Q contig_136_m.2   59 RSVKSVVNPVCQRYQEVPIRLLLLADRKVDSALGAVEHHVPPTVKTVSAHVYAALCALTAVLCDFLNDARASGPSAALKA  138 (258)
Q Consensus        59 ~~VktVVgPVY~Kf~dVP~~lL~F~DrKVde~~~~~d~hvPp~vK~~ssqa~~~~~kape~Ar~~~~ev~~~Gv~~a~k~  138 (258)
                      ..|+..+..-..+.++...+.+.-+++  .+.-..|...+-+....+...+..+-.+.+..+..+-..+...     +..
T Consensus         9 ~~~~~~~~~y~~~~~~~~~~~~~~l~~--sel~~el~~~l~~~~~~~~~~~~~l~~~l~~~~~el~~~l~~~-----~~~   81 (243)
T 3K2S_A            9 DRVKDLATVYVDVLKDSGRDYVSQFEG--SALGKQLNLKLLDNWDSVTSTFSKLREQLGPVTQEFWDNLEKE-----TEG   81 (243)
T ss_dssp             SSTTSTTTHHHHHHHTTTTTGGGSSTT--TGGGCCCCCCSSTHHHHHHHHHHHHHHHHHHHHTTTTHHHHHH-----HHH
T ss_pred             HHHHHHHHHHHHHHHHHHHHHHHHHhh--cHHHHHHhHHhHhcHHHHHHHHHHHHHHHHhhhHHHHHHHHHH-----HHH


Q ss_pred             HhhhcchHHHHHHHHHHhHHHHHHHHHHHHHhCCCCChhHHHHHHHHHHHHHHHHHHHHHHhhhC
Q contig_136_m.2  139 AGDRYKPVAAELYKDYGPVAEHYAVATWQFLNGLPLFPQVAHLVIPTAAHWAEKYNHAVESGSAR  203 (258)
Q Consensus       139 ~y~k~eP~ak~ly~kYep~ae~~av~aW~~Ln~lpl~p~Vaq~vvPtAa~wseKYN~~V~~~s~~  203 (258)
                      +-.+..+...+|-++-.|.++...-.....+..+.-      .+-|-+-.+.++++..+..+..+
T Consensus        82 l~~~l~~~~e~l~~~l~~~~~~l~~~l~~~~e~l~~------~l~~~~~~l~~~l~~~~~el~~~  140 (243)
T 3K2S_A           82 LRQEMSKDLEEVKAKVQPYLDDFQKKWQEEMELYRQ------KVEPLRAELQEGARQKLHELQEK  140 (243)
T ss_dssp             HHHHHHHHHHHTHHHHTTTHHHHHHHHHHHHHHHHH------HHHHHHHHHHTTTHHHHHHHHTT
T ss_pred             HHHHHHHHHHHHHHHHHHHHHHHHHHHHHHHHHHHH------HHHHHHHHHHHHHHHHHHHHHHH


No 15
>1YWW_A Hypothetical protein PA4738; structural genomics, YjbJ, PSI, Protein; NMR {Pseudomonas aeruginosa} SCOP: a.60.11.0
Probab=40.71  E-value=4.2e+02  Score=22.22  Aligned_cols=61  Identities=11%  Similarity=0.120  Sum_probs=0.0  Template_Neff=8.200

Q ss_pred             HHHHHHhhhhhhhhHHHhcCCCHHHHHHHHhhHHHHHHHHHhhCCHHHHHHHHHHHHHHHH
Q contig_136_m.2   55 ETVERSVKSVVNPVCQRYQEVPIRLLLLADRKVDSALGAVEHHVPPTVKTVSAHVYAALCA  115 (258)
Q Consensus        55 ~~VE~~VktVVgPVY~Kf~dVP~~lL~F~DrKVde~~~~~d~hvPp~vK~~ssqa~~~~~k  115 (258)
                      +.+++..+.+.+=+-++|.++..+-+..+..+.|+....+.+..-...-.+-.++.+...+
T Consensus        24 ~~i~g~w~~~kg~~ke~~g~lt~d~~~~~~G~~~~l~g~lq~~~g~~k~~a~~~i~~~~~~   84 (85)
T 1YWW_A           24 DVIKGKWKQLTGKIKERWGDLTDDDLQAADGHAEYLVGKLQERYGWSKERAEQEVRDFSDR   84 (85)
T ss_dssp             CCTTTSHHHHHHHHHHHCTTSCHHHHSSSCCSHHHHHHHHHHHTCCCHHHHHHHHHHHHHT
T ss_pred             HHHHHHHHHHHHHHHHHHhcCCccHHHHHcccHHHHHHHHHHHHCchHHHHHHHHHHHHHh


No 16
>1LS4_A Apolipophorin-III; Helix-bundle, exchangeable apolipoprotein, LIPID TRANSPORT; NMR {Locusta migratoria} SCOP: a.63.1.1
Probab=38.10  E-value=9.8e+02  Score=24.39  Aligned_cols=105  Identities=16%  Similarity=0.160  Sum_probs=0.0  Template_Neff=6.000

Q ss_pred             CCccHHHHHHHhhhhhhhhHHHhcCCCHHHHHHHHhhHHHHHHHHHhhCC--HHHHHHHHHHHHHHHHHHHH---HHHHH
Q contig_136_m.2   50 LRGGVETVERSVKSVVNPVCQRYQEVPIRLLLLADRKVDSALGAVEHHVP--PTVKTVSAHVYAALCALTAV---LCDFL  124 (258)
Q Consensus        50 LK~gV~~VE~~VktVVgPVY~Kf~dVP~~lL~F~DrKVde~~~~~d~hvP--p~vK~~ssqa~~~~~kape~---Ar~~~  124 (258)
                      ||.+-++....++.+++=+-+.+    ..+|.=+-.|++++...|....|  .....+..++..+-.+..+-   .++++
T Consensus        60 lke~s~~~a~~lq~~~~~l~ee~----~~~~~~v~~kl~e~~~~L~~~~P~~~~~~e~~~~a~el~~k~q~~~~~~~t~v  135 (180)
T 1LS4_A           60 LTEQANAFKTKIAEVTTSLKQEA----EKHQGSVAEQLNAFARNLNNSIHDAATSLNLQDQLNSLQSALTNVGHQWQDIA  135 (180)
T ss_dssp             HHHHHHHHHHHHHHHHHHHHHHT----TTTTHHHHHHHHHHHHHHHHHHHTTSCCCSSSHHHHHHHHHHHHHHHHHHHHH
T ss_pred             HHHHHHHHHHHHHHHHHHHHHHH----HHHHHHHHHHHHHHHHHHHHhccchhhcHHHHHHHHHHHHHHHHHHHHHHHHH


Q ss_pred             HHHHHHCHHHHH------HHHhhhcchHHHHHHHHHHhHH
Q contig_136_m.2  125 NDARASGPSAAL------KAAGDRYKPVAAELYKDYGPVA  158 (258)
Q Consensus       125 ~ev~~~Gv~~a~------k~~y~k~eP~ak~ly~kYep~a  158 (258)
                      .|++..+=..+-      |.+|+...-.+++|-++-+..+
T Consensus       136 ~E~eK~~~e~s~~vqe~iK~~~d~~~~~a~~l~~ql~~a~  175 (180)
T 1LS4_A          136 TKTQASAQEAWAPVQSALQEAAEKTKEAAANLQNSIQSAV  175 (180)
T ss_dssp             HHHHHHSSTTHHHHHHHHHHHHHHHHHHHHHHHHHHHHHH
T ss_pred             HHHHHHHHHHhHHHHHHHHHHHHHHHHHHHHHHHHHHHHh


No 17
>NP_958832.1 reticulon-3 isoform c [Homo sapiens]
Probab=33.75  E-value=1.3e+02  Score=30.91  Aligned_cols=42  Identities=17%  Similarity=0.212  Sum_probs=0.0  Template_Neff=7.100

Q ss_pred             hhhhhhHHHhcCCCHHHHHHHHhhHHHHHHHHHhhCCHHHHH
Q contig_136_m.2   63 SVVNPVCQRYQEVPIRLLLLADRKVDSALGAVEHHVPPTVKT  104 (258)
Q Consensus        63 tVVgPVY~Kf~dVP~~lL~F~DrKVde~~~~~d~hvPp~vK~  104 (258)
                      ..+-.+|+++++.=++.+.-+-.++++...++++.+|+..|+
T Consensus       211 FtvP~lYe~~q~~ID~~~~~~~~~~~~~~~~i~~kip~~~kk  252 (255)
T NP_958832.1     211 FSVPIVYEKYKTQIDHYVGIARDQTKSIVEKIQAKLPGIAKK  252 (255)
T ss_pred             HhHHHHHHHhHHHHHHHHHHHHHHHHHHHHHHHHhCcccccc


No 18
>NP_000032.1 apolipoprotein E isoform b precursor [Homo sapiens]
Probab=33.42  E-value=1.4e+03  Score=24.92  Aligned_cols=156  Identities=13%  Similarity=0.132  Sum_probs=0.0  Template_Neff=7.100

Q ss_pred             HHHHhcCCCCCccHHHHHHHhhhh---hhhhHHHhcCCCHHHHHHHHhhHHHHHHHHHhhCCHHHHHHHHHHHHHHHHHH
Q contig_136_m.2   41 HAVKERSGPLRGGVETVERSVKSV---VNPVCQRYQEVPIRLLLLADRKVDSALGAVEHHVPPTVKTVSAHVYAALCALT  117 (258)
Q Consensus        41 ~yAKenSGPLK~gV~~VE~~VktV---VgPVY~Kf~dVP~~lL~F~DrKVde~~~~~d~hvPp~vK~~ssqa~~~~~kap  117 (258)
                      ++.++-.+.+...++.+..-...+   ++|+.+.+++--.+-..=+..++...+..+..++.|.....-.+...-+...-
T Consensus        73 el~qel~~~i~~~~~~~~~y~~~l~~ql~P~~~el~~~L~~~~~~Lr~~L~~~~eelk~~l~Py~eel~~~v~q~~eelr  152 (317)
T NP_000032.1      73 QVTQELRALMDETMKELKAYKSELEEQLTPVAEETRARLSKELQAAQARLGADMEDVCGRLVQYRGEVQAMLGQSTEELR  152 (317)
T ss_pred             HHHHHHHHHHHHHHHHHHHHHHHHHHhcCchHHHHHHHHHHHHHHHHHHHhhcHHHHHHHHHHHHHHHHHHHHHhHHHHH


Q ss_pred             HHHHHHHHHHH----------HHCHHHHHHHHhhhcchHHHHHHHHHHhHHHHHHHHHHHHHhCCCCChhHHHHHHHHHH
Q contig_136_m.2  118 AVLCDFLNDAR----------ASGPSAALKAAGDRYKPVAAELYKDYGPVAEHYAVATWQFLNGLPLFPQVAHLVIPTAA  187 (258)
Q Consensus       118 e~Ar~~~~ev~----------~~Gv~~a~k~~y~k~eP~ak~ly~kYep~ae~~av~aW~~Ln~lpl~p~Vaq~vvPtAa  187 (258)
                      ....-.+.+++          +.-+...+..+-+|......++-.+-.|.++..-.++=..+-.      +.+.+-|-+-
T Consensus       153 ~~l~p~~~el~~~l~~~~eeL~~kL~p~~eel~~k~~~~~e~lr~~L~P~~e~l~~k~~~~~e~------l~~~L~p~~e  226 (317)
T NP_000032.1     153 VRLASHLRKLRKRLLRDADDLQKRLAVYQAGAREGAERGLSAIRERLGPLVEQGRVRAATVGSL------AGQPLQERAQ  226 (317)
T ss_pred             HHHHHHHHHHHHHHHHHHHHHHHHHHHHHHHHHHHHHHHHHHHHHHHHhhHHHHHHHHHHHHHH------hhHHHHHHHH


Q ss_pred             HHHHHHHHHHHHhhh
Q contig_136_m.2  188 HWAEKYNHAVESGSA  202 (258)
Q Consensus       188 ~wseKYN~~V~~~s~  202 (258)
                      .+.++-|+-+..++.
T Consensus       227 ~~~~kl~~~~eel~~  241 (317)
T NP_000032.1     227 AWGERLRARMEEMGS  241 (317)
T ss_pred             HHHHHHHHHHHHHHH


No 19
>NP_001289618.1 apolipoprotein E isoform b precursor [Homo sapiens]
Probab=33.42  E-value=1.4e+03  Score=24.92  Aligned_cols=156  Identities=13%  Similarity=0.132  Sum_probs=0.0  Template_Neff=7.100

Q ss_pred             HHHHhcCCCCCccHHHHHHHhhhh---hhhhHHHhcCCCHHHHHHHHhhHHHHHHHHHhhCCHHHHHHHHHHHHHHHHHH
Q contig_136_m.2   41 HAVKERSGPLRGGVETVERSVKSV---VNPVCQRYQEVPIRLLLLADRKVDSALGAVEHHVPPTVKTVSAHVYAALCALT  117 (258)
Q Consensus        41 ~yAKenSGPLK~gV~~VE~~VktV---VgPVY~Kf~dVP~~lL~F~DrKVde~~~~~d~hvPp~vK~~ssqa~~~~~kap  117 (258)
                      ++.++-.+.+...++.+..-...+   ++|+.+.+++--.+-..=+..++...+..+..++.|.....-.+...-+...-
T Consensus        73 el~qel~~~i~~~~~~~~~y~~~l~~ql~P~~~el~~~L~~~~~~Lr~~L~~~~eelk~~l~Py~eel~~~v~q~~eelr  152 (317)
T NP_001289618.1   73 QVTQELRALMDETMKELKAYKSELEEQLTPVAEETRARLSKELQAAQARLGADMEDVCGRLVQYRGEVQAMLGQSTEELR  152 (317)
T ss_pred             HHHHHHHHHHHHHHHHHHHHHHHHHHhcCchHHHHHHHHHHHHHHHHHHHhhcHHHHHHHHHHHHHHHHHHHHHhHHHHH


Q ss_pred             HHHHHHHHHHH----------HHCHHHHHHHHhhhcchHHHHHHHHHHhHHHHHHHHHHHHHhCCCCChhHHHHHHHHHH
Q contig_136_m.2  118 AVLCDFLNDAR----------ASGPSAALKAAGDRYKPVAAELYKDYGPVAEHYAVATWQFLNGLPLFPQVAHLVIPTAA  187 (258)
Q Consensus       118 e~Ar~~~~ev~----------~~Gv~~a~k~~y~k~eP~ak~ly~kYep~ae~~av~aW~~Ln~lpl~p~Vaq~vvPtAa  187 (258)
                      ....-.+.+++          +.-+...+..+-+|......++-.+-.|.++..-.++=..+-.      +.+.+-|-+-
T Consensus       153 ~~l~p~~~el~~~l~~~~eeL~~kL~p~~eel~~k~~~~~e~lr~~L~P~~e~l~~k~~~~~e~------l~~~L~p~~e  226 (317)
T NP_001289618.1  153 VRLASHLRKLRKRLLRDADDLQKRLAVYQAGAREGAERGLSAIRERLGPLVEQGRVRAATVGSL------AGQPLQERAQ  226 (317)
T ss_pred             HHHHHHHHHHHHHHHHHHHHHHHHHHHHHHHHHHHHHHHHHHHHHHHHhhHHHHHHHHHHHHHH------hhHHHHHHHH


Q ss_pred             HHHHHHHHHHHHhhh
Q contig_136_m.2  188 HWAEKYNHAVESGSA  202 (258)
Q Consensus       188 ~wseKYN~~V~~~s~  202 (258)
                      .+.++-|+-+..++.
T Consensus       227 ~~~~kl~~~~eel~~  241 (317)
T NP_001289618.1  227 AWGERLRARMEEMGS  241 (317)
T ss_pred             HHHHHHHHHHHHHHH


No 20
>NP_001289619.1 apolipoprotein E isoform b precursor [Homo sapiens]
Probab=33.42  E-value=1.4e+03  Score=24.92  Aligned_cols=156  Identities=13%  Similarity=0.132  Sum_probs=0.0  Template_Neff=7.100

Q ss_pred             HHHHhcCCCCCccHHHHHHHhhhh---hhhhHHHhcCCCHHHHHHHHhhHHHHHHHHHhhCCHHHHHHHHHHHHHHHHHH
Q contig_136_m.2   41 HAVKERSGPLRGGVETVERSVKSV---VNPVCQRYQEVPIRLLLLADRKVDSALGAVEHHVPPTVKTVSAHVYAALCALT  117 (258)
Q Consensus        41 ~yAKenSGPLK~gV~~VE~~VktV---VgPVY~Kf~dVP~~lL~F~DrKVde~~~~~d~hvPp~vK~~ssqa~~~~~kap  117 (258)
                      ++.++-.+.+...++.+..-...+   ++|+.+.+++--.+-..=+..++...+..+..++.|.....-.+...-+...-
T Consensus        73 el~qel~~~i~~~~~~~~~y~~~l~~ql~P~~~el~~~L~~~~~~Lr~~L~~~~eelk~~l~Py~eel~~~v~q~~eelr  152 (317)
T NP_001289619.1   73 QVTQELRALMDETMKELKAYKSELEEQLTPVAEETRARLSKELQAAQARLGADMEDVCGRLVQYRGEVQAMLGQSTEELR  152 (317)
T ss_pred             HHHHHHHHHHHHHHHHHHHHHHHHHHhcCchHHHHHHHHHHHHHHHHHHHhhcHHHHHHHHHHHHHHHHHHHHHhHHHHH


Q ss_pred             HHHHHHHHHHH----------HHCHHHHHHHHhhhcchHHHHHHHHHHhHHHHHHHHHHHHHhCCCCChhHHHHHHHHHH
Q contig_136_m.2  118 AVLCDFLNDAR----------ASGPSAALKAAGDRYKPVAAELYKDYGPVAEHYAVATWQFLNGLPLFPQVAHLVIPTAA  187 (258)
Q Consensus       118 e~Ar~~~~ev~----------~~Gv~~a~k~~y~k~eP~ak~ly~kYep~ae~~av~aW~~Ln~lpl~p~Vaq~vvPtAa  187 (258)
                      ....-.+.+++          +.-+...+..+-+|......++-.+-.|.++..-.++=..+-.      +.+.+-|-+-
T Consensus       153 ~~l~p~~~el~~~l~~~~eeL~~kL~p~~eel~~k~~~~~e~lr~~L~P~~e~l~~k~~~~~e~------l~~~L~p~~e  226 (317)
T NP_001289619.1  153 VRLASHLRKLRKRLLRDADDLQKRLAVYQAGAREGAERGLSAIRERLGPLVEQGRVRAATVGSL------AGQPLQERAQ  226 (317)
T ss_pred             HHHHHHHHHHHHHHHHHHHHHHHHHHHHHHHHHHHHHHHHHHHHHHHHhhHHHHHHHHHHHHHH------hhHHHHHHHH


Q ss_pred             HHHHHHHHHHHHhhh
Q contig_136_m.2  188 HWAEKYNHAVESGSA  202 (258)
Q Consensus       188 ~wseKYN~~V~~~s~  202 (258)
                      .+.++-|+-+..++.
T Consensus       227 ~~~~kl~~~~eel~~  241 (317)
T NP_001289619.1  227 AWGERLRARMEEMGS  241 (317)
T ss_pred             HHHHHHHHHHHHHHH


No 21
>NP_001289620.1 apolipoprotein E isoform b precursor [Homo sapiens]
Probab=33.42  E-value=1.4e+03  Score=24.92  Aligned_cols=156  Identities=13%  Similarity=0.132  Sum_probs=0.0  Template_Neff=7.100

Q ss_pred             HHHHhcCCCCCccHHHHHHHhhhh---hhhhHHHhcCCCHHHHHHHHhhHHHHHHHHHhhCCHHHHHHHHHHHHHHHHHH
Q contig_136_m.2   41 HAVKERSGPLRGGVETVERSVKSV---VNPVCQRYQEVPIRLLLLADRKVDSALGAVEHHVPPTVKTVSAHVYAALCALT  117 (258)
Q Consensus        41 ~yAKenSGPLK~gV~~VE~~VktV---VgPVY~Kf~dVP~~lL~F~DrKVde~~~~~d~hvPp~vK~~ssqa~~~~~kap  117 (258)
                      ++.++-.+.+...++.+..-...+   ++|+.+.+++--.+-..=+..++...+..+..++.|.....-.+...-+...-
T Consensus        73 el~qel~~~i~~~~~~~~~y~~~l~~ql~P~~~el~~~L~~~~~~Lr~~L~~~~eelk~~l~Py~eel~~~v~q~~eelr  152 (317)
T NP_001289620.1   73 QVTQELRALMDETMKELKAYKSELEEQLTPVAEETRARLSKELQAAQARLGADMEDVCGRLVQYRGEVQAMLGQSTEELR  152 (317)
T ss_pred             HHHHHHHHHHHHHHHHHHHHHHHHHHhcCchHHHHHHHHHHHHHHHHHHHhhcHHHHHHHHHHHHHHHHHHHHHhHHHHH


Q ss_pred             HHHHHHHHHHH----------HHCHHHHHHHHhhhcchHHHHHHHHHHhHHHHHHHHHHHHHhCCCCChhHHHHHHHHHH
Q contig_136_m.2  118 AVLCDFLNDAR----------ASGPSAALKAAGDRYKPVAAELYKDYGPVAEHYAVATWQFLNGLPLFPQVAHLVIPTAA  187 (258)
Q Consensus       118 e~Ar~~~~ev~----------~~Gv~~a~k~~y~k~eP~ak~ly~kYep~ae~~av~aW~~Ln~lpl~p~Vaq~vvPtAa  187 (258)
                      ....-.+.+++          +.-+...+..+-+|......++-.+-.|.++..-.++=..+-.      +.+.+-|-+-
T Consensus       153 ~~l~p~~~el~~~l~~~~eeL~~kL~p~~eel~~k~~~~~e~lr~~L~P~~e~l~~k~~~~~e~------l~~~L~p~~e  226 (317)
T NP_001289620.1  153 VRLASHLRKLRKRLLRDADDLQKRLAVYQAGAREGAERGLSAIRERLGPLVEQGRVRAATVGSL------AGQPLQERAQ  226 (317)
T ss_pred             HHHHHHHHHHHHHHHHHHHHHHHHHHHHHHHHHHHHHHHHHHHHHHHHhhHHHHHHHHHHHHHH------hhHHHHHHHH


Q ss_pred             HHHHHHHHHHHHhhh
Q contig_136_m.2  188 HWAEKYNHAVESGSA  202 (258)
Q Consensus       188 ~wseKYN~~V~~~s~  202 (258)
                      .+.++-|+-+..++.
T Consensus       227 ~~~~kl~~~~eel~~  241 (317)
T NP_001289620.1  227 AWGERLRARMEEMGS  241 (317)
T ss_pred             HHHHHHHHHHHHHHH


No 22
>6NCO_A Apolipoprotein E; Lipid Binding, LIPID TRANSPORT; HET: KQP; 1.707A {Homo sapiens}; Related PDB entries: 6NCN_A
Probab=30.42  E-value=1.3e+03  Score=23.33  Aligned_cols=87  Identities=14%  Similarity=0.089  Sum_probs=0.0  Template_Neff=7.000

Q ss_pred             hhHHHHHHHHHhhCCHHHHHHHHHHHHHHHHHHHHHHHHHHHHHHHCHHHHHHHHhhhcchHHHHHHHHHHhHHHHHHHH
Q contig_136_m.2   85 RKVDSALGAVEHHVPPTVKTVSAHVYAALCALTAVLCDFLNDARASGPSAALKAAGDRYKPVAAELYKDYGPVAEHYAVA  164 (258)
Q Consensus        85 rKVde~~~~~d~hvPp~vK~~ssqa~~~~~kape~Ar~~~~ev~~~Gv~~a~k~~y~k~eP~ak~ly~kYep~ae~~av~  164 (258)
                      .++...+..+...+.|.......+....++..-+..+.-..+++. .+.--+..+-++..+...+|..+..|.++..--.
T Consensus        89 ~~l~~~~~~l~~kL~P~~~e~~~~l~~~~e~Lr~kL~~~leelr~-kL~Py~eeL~~~v~~~lEeLr~~L~P~~e~lr~k  167 (185)
T 6NCO_A           89 KELKAYKSELEEQLTPVAEETRARLSKELQAAQARLGADMEDVRG-RLVQYRGEVQAMLGQSTEELRVRLASHLRKLRKR  167 (185)
T ss_dssp             HHHHHHHHHHTTSCCCCCHHHHHHHHHHHHHHHHHHHHHHHHHHH-HHHHHHHHHHHTTTCCCHHHHHHHHHHHHHHHHH
T ss_pred             HHHHHHHHHHHHhHHHHHHHHHHHHHHHHHHHHHHHHHHHHHHHH-HHHHHHHHHHHHHHHHHHHHHHHHHHHHHHHHHH


Q ss_pred             HHHHHhCC
Q contig_136_m.2  165 TWQFLNGL  172 (258)
Q Consensus       165 aW~~Ln~l  172 (258)
                      ....++.|
T Consensus       168 L~~~~eeL  175 (185)
T 6NCO_A          168 LLRDADDL  175 (185)
T ss_dssp             HHHHHHHH
T ss_pred             HHHHHHHH


No 23
>XP_011510131.1 PREDICTED: sperm-associated antigen 16 protein isoform X15 [Homo sapiens]
Probab=28.01  E-value=2.1e+03  Score=25.19  Aligned_cols=80  Identities=11%  Similarity=0.056  Sum_probs=0.0  Template_Neff=4.600

Q ss_pred             HHhhHHHHHHHHHhhCCHHHHHHHHHHHHHHHHHHHHHHHHHHHHHHHCHHHHH---------HHHhhhcchHHHHHHHH
Q contig_136_m.2   83 ADRKVDSALGAVEHHVPPTVKTVSAHVYAALCALTAVLCDFLNDARASGPSAAL---------KAAGDRYKPVAAELYKD  153 (258)
Q Consensus        83 ~DrKVde~~~~~d~hvPp~vK~~ssqa~~~~~kape~Ar~~~~ev~~~Gv~~a~---------k~~y~k~eP~ak~ly~k  153 (258)
                      ++.++...-..++++     |++++.|.....++ .+-|.+-.-=++.=+.+--         |.-|..|||+-++|-.|
T Consensus       160 L~~e~~~l~~el~~~-----k~~a~ka~~~~~Kl-~KERDfHRmhHkRVvQEKnkL~~diKrLK~h~~~yePtl~~L~~K  233 (360)
T XP_011510131.1  160 LENENKNLKKDLKHY-----KQAADKAREDLLKI-QKERDFHRMHHKRIVQEKNKLINDLKGLKLHYASYEPTIRVLHEK  233 (360)
T ss_pred             HHHHHHHHHHHHHHH-----HHHHHHHHHHHHHH-HHHHHHHHHHHHHHHHHHHHHHHHHHHHHHHHHhhHHHHHHHHHH


Q ss_pred             HHhHHHHHHHHHHHH
Q contig_136_m.2  154 YGPVAEHYAVATWQF  168 (258)
Q Consensus       154 Yep~ae~~av~aW~~  168 (258)
                      |+-......+....+
T Consensus       234 ye~a~KeKmL~~LER  248 (360)
T XP_011510131.1  234 HHTLLKEKMLTSLER  248 (360)
T ss_pred             HHHHHHHHHHHHHHH


No 24
>1RYK_A Protein yjbJ; Alpha protein, Structural Genomics, Protein; NMR {Escherichia coli} SCOP: a.60.11.1
Probab=26.55  E-value=7.2e+02  Score=19.27  Aligned_cols=62  Identities=10%  Similarity=0.064  Sum_probs=0.0  Template_Neff=9.400

Q ss_pred             HHHHHHhhhhhhhhHHHhcCCCHHHHHHHHhhHHHHHHHHHhhCCHHHHHHHHHHHHHHHHH
Q contig_136_m.2   55 ETVERSVKSVVNPVCQRYQEVPIRLLLLADRKVDSALGAVEHHVPPTVKTVSAHVYAALCAL  116 (258)
Q Consensus        55 ~~VE~~VktVVgPVY~Kf~dVP~~lL~F~DrKVde~~~~~d~hvPp~vK~~ssqa~~~~~ka  116 (258)
                      +.+.+....+.|-+-++|..+..+-+.....+.++....+.+..-..-..+-.++..+....
T Consensus         4 ~~~~~~~~~~~g~~k~~~g~lt~~~~~~~~G~~~~~~~~~~~~~g~~~~~a~~~~~~~~~~~   65 (69)
T 1RYK_A            4 DEAGGNWKQFKGKVKEQWGKLTDDDMTIIEGKRDQLVGKIQERYGYQKDQAEKEVVDWETRN   65 (69)
T ss_dssp             CCSSSHHHHHHHHHHHHTCSSCHHHHHHHTTCHHHHHHHHHHHTCCCHHHHHHHHHHHHHHH
T ss_pred             hhhchhHHHHHHHHHHHHhcCCccHHHHHcccHHHHHHHHHHHHCCCHHHHHHHHHHHHHHh


No 25
>1OR3_A APOLIPOPROTEIN E; LIPID TRANSPORT, HEPARIN-BINDING, PLASMA PROTEIN; 1.73A {Homo sapiens} SCOP: a.24.1.1; Related PDB entries: 1OR2_A
Probab=26.50  E-value=1.3e+03  Score=22.36  Aligned_cols=87  Identities=13%  Similarity=0.066  Sum_probs=0.0  Template_Neff=7.700

Q ss_pred             hhHHHHHHHHHhhCCHHHHHHHHHHHHHHHHHHHHHHHHHHHHHHHCHHHHHHHHhhhcchHHHHHHHHHHhHHHHHHHH
Q contig_136_m.2   85 RKVDSALGAVEHHVPPTVKTVSAHVYAALCALTAVLCDFLNDARASGPSAALKAAGDRYKPVAAELYKDYGPVAEHYAVA  164 (258)
Q Consensus        85 rKVde~~~~~d~hvPp~vK~~ssqa~~~~~kape~Ar~~~~ev~~~Gv~~a~k~~y~k~eP~ak~ly~kYep~ae~~av~  164 (258)
                      .++...+..+...++|.......+...-+....+..+.-+.+++.. +..-+..+-++......+|..+..|+++..--.
T Consensus        69 ~~l~~~~e~l~~kl~P~~~e~~~~l~~~~e~Lr~kL~~~le~lk~~-l~P~~eel~~~v~~~~eelr~~l~P~~~~l~~k  147 (165)
T 1OR3_A           69 KELKAYKSELEEQLTPVAEETRARLSKELQAAQARLGADMEDVCGR-LVQYRGEVQAMLGQSTEELRVRLASHLRKLRKR  147 (165)
T ss_dssp             HHHHHHHHHHHHHCC-------CHHHHHHHHHHHHHHHHHHHHHHH-HHHHHHHHTTSTTCCCHHHHHHHHHHHHHHHHH
T ss_pred             HHHHHHHHHHHHhccHHHHHHHHHHHHHHHHHHHHHHHHHHHHHHH-HHHHHHHHHHHHHHcHHHHHHHHHHHHHHHHHH


Q ss_pred             HHHHHhCC
Q contig_136_m.2  165 TWQFLNGL  172 (258)
Q Consensus       165 aW~~Ln~l  172 (258)
                      +...+..|
T Consensus       148 l~~~~eel  155 (165)
T 1OR3_A          148 LLRDADDL  155 (165)
T ss_dssp             HHHHHHHH
T ss_pred             HHHHHHHH


No 26
>XP_011510130.1 PREDICTED: sperm-associated antigen 16 protein isoform X14 [Homo sapiens]
Probab=26.07  E-value=2.3e+03  Score=25.00  Aligned_cols=80  Identities=11%  Similarity=0.056  Sum_probs=0.0  Template_Neff=4.500

Q ss_pred             HHhhHHHHHHHHHhhCCHHHHHHHHHHHHHHHHHHHHHHHHHHHHHHHCHHHHH---------HHHhhhcchHHHHHHHH
Q contig_136_m.2   83 ADRKVDSALGAVEHHVPPTVKTVSAHVYAALCALTAVLCDFLNDARASGPSAAL---------KAAGDRYKPVAAELYKD  153 (258)
Q Consensus        83 ~DrKVde~~~~~d~hvPp~vK~~ssqa~~~~~kape~Ar~~~~ev~~~Gv~~a~---------k~~y~k~eP~ak~ly~k  153 (258)
                      ++.++...-..++++     |++++.|.....++ .+-|.+-.-=++.=+.+--         |.-|..|||+-++|-.|
T Consensus       160 L~~e~~~l~~el~~~-----k~~a~ka~~~~~Kl-~KERDfHRmhHkRVvQEKnkL~~diKrLK~h~~~yePtl~~L~~K  233 (365)
T XP_011510130.1  160 LENENKNLKKDLKHY-----KQAADKAREDLLKI-QKERDFHRMHHKRIVQEKNKLINDLKGLKLHYASYEPTIRVLHEK  233 (365)
T ss_pred             HHHHHHHHHHHHHHH-----HHHHHHHHHHHHHH-HHHHHHHHHHHHHHHHHHHHHHHHHHHHHHHHHhhHHHHHHHHHH


Q ss_pred             HHhHHHHHHHHHHHH
Q contig_136_m.2  154 YGPVAEHYAVATWQF  168 (258)
Q Consensus       154 Yep~ae~~av~aW~~  168 (258)
                      |+-......+....+
T Consensus       234 ye~alKeKmL~~LER  248 (365)
T XP_011510130.1  234 HHTLLKEKMLTSLER  248 (365)
T ss_pred             HHHHHHHHHHHHHHH


No 27
>XP_011510133.1 PREDICTED: sperm-associated antigen 16 protein isoform X16 [Homo sapiens]
Probab=25.96  E-value=2.3e+03  Score=24.92  Aligned_cols=80  Identities=11%  Similarity=0.056  Sum_probs=0.0  Template_Neff=4.600

Q ss_pred             HHhhHHHHHHHHHhhCCHHHHHHHHHHHHHHHHHHHHHHHHHHHHHHHCHHHHH---------HHHhhhcchHHHHHHHH
Q contig_136_m.2   83 ADRKVDSALGAVEHHVPPTVKTVSAHVYAALCALTAVLCDFLNDARASGPSAAL---------KAAGDRYKPVAAELYKD  153 (258)
Q Consensus        83 ~DrKVde~~~~~d~hvPp~vK~~ssqa~~~~~kape~Ar~~~~ev~~~Gv~~a~---------k~~y~k~eP~ak~ly~k  153 (258)
                      ++.++...-..++++     |++++.|.....++ ..-|.+-.-=++.=+.+--         |.-|..|||+.++|-.|
T Consensus       160 L~~e~~~l~~el~~~-----k~~a~ka~~~~~Kl-rKERDfHRmhHkRVvQEKnkL~~diKrLK~h~~~yePtl~~L~~K  233 (356)
T XP_011510133.1  160 LENENKNLKKDLKHY-----KQAADKAREDLLKI-QKERDFHRMHHKRIVQEKNKLINDLKGLKLHYASYEPTIRVLHEK  233 (356)
T ss_pred             HHHHHHHHHHHHHHH-----HHHHHHHHHHHHHH-HHHHHHHHHHHHHHHHHHHHHHHHHHHHHHHHHhhHHHHHHHHHH


Q ss_pred             HHhHHHHHHHHHHHH
Q contig_136_m.2  154 YGPVAEHYAVATWQF  168 (258)
Q Consensus       154 Yep~ae~~av~aW~~  168 (258)
                      |+-....-.+....+
T Consensus       234 ye~a~KeKmL~~LER  248 (356)
T XP_011510133.1  234 HHTLLKEKMLTSLER  248 (356)
T ss_pred             HHHHHHHHHHHHHHH


No 28
>XP_011510134.1 PREDICTED: sperm-associated antigen 16 protein isoform X17 [Homo sapiens]
Probab=25.96  E-value=2.3e+03  Score=24.92  Aligned_cols=80  Identities=11%  Similarity=0.056  Sum_probs=0.0  Template_Neff=4.600

Q ss_pred             HHhhHHHHHHHHHhhCCHHHHHHHHHHHHHHHHHHHHHHHHHHHHHHHCHHHHH---------HHHhhhcchHHHHHHHH
Q contig_136_m.2   83 ADRKVDSALGAVEHHVPPTVKTVSAHVYAALCALTAVLCDFLNDARASGPSAAL---------KAAGDRYKPVAAELYKD  153 (258)
Q Consensus        83 ~DrKVde~~~~~d~hvPp~vK~~ssqa~~~~~kape~Ar~~~~ev~~~Gv~~a~---------k~~y~k~eP~ak~ly~k  153 (258)
                      ++.++...-..++++     |++++.|.....++ ..-|.+-.-=++.=+.+--         |.-|..|||+.++|-.|
T Consensus       160 L~~e~~~l~~el~~~-----k~~a~ka~~~~~Kl-rKERDfHRmhHkRVvQEKnkL~~diKrLK~h~~~yePtl~~L~~K  233 (356)
T XP_011510134.1  160 LENENKNLKKDLKHY-----KQAADKAREDLLKI-QKERDFHRMHHKRIVQEKNKLINDLKGLKLHYASYEPTIRVLHEK  233 (356)
T ss_pred             HHHHHHHHHHHHHHH-----HHHHHHHHHHHHHH-HHHHHHHHHHHHHHHHHHHHHHHHHHHHHHHHHhhHHHHHHHHHH


Q ss_pred             HHhHHHHHHHHHHHH
Q contig_136_m.2  154 YGPVAEHYAVATWQF  168 (258)
Q Consensus       154 Yep~ae~~av~aW~~  168 (258)
                      |+-....-.+....+
T Consensus       234 ye~a~KeKmL~~LER  248 (356)
T XP_011510134.1  234 HHTLLKEKMLTSLER  248 (356)
T ss_pred             HHHHHHHHHHHHHHH


No 29
>6SMH_N Ribulose bisphosphate carboxylase large chain; Rubisco, Rubisco accumulation factor1, Raf1; 4.3A {Synechococcus elongatus (strain PCC 7942 / FACHB-805)}; Related PDB entries: 6SMH_K 6SMH_J 6SMH_M 6SMH_L 6SMH_P 6SMH_O 6SMH_I
Probab=25.63  E-value=4.3e+02  Score=27.41  Aligned_cols=76  Identities=9%  Similarity=0.073  Sum_probs=0.0  Template_Neff=4.400

Q ss_pred             cHHHHHHHhhhhhhhhHHHhcC--CCHHHHHHHHhhHHHHHHHHHhhCCHHHHHHHHHHHHHHHHHHHHHHHHHHHHHH
Q contig_136_m.2   53 GVETVERSVKSVVNPVCQRYQE--VPIRLLLLADRKVDSALGAVEHHVPPTVKTVSAHVYAALCALTAVLCDFLNDARA  129 (258)
Q Consensus        53 gV~~VE~~VktVVgPVY~Kf~d--VP~~lL~F~DrKVde~~~~~d~hvPp~vK~~ssqa~~~~~kape~Ar~~~~ev~~  129 (258)
                      |++-||...-.|-.-||+-...  +|.++|.|.|..=.+.+.+| +.++..-..++.+-...=+--++-|+.+++-++.
T Consensus        41 Gie~v~QN~~iVaaQVy~SL~~~~~~~~~l~~F~~~gsd~LYEl-R~Ls~~qR~aAA~~i~~~~lD~~~a~elArA~Kd  118 (188)
T 6SMH_N           41 GFEPIQQNQITVAMQVYDSILRQDPPAHVRETYQEWGSDLLYEL-RELDQEQRSLCAQLALERKLDADQIREVAKATKD  118 (188)
T ss_dssp             CCCTTTTTHHHHHHHHHHHSTTSCCCSSSSTTCSSSCHHHHHHC-CSCCSSTTTHHHHHHHHTTCCSSSTHHHHHHHHH
T ss_pred             CCCchhhhhHHHHHHHHHHHHhcCCCHHHHHHhccCCCchhHHH-hcCCHHHHHHHHHHHHHCCCCHHHHHHHHHHHHH


No 30
>4N6D_A TRAP dicarboxylate transporter-DctP subunit; TRAP periplasmic solute binding family; HET: I3C, EDO; 1.701A {Desulfovibrio salexigens} SCOP: l.1.1.1, c.94.1.0
Probab=25.04  E-value=1.5e+03  Score=22.32  Aligned_cols=82  Identities=16%  Similarity=0.127  Sum_probs=0.0  Template_Neff=11.500

Q ss_pred             HHhcCCCHHHHHHHHhhHHHHHHHHHhhCCHHHHHHHHHHHHH----------------HHHHHHHHHHHHHHHHHHCHH
Q contig_136_m.2   70 QRYQEVPIRLLLLADRKVDSALGAVEHHVPPTVKTVSAHVYAA----------------LCALTAVLCDFLNDARASGPS  133 (258)
Q Consensus        70 ~Kf~dVP~~lL~F~DrKVde~~~~~d~hvPp~vK~~ssqa~~~----------------~~kape~Ar~~~~ev~~~Gv~  133 (258)
                      +.+...|.++-.++.+=..++.....++...............                ...+-..-+....++.+.|+.
T Consensus       242 ~~~~~l~~~~~~~l~~a~~~~~~~~~~~~~~~~~~~~~~l~~~~g~~~~~~~~~~~~~~~~~~~~~~~~~~~~~~~~g~~  321 (346)
T 4N6D_A          242 NSWNSLPDDVKKVLNDLGREQAEWTGKYMDEHVKRSLAWAKDKYSIEMIKMSDADMQAIKDKTLPLIEDWKEKAAAKGVD  321 (346)
T ss_dssp             HHHHTSCHHHHHHHHHHHHHHHHHHHHHHHHHHHHHHHHHHHHHCCEEECCCHHHHHHHHHHHHHHHHHHHHHHHHTTCC
T ss_pred             HHHHcCCHHHHHHHHHHHHHHHHHHHHhHHHHHHHHHHHHHHhcCCEEEeCCHHHHHHHHHhhhHHHHHHHHHHHHCCCC


Q ss_pred             HHH-----HHHhhhcchHHHHHH
Q contig_136_m.2  134 AAL-----KAAGDRYKPVAAELY  151 (258)
Q Consensus       134 ~a~-----k~~y~k~eP~ak~ly  151 (258)
                      ...     ..+..+|.+...++|
T Consensus       322 ~~~~~~~~~~~~~~~~~~~~~~~  344 (346)
T 4N6D_A          322 GAAVLSDVEELRIKYEGKAENLY  344 (346)
T ss_dssp             HHHHHHHHHHHHHHHHCCSCCGG
T ss_pred             HHHHHHHHHHHHHHhhhhhhhcc


No 31
>2PFZ_A Putative exported protein; extracytoplasmic solute receptor, tripartite ATP; 1.8A {Bordetella pertussis Tohama I}
Probab=24.78  E-value=1.3e+03  Score=22.37  Aligned_cols=85  Identities=7%  Similarity=-0.077  Sum_probs=0.0  Template_Neff=11.100

Q ss_pred             HHhcCCCHHHHHHHHhhHHHHHHHHHhhCCHHHHHHHHHHHHHHHHHHHHHHHHHHHHHHHCHHHHH--HHHhhhcchHH
Q contig_136_m.2   70 QRYQEVPIRLLLLADRKVDSALGAVEHHVPPTVKTVSAHVYAALCALTAVLCDFLNDARASGPSAAL--KAAGDRYKPVA  147 (258)
Q Consensus        70 ~Kf~dVP~~lL~F~DrKVde~~~~~d~hvPp~vK~~ssqa~~~~~kape~Ar~~~~ev~~~Gv~~a~--k~~y~k~eP~a  147 (258)
                      +.+...|.++..++.+-..++...+..+                  ..+........+.+.|+.-..  ...+..+...+
T Consensus       215 ~~~~~l~~~~~~~l~~a~~~~~~~~~~~------------------~~~~~~~~~~~~~~~g~~~~~~~~~~~~~~~~~~  276 (301)
T 2PFZ_A          215 KAFDALDPATQQALKKAGAQAEERGWKL------------------SQEKNSWYKEQLAKNGMAIIAPTAELKSGLTEVG  276 (301)
T ss_dssp             HHHHTSCHHHHHHHHHHHHHHHHHHHHH------------------HHHHHHHHHHHHHHTTCEEECCCHHHHHHHHHHH
T ss_pred             HHHHcCCHHHHHHHHHHHHHHHHHHHHH------------------hHHhcHHHHHHHHHCCCEEECCCHHHHHHHHHHH


Q ss_pred             HHHHHHHHhHHHHHHHHHHHHHhCC
Q contig_136_m.2  148 AELYKDYGPVAEHYAVATWQFLNGL  172 (258)
Q Consensus       148 k~ly~kYep~ae~~av~aW~~Ln~l  172 (258)
                      ..++.++..-.-......|..+..+
T Consensus       277 ~~~~~~~~~~~g~~~~~~~~~~~~~  301 (301)
T 2PFZ_A          277 KRMLDDWLKKAGADGQAMIDAYRKQ  301 (301)
T ss_dssp             HHHHHHHHHHHTHHHHHHHHHHHTC
T ss_pred             HHHHHHHHHHhCHHHHHHHHHHhhC


No 32
>NP_008939.1 reticulon-4 isoform C [Homo sapiens]
Probab=23.41  E-value=2.3e+02  Score=26.98  Aligned_cols=42  Identities=21%  Similarity=0.271  Sum_probs=0.0  Template_Neff=8.800

Q ss_pred             hhhhhhHHHhcCCCHHHHHHHHhhHHHHHHHHHhhCCHHHHH
Q contig_136_m.2   63 SVVNPVCQRYQEVPIRLLLLADRKVDSALGAVEHHVPPTVKT  104 (258)
Q Consensus        63 tVVgPVY~Kf~dVP~~lL~F~DrKVde~~~~~d~hvPp~vK~  104 (258)
                      ..+-.+|+++++.=++.+.-.-.++++..+++++.+|..-|+
T Consensus       156 Ft~P~~y~~~~~~Id~~~~~~~~~~~~~~~~~~~kip~~~~~  197 (199)
T NP_008939.1     156 FSVPVIYERHQAQIDHYLGLANKNVKDAMAKIQAKIPGLKRK  197 (199)
T ss_pred             HHHHHHHHHhHHHHHHHHHHHHHHHHHHHHHHHHhCcccccc


No 33
>5X90_D IcmJ (DotN); Type IV secretion system, Coupling; 2.8A {Legionella pneumophila subsp. pneumophila (strain Philadelphia 1 / ATCC 33152 / DSM 7513)}; Related PDB entries: 5X90_H
Probab=22.82  E-value=2.2e+02  Score=29.06  Aligned_cols=19  Identities=32%  Similarity=0.613  Sum_probs=0.0  Template_Neff=2.700

Q ss_pred             HHHHHHHHHHHHHhhhCCC
Q contig_136_m.2  187 AHWAEKYNHAVESGSARGI  205 (258)
Q Consensus       187 a~wseKYN~~V~~~s~~gY  205 (258)
                      +.|-++|-+.|+.+++|||
T Consensus       143 g~wgerYLq~vkrladkgy  161 (171)
T 5X90_D          143 GIWGEKYLQNVKRLADKGY  161 (171)
T ss_dssp             THHHHHHHHHHHHHHHTTC
T ss_pred             ChhHHHHHHHHHHHHhcCC


No 34
>XP_011510129.1 PREDICTED: sperm-associated antigen 16 protein isoform X13 [Homo sapiens]
Probab=22.71  E-value=2.8e+03  Score=24.71  Aligned_cols=80  Identities=11%  Similarity=0.056  Sum_probs=0.0  Template_Neff=3.500

Q ss_pred             HHhhHHHHHHHHHhhCCHHHHHHHHHHHHHHHHHHHHHHHHHHHHHHHCHHHHH---------HHHhhhcchHHHHHHHH
Q contig_136_m.2   83 ADRKVDSALGAVEHHVPPTVKTVSAHVYAALCALTAVLCDFLNDARASGPSAAL---------KAAGDRYKPVAAELYKD  153 (258)
Q Consensus        83 ~DrKVde~~~~~d~hvPp~vK~~ssqa~~~~~kape~Ar~~~~ev~~~Gv~~a~---------k~~y~k~eP~ak~ly~k  153 (258)
                      ++.++...-..++++     |++++.|.....++ ..-|.+-.-=++.=+.+.-         |.-|..|||+-++|-.|
T Consensus       160 Le~el~~L~~ele~~-----k~~A~kA~et~~Kl-rKERDFHRMHHkRVvQEKnkLi~DIKrLKkHy~sYEPtL~eL~~K  233 (375)
T XP_011510129.1  160 LENENKNLKKDLKHY-----KQAADKAREDLLKI-QKERDFHRMHHKRIVQEKNKLINDLKGLKLHYASYEPTIRVLHEK  233 (375)
T ss_pred             HHHHHHHHHHHHHHH-----HHHHHHHHHHHHHH-HHHHHHHHHHHHHHHHHHHHHHHHHHHHHHHHHhhHHHHHHHHHH


Q ss_pred             HHhHHHHHHHHHHHH
Q contig_136_m.2  154 YGPVAEHYAVATWQF  168 (258)
Q Consensus       154 Yep~ae~~av~aW~~  168 (258)
                      |+-....-.+....+
T Consensus       234 YE~alKEKmL~~LER  248 (375)
T XP_011510129.1  234 HHTLLKEKMLTSLER  248 (375)
T ss_pred             HHHHHHHHHHHHHHH


No 35
>NP_996734.1 reticulon-1 isoform C [Homo sapiens]
Probab=22.50  E-value=2.5e+02  Score=27.15  Aligned_cols=42  Identities=12%  Similarity=0.174  Sum_probs=0.0  Template_Neff=8.600

Q ss_pred             hhhhhhHHHhcCCCHHHHHHHHhhHHHHHHHHHhhCCHHHHH
Q contig_136_m.2   63 SVVNPVCQRYQEVPIRLLLLADRKVDSALGAVEHHVPPTVKT  104 (258)
Q Consensus        63 tVVgPVY~Kf~dVP~~lL~F~DrKVde~~~~~d~hvPp~vK~  104 (258)
                      ..+..+|+++++.=++.+.-+..++++..+++.+.+|..-|+
T Consensus       165 Ft~P~ly~~~~~~Id~~~~~~~~~~~~~~~~~~~kip~~~~~  206 (208)
T NP_996734.1     165 FTLPVVYVKHQAQIDQYLGLVRTHINAVVAKIQAKIPGAKRH  206 (208)
T ss_pred             HHHHHHHHHcHHHHHHHHHHHHHHHHHHHHHHHHhCCCcccc


No 36
>2D6Y_A putative tetR family regulatory protein; Helix-turn-Helix, GENE REGULATION; HET: TLA, MSE; 2.3A {Streptomyces coelicolor} SCOP: a.121.1.1, a.4.1.9; Related PDB entries: 2D6Y_B
Probab=21.90  E-value=1.3e+03  Score=20.46  Aligned_cols=83  Identities=8%  Similarity=0.046  Sum_probs=0.0  Template_Neff=11.700

Q ss_pred             CCCCccHHHHHHHhhhhhhhhHHHhcCCCHHHHHHHHhhHHHHHHHHHhhCCHHHHHHHHHHHHHHHHHHHHHHHHHHHH
Q contig_136_m.2   48 GPLRGGVETVERSVKSVVNPVCQRYQEVPIRLLLLADRKVDSALGAVEHHVPPTVKTVSAHVYAALCALTAVLCDFLNDA  127 (258)
Q Consensus        48 GPLK~gV~~VE~~VktVVgPVY~Kf~dVP~~lL~F~DrKVde~~~~~d~hvPp~vK~~ssqa~~~~~kape~Ar~~~~ev  127 (258)
                      |.-...++.|-.....-.+.+|..|.+...=+...+++-.++....++... .............+..-|+..+.+..+.
T Consensus        25 g~~~~s~~~ia~~agvs~~~~y~~f~~k~~L~~~~~~~~~~~~~~~~~~~~-~~l~~~~~~~~~~~~~~~~~~~~~~~~~  103 (202)
T 2D6Y_A           25 GIAGARIDRIAAEARANKQLIYAYYGNKGELFASVLEKKMLDLAISVPVDP-DDIEGWIDRLLDYHAAHPELLRLLFWEG  103 (202)
T ss_dssp             TTTSCCHHHHHHHHTCCHHHHHHHHSSHHHHHHHHHHHHHHHHHHHSCCCG-GGHHHHHHHHHHHHHHCTHHHHHHHHHH
T ss_pred             CcCCCCHHHHHHHhCCCHHHHHHHcCCHHHHHHHHHHHHHHHHhcCCCCCh-hHHHHHHHHHHHHHHHCHHHHHHHHHHH


Q ss_pred             HHHC
Q contig_136_m.2  128 RASG  131 (258)
Q Consensus       128 ~~~G  131 (258)
                      ...+
T Consensus       104 ~~~~  107 (202)
T 2D6Y_A          104 MEYG  107 (202)
T ss_dssp             HHHT
T ss_pred             HhcC


No 37
>7BWK_D IcmJ (DotN); Dot/Icm Type 4B Secretion System; 2.801A {Legionella pneumophila subsp. pneumophila str. Philadelphia 1}; Related PDB entries: 7BWK_I 
Probab=20.81  E-value=2.5e+02  Score=29.43  Aligned_cols=19  Identities=32%  Similarity=0.613  Sum_probs=0.0  Template_Neff=2.500

Q ss_pred             HHHHHHHHHHHHHhhhCCC
Q contig_136_m.2  187 AHWAEKYNHAVESGSARGI  205 (258)
Q Consensus       187 a~wseKYN~~V~~~s~~gY  205 (258)
                      +.|-++|=+.|+.+++|||
T Consensus       167 g~wgerYLq~VKrlaDKGY  185 (208)
T 7BWK_D          167 GIWGEKYLQNVKRLADKGY  185 (208)
T ss_dssp             HHHHHHHHHHHHHHHHTTC
T ss_pred             ChhHHHHHHHHHHHHhcCC


No 38
>NP_006045.1 reticulon-3 isoform a [Homo sapiens]
Probab=20.61  E-value=3e+02  Score=27.86  Aligned_cols=42  Identities=17%  Similarity=0.212  Sum_probs=0.0  Template_Neff=7.600

Q ss_pred             hhhhhhHHHhcCCCHHHHHHHHhhHHHHHHHHHhhCCHHHHH
Q contig_136_m.2   63 SVVNPVCQRYQEVPIRLLLLADRKVDSALGAVEHHVPPTVKT  104 (258)
Q Consensus        63 tVVgPVY~Kf~dVP~~lL~F~DrKVde~~~~~d~hvPp~vK~  104 (258)
                      ..+-.+|+++++.=++.+.-+-.++++....+++.+|...|+
T Consensus       192 FtvP~iY~~~~~~ID~~~~~~~~~~~~~~~~v~~kip~~~~~  233 (236)
T NP_006045.1     192 FSVPIVYEKYKTQIDHYVGIARDQTKSIVEKIQAKLPGIAKK  233 (236)
T ss_pred             HHHHHHHHHhHHHHHHHHHHHHHHHHHHHHHHHHHCcccccc


No 39
>2L7B_A Apolipoprotein E; apolipoprotein E, LIPID TRANSPORT, Atherosclerosis; NMR {Homo sapiens}
Probab=20.21  E-value=2.3e+03  Score=22.89  Aligned_cols=163  Identities=10%  Similarity=0.041  Sum_probs=0.0  Template_Neff=8.100

Q ss_pred             HHHHHHhcCCCCCccHHHHHHHhhhhhhhhHHHhcCCCHHHHHHHHhhHHHHHHHHHhhCCHHHHHHHHHHHHHHHHHHH
Q contig_136_m.2   39 LYHAVKERSGPLRGGVETVERSVKSVVNPVCQRYQEVPIRLLLLADRKVDSALGAVEHHVPPTVKTVSAHVYAALCALTA  118 (258)
Q Consensus        39 lY~yAKenSGPLK~gV~~VE~~VktVVgPVY~Kf~dVP~~lL~F~DrKVde~~~~~d~hvPp~vK~~ssqa~~~~~kape  118 (258)
                      |-...+++-.-|.+-++.+-..+...+.-+.+++.....+|-.-+...+++....+..++-........++.++-.+...
T Consensus        68 l~~~i~~~~~~l~~~~~~l~~~L~p~~~el~~~l~~~~~~L~~~L~~~~~el~~~l~p~~~el~~~l~~~~e~l~~~L~p  147 (307)
T 2L7B_A           68 LRALMDETMKELKAYKSELEEQLTPVAEETRARLSKELQAAQARLGADMEDVCGRLVQYRGEVQAMLGQSTEELRVRLAS  147 (307)
T ss_dssp             HHHHHHHHHHHHHHHHHHHTTCCCSCCSSTHHHHHHHHHHHHHHHHHHHHHHHHHHHHHHHHHHHHSSCCSHHHHHHHHH
T ss_pred             HHHHHHHHHHHHHHHHHHHHHhHHHHHHHHHHHHHHHHHHHHHHHHHHHHHHHHhHHHHHHHHHHHHHHHHHHHHHHHHH


Q ss_pred             HHHHHHHHHHH--HCHHHHH----HHHhhhcchHHHHHHHHHHhHHHHHHHHHHHHHhCC------CCChhHHHHHHHHH
Q contig_136_m.2  119 VLCDFLNDARA--SGPSAAL----KAAGDRYKPVAAELYKDYGPVAEHYAVATWQFLNGL------PLFPQVAHLVIPTA  186 (258)
Q Consensus       119 ~Ar~~~~ev~~--~Gv~~a~----k~~y~k~eP~ak~ly~kYep~ae~~av~aW~~Ln~l------pl~p~Vaq~vvPtA  186 (258)
                      .+..+-..+..  ..+...+    ..+-++......++..+..|.++..--.+= .+..+      |.+-.+-..+-|..
T Consensus       148 ~~~el~~~l~~~~eel~~~L~p~~eelr~kl~~~leelk~~l~p~~~~l~~k~~-~~~el~~~~l~~~~~~l~~~L~~~~  226 (307)
T 2L7B_A          148 HLRKLRKRLLRDADDLQKRLAVYQAGAREGAERGLSAIRERLGPLVEQGRVRAA-TVGSLAGQPLQERAQAWGERLRARM  226 (307)
T ss_dssp             HHHHHHHHHHHHHHHHHHHHHHHTSCCSSHHHHHHHHHHHHCSSSCTTTTTHHH-HHHHHHCCCCSSCSCCHHHHHHHHH
T ss_pred             HHHHHHHHHHHhHHHHHHHHHHHHHHHHHHHHHHHHHHHHHHHHHHHHHHHHHH-HHHHhcchhHHHHHHHHHHHHHHHH


Q ss_pred             HHHHHHHHHHHHHhhh
Q contig_136_m.2  187 AHWAEKYNHAVESGSA  202 (258)
Q Consensus       187 a~wseKYN~~V~~~s~  202 (258)
                      -.+.++..+.+..+.+
T Consensus       227 eel~~~l~~~~~el~~  242 (307)
T 2L7B_A          227 EEMGSRTRDRLDEVKE  242 (307)
T ss_dssp             HHHHHTCSCSSCCCCS
T ss_pred             HHHHHHHHHHHHHHHH


No 40
>XP_006712809.1 PREDICTED: sperm-associated antigen 16 protein isoform X19 [Homo sapiens]
Probab=20.19  E-value=2.9e+03  Score=24.04  Aligned_cols=80  Identities=11%  Similarity=0.056  Sum_probs=0.0  Template_Neff=3.900

Q ss_pred             HHhhHHHHHHHHHhhCCHHHHHHHHHHHHHHHHHHHHHHHHHHHHHHHCHHHHH---------HHHhhhcchHHHHHHHH
Q contig_136_m.2   83 ADRKVDSALGAVEHHVPPTVKTVSAHVYAALCALTAVLCDFLNDARASGPSAAL---------KAAGDRYKPVAAELYKD  153 (258)
Q Consensus        83 ~DrKVde~~~~~d~hvPp~vK~~ssqa~~~~~kape~Ar~~~~ev~~~Gv~~a~---------k~~y~k~eP~ak~ly~k  153 (258)
                      ++.++...-..++++     |++++.|.....++ ..-|.+-.-=++.=+.+.-         |.-|..|||+.++|-.|
T Consensus       160 L~~el~~L~~el~~~-----k~~a~kA~~t~~Kl-rKERDfHRmhHkRVvQEKnkLi~diKrLK~h~~~YEPtL~eL~~K  233 (325)
T XP_006712809.1  160 LENENKNLKKDLKHY-----KQAADKAREDLLKI-QKERDFHRMHHKRIVQEKNKLINDLKGLKLHYASYEPTIRVLHEK  233 (325)
T ss_pred             HHHHHHHHHHHHHHH-----HHHHHHHHHHHHHH-HHHHHHHHHHHHHHHHHHHHHHHHHHHHHHHHHhhHHHHHHHHHH


Q ss_pred             HHhHHHHHHHHHHHH
Q contig_136_m.2  154 YGPVAEHYAVATWQF  168 (258)
Q Consensus       154 Yep~ae~~av~aW~~  168 (258)
                      |+-....-.+....+
T Consensus       234 Ye~alKEKmL~~LER  248 (325)
T XP_006712809.1  234 HHTLLKEKMLTSLER  248 (325)
T ss_pred             HHHHHHHHHHHHHHH
